# Supplementary material for: Altering cancer transcriptomes using epigenomic inhibitors
Source: Epigenetics Chromatin. 2015 Feb 24;8:9. doi: 10.1186/1756-8935-8-9 (PMC4506402; doi:10.1186/1756-8935-8-9)
Supplement: Supplementary file 1 — Additional file 1: (A) Gene expression analysis after drug treatment of HCT116 cells. (B) Gene expression analysis after drug treatment of PANC1 cells. (XLSX 19 MB) [file 13072_2014_359_MOESM1_ESM.xlsx]

## Sheet: Additional File 1A
Additional File 1A- Gene expression in HCT116 cells
Illumina HT12v4 expression array data exported from GenomeStudio using quantile normalization
SYMBOL	DMSO 12.AVG_Signal	DMSO 12.NARRAYS	DMSO 12.ARRAY_STDEV	DMSO 12.Detection Pval	DMSO 96.AVG_Signal	DMSO 96.NARRAYS	DMSO 96.ARRAY_STDEV	DMSO 96.Detection Pval	ICG 12.AVG_Signal	ICG 12.NARRAYS	ICG 12.ARRAY_STDEV	ICG 12.Detection Pval	ICG 96.AVG_Signal	ICG 96.NARRAYS	ICG 96.ARRAY_STDEV	ICG 96.Detection Pval	C646 12.AVG_Signal	C646 12.NARRAYS	C646 12.ARRAY_STDEV	C646 12.Detection Pval	C646 96.AVG_Signal	C646 96.NARRAYS	C646 96.ARRAY_STDEV	C646 96.Detection Pval	SEARCH_KEY	ILMN_GENE	TargetID	SPECIES	ENTREZ_GENE_ID	UNIGENE_ID	SOURCE
7A5	133.792	2	0.493463	0.237662	126.056	2	4.48535	0.550649	125.677	2	7.39264	0.653247	131.631	2	13.5819	0.337662	129.174	2	6.33172	0.427273	139.133	2	7.76369	0.0961039	NM_182762.2	7A5	7A5	Homo sapiens	346389		RefSeq
A1BG	130.66	2	12.0272	0.389948	137.177	2	5.15075	0.188673	134.132	2	7.51354	0.286633	145.434	2	9.22516	0.0174869	149.001	2	11.9008	0.127611	135.124	2	8.8881	0.315858	NM_130786.2	A1BG	A1BG	Homo sapiens	1		RefSeq
A1CF	130.839	2	3.40187	0.345312	129.22	2	1.84333	0.301339	134.624	2	5.38907	0.0840926	127.098	2	3.75868	0.551515	127.478	2	6.16939	0.474688	129.253	2	0.423355	0.291755	NM_138932.1	A1CF	A1CF	Homo sapiens	29974		RefSeq
A26C3	128.729	2	3.8954	0.380613	129.477	2	2.36429	0.325328	126.114	2	0.237278	0.593814	130.595	2	3.52892	0.293489	134.367	2	2.4607	0.0624102	130.304	2	0.781237	0.290889	NM_001005356.1	A26C3	A26C3	Homo sapiens	23784		RefSeq
A2BP1	126.317	2	0.905032	0.681671	129.006	2	0.993138	0.270321	126.024	2	1.45328	0.765563	127.599	2	2.52411	0.55368	122.645	2	0.500902	0.864326	126.758	2	4.91408	0.589862	NM_018723.2	A2BP1	A2BP1	Homo sapiens	54715		RefSeq
A2LD1	162.679	2	13.534	0.0025974	161.36	2	14.7221	0.00649351	225.037	2	12.327	0	246.966	2	7.95233	0	145.945	2	3.16692	0.0324675	166.938	2	9.3651	0.0012987	NM_033110.1	A2LD1	A2LD1	Homo sapiens	87769		RefSeq
A2M	122.53	2	1.24468	0.749351	120.53	2	2.32822	0.82987	124.164	2	4.16716	0.722078	122.536	2	4.24279	0.761039	116.875	2	5.34489	0.920779	119.723	2	1.38709	0.85974	NM_000014.4	A2M	A2M	Homo sapiens	2		RefSeq
A2ML1	120.524	2	1.2179	0.811688	119.003	2	1.61065	0.888312	124.914	2	3.21953	0.655844	113.779	2	4.32667	0.983117	117.114	2	1.54932	0.919481	112.949	2	1.21188	0.993506	NM_144670.2	A2ML1	A2ML1	Homo sapiens	144568		RefSeq
A3GALT2	127.289	2	2.69912	0.521834	121.162	2	2.17602	0.880141	128.927	2	2.71638	0.445715	131.108	2	10.0434	0.25603	123.182	2	4.80213	0.807317	120.776	2	6.82975	0.916322	XM_940724.1	A3GALT2	A3GALT2	Homo sapiens	127550		RefSeq
A4GALT	206.288	2	18.5472	0	271.547	2	50.5193	0	228.5	2	42.6646	0	290.106	2	44.3156	0	218.971	2	33.1498	0	299.911	2	20.8596	0	NM_017436.4	A4GALT	A4GALT	Homo sapiens	53947		RefSeq
A4GNT	136.359	2	13.1313	0.158442	143.04	2	12.1385	0.0493507	148.246	2	16.2883	0.0350649	134.49	2	5.04817	0.21039	149.331	2	8.17001	0.0181818	132.595	2	0.24383	0.264935	NM_016161.1	A4GNT	A4GNT	Homo sapiens	51146		RefSeq
AAA1	129.037	2	2.18007	0.576578	124.252	2	0.445736	0.744053	131.248	2	1.25319	0.171661	126.677	2	2.25985	0.714084	126.771	2	1.21918	0.795855	128.774	2	1.64779	0.342959	NM_207284.1	AAA1	AAA1	Homo sapiens	404744		RefSeq
AAAS	246.434	2	2.27604	0	252.061	2	30.7852	0	219.058	2	16.2892	0	231.153	2	19.4978	0	216.646	2	15.876	0	208.059	2	0.415846	0	NM_015665.3	AAAS	AAAS	Homo sapiens	8086		RefSeq
AACS	214.135	2	32.4175	0	226.395	2	35.3866	0	228.874	2	26.9023	0	226.915	2	5.02225	0	215.602	2	9.6667	0	259.355	2	44.8779	0	NM_023928.2	AACS	AACS	Homo sapiens	65985		RefSeq
AACSL	177.788	2	15.0725	0	167.295	2	0.248629	0.0025974	204.954	2	35.1168	0	166.374	2	5.24508	0.0038961	181.558	2	1.45674	0.0012987	168.456	2	12.1515	0.0012987	XM_376454.3	AACSL	AACSL	Homo sapiens	401224		RefSeq
AADAC	188.58	2	6.40139	0	207.578	2	33.6801	0	223.569	2	0.779481	0	185.446	2	4.11304	0	188.551	2	18.6414	0	236.326	2	15.068	0	NM_001086.2	AADAC	AADAC	Homo sapiens	13		RefSeq
AADACL1	375.304	2	14.3636	0	454.669	2	11.8631	0	519.1	2	67.1034	0	543.366	2	57.319	0	354.416	2	18.4532	0	418.758	2	19.9077	0	NM_020792.3	AADACL1	AADACL1	Homo sapiens	57552		RefSeq
AADACL2	119.366	2	4.27007	0.846753	127.273	2	3.98958	0.488312	127.852	2	8.21548	0.54026	121.974	2	2.67645	0.788312	120.573	2	1.18113	0.809091	134.726	2	10.834	0.203896	NM_207365.1	AADACL2	AADACL2	Homo sapiens	344752		RefSeq
AADACL3	131.277	2	2.47661	0.328571	127.13	2	6.63673	0.501299	139.709	2	2.32468	0.109091	134.651	2	16.2632	0.21948	127.892	2	4.83466	0.488312	119.407	2	1.71959	0.871429	XM_928294.1	AADACL3	AADACL3	Homo sapiens	126767		RefSeq
AADACL4	137.698	2	3.47766	0.132467	139.017	2	5.88607	0.0974026	133.717	2	8.06994	0.212987	139.558	2	4.37517	0.105195	145.489	2	6.53118	0.0376623	154.058	2	26.6032	0.0103896	NM_001013630.1	AADACL4	AADACL4	Homo sapiens	343066		RefSeq
AADAT	248.015	2	2.62982	0.00228051	213.48	2	36.4752	0.00286999	258.169	2	26.8915	0.0292615	220.186	2	26.6186	0.0343963	269.176	2	30.877	0.00728557	209.714	2	22.6209	0.0066738	NM_182662.1	AADAT	AADAT	Homo sapiens	51166		RefSeq
AAGAB	684.696	2	213.071	0	632.027	2	29.3424	0	759.727	2	23.226	0	954.334	2	72.1879	0	773.663	2	89.4525	0	687.68	2	6.04652	0	NM_024666.3	AAGAB	AAGAB	Homo sapiens	79719		RefSeq
AAK1	143.053	2	3.349	0.175921	139.482	2	13.5494	0.564076	178.772	2	23.1136	0.00404847	151.487	2	2.14648	0.209994	149.945	2	18.6769	0.0857496	146.059	2	17.9881	0.21074	NM_014911.2	AAK1	AAK1	Homo sapiens	22848		RefSeq
AAMP	832.703	2	290.07	0	713.754	2	157.51	0	656.695	2	44.4165	0	677.093	2	6.86611	0	659.232	2	166.238	0	649.959	2	86.7502	0	NM_001087.2	AAMP	AAMP	Homo sapiens	14		RefSeq
AANAT	114.321	2	0.186597	0.964935	115.561	2	3.84441	0.962338	122.409	2	6.96244	0.798701	122.13	2	15.0792	0.742857	120.886	2	5.64407	0.801299	114.262	2	1.26973	0.977922	NM_001088.1	AANAT	AANAT	Homo sapiens	15		RefSeq
AARS	5397.16	2	1833.14	0	4668.41	2	1388.71	0	8947.38	2	164.79	0	10255.9	2	150.847	0	5923.94	2	2170.85	0	6048.77	2	338.243	0	NM_001605.1	AARS	AARS	Homo sapiens	16		RefSeq
AARS2	267.767	2	0.48248	0	228.825	2	39.9559	0	246.392	2	30.5262	0	215.78	2	0.482122	0	342.242	2	16.0924	0	257.71	2	1.19624	0	NM_020745.1	AARS2	AARS2	Homo sapiens	57505		RefSeq
AARSD1	562.706	2	53.9894	0	437.272	2	15.3907	0	876.421	2	257.789	0	490.672	2	28.1126	0	844.308	2	225.462	0	517.039	2	3.23696	0	NM_025267.2	AARSD1	AARSD1	Homo sapiens	80755		RefSeq
AASDH	282.583	2	4.65983	0	390.755	2	95.2512	0	362.833	2	42.3712	0	393.108	2	55.9147	0	286.703	2	14.7022	0	413.393	2	12.7288	0	NM_181806.2	AASDH	AASDH	Homo sapiens	132949		RefSeq
AASDHPPT	1376.01	2	71.9206	0	1208.26	2	20.9144	0	1586.04	2	104.285	0	1177.59	2	197.642	0	1491.94	2	19.5344	0	951.569	2	195.391	0	NM_015423.2	AASDHPPT	AASDHPPT	Homo sapiens	60496		RefSeq
AASS	155.923	2	6.99196	5.3972e-05	160.468	2	8.53684	5.3972e-05	147.816	2	9.37942	0.00163265	144.158	2	0.205765	0.0197411	154.424	2	1.91727	0.000304436	167.184	2	0.116566	8.43312e-07	NM_005763.2	AASS	AASS	Homo sapiens	10157		RefSeq
AATF	895.875	2	116.57	0	830.995	2	140.917	0	987.275	2	30.333	0	851.717	2	34.8415	0	966.974	2	24.1195	0	836.493	2	18.6015	0	NM_012138.3	AATF	AATF	Homo sapiens	26574		RefSeq
AATK	163.166	2	8.37567	0.152173	183.195	2	10.499	0.0403739	197.843	2	19.6626	0.124149	187.295	2	1.69635	0.069766	168.638	2	2.13015	0.126836	179.261	2	10.1859	0.0166104	XM_927215.1	AATK	AATK	Homo sapiens	9625		RefSeq
ABAT	130.768	2	1.34658	0.228284	144.909	2	7.12326	0.00102337	126.495	2	7.42236	0.608065	131.249	2	7.32667	0.147336	133.888	2	5.78795	0.151563	142.489	2	1.9538	0.0178986	NM_020686.3	ABAT	ABAT	Homo sapiens	18		RefSeq
ABCA1	156.033	2	1.8397	0.0038961	197.142	2	67.6844	0	124.285	2	2.99635	0.693507	184.823	2	20.1169	0	134.852	2	18.1661	0.176623	180.319	2	14.3798	0	NM_005502.2	ABCA1	ABCA1	Homo sapiens	19		RefSeq
ABCA10	150.455	2	2.11522	0.0109597	145.222	2	5.91504	0.00595041	179.606	2	1.55055	0.0155979	149.732	2	0.821752	0.00487097	160.957	2	3.53327	0.000215888	142.145	2	0.374013	0.00653061	NM_080282.2	ABCA10	ABCA10	Homo sapiens	10349		RefSeq
ABCA11	165.581	2	0.382839	0.0012987	146.764	2	17.5295	0.0272727	218.348	2	11.0947	0	150.42	2	14.3658	0.0142857	169.083	2	1.59098	0.0038961	145.635	2	19.7894	0.0363636	NR_002451.1	ABCA11	ABCA11	Homo sapiens	79963		RefSeq
ABCA12	121.782	2	0.769441	0.870413	120.089	2	8.16731	0.912562	129.259	2	8.32528	0.539449	127.307	2	4.49082	0.528163	117.333	2	0.237023	0.969556	125.168	2	5.54094	0.672686	NM_015657.3	ABCA12	ABCA12	Homo sapiens	26154		RefSeq
ABCA13	112.704	2	13.0788	0.985714	114.092	2	8.90109	0.976623	113.644	2	12.5704	0.992208	117.53	2	1.10263	0.931169	119.792	2	2.05744	0.836364	119.954	2	2.64905	0.848052	NM_152701.2	ABCA13	ABCA13	Homo sapiens	154664		RefSeq
ABCA2	224.135	2	98.8283	0.281737	261.439	2	98.0465	0.128926	145.482	2	25.0487	0.14454	199.046	2	19.7193	0.315858	170.972	2	15.9361	0.103897	188.026	2	4.85267	0.130912	NM_212533.1	ABCA2	ABCA2	Homo sapiens	20		RefSeq
ABCA3	156.704	2	11.1512	0.0038961	231.534	2	64.5976	0	200.611	2	3.72441	0	234.964	2	19.4088	0	151.9	2	2.89641	0.0142857	240.756	2	5.91603	0	NM_001089.1	ABCA3	ABCA3	Homo sapiens	21		RefSeq
ABCA4	129.55	2	1.27667	0.409091	132.767	2	0.643478	0.242857	142.212	2	8.35065	0.0818182	139.653	2	13.9852	0.0935065	135.894	2	9.32335	0.158442	137.271	2	4.84255	0.122078	NM_000350.1	ABCA4	ABCA4	Homo sapiens	24		RefSeq
ABCA5	126.654	2	3.70734	0.590952	136.346	2	3.52215	0.0201907	124.007	2	4.87765	0.850258	126.881	2	0.870237	0.598576	125.925	2	6.47655	0.602377	133.659	2	14.6192	0.125219	NM_018672.2	ABCA5	ABCA5	Homo sapiens	23461		RefSeq
ABCA6	128.021	2	7.14096	0.496111	132.852	2	5.54865	0.123705	130.502	2	0.255047	0.294553	134.598	2	2.91331	0.167748	134.859	2	13.403	0.105084	135.702	2	3.36438	0.0699477	NM_080284.2	ABCA6	ABCA6	Homo sapiens	23460		RefSeq
ABCA7	274.757	2	29.6838	0.328031	313.162	2	15.2344	0.353589	216.554	2	20.2144	0.567931	246.861	2	15.8709	0.257113	289.054	2	28.6989	0.26373	315.445	2	27.0802	0.118371	NM_019112.2	ABCA7	ABCA7	Homo sapiens	10347		RefSeq
ABCA8	128.036	2	1.83436	0.505181	134.817	2	1.81418	0.135605	132.069	2	3.75921	0.208306	126.287	2	0.54545	0.604297	136.245	2	0.311712	0.170771	132.745	2	2.31778	0.43596	NM_007168.2	ABCA8	ABCA8	Homo sapiens	10351		RefSeq
ABCA9	139.315	2	3.7019	0.161784	141.185	2	5.19437	0.0252395	150.541	2	11.8183	0.186288	140.588	2	7.11408	0.0172449	146.69	2	10.6297	0.0400776	147.24	2	5.89196	0.0165289	NM_080283.2	ABCA9	ABCA9	Homo sapiens	10350		RefSeq
ABCB1	142.663	2	12.8233	0.15018	145.985	2	14.8398	0.391095	144.837	2	5.25044	0.346501	132.364	2	12.2948	0.451867	134.114	2	2.99241	0.290579	144.587	2	2.74064	0.0946407	NM_000927.3	ABCB1	ABCB1	Homo sapiens	5243		RefSeq
ABCB10	696.318	2	99.4441	0	449.952	2	72.0519	0	600.747	2	22.0823	0	475.698	2	28.5434	0	744.114	2	72.4485	0	446.618	2	61.0219	0	NM_012089.1	ABCB10	ABCB10	Homo sapiens	23456		RefSeq
ABCB11	125.624	2	2.42161	0.596104	135.065	2	0.334917	0.174026	134.699	2	0.910426	0.2	123.899	2	0.477298	0.696104	124.298	2	1.46201	0.631169	122.859	2	8.01723	0.727273	NM_003742.2	ABCB11	ABCB11	Homo sapiens	8647		RefSeq
ABCB4	121.761	2	3.9752	0.771429	119.775	2	5.19816	0.857143	125.833	2	0.0455361	0.612987	130.454	2	4.51075	0.37013	129.44	2	12.8763	0.42987	120.605	2	8.89026	0.822078	NM_000443.2	ABCB4	ABCB4	Homo sapiens	5244		RefSeq
ABCB5	124.178	2	0.499306	0.658442	117.136	2	1.74029	0.927273	110.03	2	6.10502	0.998701	120.065	2	4.38307	0.853247	117.74	2	0.747897	0.907792	117.984	2	5.21979	0.911688	NM_178559.3	ABCB5	ABCB5	Homo sapiens	340273		RefSeq
ABCB6	365.274	2	63.1374	0	442.281	2	30.775	0	304.674	2	102.963	0	253.717	2	15.9008	0	336.038	2	6.39454	0	396.766	2	69.9666	0	NM_005689.1	ABCB6	ABCB6	Homo sapiens	10058		RefSeq
ABCB7	694.534	2	25.8378	0	823.959	2	30.0836	0	488.438	2	18.5546	0	506.273	2	188.068	0	651.259	2	66.2175	0	1011.1	2	163.688	0	NM_004299.3	ABCB7	ABCB7	Homo sapiens	22		RefSeq
ABCB8	160.261	2	20.1217	0.0038961	163.885	2	25.8148	0.0038961	127.247	2	3.71634	0.52987	130.738	2	0.341192	0.348052	138.77	2	9.91147	0.103896	132.242	2	4.76283	0.277922	NM_007188.2	ABCB8	ABCB8	Homo sapiens	11194		RefSeq
ABCB9	351.931	2	3.5022	0.0205103	404.523	2	58.7589	0.00305397	333.367	2	89.85	0.0146034	341.378	2	8.69347	0.00710613	319.461	2	21.5523	0.000100257	427.173	2	30.124	0.00946786	NM_203444.1	ABCB9	ABCB9	Homo sapiens	23457		RefSeq
ABCC1	203.898	2	52.5401	0.000121437	198.55	2	20.4264	2.10828e-05	170.262	2	14.5375	0.00667988	177.595	2	6.15033	0.00210828	152.474	2	6.32845	0.00698347	162.552	2	8.15363	0.0155979	NM_019901.1	ABCC1	ABCC1	Homo sapiens	4363		RefSeq
ABCC10	192.438	2	25.3424	0	191.504	2	17.5439	0	234.917	2	2.88249	0	214.825	2	5.3056	0	206.246	2	4.81193	0	201.654	2	11.721	0	NM_033450.2	ABCC10	ABCC10	Homo sapiens	89845		RefSeq
ABCC11	128.096	2	3.73367	0.463998	128.319	2	0.745631	0.507792	127.731	2	2.3189	0.535031	125.222	2	0.844877	0.748616	126.566	2	4.55304	0.557318	126.381	2	1.73889	0.589997	NM_033151.2	ABCC11	ABCC11	Homo sapiens	85320		RefSeq
ABCC12	119.087	2	7.57061	0.851948	127.069	2	10.1697	0.511688	130.231	2	1.50863	0.397403	117.031	2	0.463644	0.937662	123.607	2	1.43086	0.655844	128.55	2	5.49629	0.433766	NM_145188.1	ABCC12	ABCC12	Homo sapiens	94160		RefSeq
ABCC13	128.405	2	0.150713	0.426295	129.52	2	0.581305	0.513634	127.558	2	2.38066	0.469827	128.795	2	1.636	0.513634	132.699	2	2.32371	0.188987	135.64	2	4.15421	0.07013	NM_172024.1	ABCC13	ABCC13	Homo sapiens	150000		RefSeq
ABCC2	637.847	2	7.22318	0	735.568	2	276.061	0	335.202	2	170.149	0	287.529	2	28.6226	0	696.873	2	356.847	0	641.301	2	43.2622	0	NM_000392.1	ABCC2	ABCC2	Homo sapiens	1244		RefSeq
ABCC3	282.493	2	50.3884	0.000337325	350.909	2	147.801	0.00324169	632.704	2	271.36	0.00236886	1334.92	2	126.514	0.0071378	365.972	2	133.87	0.005	481.389	2	154.138	0.0276278	NM_020038.1	ABCC3	ABCC3	Homo sapiens	8714		RefSeq
ABCC4	742.557	2	96.1407	0	718.894	2	44.9948	0	861.491	2	18.639	0	744.463	2	67.4058	0	754.802	2	9.26938	0	628.419	2	50.2635	0	NM_005845.2	ABCC4	ABCC4	Homo sapiens	10257		RefSeq
ABCC5	209.505	2	13.1012	0.0549682	209.599	2	17.4488	0.103531	191.057	2	9.90872	0.144366	240.215	2	6.72645	0.0184919	225.848	2	14.7496	0.0167504	209.5	2	21.0155	0.124149	NM_005688.2	ABCC5	ABCC5	Homo sapiens	10057		RefSeq
ABCC6	133.873	2	0.463069	0.0305083	133.171	2	2.09442	0.0303818	135.774	2	4.43507	0.0841819	134.303	2	5.90312	0.0542222	136.268	2	3.0596	0.0489812	137.341	2	0.998909	0.00260686	NM_001079528.1	ABCC6	ABCC6	Homo sapiens	368		RefSeq
ABCC6P1	129.716	2	8.34531	0.409091	137.622	2	8.76891	0.109091	127.283	2	5.12955	0.554546	145.595	2	14.2932	0.0363636	132.754	2	8.81503	0.25974	140.266	2	2.65005	0.0792208	NR_003569.1	ABCC6P1	ABCC6P1	Homo sapiens	653190		RefSeq
ABCC6P2	155.663	2	14.6601	0.00649351	158.298	2	0.4795	0.00649351	148.352	2	20.6417	0.0220779	159.402	2	11.2237	0.00909091	153.712	2	3.07659	0.0142857	155.77	2	7.12095	0.00649351	NR_023387.1	ABCC6P2	ABCC6P2	Homo sapiens	730013		RefSeq
ABCC8	118.172	2	4.19894	0.883117	122.364	2	6.05982	0.744156	119.775	2	8.08861	0.857143	118.227	2	9.2768	0.898701	118.515	2	4.75705	0.893506	111.399	2	7.69001	0.994805	NM_000352.2	ABCC8	ABCC8	Homo sapiens	6833		RefSeq
ABCC9	141.376	2	2.02452	0.00467761	131.439	2	7.3025	0.240899	137.217	2	4.38663	0.116316	133.448	2	7.79382	0.0641122	135.706	2	5.67138	0.0921569	137.117	2	3.31716	0.0552788	NM_020298.2	ABCC9	ABCC9	Homo sapiens	10060		RefSeq
ABCD1	154.062	2	15.9384	0.00649351	171.297	2	10.8774	0.0025974	139.338	2	14.4734	0.122078	154.136	2	2.22017	0.0103896	126.568	2	5.02899	0.51039	133.134	2	8.39508	0.255844	NM_000033.2	ABCD1	ABCD1	Homo sapiens	215		RefSeq
ABCD2	119.374	2	0.577813	0.948966	126.064	2	3.67933	0.582041	124.383	2	13.5442	0.733645	119.806	2	2.44207	0.890707	118.871	2	3.28153	0.914184	118.805	2	6.6833	0.934356	NM_005164.2	ABCD2	ABCD2	Homo sapiens	225		RefSeq
ABCD3	453.05	2	38.5703	0	393.793	2	55.2473	0	317.321	2	42.0869	0	329.572	2	35.0178	0	451.453	2	65.9664	0	406.99	2	95.7122	0	NM_002858.2	ABCD3	ABCD3	Homo sapiens	5825		RefSeq
ABCD4	128.243	2	1.59425	0.468624	134.645	2	2.92149	0.0325535	131.317	2	6.30031	0.265137	136.292	2	5.5382	0.00948443	134.052	2	0.423896	0.0619509	131.897	2	3.92751	0.127518	NR_003256.1	ABCD4	ABCD4	Homo sapiens	5826		RefSeq
ABCE1	1953.48	2	249.307	0	1536.05	2	582.391	0	1734.93	2	90.6994	0	1246.08	2	28.2397	0	1819.35	2	235.721	0	1105.9	2	166.453	0	NM_002940.1	ABCE1	ABCE1	Homo sapiens	6059		RefSeq
ABCF1	1099.87	2	70.121	0	937.091	2	14.2326	0	992.399	2	112.368	0	864.634	2	80.5175	0	1238.87	2	101.535	0	955.605	2	201.373	0	NM_001090.2	ABCF1	ABCF1	Homo sapiens	23		RefSeq
ABCF2	358.916	2	43.2281	0.0738399	245.164	2	17.2347	7.88552e-08	370.829	2	53.4355	0.0849184	270.65	2	1.16817	0.0037304	364.575	2	7.87512	0.0346155	222.305	2	21.3412	0.000472777	NM_007189.1	ABCF2	ABCF2	Homo sapiens	10061		RefSeq
ABCF3	203.787	2	1.12417	0	185.218	2	6.93742	0	197.283	2	11.2589	0.0012987	177.52	2	29.8639	0	223.635	2	22.9149	0	191.258	2	35.6407	0	NM_018358.1	ABCF3	ABCF3	Homo sapiens	55324		RefSeq
ABCG1	142.442	2	9.71795	0.0250156	150.221	2	1.76444	0.00195488	141.318	2	3.10229	0.0167935	160.524	2	3.74828	0.000129591	144.402	2	3.93629	0.00634556	148.669	2	4.13445	0.00076698	NM_016818.2	ABCG1	ABCG1	Homo sapiens	9619		RefSeq
ABCG2	123.21	2	9.25255	0.723377	117.723	2	2.19947	0.91039	119.191	2	7.38896	0.907792	115.791	2	1.17412	0.963636	117.211	2	1.65187	0.918182	121.715	2	7.86227	0.77013	NM_004827.2	ABCG2	ABCG2	Homo sapiens	9429		RefSeq
ABCG4	233.403	2	14.257	0	249.922	2	17.3581	0	192.484	2	18.7644	0.0012987	220.233	2	11.8039	0	222.2	2	36.0293	0	295.193	2	37.1211	0	NM_022169.3	ABCG4	ABCG4	Homo sapiens	64137		RefSeq
ABCG5	134.304	2	1.89849	0.222078	133.093	2	10.9039	0.241558	140.235	2	10.6005	0.109091	132.182	2	2.97965	0.292208	137.971	2	15.4244	0.141558	136.701	2	3.78416	0.14026	NM_022436.2	ABCG5	ABCG5	Homo sapiens	64240		RefSeq
ABCG8	127.547	2	1.1555	0.48961	127.304	2	11.8381	0.493507	126.85	2	6.97532	0.536364	126.705	2	2.4769	0.538961	131.224	2	12.9341	0.350649	135.881	2	1.10515	0.155844	NM_022437.2	ABCG8	ABCG8	Homo sapiens	64241		RefSeq
ABHD1	118.026	2	6.22925	0.897403	128.623	2	4.1644	0.409091	132.421	2	7.72163	0.315584	127.774	2	2.62033	0.5	133.79	2	7.09945	0.24026	129.464	2	2.93958	0.38052	NM_152870.1	ABHD1	ABHD1	Homo sapiens	84696		RefSeq
ABHD10	1924.13	2	136.154	0	2478.32	2	330.612	0	1463.9	2	12.1602	0	1387.27	2	43.0452	0	1574.92	2	199.179	0	1800.9	2	178.866	0	NM_018394.1	ABHD10	ABHD10	Homo sapiens	55347		RefSeq
ABHD11	235.167	2	17.8987	0.000662912	203.806	2	37.1969	5.74854e-05	226.286	2	11.3766	0.00404847	222.748	2	15.6228	7.88552e-05	224.382	2	27.2489	0.00149533	222.506	2	4.48322	7.49778e-05	NM_148916.2	ABHD11	ABHD11	Homo sapiens	83451		RefSeq
ABHD12	257.73	2	0.609535	0	238.309	2	13.5037	0	230.78	2	24.9232	0	279.197	2	3.66793	0	265.446	2	6.20352	0	243.486	2	22.4019	0	NM_001042472.1	ABHD12	ABHD12	Homo sapiens	26090		RefSeq
ABHD12B	126.409	2	4.83199	0.586174	132.894	2	8.9844	0.132326	132.075	2	0.152657	0.150347	138.193	2	7.66661	0.0690418	132.751	2	8.24176	0.201151	134.929	2	1.14733	0.0993348	NM_181533.3	ABHD12B	ABHD12B	Homo sapiens	145447		RefSeq
ABHD13	136.546	2	11.4417	0.146643	133.475	2	1.83081	0.108082	134.869	2	0.39833	0.0758981	133.2	2	5.02698	0.121774	141.497	2	10.5247	0.0330612	134.922	2	6.27585	0.0779356	NM_032859.2	ABHD13	ABHD13	Homo sapiens	84945		RefSeq
ABHD14A	305.607	2	57.0512	0	301.668	2	23.8422	0	273.151	2	39.9701	0	385.116	2	6.4622	0	317.539	2	39.3597	0	335.77	2	11.6375	0	NM_015407.3	ABHD14A	ABHD14A	Homo sapiens	25864		RefSeq
ABHD14B	207.356	2	19.1502	0	240.292	2	41.1852	0	220.3	2	34.9785	0	182	2	1.69486	0	179.036	2	7.29479	0.0012987	230.159	2	46.5266	0	NM_032750.1	ABHD14B	ABHD14B	Homo sapiens	84836		RefSeq
ABHD15	267.423	2	9.9075	0	273.874	2	11.3833	0	230.511	2	28.121	0	309.314	2	2.6221	0	276.996	2	8.8913	0	243.419	2	11.6608	0	NM_198147.1	ABHD15	ABHD15	Homo sapiens	116236		RefSeq
ABHD2	146.796	2	4.2049	0.0792501	144.59	2	11.2402	0.0730877	164.559	2	11.578	0.126836	152.556	2	5.32655	0.167317	163.499	2	4.29801	0.0979616	159.12	2	3.55885	0.0104602	NM_007011.4	ABHD2	ABHD2	Homo sapiens	11057		RefSeq
ABHD3	678.966	2	171.905	0	715.736	2	218.469	0	393.475	2	13.0813	0	983.822	2	49.7641	0	703.287	2	205.48	0	771.65	2	128.755	0	NM_138340.3	ABHD3	ABHD3	Homo sapiens	171586		RefSeq
ABHD4	156.954	2	13.7023	0.0038961	154.725	2	13.7145	0.00649351	146.913	2	2.71232	0.0415584	162.878	2	4.97889	0.00649351	142.525	2	6.00261	0.0701299	151.084	2	7.08081	0.0142857	NM_022060.2	ABHD4	ABHD4	Homo sapiens	63874		RefSeq
ABHD5	446.625	2	5.94076	0	311.696	2	35.1883	0	427.502	2	76.3495	0	393.573	2	75.0328	0	487.819	2	15.3155	0	385.454	2	50.9998	0	NM_016006.3	ABHD5	ABHD5	Homo sapiens	51099		RefSeq
ABHD6	351.148	2	18.7231	0	414.771	2	59.3697	0	274.423	2	33.7053	0	468.696	2	32.3111	0	348.402	2	15.8126	0	410.888	2	122.353	0	NM_020676.4	ABHD6	ABHD6	Homo sapiens	57406		RefSeq
ABHD7	317.018	2	34.9859	0	291.76	2	45.7286	0	339.235	2	33.7395	0	349.987	2	26.5978	0	354.811	2	62.4668	0	300.736	2	119.116	0	NM_173567.2	ABHD7	ABHD7	Homo sapiens	253152		RefSeq
ABHD8	237.426	2	82.0271	0	251.907	2	6.92083	0	228.328	2	17.7322	0	274.573	2	41.0655	0	246.88	2	15.7508	0	306.494	2	18.693	0	NM_024527.3	ABHD8	ABHD8	Homo sapiens	79575		RefSeq
ABHD9	125.391	2	8.45474	0.6	132.554	2	1.13795	0.253247	136.689	2	6.39258	0.142857	132.235	2	15.7928	0.264935	128.969	2	13.5408	0.461039	132.09	2	0.0396297	0.285714	NM_024794.1	ABHD9	ABHD9	Homo sapiens	79852		RefSeq
ABI1	296.006	2	26.0871	0.0182231	339.585	2	25.9213	0.00303593	283.932	2	19.9316	0.121774	353.003	2	9.35352	0.00210828	301.476	2	19.3866	0.000337325	369.76	2	11.1159	0.00210828	NM_005470.2	ABI1	ABI1	Homo sapiens	10006		RefSeq
ABI2	316.755	2	8.41179	0.00115207	334.812	2	36.4948	0.00329094	288.676	2	36.0887	0.00995215	240.679	2	6.41259	0.0130516	259.188	2	5.62235	0.0139859	297.926	2	36.1375	0.00221707	NM_005759.3	ABI2	ABI2	Homo sapiens	10152		RefSeq
ABI3	127.402	2	10.3498	0.506494	123.116	2	3.67589	0.707792	129.899	2	2.49434	0.4	124.792	2	3.91032	0.645455	125.191	2	8.79114	0.567532	121.346	2	0.619983	0.798701	NM_016428.2	ABI3	ABI3	Homo sapiens	51225		RefSeq
ABI3BP	126.155	2	14.8876	0.584416	134.383	2	6.30932	0.196104	134.419	2	4.93506	0.21948	131.995	2	0.430721	0.294805	134.595	2	3.75149	0.201299	132.711	2	3.18689	0.264935	NM_015429.2	ABI3BP	ABI3BP	Homo sapiens	25890		RefSeq
ABL1	273.609	2	43.1251	0.0010453	275.805	2	22.2743	0.0421661	275.907	2	5.84804	0.0406267	284.186	2	50.86	0.0939178	290.767	2	11.7687	0.0343883	264.337	2	20.4096	0.00591205	NM_007313.2	ABL1	ABL1	Homo sapiens	25		RefSeq
ABL2	135.309	2	4.83627	0.219041	139.066	2	2.46293	0.105434	139.071	2	1.11541	0.0149911	133.07	2	2.55417	0.188987	136.389	2	7.22579	0.1848	136.254	2	10.2611	0.0376613	NM_005158.2	ABL2	ABL2	Homo sapiens	27		RefSeq
ABLIM1	793.363	2	196.468	0.00251571	703.093	2	89.1397	0.00116944	819.403	2	114.04	0.000435635	837.647	2	107.681	0.00295007	571.602	2	77.4544	0.000453559	648.055	2	87.432	0.000897622	NM_001003407.1	ABLIM1	ABLIM1	Homo sapiens	3983		RefSeq
ABLIM2	170.977	2	4.88874	0.0012987	242.997	2	18.9604	0	152.748	2	14.871	0.0103896	255.804	2	13.5092	0	139.212	2	14.5318	0.0974026	203.679	2	20.4188	0	NM_032432.2	ABLIM2	ABLIM2	Homo sapiens	84448		RefSeq
ABLIM3	163.224	2	15.0284	0.0025974	184.952	2	7.74059	0	151.978	2	12.7383	0.0142857	237.502	2	27.382	0	148.373	2	5.02096	0.0246753	174.689	2	3.59713	0	NM_014945.1	ABLIM3	ABLIM3	Homo sapiens	22885		RefSeq
ABO	108.297	2	6.00784	0.998701	119.501	2	4.3373	0.871429	123.886	2	5.7776	0.737662	118.571	2	10.2705	0.905195	120.189	2	4.91922	0.814286	120.568	2	0.488773	0.832468	NM_020469.2	ABO	ABO	Homo sapiens	28		RefSeq
ABP1	127.844	2	0.669392	0.475325	135.663	2	3.18031	0.157143	131.228	2	6.77372	0.363636	126.726	2	8.359	0.520779	127.071	2	14.2524	0.487013	135.987	2	4.4056	0.155844	NM_001091.2	ABP1	ABP1	Homo sapiens	26		RefSeq
ABR	388.025	2	70.528	0.00404847	462.716	2	208.271	0.0878512	413.451	2	65.0716	0.00133333	525.88	2	35.3797	0.00250402	428.472	2	61.7105	0.0075098	524.309	2	49.8834	0.00283382	NM_001092.3	ABR	ABR	Homo sapiens	29		RefSeq
ABRA	113.764	2	6.99127	0.975325	126.589	2	12.8722	0.511688	123.683	2	3.45931	0.720779	118.709	2	0.0115431	0.893506	126.388	2	2.1449	0.518182	123.714	2	0.599608	0.692208	NM_139166.2	ABRA	ABRA	Homo sapiens	137735		RefSeq
ABT1	221.861	2	7.10718	0	203.771	2	49.1489	0	220.259	2	10.4823	0	231.298	2	16.587	0	212.929	2	12.7565	0	183.303	2	11.9493	0	NM_013375.2	ABT1	ABT1	Homo sapiens	29777		RefSeq
ABTB1	196.899	2	25.5257	7.58981e-06	261.088	2	58.9956	0	165.071	2	25.3962	0.120496	270.752	2	15.9533	7.58981e-06	175.093	2	13.8292	0.193491	336.172	2	66.6312	0	NM_172028.1	ABTB1	ABTB1	Homo sapiens	80325		RefSeq
ABTB2	156.074	2	11.2871	0.00519481	175.248	2	9.51542	0.0012987	157.624	2	5.22361	0.00519481	174.199	2	16.4546	0.0025974	152.291	2	5.03805	0.0142857	160.482	2	21.3586	0.0038961	NM_145804.1	ABTB2	ABTB2	Homo sapiens	25841		RefSeq
ACAA1	441.77	2	27.5077	0	453.996	2	68.2168	0	406.023	2	6.09172	0	489.789	2	108.991	0	471.175	2	67.0215	0	490.303	2	125.479	0	NM_001607.2	ACAA1	ACAA1	Homo sapiens	30		RefSeq
ACAA2	354.343	2	86.743	0	337.933	2	96.8386	0	269.147	2	2.25426	0	174.403	2	20.4835	0.0025974	275.539	2	1.79631	0	347.318	2	38.9081	0	NM_006111.1	ACAA2	ACAA2	Homo sapiens	10449		RefSeq
ACACA	1053.47	2	47.2812	0.095701	1080.69	2	299.334	0.166018	1001.95	2	185.043	0.162801	872.385	2	69.3428	0.146739	1256.09	2	215.536	0.162162	1311.96	2	79.7323	0.0975066	NM_000664.3	ACACA	ACACA	Homo sapiens	31		RefSeq
ACACB	206.345	2	11.3674	0	235.305	2	11.7896	0	179.468	2	2.62864	0.0012987	230.559	2	28.0161	0	195.7	2	61.4794	0	222.536	2	70.0964	0	NM_001093.2	ACACB	ACACB	Homo sapiens	32		RefSeq
ACAD10	247.302	2	4.70446	0	291.07	2	46.493	0	293.688	2	76.3911	0	295.76	2	25.2864	0	263.739	2	9.03285	0	343.846	2	3.98249	0	NM_025247.3	ACAD10	ACAD10	Homo sapiens	80724		RefSeq
ACAD11	457.109	2	124.049	0	628.728	2	34.9604	0	1153.57	2	238.563	0	921.953	2	77.6404	0	546.653	2	43.5808	0	822.035	2	14.5582	0	NM_032169.3	ACAD11	ACAD11	Homo sapiens	84129		RefSeq
ACAD8	340.358	2	27.1868	0	316.178	2	55.5338	7.58981e-06	258.334	2	19.8652	0.00141761	351.649	2	15.4661	0	325.24	2	16.9686	3.37325e-06	289.262	2	34.8012	0	NM_014384.1	ACAD8	ACAD8	Homo sapiens	27034		RefSeq
ACAD9	527.744	2	78.3277	0	403.239	2	60.7571	0	624.753	2	75.1309	0	568.253	2	176.544	0	695.05	2	30.3445	0	531.717	2	168.776	0	NM_014049.3	ACAD9	ACAD9	Homo sapiens	28976		RefSeq
ACADL	125.78	2	4.50483	0.584416	120.896	2	1.96191	0.822078	125.826	2	2.94005	0.627273	129.753	2	9.68882	0.422078	122.499	2	8.57329	0.697403	130.269	2	0.840812	0.353247	NM_001608.2	ACADL	ACADL	Homo sapiens	33		RefSeq
ACADM	1565.54	2	182.287	0	1378.91	2	389.214	0	1207.96	2	244.786	0	1546.39	2	14.7344	0	1491.58	2	208.249	0	1238.96	2	11.8584	0	NM_000016.2	ACADM	ACADM	Homo sapiens	34		RefSeq
ACADS	184.906	2	21.3987	0	207.097	2	40.9218	0	161.087	2	8.72075	0.0038961	167.213	2	1.3784	0.0038961	169.529	2	2.37417	0.0025974	191.774	2	8.95907	0	NM_000017.1	ACADS	ACADS	Homo sapiens	35		RefSeq
ACADSB	147.206	2	4.04094	0.0246753	159.914	2	5.17642	0.00649351	138.204	2	5.83919	0.122078	146.049	2	1.4314	0.0285714	153.979	2	13.0341	0.0142857	151.948	2	7.41074	0.012987	NM_001609.2	ACADSB	ACADSB	Homo sapiens	36		RefSeq
ACADVL	1315.42	2	62.7301	0	1904.94	2	114.641	0	1418.64	2	14.1486	0	2041.28	2	286.369	0	1471.56	2	75.7383	0	2064.26	2	361.32	0	NM_000018.2	ACADVL	ACADVL	Homo sapiens	37		RefSeq
ACAN	118.991	2	10.2673	0.861039	119.779	2	10.8555	0.853247	113.304	2	1.33152	0.992208	122.857	2	7.90145	0.751948	119.115	2	1.89156	0.867533	119.282	2	11.8458	0.881818	NM_013227.1	ACAN	ACAN	Homo sapiens	176		RefSeq
ACAP1	125.428	2	1.64642	0.6	129.471	2	3.12984	0.371429	121.59	2	0.649924	0.814286	127.304	2	4.15571	0.520779	124.11	2	3.80348	0.648052	130.149	2	2.08257	0.358442	NM_014716.2	ACAP1	ACAP1	Homo sapiens	9744		RefSeq
ACAP2	292.241	2	5.49602	0	350.372	2	21.8544	0	332.224	2	25.4482	0	411.411	2	96.6228	0	236.306	2	63.7885	0	304.24	2	95.12	0	NM_012287.4	ACAP2	ACAP2	Homo sapiens	23527		RefSeq
ACAP3	139.007	2	15.6362	0.103896	135.292	2	7.94878	0.171429	119.802	2	6.61458	0.862338	128.626	2	5.78652	0.444156	134.081	2	5.05905	0.224675	128.528	2	0.237606	0.431169	NM_030649.1	ACAP3	ACAP3	Homo sapiens	116983		RefSeq
ACAT1	2840.53	2	423.26	0	3072.31	2	458.17	0	2396.34	2	60.0878	0	1617.76	2	82.6902	0	2943.08	2	49.8655	0	2951.22	2	679.709	0	NM_000019.2	ACAT1	ACAT1	Homo sapiens	38		RefSeq
ACAT2	977.851	2	132.145	0	880.339	2	231.789	3.37325e-06	411.498	2	67.4874	0.0013493	338.142	2	9.03145	0.00623714	956.094	2	140.797	3.03592e-05	665.59	2	31.357	3.03592e-05	NM_005891.1	ACAT2	ACAT2	Homo sapiens	39		RefSeq
ACBD3	1092.15	2	92.1798	0	1524.42	2	292.342	0	1221.64	2	77.9884	0	1059.24	2	22.0385	0	869.082	2	7.04286	0	1472.38	2	192.843	0	NM_022735.3	ACBD3	ACBD3	Homo sapiens	64746		RefSeq
ACBD4	144.019	2	11.6924	0.0428571	159.572	2	13.0473	0.00649351	141.322	2	8.01164	0.0948052	146.93	2	2.51557	0.0246753	131.286	2	10.8643	0.307792	149.188	2	2.52194	0.0194805	NM_024722.1	ACBD4	ACBD4	Homo sapiens	79777		RefSeq
ACBD5	147.175	2	2.07975	0.245713	142.103	2	23.8645	0.122555	151.147	2	1.95586	0.107845	147.918	2	2.08486	0.0607386	150.709	2	5.79475	0.0308866	141.907	2	14.269	0.0604079	NM_145698.2	ACBD5	ACBD5	Homo sapiens	91452		RefSeq
ACBD6	376.946	2	123.413	0	400.129	2	37.6388	0	453.578	2	111.984	0	472.454	2	38.6356	0	390.147	2	62.0074	0	407.205	2	64.6844	0	NM_032360.2	ACBD6	ACBD6	Homo sapiens	84320		RefSeq
ACBD7	155.683	2	15.4583	0.0461764	186.317	2	21.9357	0.0477686	143.022	2	6.54792	0.193491	137.491	2	4.78686	0.167748	139.548	2	4.78948	0.0699477	184.511	2	6.97279	0.0502075	XM_928013.1	ACBD7	ACBD7	Homo sapiens	414149		RefSeq
ACCN1	119.504	2	0.648767	0.881409	118.385	2	1.8655	0.978411	123.28	2	6.71894	0.847677	122.492	2	0.467394	0.857547	126.378	2	4.63102	0.56404	115.306	2	2.44803	0.997541	NM_183377.1	ACCN1	ACCN1	Homo sapiens	40		RefSeq
ACCN2	275.909	2	27.3341	0.362908	456.551	2	177.17	0.461798	193.865	2	37.5519	0.398017	287.474	2	108.773	0.494819	289.612	2	38.1307	0.46806	486.04	2	83.4873	0.308673	NM_020039.2	ACCN2	ACCN2	Homo sapiens	41		RefSeq
ACCN3	132.924	2	1.37416	0.260698	146.994	2	7.43263	0.00178445	131.019	2	2.41147	0.32	138.569	2	8.32449	0.032067	128.621	2	6.68903	0.512903	140.734	2	8.68815	0.0276278	NM_020321.1	ACCN3	ACCN3	Homo sapiens	9311		RefSeq
ACCN4	130.889	2	1.80951	0.195373	131.619	2	1.25989	0.149138	128.272	2	4.81144	0.522394	137.618	2	2.18162	0.0259046	129.165	2	2.54548	0.401424	132.769	2	9.12395	0.117341	NM_018674.3	ACCN4	ACCN4	Homo sapiens	55515		RefSeq
ACCN5	132.643	2	2.48478	0.277922	138.694	2	7.41123	0.0974026	128.006	2	0.854291	0.502597	126.38	2	8.31247	0.585714	124.951	2	3.11848	0.592208	127.026	2	10.6413	0.497403	NM_017419.1	ACCN5	ACCN5	Homo sapiens	51802		RefSeq
ACCS	174.862	2	14.0465	0	185.269	2	9.59823	0	186.756	2	39.865	0.0012987	230.095	2	34.2515	0	186.749	2	16.4025	0	231.924	2	52.2432	0	NM_032592.3	ACCS	ACCS	Homo sapiens	84680		RefSeq
ACCSL	128.967	2	1.30258	0.423917	128.312	2	4.95387	0.419147	131.255	2	6.80605	0.209986	123.285	2	8.14489	0.823103	125.861	2	0.737378	0.622566	123.262	2	0.224522	0.83969	NM_001031854.2	ACCSL	ACCSL	Homo sapiens	390110		RefSeq
ACD	657.578	2	0.497647	0	462.525	2	9.46362	0	583.181	2	46.7247	0	593.568	2	138.705	0	608.921	2	63.9404	0	498.557	2	15.709	0	NM_022914.1	ACD	ACD	Homo sapiens	65057		RefSeq
ACE	126.65	2	3.43424	0.626892	121.415	2	6.02581	0.965384	125.776	2	4.75356	0.756699	126.299	2	8.70767	0.696906	127.879	2	2.59043	0.520448	124.451	2	1.12798	0.772494	NM_152831.1	ACE	ACE	Homo sapiens	1636		RefSeq
ACE2	129.654	2	4.33416	0.409091	130.607	2	9.18512	0.331169	131.481	2	3.30472	0.319481	139.259	2	3.47112	0.106494	131.69	2	4.50429	0.3	128.032	2	6.97578	0.451948	NM_021804.1	ACE2	ACE2	Homo sapiens	59272		RefSeq
ACER1	126.981	2	4.77959	0.559176	124.602	2	1.50754	0.72984	123.514	2	8.85672	0.732696	124.564	2	1.88118	0.747673	127.304	2	10.0762	0.538202	126.358	2	4.27783	0.608904	NM_133492.1	ACER1	ACER1	Homo sapiens	125981		RefSeq
ACER2	199.642	2	17.3623	0.000304436	183.94	2	10.5893	0.00425114	183.019	2	0.634829	0.0013493	179.248	2	2.38081	0.0158281	193.511	2	6.19822	0.0539796	199.665	2	3.60898	0.0587755	NM_001010887.2	ACER2	ACER2	Homo sapiens	340485		RefSeq
ACER3	181.762	2	3.45149	0	184.17	2	14.2486	0	209.152	2	29.1991	0	223.095	2	0.285922	0	171.455	2	22.5795	0.0025974	179.517	2	10.1448	0	NM_018367.5	ACER3	ACER3	Homo sapiens	55331		RefSeq
ACHE	135.956	2	8.62256	0.0298432	133.918	2	9.1521	0.158367	128.002	2	4.83438	0.475661	127.069	2	0.76761	0.59572	128.783	2	6.09213	0.363779	129.104	2	0.918549	0.297841	NM_015831.1	ACHE	ACHE	Homo sapiens	43		RefSeq
ACIN1	952.655	2	119.457	0	1035.59	2	468.858	0	547.449	2	16.3003	0	605.206	2	63.9584	0	667.384	2	21.1553	0	536.833	2	66.7956	0	NM_014977.1	ACIN1	ACIN1	Homo sapiens	22985		RefSeq
ACLY	2703.71	2	1067.87	0	2769.96	2	662.385	0	1610.74	2	69.3718	0	1587.38	2	22.9642	0	2253.88	2	206.466	0	2089.95	2	168.906	0	NM_198830.1	ACLY	ACLY	Homo sapiens	47		RefSeq
ACMSD	118.517	2	0.339586	0.879221	122.97	2	3.55051	0.715584	118.164	2	6.72847	0.907792	130.771	2	13.7794	0.319481	128.021	2	7.14902	0.463636	118.922	2	6.57599	0.88052	NM_138326.1	ACMSD	ACMSD	Homo sapiens	130013		RefSeq
ACN9	1109.12	2	191.078	0	1305.12	2	21.4615	0	1145.81	2	155.781	0	958.702	2	51.0563	0	1090.4	2	130.752	0	1090.87	2	27.2895	0	NM_020186.1	ACN9	ACN9	Homo sapiens	57001		RefSeq
ACO1	2023.18	2	243.809	0	2223.8	2	186.173	0	1357.44	2	22.2163	0	1958.3	2	304.985	0	1874.37	2	250.462	0	2243.8	2	2.50974	0	NM_002197.1	ACO1	ACO1	Homo sapiens	48		RefSeq
ACO2	607.155	2	111.924	0	589.896	2	119.406	0	513.527	2	33.4612	0	617.891	2	20.9986	0	463.974	2	25.4196	0	500.3	2	14.1456	0	NM_001098.2	ACO2	ACO2	Homo sapiens	50		RefSeq
ACOT1	124.317	2	2.93755	0.736481	131.163	2	1.84203	0.317926	131.79	2	13.8459	0.520563	133.221	2	5.23632	0.314826	124.674	2	2.82523	0.656735	131.606	2	2.28368	0.364015	NM_001037161.1	ACOT1	ACOT1	Homo sapiens	641371		RefSeq
ACOT11	322.517	2	52.0174	0.000974869	326.608	2	69.8621	0.00356299	313.46	2	13.3668	0.0129668	278.455	2	31.7222	0.000709226	365.712	2	39.9978	0.0105785	435.793	2	64.2283	0.0076109	NM_015547.2	ACOT11	ACOT11	Homo sapiens	26027		RefSeq
ACOT12	120.954	2	4.61007	0.796104	131.625	2	3.44531	0.290909	132.282	2	1.58045	0.301299	131.534	2	8.77019	0.297403	125.502	2	1.87349	0.575325	120.542	2	0.0421199	0.833766	NM_130767.1	ACOT12	ACOT12	Homo sapiens	134526		RefSeq
ACOT2	127.394	2	12.2433	0.539449	118.2	2	4.70399	0.980516	140.141	2	9.82519	0.456819	122.689	2	4.86918	0.853357	123.108	2	1.2528	0.804078	126.009	2	3.35438	0.619174	NM_006821.3	ACOT2	ACOT2	Homo sapiens	10965		RefSeq
ACOT4	123.461	2	5.97445	0.707792	128.77	2	2.62486	0.401299	121.48	2	1.99782	0.825974	123.383	2	4.89732	0.709091	123.011	2	5.81433	0.707792	125.359	2	3.64061	0.596104	NM_152331.2	ACOT4	ACOT4	Homo sapiens	122970		RefSeq
ACOT6	127.551	2	3.85869	0.487013	125.537	2	4.1479	0.574026	130.688	2	7.79535	0.34026	129.623	2	7.71131	0.422078	121.331	2	3.38443	0.783117	116.941	2	7.82391	0.94026	NM_001037162.1	ACOT6	ACOT6	Homo sapiens	641372		RefSeq
ACOT7	847.272	2	46.944	0.283311	710.23	2	110.526	0.045658	629.904	2	105.879	0.251443	752.455	2	52.9019	0.153405	785.812	2	53.7961	0.164525	813.583	2	156.557	0.0946407	NM_181862.2	ACOT7	ACOT7	Homo sapiens	11332		RefSeq
ACOT8	182.167	2	12.5109	0	183.069	2	3.26614	0	167.988	2	4.50536	0.0038961	192.737	2	10.7697	0	177.349	2	9.07121	0.0025974	196.563	2	18.1364	0	NM_183386.1	ACOT8	ACOT8	Homo sapiens	10005		RefSeq
ACOT9	773.967	2	76.4866	0	804.015	2	82.5992	0	993.303	2	123.415	0	642.991	2	83.9161	0	807.852	2	10.8286	0	938.225	2	120.992	0	NM_001037171.1	ACOT9	ACOT9	Homo sapiens	23597		RefSeq
ACOX1	304.022	2	49.9963	0.00641648	258.342	2	32.4395	0.185494	251.623	2	2.63359	0.104005	229.721	2	5.98293	0.387208	260.03	2	17.2848	0.0597501	256.75	2	5.44653	0.0432137	NM_004035.4	ACOX1	ACOX1	Homo sapiens	51		RefSeq
ACOX2	608.118	2	42.781	0	636.068	2	276.097	0	468.932	2	163.709	0	517.448	2	97.8742	0	525.955	2	69.0699	0	624.38	2	178.95	0	NM_003500.2	ACOX2	ACOX2	Homo sapiens	8309		RefSeq
ACOX3	259.481	2	28.9046	0	331.696	2	44.6679	0	194.732	2	2.54006	0.0012987	226.766	2	2.40761	0	203.436	2	11.0284	0	264.955	2	2.4456	0	NM_003501.1	ACOX3	ACOX3	Homo sapiens	8310		RefSeq
ACOXL	125.43	2	4.10493	0.6	124.239	2	3.90975	0.658442	131.116	2	5.69885	0.325974	119.142	2	2.44437	0.877922	132.88	2	6.37734	0.257143	124.959	2	4.24892	0.611688	NM_018308.1	ACOXL	ACOXL	Homo sapiens	55289		RefSeq
ACP1	4003.58	2	415.447	0	3269.48	2	1202.47	0	4146.46	2	464.533	0	3437.62	2	95.4887	0	3515.88	2	82.901	0	3161.17	2	38.8737	0	NM_001040649.1	ACP1	ACP1	Homo sapiens	52		RefSeq
ACP2	348.781	2	3.42586	0	223.908	2	42.1103	0	519.78	2	18.7745	0	461.874	2	53.4704	0	411.172	2	54.3871	0	279.125	2	13.5766	0	NM_001610.1	ACP2	ACP2	Homo sapiens	53		RefSeq
ACP5	113.356	2	1.11369	0.977922	115.392	2	1.80284	0.967533	118.853	2	3.25236	0.901299	113.482	2	11.2044	0.987013	120.386	2	2.18261	0.81039	115.122	2	5.51976	0.966234	NM_001611.2	ACP5	ACP5	Homo sapiens	54		RefSeq
ACP6	247.943	2	12.8751	0	247.025	2	61.2867	0	286.224	2	36.3819	0	282.177	2	62.7376	0	216.303	2	2.63271	0	244.358	2	37.2166	0	NM_016361.2	ACP6	ACP6	Homo sapiens	51205		RefSeq
ACPL2	374.229	2	78.4591	0	355.017	2	58.8298	0	218.391	2	6.98318	0	258.675	2	38.1942	0	272.936	2	60.8567	0	277.731	2	33.0894	0	NM_152282.2	ACPL2	ACPL2	Homo sapiens	92370		RefSeq
ACPP	128.28	2	5.41922	0.458442	128.726	2	7.6615	0.392208	134.399	2	8.57458	0.188312	126.383	2	7.79575	0.584416	126.394	2	2.16267	0.527273	131.702	2	2.6857	0.294805	NM_001099.2	ACPP	ACPP	Homo sapiens	55		RefSeq
ACPT	160.861	2	7.21708	0.000974869	152.214	2	9.35465	0.000570079	153.137	2	3.58821	0.000215888	171.334	2	28.3484	2.10828e-05	151.194	2	13.2803	0.00052707	159.109	2	12.7008	0.00170771	NM_033068.2	ACPT	ACPT	Homo sapiens	93650		RefSeq
ACR	122.917	2	0.615103	0.736364	136.277	2	2.84382	0.144156	142.256	2	7.76233	0.0688312	126.183	2	6.37567	0.55974	127.668	2	3.40108	0.494805	128.957	2	9.7064	0.393506	NM_001097.1	ACR	ACR	Homo sapiens	49		RefSeq
ACRBP	124.285	2	6.45514	0.653247	126.629	2	0.582487	0.527273	139.128	2	15.3673	0.127273	132.081	2	1.55324	0.290909	128.593	2	8.21643	0.466234	133.964	2	2.93636	0.223377	NM_032489.2	ACRBP	ACRBP	Homo sapiens	84519		RefSeq
ACRC	164.14	2	2.38004	0.0025974	170.893	2	4.80027	0.0025974	176.3	2	0.886609	0.0012987	168.188	2	4.83837	0.0038961	181	2	21.7362	0.0012987	194.471	2	30.0701	0	NM_052957.2	ACRC	ACRC	Homo sapiens	93953		RefSeq
ACRV1	130.44	2	2.66014	0.268254	124.835	2	0.982878	0.715331	128.69	2	11.0377	0.367347	129.105	2	4.33114	0.377434	126.043	2	2.59366	0.627066	128.72	2	3.18288	0.353018	NM_001612.4	ACRV1	ACRV1	Homo sapiens	56		RefSeq
ACSBG1	154.52	2	11.7521	0.00649351	146.9	2	1.9031	0.0246753	132.548	2	12.9693	0.242857	129.994	2	4.17048	0.374026	138.572	2	1.30563	0.114286	145.294	2	7.67193	0.0363636	NM_015162.3	ACSBG1	ACSBG1	Homo sapiens	23205		RefSeq
ACSBG2	138.178	2	1.85784	0.123377	142.551	2	8.08485	0.0506494	124.433	2	13.3746	0.635065	130.052	2	0.839155	0.376623	126.872	2	12.1466	0.5	143.945	2	2.89447	0.0415584	NM_030924.2	ACSBG2	ACSBG2	Homo sapiens	81616		RefSeq
ACSF2	297.947	2	24.6508	0	444.003	2	82.273	0	218.679	2	39.3623	0	307.043	2	3.86454	0	224.362	2	19.4635	0	363.95	2	36.2631	0	NM_025149.4	ACSF2	ACSF2	Homo sapiens	80221		RefSeq
ACSF3	151.275	2	17.611	0.0168831	140.715	2	2.11712	0.0753247	150.504	2	2.65373	0.0168831	174.81	2	4.37446	0.0025974	158.884	2	16.6161	0.00779221	141.57	2	9.45769	0.0649351	NM_174917.1	ACSF3	ACSF3	Homo sapiens	197322		RefSeq
ACSL1	298.327	2	40.6627	0	347.146	2	7.40468	0	232.232	2	30.3816	0	241.725	2	2.01334	0	343.102	2	19.9114	0	368.753	2	30.2896	0	NM_001995.2	ACSL1	ACSL1	Homo sapiens	2180		RefSeq
ACSL3	955.684	2	10.162	0	972.269	2	109.518	0	837.808	2	87.2246	0	677.959	2	58.5763	0	1118.58	2	228.375	0	1015.05	2	313.254	0	NM_004457.3	ACSL3	ACSL3	Homo sapiens	2181		RefSeq
ACSL4	340.142	2	5.31689	0.0377808	437.423	2	43.0606	0.202624	309.74	2	3.56154	0.427712	313.755	2	17.4168	0.308759	340.524	2	39.7313	0.0235036	426.542	2	75.7788	0.1043	NM_022977.1	ACSL4	ACSL4	Homo sapiens	2182		RefSeq
ACSL5	686.523	2	39.3077	0.000792317	725.367	2	190.018	0.00099971	939.225	2	137.812	0.00328265	1262.47	2	100.448	0.00874834	824.598	2	226.472	0.0039802	861.687	2	203.544	0.00445461	NM_203379.1	ACSL5	ACSL5	Homo sapiens	51703		RefSeq
ACSL6	126.623	2	3.00654	0.597715	125.571	2	5.90553	0.79801	127.058	2	0.171391	0.644738	121.078	2	5.92519	0.962404	122.446	2	1.32399	0.917072	126.437	2	2.8485	0.606393	NM_015256.2	ACSL6	ACSL6	Homo sapiens	23305		RefSeq
ACSM1	119.314	2	1.94257	0.848052	127.444	2	9.6951	0.45974	114.129	2	0.120462	0.98961	114.782	2	4.39574	0.974026	111.045	2	1.47392	0.997403	126.324	2	8.18173	0.51039	NM_052956.1	ACSM1	ACSM1	Homo sapiens	116285		RefSeq
ACSM2A	121.92	2	2.07476	0.768831	119.448	2	6.24586	0.881818	126.986	2	5.51044	0.536364	127.63	2	6.34284	0.514286	125.882	2	2.31095	0.555844	128.19	2	7.68401	0.442857	XM_936869.1	ACSM2A	ACSM2A	Homo sapiens	123876		RefSeq
ACSM2B	123.581	2	2.25933	0.865434	130.782	2	8.93269	0.262069	129.933	2	7.08163	0.518501	125.536	2	2.02639	0.714284	130.122	2	2.79946	0.253015	126.199	2	4.56042	0.56504	NM_182617.2	ACSM2B	ACSM2B	Homo sapiens	348158		RefSeq
ACSM3	197.135	2	35.7374	3.6507e-10	241.651	2	42.1969	0	145.757	2	13.2039	0.00664116	167.287	2	0.81087	0.000555226	166.637	2	11.853	7.18568e-06	239.594	2	16.5454	0	NM_202000.2	ACSM3	ACSM3	Homo sapiens	6296		RefSeq
ACSM4	121.763	2	8.58678	0.768831	116.742	2	11.4018	0.942857	126.427	2	4.82277	0.602597	119.384	2	1.36442	0.872727	129.949	2	12.251	0.354545	126.343	2	6.06738	0.532467	XM_292035.5	ACSM4	ACSM4	Homo sapiens	341392		RefSeq
ACSM5	135.039	2	7.14445	0.0464601	129.174	2	0.429438	0.271259	134.066	2	3.22777	0.0537376	129	2	1.67938	0.36564	127.317	2	2.60607	0.503896	126.979	2	3.4533	0.46594	NM_017888.2	ACSM5	ACSM5	Homo sapiens	54988		RefSeq
ACSS1	127.464	2	4.17045	0.497403	132.969	2	13.2185	0.228571	135.125	2	11.2017	0.21039	134.141	2	6.00713	0.21948	134.551	2	4.58856	0.215584	125.572	2	2.26924	0.588312	NM_032501.2	ACSS1	ACSS1	Homo sapiens	84532		RefSeq
ACSS2	502.31	2	106.322	0.0341655	852.63	2	86.6773	0.0034044	423.009	2	150.047	0.0409007	879.931	2	83.0944	0.00196892	480.577	2	5.42332	0.0088442	819.17	2	330.853	0.0550794	NM_139274.1	ACSS2	ACSS2	Homo sapiens	55902		RefSeq
ACSS3	146.305	2	7.58566	0.0272727	165.426	2	4.71239	0.0025974	155.733	2	1.72654	0.00519481	150.968	2	8.72835	0.0142857	153.861	2	11.436	0.012987	164.011	2	3.41155	0.0012987	NM_024560.2	ACSS3	ACSS3	Homo sapiens	79611		RefSeq
ACTA1	128.524	2	2.69738	0.448052	129.188	2	5.98962	0.379221	131.933	2	11.0306	0.279221	126.231	2	1.18513	0.568831	133.577	2	15.2705	0.215584	136.296	2	3.08901	0.144156	NM_001100.3	ACTA1	ACTA1	Homo sapiens	58		RefSeq
ACTA2	350.795	2	156.838	0	585.528	2	197.6	0	335.072	2	34.9742	0	430.763	2	107.822	0	294.176	2	4.08347	0	1109.93	2	428.548	0	NM_001613.1	ACTA2	ACTA2	Homo sapiens	59		RefSeq
ACTB	17006.8	2	5292.1	0	14305.5	2	6125.51	0	13264.4	2	1026.1	0	12469.5	2	2846.93	0	14756.4	2	1782.02	0	9472.85	2	1940.03	0		ACTB	ACTB	Homo sapiens	60		RefSeq
ACTBL2	124.941	2	5.7159	0.633766	130.175	2	5.52337	0.344156	126.897	2	2.56798	0.550649	130.416	2	9.06882	0.345454	128.543	2	1.65713	0.444156	127.904	2	9.81168	0.45974	NM_001017992.2	ACTBL2	ACTBL2	Homo sapiens	345651		RefSeq
ACTC1	129.215	2	2.62485	0.446942	127.91	2	0.0344359	0.402666	130.326	2	2.42029	0.497406	119.44	2	1.72418	0.957686	124.325	2	0.224917	0.734592	126.221	2	1.6559	0.604297	NM_005159.3	ACTC1	ACTC1	Homo sapiens	70		RefSeq
ACTG1	18657.7	2	2206.39	0	17580.9	2	606.927	0	20511.5	2	174.374	0	19185.2	2	1916.24	0	20639	2	1592.58	0	18979	2	1227.36	0	NM_001614.2	ACTG1	ACTG1	Homo sapiens	71		RefSeq
ACTG2	121.005	2	19.3748	0.788312	113.338	2	2.70213	0.988312	127.4	2	8.51804	0.5	124.133	2	3.21076	0.679221	188.45	2	25.4223	0	115.273	2	4.71519	0.97013	NM_001615.3	ACTG2	ACTG2	Homo sapiens	72		RefSeq
ACTL6A	1917.57	2	191.22	0	1712.42	2	259.029	0	1857.13	2	89.8699	0	1509.21	2	48.7442	0	1860.33	2	110.422	0	1523.34	2	25.2407	0	NM_004301.3	ACTL6A	ACTL6A	Homo sapiens	86		RefSeq
ACTL6B	139.871	2	18.0255	0.0987013	140.977	2	0.932724	0.0714286	127.843	2	7.00441	0.483117	133.758	2	1.63126	0.220779	132.801	2	3.45334	0.267533	132.138	2	4.88968	0.288312	NM_016188.3	ACTL6B	ACTL6B	Homo sapiens	51412		RefSeq
ACTL7A	112.398	2	1.09052	0.987013	115.975	2	2.0292	0.957143	119.783	2	11.0081	0.901299	119.14	2	2.67246	0.874026	117.403	2	2.35818	0.918182	114.492	2	0.238218	0.976623	NM_006687.2	ACTL7A	ACTL7A	Homo sapiens	10881		RefSeq
ACTL7B	126.565	2	1.33741	0.545455	132.928	2	1.71076	0.238961	139.81	2	7.29645	0.112987	118.637	2	7.14131	0.903896	123.433	2	4.79627	0.688312	130.2	2	7.59769	0.361039	NM_006686.2	ACTL7B	ACTL7B	Homo sapiens	10880		RefSeq
ACTL8	137.703	2	6.05681	0.131169	133.134	2	2.15131	0.232467	147.159	2	6.22629	0.0415584	120.704	2	10.0431	0.823377	126.954	2	5.93729	0.503896	138.231	2	3.13943	0.102597	NM_030812.1	ACTL8	ACTL8	Homo sapiens	81569		RefSeq
ACTN1	1338.46	2	127.95	0	1607.31	2	158.417	0	1157.62	2	84.6213	0	1478.82	2	41.6355	0	1496.12	2	339.958	0	1674.43	2	383.253	0	NM_001102.2	ACTN1	ACTN1	Homo sapiens	87		RefSeq
ACTN2	121.776	2	12.2691	0.764935	130.148	2	2.99894	0.342857	129.051	2	9.21973	0.422078	117.77	2	2.09805	0.916883	126.841	2	3.38928	0.507792	124.265	2	3.63111	0.648052	NM_001103.1	ACTN2	ACTN2	Homo sapiens	88		RefSeq
ACTN3	125.808	2	4.47081	0.587013	123.459	2	9.43897	0.68961	141.052	2	8.97084	0.0818182	129.209	2	12.2934	0.397403	134.634	2	6.64491	0.215584	140.605	2	19.0954	0.0675325	NM_001104.1	ACTN3	ACTN3	Homo sapiens	89		RefSeq
ACTN4	1625.71	2	390.227	0	1581.85	2	83.5223	0	1333.7	2	122.828	0	1535.03	2	499.869	0	1243.92	2	144.415	0	1199.79	2	123.605	0	NM_004924.3	ACTN4	ACTN4	Homo sapiens	81		RefSeq
ACTR10	1180.27	2	187.108	0	1140.12	2	56.9905	0	1121.7	2	108.819	0	1239.14	2	41.6381	0	1128.46	2	26.8393	0	969.002	2	138.32	0	NM_018477.1	ACTR10	ACTR10	Homo sapiens	55860		RefSeq
ACTR1A	924.872	2	124.009	0	950.434	2	114.645	0	783.375	2	45.2241	0	1034.01	2	209.014	0	1055.68	2	25.6794	0	1025.78	2	238.778	0	NM_005736.2	ACTR1A	ACTR1A	Homo sapiens	10121		RefSeq
ACTR1B	403.147	2	53.6718	0	488.222	2	35.677	0	354.613	2	31.251	0	547.127	2	37.7167	0	317.63	2	49.0604	0	416.771	2	26.3391	0	NM_005735.2	ACTR1B	ACTR1B	Homo sapiens	10120		RefSeq
ACTR2	2612.79	2	276.328	0	3288.42	2	306.572	0	1563.77	2	182.491	0	1872.02	2	283.282	0	1990.56	2	124.76	0	2577.28	2	354.637	0	NM_001005386.1	ACTR2	ACTR2	Homo sapiens	10097		RefSeq
ACTR3	1797.5	2	137.549	0	1913.9	2	112.257	0	1481.68	2	53.1243	0	1507.57	2	316.18	0	1481.38	2	127.234	0	1386.44	2	11.7945	0	NM_005721.3	ACTR3	ACTR3	Homo sapiens	10096		RefSeq
ACTR3B	172.846	2	1.8637	0.00942734	157.223	2	5.73551	0.0357898	173.86	2	11.7634	0.0109483	177.29	2	14.5492	0.0040808	182.66	2	7.06747	0.0159387	159.468	2	4.37717	0.00871206	NM_020445.3	ACTR3B	ACTR3B	Homo sapiens	57180		RefSeq
ACTR5	482.276	2	15.1815	0	544.058	2	155.981	0	358.188	2	69.9519	0	345.729	2	27.2724	0	556.054	2	46.7703	0	601.252	2	0.522781	0	NM_024855.2	ACTR5	ACTR5	Homo sapiens	79913		RefSeq
ACTR6	1341.33	2	48.2891	0	1562.82	2	97.6354	0	1544.95	2	66.0798	0	1281.52	2	57.6145	0	1366.59	2	0.758552	0	1596.56	2	142.426	0	NM_022496.2	ACTR6	ACTR6	Homo sapiens	64431		RefSeq
ACTR8	248.408	2	1.86956	0	194.616	2	2.54196	0	288.567	2	5.61785	0	236.259	2	24.3538	0	275.74	2	0.97401	0	193.375	2	30.2672	0	NM_022899.3	ACTR8	ACTR8	Homo sapiens	93973		RefSeq
ACTRT1	255.493	2	61.3575	0	347.014	2	163.067	0	257.737	2	83.5796	0	348.398	2	89.7064	0	237.973	2	33.1577	0	294.374	2	74.4136	0	NM_138289.1	ACTRT1	ACTRT1	Homo sapiens	139741		RefSeq
ACTRT2	123.827	2	3.56842	0.681818	126.857	2	16.7961	0.532467	129.042	2	6.79426	0.425974	114.446	2	4.44694	0.981818	119.657	2	5.86339	0.855844	117.014	2	1.89401	0.938961	NM_080431.4	ACTRT2	ACTRT2	Homo sapiens	140625		RefSeq
ACVR1	619.192	2	13.0666	0	741.843	2	122.051	0	835.149	2	138.987	0	1079.37	2	10.0302	0	634.69	2	95.062	0	801.562	2	99.141	0	NM_001105.2	ACVR1	ACVR1	Homo sapiens	90		RefSeq
ACVR1B	239.92	2	13.561	0.203896	253.935	2	19.4158	0.169536	254.044	2	32.2163	0.0184233	293.467	2	16.8376	0.132273	266.278	2	22.9624	0.00898133	258.396	2	14.3156	0.0110133	NM_020327.2	ACVR1B	ACVR1B	Homo sapiens	91		RefSeq
ACVR1C	133.379	2	12.6249	0.257143	141.261	2	12.0981	0.0714286	129.866	2	0.660284	0.409091	134.252	2	10.0652	0.220779	138.969	2	7.52257	0.103896	135.403	2	7.88105	0.177922	NM_145259.1	ACVR1C	ACVR1C	Homo sapiens	130399		RefSeq
ACVR2A	189.038	2	10.338	2.10828e-05	201.474	2	20.3744	3.37325e-06	186.613	2	14.7546	0.00186288	195.067	2	23.2902	0.00553297	193.941	2	24.1035	0.000102041	222.137	2	4.58918	0.000165289	NM_001616.3	ACVR2A	ACVR2A	Homo sapiens	92		RefSeq
ACVR2B	127.859	2	4.41173	0.459305	130.981	2	1.59149	0.318962	129.013	2	1.01066	0.419147	131.616	2	2.99583	0.295551	126.292	2	1.21917	0.595	129.968	2	1.83614	0.391095	NM_001106.2	ACVR2B	ACVR2B	Homo sapiens	93		RefSeq
ACVRL1	131.201	2	0.655336	0.463047	134.721	2	11.6064	0.172292	130.738	2	0.298353	0.458061	127.78	2	9.16686	0.571286	129.565	2	1.04972	0.521834	144.005	2	5.81185	0.225408	NM_000020.2	ACVRL1	ACVRL1	Homo sapiens	94		RefSeq
ACY1	363.768	2	61.638	0	388.774	2	78.8707	0	398.719	2	48.2806	0	461.739	2	71.4093	0	353.498	2	12.7357	0	415.989	2	6.70889	0	NM_000666.1	ACY1	ACY1	Homo sapiens	95		RefSeq
ACY3	123.733	2	1.72024	0.683117	118.814	2	0.393256	0.892208	125.398	2	7.44725	0.674026	120.911	2	4.41525	0.835065	125.311	2	5.16723	0.592208	127.003	2	0.206698	0.48961	NM_080658.1	ACY3	ACY3	Homo sapiens	91703		RefSeq
ACYP1	685.318	2	17.9159	2.92056e-09	624.745	2	11.8873	2.16556e-05	493.773	2	13.0007	2.33645e-05	530.678	2	28.9385	0.000257363	722.859	2	31.6778	4.56338e-08	871.497	2	124.593	0.000398922	NM_001107.3	ACYP1	ACYP1	Homo sapiens	97		RefSeq
ACYP2	271.769	2	7.31358	0.00219346	268.691	2	20.6993	0.000709226	278.869	2	37.9963	0.00324169	348.262	2	32.7087	0.00186288	228.166	2	34.4986	0.00667988	249.784	2	13.8517	0.00178445	NM_138448.2	ACYP2	ACYP2	Homo sapiens	98		RefSeq
ADA	613.33	2	37.3542	0	659.599	2	114.72	0	432.94	2	74.3683	0	620.704	2	75.2819	0	547.603	2	37.3815	0	827.059	2	49.942	0	NM_000022.2	ADA	ADA	Homo sapiens	100		RefSeq
ADAD1	126.141	2	9.16968	0.577922	121.391	2	6.84303	0.792208	127.498	2	4.07667	0.542857	129.718	2	4.96255	0.387013	125.198	2	10.4765	0.55974	124.756	2	7.74807	0.62987	NM_139243.1	ADAD1	ADAD1	Homo sapiens	132612		RefSeq
ADAD2	123.521	2	3.07077	0.694805	115.674	2	5.32824	0.964935	120.856	2	9.94725	0.863636	114.901	2	4.60158	0.972727	118.945	2	0.727717	0.871429	118.152	2	7.66002	0.909091	NM_139174.2	ADAD2	ADAD2	Homo sapiens	161931		RefSeq
ADAL	176.361	2	2.81471	0	168.428	2	5.77875	0.0025974	169.253	2	0.899601	0.0038961	159.519	2	14.1172	0.00779221	169.044	2	10.1553	0.00519481	172.86	2	14.5383	0	NM_001012969.1	ADAL	ADAL	Homo sapiens	161823		RefSeq
ADAM10	412.473	2	69.2912	0	483.802	2	146.947	0	303.22	2	48.6676	8.43312e-07	363.043	2	12.9062	0	271.007	2	38.3867	0	361.492	2	126.066	0	NM_001110.2	ADAM10	ADAM10	Homo sapiens	102		RefSeq
ADAM11	145.355	2	30.3791	0.0311688	145.197	2	2.55328	0.0285714	130.155	2	6.0403	0.371429	130.953	2	4.59281	0.331169	133.888	2	0.598657	0.224675	141.013	2	20.3113	0.0753247	NM_002390.3	ADAM11	ADAM11	Homo sapiens	4185		RefSeq
ADAM12	130.546	2	3.08716	0.385321	131.015	2	1.84515	0.19609	130.638	2	0.625991	0.256292	131.58	2	1.03827	0.164726	135.091	2	2.86891	0.0690418	128.895	2	6.4418	0.340738	NM_021641.2	ADAM12	ADAM12	Homo sapiens	8038		RefSeq
ADAM15	965.052	2	204.709	0.00026605	1155.51	2	339.492	0.00026605	760.016	2	115.221	0.000268283	1229.84	2	288.851	0.00026605	901.878	2	41.0276	0.000268283	1092.9	2	239.221	0.00026605	NM_207195.1	ADAM15	ADAM15	Homo sapiens	8751		RefSeq
ADAM17	244.481	2	5.61426	0	251.894	2	4.01167	0	326.93	2	28.8682	0	337.988	2	31.1381	0	242.762	2	0.793864	3.03592e-05	297.828	2	14.7556	0	NM_003183.4	ADAM17	ADAM17	Homo sapiens	6868		RefSeq
ADAM18	113.525	2	3.17854	0.975325	122.415	2	0.973217	0.746753	119.344	2	0.168619	0.896104	125.062	2	2.46438	0.635065	120.635	2	4.13615	0.793507	116.874	2	8.8526	0.94026	NM_014237.1	ADAM18	ADAM18	Homo sapiens	8749		RefSeq
ADAM19	466.089	2	33.8176	0.688964	561.507	2	98.091	0.500974	434.327	2	88.1259	0.795189	915.75	2	133.971	0.35636	432.744	2	32.3777	0.352667	700.647	2	30.0762	0.614679	NM_033274.2	ADAM19	ADAM19	Homo sapiens	8728		RefSeq
ADAM2	141.41	2	4.04451	0.0727273	146.748	2	13.1769	0.0233766	147.682	2	30.8689	0.0519481	148.125	2	8.42919	0.0207792	143.568	2	8.10725	0.0597403	145.439	2	8.06871	0.0363636	NM_001464.3	ADAM2	ADAM2	Homo sapiens	2515		RefSeq
ADAM20	122.046	2	3.81274	0.762338	110.717	2	2.4665	0.997403	113.691	2	1.2001	0.992208	124.124	2	4.62328	0.675325	114.767	2	1.71013	0.975325	121.989	2	2.89569	0.767532	NM_003814.4	ADAM20	ADAM20	Homo sapiens	8748		RefSeq
ADAM21	135.797	2	15.4634	0.18961	134.403	2	0.999088	0.192208	127.087	2	10.3582	0.515584	142.78	2	9.47145	0.0506494	136.013	2	8.1659	0.157143	144.855	2	16.5485	0.038961	NM_003813.2	ADAM21	ADAM21	Homo sapiens	8747		RefSeq
ADAM21P	139.891	2	7.35819	0.0883117	160.537	2	1.20173	0.00649351	144.822	2	2.17198	0.0532468	140.025	2	3.93938	0.0948052	147.151	2	10.2744	0.0285714	135.76	2	1.44092	0.157143	NR_003951.1	ADAM21P	ADAM21P	Homo sapiens	145241		RefSeq
ADAM22	140.074	2	3.28656	0.138545	140.345	2	2.87708	0.510713	128.45	2	4.80569	0.607118	130.31	2	1.28042	0.278875	129.515	2	6.07132	0.473716	135.099	2	3.17017	0.283143	NM_004194.2	ADAM22	ADAM22	Homo sapiens	53616		RefSeq
ADAM23	119.687	2	1.69006	0.841558	113.824	2	6.52474	0.983117	117.218	2	0.352435	0.944156	118.8	2	3.53817	0.88052	120.127	2	1.89427	0.82987	124.181	2	10.2608	0.68052	NM_003812.2	ADAM23	ADAM23	Homo sapiens	8745		RefSeq
ADAM28	123.299	2	7.86586	0.834629	122.379	2	5.23425	0.918755	120.821	2	0.000918014	0.906524	126.62	2	4.67836	0.754287	122.826	2	10.7028	0.780959	125.524	2	2.95217	0.716	NM_021777.2	ADAM28	ADAM28	Homo sapiens	10863		RefSeq
ADAM29	127.099	2	0.733009	0.51039	136.174	2	12.9141	0.135065	134.618	2	4.32267	0.188312	133.096	2	2.20445	0.253247	135.198	2	2.68722	0.184416	141.376	2	7.37492	0.0649351	NM_014269.3	ADAM29	ADAM29	Homo sapiens	11086		RefSeq
ADAM30	125.481	2	10.5055	0.594805	127.969	2	2.8124	0.446753	133.428	2	0.642846	0.242857	115.76	2	7.7839	0.958442	127.983	2	13.0405	0.502597	120.3	2	8.9152	0.844156	NM_021794.2	ADAM30	ADAM30	Homo sapiens	11085		RefSeq
ADAM32	137.074	2	0.913774	0.0105023	140.913	2	7.56311	0.00202177	131.847	2	2.71884	0.125185	141.745	2	1.05599	0.00161752	139.381	2	0.942047	0.0056935	137.259	2	6.06587	0.0230087	XM_940500.1	ADAM32	ADAM32	Homo sapiens	203102		RefSeq
ADAM33	125.809	2	8.39963	0.655658	132.86	2	1.89318	0.129587	131.867	2	1.12228	0.213366	131.505	2	7.50278	0.187081	137.072	2	1.11881	0.0605701	134.964	2	7.45496	0.0784491	NM_153202.1	ADAM33	ADAM33	Homo sapiens	80332		RefSeq
ADAM3A	123.365	2	0.623319	0.859725	125.353	2	1.28297	0.680057	120.895	2	0.393325	0.982101	126.413	2	8.58684	0.699537	125.321	2	1.88803	0.681845	126.505	2	5.41369	0.54861	NR_001569.1	ADAM3A	ADAM3A	Homo sapiens	1587		RefSeq
ADAM5	132.041	2	0.590929	0.188673	123.761	2	1.23831	0.784934	126.19	2	7.14379	0.71041	123.447	2	1.42935	0.831499	123.914	2	0.0439094	0.752265	126.412	2	5.25401	0.60314	XR_001286.1	ADAM5	ADAM5	Homo sapiens	255926		RefSeq
ADAM5P	120.326	2	2.64167	0.815584	113.621	2	4.47482	0.985714	125.374	2	5.94905	0.666234	121.517	2	10.6152	0.824675	120.237	2	1.83087	0.820779	119.009	2	1.51503	0.881818	NR_001448.1	ADAM5P	ADAM5P	Homo sapiens	255926		RefSeq
ADAM6	125.944	2	0.67003	0.649161	130.286	2	1.23958	0.344342	134.014	2	1.6024	0.140381	131.217	2	4.74366	0.218486	132.607	2	3.30525	0.14454	133.185	2	2.80408	0.118591	NR_002224.1	ADAM6	ADAM6	Homo sapiens	8755		RefSeq
ADAM7	124.451	2	16.2075	0.658442	130.171	2	14.9659	0.32987	131.534	2	2.82521	0.337662	133.91	2	6.96374	0.231169	143.62	2	17.2678	0.0467533	132.227	2	8.904	0.272727	NM_003817.1	ADAM7	ADAM7	Homo sapiens	8756		RefSeq
ADAM8	127.67	2	2.2511	0.484416	123.549	2	5.67241	0.697403	122.522	2	3.24457	0.77013	128.724	2	1.31953	0.445454	131.122	2	14.5915	0.307792	128.998	2	0.925124	0.409091	NM_001109.2	ADAM8	ADAM8	Homo sapiens	101		RefSeq
ADAM9	443.437	2	49.5757	0	474.826	2	4.5045	0	363.394	2	76.3928	0	363.587	2	29.9955	0	354.05	2	117.952	0	390.383	2	134.705	0	NM_003816.2	ADAM9	ADAM9	Homo sapiens	8754		RefSeq
ADAMDEC1	127.347	2	5.36988	0.538202	129.068	2	6.84376	0.314826	123.798	2	2.30711	0.811326	120.85	2	2.59011	0.94687	122.305	2	2.21413	0.844796	121.976	2	1.26796	0.891918	NM_014479.2	ADAMDEC1	ADAMDEC1	Homo sapiens	27299		RefSeq
ADAMTS1	132.029	2	5.19904	0.305195	127.598	2	3.81743	0.458442	138.419	2	20.0238	0.142857	127.005	2	15.0344	0.5	130.242	2	7.53063	0.351948	137.527	2	6.789	0.122078	NM_006988.3	ADAMTS1	ADAMTS1	Homo sapiens	9510		RefSeq
ADAMTS10	129.624	2	9.74853	0.411688	127.769	2	8.50953	0.445454	124.795	2	4.96686	0.655844	126.92	2	6.41589	0.550649	126.638	2	12.4277	0.503896	122.066	2	13.0071	0.753247	NM_030957.2	ADAMTS10	ADAMTS10	Homo sapiens	81794		RefSeq
ADAMTS12	118.874	2	1.2095	0.857143	123.865	2	7.08284	0.667532	118.49	2	6.97537	0.903896	126.067	2	5.41316	0.58961	130.064	2	3.90422	0.363636	123.496	2	2.5088	0.701299	NM_030955.2	ADAMTS12	ADAMTS12	Homo sapiens	81792		RefSeq
ADAMTS13	133.1	2	6.93757	0.112776	125.712	2	6.60662	0.59572	132.622	2	4.97446	0.213739	128.977	2	1.26303	0.455266	131.383	2	4.46835	0.224409	129.373	2	4.74298	0.374981	NM_139025.2	ADAMTS13	ADAMTS13	Homo sapiens	11093		RefSeq
ADAMTS14	131.594	2	7.25341	0.395725	124.89	2	5.47898	0.702159	132.7	2	0.761521	0.24652	129.255	2	0.592247	0.405233	125.759	2	2.98446	0.615621	132.572	2	7.65249	0.198973	NM_139155.2	ADAMTS14	ADAMTS14	Homo sapiens	140766		RefSeq
ADAMTS15	132.268	2	20.9392	0.305195	141.415	2	2.48647	0.0649351	154.124	2	21.7048	0.0142857	143.937	2	8.66925	0.0428571	136.505	2	24.2183	0.133766	140.696	2	11.5714	0.0701299	NM_139055.1	ADAMTS15	ADAMTS15	Homo sapiens	170689		RefSeq
ADAMTS16	129.458	2	4.8819	0.415584	128.623	2	4.01333	0.403896	124.185	2	3.47596	0.720779	126.906	2	0.574393	0.528571	129.838	2	6.73163	0.371429	129.173	2	0.453926	0.393506	NM_139056.1	ADAMTS16	ADAMTS16	Homo sapiens	170690		RefSeq
ADAMTS17	137.881	2	7.16066	0.131169	129.597	2	1.39244	0.35974	134.084	2	5.67952	0.205195	131.621	2	9.5944	0.293507	144.679	2	10.1206	0.0376623	130.939	2	3.26393	0.320779	NM_139057.1	ADAMTS17	ADAMTS17	Homo sapiens	170691		RefSeq
ADAMTS18	126.736	2	11.8612	0.573688	118.933	2	1.99061	0.790014	124.14	2	7.01128	0.715331	127.096	2	2.78739	0.566462	129.323	2	3.24957	0.494819	129.784	2	1.7426	0.371813	NM_139054.2	ADAMTS18	ADAMTS18	Homo sapiens	170692		RefSeq
ADAMTS19	120.586	2	1.99626	0.811688	114.232	2	2.51014	0.980519	117.65	2	12.6072	0.950649	119.281	2	0.9335	0.872727	117.605	2	7.08537	0.918182	119.265	2	4.40449	0.874026	NM_133638.2	ADAMTS19	ADAMTS19	Homo sapiens	171019		RefSeq
ADAMTS2	132.844	2	0.581354	0.148053	132.974	2	5.45466	0.205799	121.545	2	5.50424	0.922576	124.524	2	0.0507587	0.768447	129.462	2	6.82783	0.308673	129.079	2	7.65436	0.306636	NM_021599.1	ADAMTS2	ADAMTS2	Homo sapiens	9509		RefSeq
ADAMTS20	124.078	2	2.57837	0.817961	120.181	2	1.81037	0.984348	128.572	2	5.92006	0.43496	123.678	2	1.40877	0.867674	121.505	2	0.0770937	0.938262	122.59	2	2.34668	0.882145	NM_175851.1	ADAMTS20	ADAMTS20	Homo sapiens	80070		RefSeq
ADAMTS3	120.961	2	7.97706	0.797403	131.717	2	0.488712	0.281818	128.787	2	0.301571	0.458442	132.867	2	6.71609	0.275325	131.481	2	2.8251	0.322078	135.435	2	12.3794	0.179221	NM_014243.1	ADAMTS3	ADAMTS3	Homo sapiens	9508		RefSeq
ADAMTS4	126.755	2	2.70202	0.536364	139.959	2	5.68445	0.0844156	151.609	2	50.9428	0.0298701	157.272	2	31.6212	0.0103896	148.819	2	33.8782	0.025974	175.621	2	46.6567	0	NM_005099.3	ADAMTS4	ADAMTS4	Homo sapiens	9507		RefSeq
ADAMTS5	119.678	2	2.31744	0.841558	126.081	2	9.01757	0.564935	116.898	2	6.39236	0.941558	119.725	2	3.86406	0.871429	119.725	2	10.3815	0.82987	127.493	2	1.72079	0.462338	NM_007038.2	ADAMTS5	ADAMTS5	Homo sapiens	11096		RefSeq
ADAMTS6	143.313	2	6.91665	0.0493507	136.658	2	3.06233	0.133766	137.329	2	1.6942	0.135065	142.131	2	1.40498	0.0623377	134.022	2	16.6884	0.2	138.719	2	5.62566	0.0974026	NM_197941.2	ADAMTS6	ADAMTS6	Homo sapiens	11174		RefSeq
ADAMTS7	140.209	2	7.90557	0.0149174	135.584	2	10.8331	0.183917	131.384	2	4.97785	0.267304	136.224	2	2.37657	0.0502075	135.284	2	5.20694	0.0885276	142.201	2	6.83108	0.00777197	NM_014272.3	ADAMTS7	ADAMTS7	Homo sapiens	11173		RefSeq
ADAMTS8	151.414	2	2.68845	0.0142857	149.093	2	5.24926	0.0155844	143.14	2	1.96864	0.0688312	135.195	2	0.597023	0.187013	136.625	2	13.3254	0.163636	139.639	2	18.7894	0.0896104	NM_007037.3	ADAMTS8	ADAMTS8	Homo sapiens	11095		RefSeq
ADAMTS9	118.894	2	8.23805	0.864935	122.603	2	1.15604	0.738961	116.41	2	4.19734	0.951948	117.075	2	6.09679	0.942857	123.053	2	13.47	0.657143	125.679	2	7.44032	0.558442	NM_182920.1	ADAMTS9	ADAMTS9	Homo sapiens	56999		RefSeq
ADAMTSL1	126.418	2	1.07966	0.65556	127.268	2	5.57687	0.455944	125.998	2	2.70861	0.734908	123.456	2	3.00969	0.914677	123.346	2	0.0785618	0.903838	122.971	2	4.86405	0.914677	NM_139264.1	ADAMTSL1	ADAMTSL1	Homo sapiens	92949		RefSeq
ADAMTSL2	118.969	2	10.2678	0.853247	127.597	2	12.3653	0.480519	127.106	2	11.3931	0.507792	124.077	2	1.28365	0.685714	127.25	2	7.85609	0.507792	134.605	2	14.7396	0.211688	NM_014694.2	ADAMTSL2	ADAMTSL2	Homo sapiens	9719		RefSeq
ADAMTSL3	142.368	2	4.71664	0.061039	135.176	2	0.500393	0.168831	132.391	2	1.73542	0.284416	138.595	2	10.8783	0.119481	134.626	2	0.145473	0.205195	145.775	2	8.92728	0.0337662	NM_207517.1	ADAMTSL3	ADAMTSL3	Homo sapiens	57188		RefSeq
ADAMTSL4	129.421	2	5.18068	0.466912	132.551	2	0.73633	0.369369	127.107	2	0.324308	0.662908	127.965	2	6.37018	0.755092	133.139	2	7.6135	0.50974	139.964	2	6.2436	0.082864	NM_025008.2	ADAMTSL4	ADAMTSL4	Homo sapiens	54507		RefSeq
ADAMTSL5	199.476	2	11.7033	0	197.124	2	21.5087	0	211.708	2	12.0722	0	234.804	2	6.16107	0	192.465	2	25.7405	0	210.689	2	6.29703	0	NM_213604.1	ADAMTSL5	ADAMTSL5	Homo sapiens	339366		RefSeq
ADAP1	198.974	2	56.4802	0	209.149	2	48.0816	0	206.423	2	6.77479	0	207.154	2	31.7909	0	177.755	2	8.45196	0.0025974	182.434	2	15.187	0	NM_006869.2	ADAP1	ADAP1	Homo sapiens	11033		RefSeq
ADAP2	553.672	2	166.645	0	569.237	2	10.5546	0	563.175	2	123.303	0	571.278	2	29.0044	0	753.816	2	20.9648	0	662.971	2	119.846	0	NM_018404.1	ADAP2	ADAP2	Homo sapiens	55803		RefSeq
ADAR	1327.1	2	168.086	0.00283382	1233.06	2	7.54608	9.12848e-05	1277.33	2	135.752	0.000224199	1456.86	2	124.785	0.0203501	1204.94	2	266.43	0.00498391	1221.85	2	7.93338	0.00881191	NM_015840.2	ADAR	ADAR	Homo sapiens	103		RefSeq
ADARB1	238.379	2	14.263	0.033214	305.944	2	47.2683	0.0255734	236.549	2	7.5556	0.0330478	303.672	2	5.91798	0.0297141	286.267	2	35.7771	0.00794625	342.054	2	52.469	0.0194631	NM_001033049.1	ADARB1	ADARB1	Homo sapiens	104		RefSeq
ADARB2	121.493	2	5.82239	0.781818	143.574	2	5.17797	0.0402597	128.278	2	2.6759	0.480519	140.262	2	10.1428	0.0987013	128.905	2	2.09487	0.433766	124.226	2	3.82636	0.650649	NM_018702.1	ADARB2	ADARB2	Homo sapiens	105		RefSeq
ADAT1	255.707	2	25.1581	0	212.016	2	23.2	0	338.372	2	11.3549	0	343.063	2	4.89251	0	320.815	2	29.9244	0	237.952	2	28.3505	0	NM_012091.2	ADAT1	ADAT1	Homo sapiens	23536		RefSeq
ADAT2	169.211	2	3.60042	0.0012987	185.439	2	10.603	0	188.268	2	23.4221	0.0012987	178.678	2	5.70278	0	186.212	2	5.05647	0	181.216	2	22.5613	0	NM_182503.2	ADAT2	ADAT2	Homo sapiens	134637		RefSeq
ADAT3	258.454	2	65.5579	0	276.155	2	130.777	0	181.231	2	20.1634	0.0012987	175.006	2	3.69131	0.0025974	232.229	2	7.3015	0	203.605	2	23.1779	0	NM_138422.1	ADAT3	ADAT3	Homo sapiens	113179		RefSeq
ADC	157.066	2	15.7804	0.0038961	183.296	2	9.0186	0	144.653	2	2.94533	0.0532468	213.784	2	20.1297	0	154.118	2	6.08199	0.012987	206.068	2	24.5188	0	NM_052998.2	ADC	ADC	Homo sapiens	113451		RefSeq
ADCK1	223.467	2	15.8199	0	211.719	2	30.9511	0	217.888	2	5.23255	0	211.264	2	16.8923	0	209.416	2	17.4335	0	182.825	2	33.6079	0	NM_020421.2	ADCK1	ADCK1	Homo sapiens	57143		RefSeq
ADCK2	344.701	2	48.1697	0	376.135	2	68.7225	0	474.519	2	71.0103	0	518.146	2	21.509	0	492.457	2	46.2406	0	505.592	2	7.01358	0	NM_052853.3	ADCK2	ADCK2	Homo sapiens	90956		RefSeq
ADCK4	202.12	2	7.66502	0	210.02	2	2.93877	0	217.629	2	0.230194	0	158.032	2	6.29685	0.00909091	181.626	2	30.9833	0.0012987	175.388	2	0.26359	0	NM_024876.2	ADCK4	ADCK4	Homo sapiens	79934		RefSeq
ADCK5	221.571	2	19.7625	0	216.911	2	19.3264	0	198.687	2	1.35224	0	246.225	2	37.5153	0	216.479	2	6.28371	0	203.731	2	25.0514	0	NM_174922.3	ADCK5	ADCK5	Homo sapiens	203054		RefSeq
ADCY1	124.492	2	0.0759985	0.712383	118.562	2	3.11467	0.966604	124.887	2	5.7043	0.749515	126.35	2	9.37134	0.655658	119.453	2	3.7673	0.96138	125.974	2	0.699184	0.597334	NM_021116.1	ADCY1	ADCY1	Homo sapiens	107		RefSeq
ADCY10	128.219	2	6.86277	0.450649	121.724	2	0.613538	0.775325	130.141	2	10.2449	0.428571	132.909	2	1.04287	0.262338	119.737	2	1.19255	0.841558	127.409	2	9.52719	0.45974	NM_018417.3	ADCY10	ADCY10	Homo sapiens	55811		RefSeq
ADCY2	136.05	2	15.7131	0.184416	129.725	2	10.7633	0.346753	124.81	2	3.52079	0.65974	127.297	2	0.131426	0.514286	113.262	2	1.26536	0.987013	123.687	2	3.23161	0.692208	NM_020546.1	ADCY2	ADCY2	Homo sapiens	108		RefSeq
ADCY3	1551.59	2	381.942	0	1278.2	2	58.9287	0	1308.24	2	191.35	0	1585.79	2	284.679	0	1530.12	2	317.232	0	1226.16	2	38.2082	0	NM_004036.2	ADCY3	ADCY3	Homo sapiens	109		RefSeq
ADCY4	128.261	2	8.66903	0.463636	132.611	2	14.9184	0.238961	124.55	2	10.3744	0.646753	126.594	2	12.885	0.519481	129.985	2	6.23809	0.362338	141.495	2	2.78601	0.0636364	NM_139247.2	ADCY4	ADCY4	Homo sapiens	196883		RefSeq
ADCY5	132.802	2	7.28877	0.268831	128.789	2	4.1146	0.392208	141.916	2	11.3706	0.0896104	142.171	2	26.3379	0.074026	137.052	2	14.4999	0.157143	127.098	2	1.7541	0.487013	NM_183357.1	ADCY5	ADCY5	Homo sapiens	111		RefSeq
ADCY6	215.623	2	51.3329	0	200.385	2	14.8106	0	188.915	2	21.893	1.3493e-05	224.473	2	21.3696	0	205.671	2	13.4658	3.37325e-06	211.778	2	26.2055	0	NM_020983.2	ADCY6	ADCY6	Homo sapiens	112		RefSeq
ADCY7	220.364	2	7.22777	0	226.02	2	6.55509	0	230.209	2	11.4613	0	255.459	2	30.5313	0	215.48	2	4.63788	0	204.629	2	9.48025	0	NM_001114.2	ADCY7	ADCY7	Homo sapiens	113		RefSeq
ADCY8	131.096	2	11.1957	0.350649	135.219	2	10.7735	0.166234	131.083	2	1.84916	0.34026	138.112	2	8.05476	0.124675	141.034	2	5.84621	0.0831169	141.534	2	10.9993	0.0597403	NM_001115.1	ADCY8	ADCY8	Homo sapiens	114		RefSeq
ADCY9	204.781	2	6.36581	0	235.89	2	19.1105	0	180.64	2	0.0127668	0.0012987	194.131	2	31.2962	0	162.999	2	32.612	0.00649351	200.843	2	35.8025	0	NM_001116.2	ADCY9	ADCY9	Homo sapiens	115		RefSeq
ADCYAP1	115.507	2	11.5334	0.944156	117.073	2	7.97881	0.932468	111.643	2	5.785	0.993506	121.594	2	0.620576	0.797403	111.001	2	0.0928152	0.997403	114.869	2	1.69101	0.974026	NM_001117.2	ADCYAP1	ADCYAP1	Homo sapiens	116		RefSeq
ADCYAP1R1	121.33	2	7.41021	0.788312	121.535	2	9.15128	0.775325	117.548	2	6.09761	0.925974	119.507	2	3.14658	0.872727	116.314	2	1.29234	0.942857	116.619	2	0.106715	0.94026	NM_001118.3	ADCYAP1R1	ADCYAP1R1	Homo sapiens	117		RefSeq
ADD1	1656.35	2	100.823	0	1707.54	2	25.7596	0	1098.68	2	121.097	0	1244.15	2	58.3215	0	1548.45	2	65.1744	0	1627.33	2	24.1916	0	NM_001119.3	ADD1	ADD1	Homo sapiens	118		RefSeq
ADD2	122.004	2	1.87126	0.944121	126.194	2	0.0271731	0.671979	121.791	2	0.876905	0.962771	123.801	2	0.0233324	0.916036	127.091	2	2.85552	0.654739	123.214	2	2.69043	0.857346	NM_017488.2	ADD2	ADD2	Homo sapiens	119		RefSeq
ADD3	555.514	2	4.55689	0.031107	754.338	2	5.69813	0.0282275	277.445	2	35.9677	0.0159387	744.099	2	48.4203	0.0309496	472.214	2	136.486	0.0258426	888.499	2	224.22	0.0241347	NM_019903.3	ADD3	ADD3	Homo sapiens	120		RefSeq
ADH1A	132	2	5.9876	0.309091	124.646	2	7.41552	0.636364	133.355	2	4.38312	0.258442	133.993	2	3.09555	0.214286	131.291	2	0.790259	0.325974	127.775	2	1.83687	0.453247	NM_000667.2	ADH1A	ADH1A	Homo sapiens	124		RefSeq
ADH1B	121.238	2	5.28624	0.788312	115.879	2	2.2511	0.957143	122.579	2	4.08161	0.785714	126.898	2	12.5519	0.568831	114.007	2	0.729007	0.984416	123.802	2	1.3752	0.692208	NM_000668.3	ADH1B	ADH1B	Homo sapiens	125		RefSeq
ADH1C	130.428	2	8.03144	0.364935	120.808	2	9.4249	0.82987	139.182	2	14.8196	0.101299	131.3	2	4.39828	0.332468	130.85	2	1.25014	0.349351	120.43	2	17.9045	0.849351	NM_000669.3	ADH1C	ADH1C	Homo sapiens	126		RefSeq
ADH4	124.391	2	5.06912	0.767562	131.823	2	1.38514	0.154481	127.868	2	5.14312	0.506472	127.623	2	3.63503	0.53445	129.072	2	1.56028	0.35411	132.112	2	9.22229	0.273032	NM_000670.3	ADH4	ADH4	Homo sapiens	127		RefSeq
ADH5	332.122	2	61.1223	0	269.778	2	28.6443	0	327.348	2	38.6153	0	272.327	2	12.3909	0	338.965	2	26.2017	0	240.962	2	1.5885	0	NM_000671.3	ADH5	ADH5	Homo sapiens	128		RefSeq
ADH6	139.342	2	11.3357	0.105195	132.237	2	8.15823	0.25974	138.824	2	10.1225	0.125974	144.991	2	11.2518	0.0311688	157.883	2	9.28081	0.0103896	150.628	2	18.7844	0.012987	NM_000672.2	ADH6	ADH6	Homo sapiens	130		RefSeq
ADH7	136.115	2	6.6425	0.175325	132.47	2	1.9746	0.254545	139.326	2	6.69962	0.119481	142.132	2	26.8863	0.0753247	131.536	2	2.37068	0.31039	139.389	2	4.44804	0.0883117	NM_000673.3	ADH7	ADH7	Homo sapiens	131		RefSeq
ADHFE1	136.189	2	0.623999	0.0578883	137.731	2	2.66944	0.156655	146.909	2	12.4358	0.0758981	160.969	2	7.26709	0.000614775	138.353	2	1.42606	0.0748895	139.758	2	1.23614	0.0522862	NM_144650.1	ADHFE1	ADHFE1	Homo sapiens	137872		RefSeq
ADI1	326.184	2	17.5951	0	249.888	2	20.3104	0	327.934	2	4.58989	0	308.567	2	20.689	0	308.698	2	29.5229	0	254.036	2	95.5465	0	NM_018269.1	ADI1	ADI1	Homo sapiens	55256		RefSeq
ADIG	125.98	2	8.73783	0.584416	123.218	2	12.468	0.696104	117.4	2	7.76784	0.927273	126.113	2	3.6072	0.568831	117.83	2	2.92006	0.909091	115.125	2	3.44662	0.97013	NM_001018082.1	ADIG	ADIG	Homo sapiens	149685		RefSeq
ADIPOQ	137.124	2	4.5528	0.145454	129.857	2	13.569	0.34026	133.174	2	15.6159	0.212987	140.478	2	13.0846	0.074026	136.188	2	14.534	0.179221	133.827	2	2.42224	0.227273	NM_004797.2	ADIPOQ	ADIPOQ	Homo sapiens	9370		RefSeq
ADIPOR1	994.864	2	76.3892	0	1002.72	2	171.211	0	788.254	2	111.251	0	878.824	2	158.302	0	781.699	2	83.6951	0	831.147	2	142.438	0	NM_015999.2	ADIPOR1	ADIPOR1	Homo sapiens	51094		RefSeq
ADIPOR2	1208.2	2	115.05	0	1317.33	2	123.824	0	1143.55	2	104.981	0	1115.51	2	157.694	0	1335.02	2	384.165	0	1395.66	2	293.575	0	NM_024551.2	ADIPOR2	ADIPOR2	Homo sapiens	79602		RefSeq
ADK	563.346	2	164.745	0.0146404	511.021	2	55.462	0.00374146	569.21	2	24.7414	0.0145571	540.775	2	47.5667	0.00223278	531.612	2	12.2521	0.00110969	562.503	2	22.098	0.00506908	NM_006721.2	ADK	ADK	Homo sapiens	132		RefSeq
ADM	4126.27	2	1913.19	0	6519.06	2	1732.81	0	2720.61	2	1105.86	0	5002.83	2	368.143	0	4780.06	2	1808.77	0	10287.6	2	2278.87	0	NM_001124.1	ADM	ADM	Homo sapiens	133		RefSeq
ADM2	251.418	2	60.8122	0	270.314	2	45.4239	0	571.572	2	45.3591	0	532.904	2	26.5828	0	245.244	2	40.04	0	299.118	2	49.2869	0	NM_024866.3	ADM2	ADM2	Homo sapiens	79924		RefSeq
ADNP	545.954	2	15.9877	3.37325e-06	577.976	2	12.0752	2.10828e-05	658.958	2	55.574	7.58981e-06	519.344	2	22.9669	7.58981e-06	592.405	2	28.5771	0	563.889	2	25.7818	7.58981e-06	NM_015339.2	ADNP	ADNP	Homo sapiens	23394		RefSeq
ADNP2	1053.38	2	232.508	0	1043.95	2	108.783	0	773.747	2	105.834	0	856.746	2	178.986	0	1004.49	2	169.492	0	943.221	2	196.78	0	NM_014913.2	ADNP2	ADNP2	Homo sapiens	22850		RefSeq
ADO	852.894	2	127.762	0	1017.82	2	132.466	0	1038.89	2	104.444	0	1277.72	2	3.22576	0	780.876	2	70.4005	0	920.87	2	59.9046	0	NM_032804.5	ADO	ADO	Homo sapiens	84890		RefSeq
ADORA1	164.715	2	15.9507	0.779432	150.22	2	12.0868	0.353589	152.171	2	2.36995	0.203342	163.501	2	5.61087	0.142019	178.298	2	4.71559	0.264562	159.231	2	9.01894	0.421492	NM_000674.2	ADORA1	ADORA1	Homo sapiens	134		RefSeq
ADORA2A	153.468	2	1.48923	0.00649351	167.118	2	26.0948	0.0025974	139.704	2	1.52419	0.109091	151.91	2	3.89334	0.0142857	170.936	2	9.68127	0.0025974	155.167	2	18.1215	0.00779221	NM_000675.3	ADORA2A	ADORA2A	Homo sapiens	135		RefSeq
ADORA2B	1074.95	2	14.7667	0	901.19	2	95.6396	0	1762.31	2	61.4712	0	1613.96	2	9.41302	0	1013.4	2	10.4566	0	1003.81	2	240.766	0	NM_000676.2	ADORA2B	ADORA2B	Homo sapiens	136		RefSeq
ADORA3	135.13	2	6.89438	0.0907269	126.348	2	6.10563	0.549367	124.57	2	0.573021	0.790855	123.809	2	0.446536	0.797521	121.121	2	3.35758	0.897284	131.947	2	4.40727	0.187081	NM_000677.2	ADORA3	ADORA3	Homo sapiens	140		RefSeq
ADPGK	473.58	2	31.2434	0	364.905	2	28.1309	0	633.891	2	150.556	0	510.319	2	46.4802	0	642.936	2	13.4183	0	399.723	2	13.413	0	NM_031284.3	ADPGK	ADPGK	Homo sapiens	83440		RefSeq
ADPRH	138.94	2	6.43229	0.11039	143.717	2	2.53664	0.0376623	156.805	2	13.5473	0.00519481	143.943	2	16.83	0.038961	153.072	2	10.7281	0.0142857	148.054	2	10.7542	0.025974	NM_001125.2	ADPRH	ADPRH	Homo sapiens	141		RefSeq
ADPRHL1	219.65	2	7.03002	0.0411356	249.749	2	51.7533	0.160257	228.108	2	20.8178	0.0528268	164.907	2	6.85301	0.0753597	181.428	2	11.3424	0.0492866	190.899	2	6.37144	0.0341621	NM_199162.1	ADPRHL1	ADPRHL1	Homo sapiens	113622		RefSeq
ADPRHL2	560.346	2	139.734	0	536.769	2	22.4964	0	681.289	2	97.0306	0	656.416	2	143.453	0	875.726	2	91.4517	0	706.805	2	142.416	0	NM_017825.1	ADPRHL2	ADPRHL2	Homo sapiens	54936		RefSeq
ADRA1A	126.366	2	0.701309	0.688967	123.584	2	2.50527	0.863572	123.252	2	3.0854	0.914677	123.479	2	3.82518	0.921965	120.613	2	2.13688	0.989151	127.45	2	1.17437	0.541662	NM_033304.1	ADRA1A	ADRA1A	Homo sapiens	148		RefSeq
ADRA1B	130.488	2	14.5416	0.375325	130.769	2	13.894	0.311688	125.723	2	1.51126	0.627273	126.82	2	7.22227	0.519481	136.626	2	2.61818	0.148052	137.738	2	1.89708	0.118182	NM_000679.3	ADRA1B	ADRA1B	Homo sapiens	147		RefSeq
ADRA1D	137.502	2	10.1656	0.132467	124.976	2	13.365	0.592208	124.099	2	4.87595	0.731169	122.038	2	3.18085	0.787013	126.892	2	4.27827	0.506494	123.924	2	0.644392	0.681818	NM_000678.2	ADRA1D	ADRA1D	Homo sapiens	146		RefSeq
ADRA2A	165.835	2	1.40653	0.0012987	158.105	2	7.25491	0.00649351	170.449	2	6.81604	0.0038961	175.049	2	3.46803	0.0025974	167.273	2	11.0901	0.00519481	163.643	2	3.36223	0.0012987	NM_000681.2	ADRA2A	ADRA2A	Homo sapiens	150		RefSeq
ADRA2B	169.946	2	16.0432	0.0012987	181.106	2	19.1499	0	165.545	2	1.59494	0.0038961	181.248	2	14.0459	0	163.952	2	9.21548	0.00649351	190.971	2	10.0479	0	NM_000682.4	ADRA2B	ADRA2B	Homo sapiens	151		RefSeq
ADRA2C	136.837	2	2.37055	0.316891	146.371	2	0.797122	0.142453	126.885	2	0.363822	0.607755	138.262	2	7.8475	0.233324	136.694	2	1.60151	0.2228	137.151	2	8.31465	0.263519	XM_938284.1	ADRA2C	ADRA2C	Homo sapiens	152		RefSeq
ADRB1	151.494	2	18.6617	0.0155844	138.752	2	8.97926	0.1	132.219	2	19.0776	0.238961	135.625	2	2.60238	0.168831	135.583	2	6.98276	0.185714	139.006	2	2.67245	0.0948052	NM_000684.1	ADRB1	ADRB1	Homo sapiens	153		RefSeq
ADRB2	162.298	2	0.188224	0.0025974	160.748	2	3.44903	0.00649351	149.737	2	10.0138	0.0168831	163.824	2	2.06942	0.00649351	136.441	2	0.00102186	0.157143	155.476	2	4.81256	0.00779221	NM_000024.3	ADRB2	ADRB2	Homo sapiens	154		RefSeq
ADRB3	130.014	2	2.90216	0.387013	134.586	2	7.73811	0.190909	125.872	2	7.3592	0.584416	131.12	2	1.56021	0.328571	125.621	2	6.53761	0.546753	132.179	2	4.5049	0.285714	NM_000025.1	ADRB3	ADRB3	Homo sapiens	155		RefSeq
ADRBK1	862.554	2	43.3582	0.114826	902.366	2	62.5077	0.300564	837.972	2	100.043	0.245	967.624	2	159.308	0.207468	870.687	2	111.863	0.147347	951.4	2	114.101	0.275918	NM_001619.3	ADRBK1	ADRBK1	Homo sapiens	156		RefSeq
ADRBK2	125.98	2	7.63263	0.571429	131.286	2	18.4372	0.284416	129.543	2	6.71227	0.444156	122.417	2	0.300338	0.761039	123.369	2	3.63851	0.667532	121.335	2	3.63948	0.806493	NM_005160.2	ADRBK2	ADRBK2	Homo sapiens	157		RefSeq
ADRM1	2356.4	2	61.5619	0	1915.39	2	437.661	0	1701.74	2	196.901	0	1791.93	2	343.076	0	1996.69	2	190.932	0	1406.41	2	15.7045	0	NM_175573.1	ADRM1	ADRM1	Homo sapiens	11047		RefSeq
ADSL	3787.88	2	869.837	0	3241.82	2	276.391	0	4303.9	2	783.321	0	3406.63	2	509.467	0	4748.19	2	838.356	0	3719.32	2	1269.98	0	NM_000026.1	ADSL	ADSL	Homo sapiens	158		RefSeq
ADSS	1142.26	2	90.3021	0	988.505	2	306.301	0	1239.06	2	53.154	0	1132.79	2	144.284	0	1171.31	2	90.7131	0	815.602	2	36.9582	0	NM_001126.2	ADSS	ADSS	Homo sapiens	159		RefSeq
ADSSL1	171.577	2	0.776882	0.0064908	214.435	2	23.6654	0.00149533	176.139	2	0.871921	4.03739e-05	265.494	2	35.7536	0.0637694	169.8	2	9.49169	0.00036507	207.855	2	17.1569	0.0367059	NM_199165.1	ADSSL1	ADSSL1	Homo sapiens	122622		RefSeq
AEBP1	128.611	2	1.03966	0.446753	124.421	2	1.96759	0.636364	129.871	2	23.7069	0.325974	129.038	2	1.56849	0.435065	119.806	2	4.63278	0.833766	119.859	2	4.0588	0.85974	NM_001129.3	AEBP1	AEBP1	Homo sapiens	165		RefSeq
AEBP2	305.15	2	3.39007	0	307.737	2	55.3187	0	421	2	35.0778	0	285.31	2	35.204	0	371.021	2	18.2723	0	349.832	2	38.3689	0	NM_153207.3	AEBP2	AEBP2	Homo sapiens	121536		RefSeq
AEN	290.453	2	10.0928	0	239.87	2	25.0635	0	385.903	2	173.012	0	313.328	2	38.8778	0	356.357	2	67.8692	0	317.59	2	162.896	0	NM_022767.3	AEN	AEN	Homo sapiens	64782		RefSeq
AES	818.714	2	316.728	0.0393729	970.596	2	332.335	0.000119929	530.129	2	100.695	0.0374209	671.139	2	33.7795	0.0970531	463.986	2	15.2452	0.0125322	571.214	2	44.7613	0.00185764	NM_198970.1	AES	AES	Homo sapiens	166		RefSeq
AFAP1	159.637	2	6.11329	0.147935	176.412	2	24.867	0.186887	163.194	2	14.3292	0.269578	165.929	2	3.02033	0.475661	149.222	2	3.09305	0.284	167.516	2	1.12675	0.236922	NM_198595.1	AFAP1	AFAP1	Homo sapiens	60312		RefSeq
AFAP1L1	161.372	2	1.63931	0.0038961	180.598	2	3.40663	0	143.754	2	1.33863	0.0623377	200.09	2	8.85554	0	165.459	2	18.0528	0.00649351	194.048	2	5.85926	0	NM_152406.1	AFAP1L1	AFAP1L1	Homo sapiens	134265		RefSeq
AFAP1L2	145.535	2	0.822954	0.00273992	161.279	2	22.7753	0.000165289	138.155	2	2.5199	0.0748895	127.973	2	5.63378	0.446942	131.454	2	6.13895	0.19511	145.279	2	5.57541	0.0561342	NM_001001936.1	AFAP1L2	AFAP1L2	Homo sapiens	84632		RefSeq
AFAR3	147.063	2	5.49665	0.0246753	149.717	2	9.74233	0.012987	128.453	2	7.25684	0.446753	153.533	2	6.9343	0.0116883	142.783	2	6.1573	0.061039	159.627	2	5.28942	0.0038961	NM_201252.1	AFAR3	AFAR3	Homo sapiens	246181		RefSeq
AFARP1	130.675	2	10.9133	0.250485	128.268	2	3.76628	0.518016	132.671	2	1.86455	0.349752	126.511	2	7.36353	0.600823	133.214	2	7.98337	0.402666	128.837	2	1.0485	0.43596	NR_002796.1	AFARP1	AFARP1	Homo sapiens	246182		RefSeq
AFF1	215.075	2	14.852	0	224.373	2	17.875	2.10828e-05	168.859	2	20.2526	0.000304436	192.114	2	12.8095	0.000215888	182.721	2	19.2036	0.00014252	212.665	2	32.7104	5.3972e-05	NM_005935.1	AFF1	AFF1	Homo sapiens	4299		RefSeq
AFF2	121.882	2	0.585946	0.768831	118.584	2	5.35831	0.897403	123.842	2	7.45628	0.74026	126.037	2	8.31174	0.563636	118.293	2	0.0765598	0.893506	119.086	2	3.63885	0.881818	NM_002025.1	AFF2	AFF2	Homo sapiens	2334		RefSeq
AFF3	117.143	2	3.45024	0.97358	122.459	2	5.26257	0.875	122.155	2	4.06347	0.864394	120.832	2	6.38132	0.923087	121.435	2	6.10903	0.882041	118.004	2	0.305668	0.979477	NM_002285.2	AFF3	AFF3	Homo sapiens	3899		RefSeq
AFF4	525.469	2	145.807	0	644.375	2	19.9237	0	676.034	2	48.3156	0	556.141	2	147.812	0	482.101	2	70.4922	0	673.649	2	107.306	0	NM_014423.2	AFF4	AFF4	Homo sapiens	27125		RefSeq
AFG3L1	219.175	2	31.0374	0.00421848	184.367	2	5.47601	0.0100722	264.232	2	33.3187	0.00540801	230.831	2	5.47664	0.00481169	281.176	2	4.63959	0.0175283	201.28	2	12.1697	0.00369156	NR_003228.1	AFG3L1	AFG3L1	Homo sapiens	172		RefSeq
AFG3L2	1319.98	2	203.127	0	1166.49	2	197.017	0	1488.2	2	276.293	0	1193.14	2	146.674	0	1840.54	2	216.012	0	1413.12	2	382.472	0	NM_006796.1	AFG3L2	AFG3L2	Homo sapiens	10939		RefSeq
AFM	118.188	2	14.2348	0.894805	116.195	2	2.43617	0.954545	118.002	2	0.712937	0.927273	122.088	2	4.85961	0.788312	113.56	2	4.67345	0.987013	121.143	2	8.12803	0.812987	NM_001133.2	AFM	AFM	Homo sapiens	173		RefSeq
AFMID	463.667	2	64.8897	8.43312e-07	490.904	2	55.6034	3.37325e-06	377.977	2	125.424	3.37325e-06	392.978	2	56.4568	0	538.965	2	48.8649	0	579.835	2	9.16898	0	NM_001010982.1	AFMID	AFMID	Homo sapiens	125061		RefSeq
AFP	126.827	2	2.60642	0.52987	130.397	2	0.251179	0.331169	134.18	2	16.0454	0.258442	131.043	2	1.86019	0.332468	123.812	2	1.36645	0.654545	129.572	2	2.27605	0.377922	NM_001134.1	AFP	AFP	Homo sapiens	174		RefSeq
AFTPH	372.666	2	27.4566	9.8569e-09	440.46	2	47.6679	4.56338e-08	341.289	2	23.5866	9.8569e-09	363.775	2	53.3796	4.85909e-07	307.392	2	18.1693	0.0001098	388.67	2	67.1346	7.88552e-08	NM_017657.3	AFTPH	AFTPH	Homo sapiens	54812		RefSeq
AGA	232.454	2	27.609	0	226.692	2	3.28355	0	326.159	2	2.03389	0	327.576	2	32.59	0	244.831	2	30.8485	0	248.109	2	44.6492	0	NM_000027.2	AGA	AGA	Homo sapiens	175		RefSeq
AGAP1	132.818	2	7.72468	0.166247	134.095	2	1.99526	0.0923942	131.767	2	6.36324	0.231553	132.398	2	0.899472	0.16031	132.674	2	6.20459	0.187877	127.335	2	13.187	0.498702	NM_001037131.1	AGAP1	AGAP1	Homo sapiens	116987		RefSeq
AGAP11	119.694	2	6.69346	0.844156	124.401	2	2.3457	0.648052	119.457	2	5.63542	0.874026	119.978	2	0.96106	0.871429	123.335	2	4.9887	0.667532	120.957	2	1.27489	0.815584	NM_133447.1	AGAP11	AGAP11	Homo sapiens	119385		RefSeq
AGAP2	142.809	2	15.3403	0.0493507	134.261	2	6.57297	0.201299	130.686	2	1.07709	0.363636	132.27	2	0.915275	0.281818	142.24	2	6.21267	0.0662338	139.329	2	1.98138	0.0896104	NM_014770.2	AGAP2	AGAP2	Homo sapiens	116986		RefSeq
AGAP3	253.769	2	9.0063	0.00052707	245.336	2	33.0574	0.000273233	217.281	2	2.2763	0.0393456	224.336	2	12.2293	0.0102041	243.653	2	13.7804	0.00474363	213.116	2	6.11471	0.00526311	NM_001042535.1	AGAP3	AGAP3	Homo sapiens	116988		RefSeq
AGAP6	213.813	2	35.4551	0	201.106	2	1.86323	0	227.581	2	22.62	0	247.017	2	42.7014	0	251.059	2	67.4438	0	219.769	2	25.7879	0	NM_001077665.2	AGAP6	AGAP6	Homo sapiens	414189		RefSeq
AGAP7	131.736	2	10.7915	0.320779	129.265	2	2.47593	0.371429	132.291	2	9.815	0.25974	134.601	2	4.54235	0.198701	144.754	2	0.292742	0.0415584	145.001	2	2.17921	0.0376623	NM_001077685.1	AGAP7	AGAP7	Homo sapiens	653268		RefSeq
AGAP8	534.255	2	119.488	0	646.106	2	118.401	0	667.334	2	238.557	0	812.278	2	156.961	0	671.524	2	46.2631	0	752.288	2	131.121	0	NM_001077686.1	AGAP8	AGAP8	Homo sapiens	728404		RefSeq
AGBL1	130.376	2	8.03677	0.445715	121.305	2	3.46227	0.910376	116.437	2	1.59991	0.995749	126.055	2	3.10862	0.635985	125.378	2	0.117425	0.675831	121.072	2	1.1041	0.867755	Hs.569517	AGBL1	AGBL1	Homo sapiens	123624		RefSeq
AGBL2	123.026	2	1.77812	0.724675	121.286	2	1.5557	0.8	131.262	2	8.82301	0.368831	126.164	2	2.90566	0.584416	132.306	2	1.11147	0.28961	126.561	2	2.06508	0.511688	NM_024783.2	AGBL2	AGBL2	Homo sapiens	79841		RefSeq
AGBL3	132.492	2	13.7053	0.275325	122.847	2	7.74164	0.733766	125.114	2	6.76884	0.628571	127.91	2	1.65043	0.490909	125.836	2	6.83976	0.538961	115.376	2	1.34144	0.964935	NM_178563.1	AGBL3	AGBL3	Homo sapiens	340351		RefSeq
AGBL4	133.459	2	4.39763	0.246753	121.437	2	3.68203	0.797403	121.994	2	3.0183	0.790909	129.134	2	11.8537	0.454545	116.164	2	1.65928	0.942857	124.36	2	0.400469	0.648052	NM_032785.1	AGBL4	AGBL4	Homo sapiens	84871		RefSeq
AGBL5	381.136	2	19.7335	0	447.634	2	68.7976	0	265.06	2	28.022	7.58981e-06	259.941	2	14.5517	8.43312e-07	238.686	2	17.1106	0.0014876	352.515	2	63.2514	8.43312e-07	NM_021831.5	AGBL5	AGBL5	Homo sapiens	60509		RefSeq
AGC1	122.278	2	6.65203	0.762338	129.103	2	3.45358	0.374026	126.125	2	1.40736	0.598701	128.076	2	24.9291	0.42987	129.972	2	7.21667	0.362338	124.075	2	6.42817	0.655844	NM_001135.1	AGC1	AGC1	Homo sapiens	176		RefSeq
AGER	138.13	2	1.39501	0.0617379	135.249	2	1.51007	0.104005	132.438	2	1.25257	0.200424	150.432	2	9.64044	0.0516285	132.57	2	2.43519	0.217519	136.126	2	0.110555	0.0221592	NM_001136.3	AGER	AGER	Homo sapiens	177		RefSeq
AGFG1	206.682	2	23.47	0	216.928	2	7.02822	8.43312e-07	205.422	2	1.88407	3.37325e-06	237.696	2	17.8991	0	243.158	2	72.2321	3.37325e-06	208.308	2	19.8975	0	NM_001135189.1	AGFG1	AGFG1	Homo sapiens	3267		RefSeq
AGFG2	160.981	2	12.6137	0.124352	166.239	2	6.50191	0.00334711	166.338	2	4.95068	0.0404461	161.081	2	11.6908	0.0028369	153.873	2	2.57888	0.0438388	149.156	2	7.06044	0.106278	NM_006076.3	AGFG2	AGFG2	Homo sapiens	3268		RefSeq
AGGF1	380.034	2	66.5643	0	391.973	2	11.4739	0	388.275	2	0.184504	8.43312e-07	371.933	2	1.55545	3.37325e-06	424.233	2	71.3594	8.43312e-07	395.502	2	5.91076	8.43312e-07	NM_018046.3	AGGF1	AGGF1	Homo sapiens	55109		RefSeq
AGK	629.08	2	34.2382	0	586.142	2	1.88699	0	680.882	2	31.4571	0	571.945	2	9.47541	0	780.315	2	34.6406	0	632.071	2	115.707	0	NM_018238.2	AGK	AGK	Homo sapiens	55750		RefSeq
AGL	320.064	2	45.4298	0.00361045	321.923	2	32.779	0.0281508	278.286	2	3.62693	0.0216075	286.851	2	5.04649	0.00139365	296.991	2	17.4282	0.0153246	315.047	2	4.27024	0.0341666	NM_000646.1	AGL	AGL	Homo sapiens	178		RefSeq
AGMAT	126.762	2	7.84347	0.54026	120.106	2	0.278363	0.846753	118.459	2	6.12787	0.923377	117.359	2	7.50634	0.94026	121.175	2	4.6543	0.771429	121.715	2	2.67209	0.774026	NM_024758.3	AGMAT	AGMAT	Homo sapiens	79814		RefSeq
AGPAT1	230.969	2	52.3523	0.515581	223.981	2	59.3556	0.581385	166.268	2	15.6124	0.179304	189.044	2	15.58	0.49513	162.722	2	3.6981	0.692503	176.129	2	2.51199	0.452359	NM_032741.3	AGPAT1	AGPAT1	Homo sapiens	10554		RefSeq
AGPAT2	558.399	2	103.283	0	539.533	2	174.732	0	452.807	2	76.2131	0	460.671	2	46.3234	0	519.887	2	4.4775	0	480.271	2	52.0449	0	NM_001012727.1	AGPAT2	AGPAT2	Homo sapiens	10555		RefSeq
AGPAT3	146.909	2	13.9194	0.167969	141.312	2	9.19579	0.0668993	137.879	2	15.8515	0.104956	139.404	2	15.2983	0.0820517	142.579	2	8.16548	0.0765131	127.088	2	7.79071	0.556351	NM_020132.4	AGPAT3	AGPAT3	Homo sapiens	56894		RefSeq
AGPAT4	166.257	2	8.52437	0.136283	229.104	2	7.83931	0.0565703	284.694	2	65.3181	0.0327281	241.184	2	14.1738	0.380826	179.593	2	17.2918	0.0689796	251.955	2	10.4072	0.0205228	NM_001012734.1	AGPAT4	AGPAT4	Homo sapiens	56895		RefSeq
AGPAT5	899.876	2	105.707	0	810.724	2	338.957	0	1109.85	2	93.6066	0	559.655	2	58.8468	0	823.54	2	158.208	0	639.761	2	62.7441	0	NM_018361.2	AGPAT5	AGPAT5	Homo sapiens	55326		RefSeq
AGPAT6	165.317	2	15.9563	0.0012987	158.413	2	6.78201	0.00649351	180.557	2	0.682559	0.0012987	177.633	2	11.6612	0.0012987	176.227	2	23.15	0.0025974	174.042	2	9.48054	0	NM_178819.2	AGPAT6	AGPAT6	Homo sapiens	137964		RefSeq
AGPAT9	359.565	2	90.4211	0	306.428	2	2.68197	0	801.033	2	58.7809	0	608.09	2	200.769	0	530.274	2	12.4691	0	371.541	2	109.067	0	NM_032717.3	AGPAT9	AGPAT9	Homo sapiens	84803		RefSeq
AGPS	1036.14	2	2.85366	0	885.743	2	192.806	0	782.698	2	39.1733	0	589.824	2	17.0834	0	889.188	2	189.921	0	846.816	2	47.1896	0	NM_003659.1	AGPS	AGPS	Homo sapiens	8540		RefSeq
AGR2	137.029	2	0.386672	0.0461764	128.942	2	2.7546	0.425114	129.503	2	0.204372	0.410865	128.04	2	1.80093	0.519291	135.928	2	0.719913	0.0619337	138.728	2	0.331251	0.106278	NM_006408.3	AGR2	AGR2	Homo sapiens	10551		RefSeq
AGR3	131.763	2	3.33111	0.384234	137.162	2	3.43348	0.114826	139.201	2	4.95281	0.171531	132.372	2	8.18101	0.317926	136.273	2	5.89713	0.0605701	133.419	2	2.87447	0.288603	NM_176813.3	AGR3	AGR3	Homo sapiens	155465		RefSeq
AGRN	268.931	2	59.6109	0.211672	393.598	2	217.454	0.105084	275.706	2	47.9747	0.00745151	356.572	2	30.9792	0.451867	259.245	2	10.8637	0.0689796	310.212	2	22.4251	0.117329	NM_198576.2	AGRN	AGRN	Homo sapiens	375790		RefSeq
AGRP	132.429	2	12.9319	0.17767	127.134	2	1.83629	0.480709	125.842	2	3.40558	0.665289	127.379	2	2.11208	0.546898	122.435	2	5.59697	0.866416	129.342	2	3.57382	0.313797	NM_001138.1	AGRP	AGRP	Homo sapiens	181		RefSeq
AGT	135.617	2	2.16161	0.18961	124.544	2	9.35476	0.648052	123.024	2	6.55054	0.777922	125.767	2	3.15714	0.587013	123.692	2	4.03487	0.649351	126.069	2	5.48302	0.532467	NM_000029.2	AGT	AGT	Homo sapiens	183		RefSeq
AGTPBP1	306.363	2	8.20998	0	360.332	2	49.2315	0	349.259	2	15.0815	0	410.058	2	72.3333	0	300.388	2	11.4184	8.43312e-07	340.771	2	37.0258	0	NM_015239.1	AGTPBP1	AGTPBP1	Homo sapiens	23287		RefSeq
AGTR1	136.033	2	7.02707	0.156655	136.229	2	6.58821	0.0610229	133.733	2	1.60728	0.117329	131.905	2	8.9528	0.196736	128.174	2	0.724165	0.412043	130.88	2	6.75681	0.221934	NM_004835.3	AGTR1	AGTR1	Homo sapiens	185		RefSeq
AGTR2	130.037	2	3.64302	0.381818	143.121	2	1.92542	0.0467533	148.641	2	25.6314	0.038961	135.524	2	10.9594	0.162338	127.432	2	3.64531	0.492208	141.177	2	0.333946	0.0649351	NM_000686.3	AGTR2	AGTR2	Homo sapiens	186		RefSeq
AGTRAP	354.222	2	0.748315	0	286.692	2	55.2808	0	250.475	2	37.3603	0	268.815	2	26.1758	0	276.704	2	14.2017	0	259.893	2	48.9603	0	NM_001040194.1	AGTRAP	AGTRAP	Homo sapiens	57085		RefSeq
AGXT	127.422	2	5.46305	0.490909	136.591	2	4.70097	0.135065	131.289	2	7.21575	0.318182	135.12	2	8.55608	0.201299	131.807	2	3.07007	0.31039	136.353	2	8.00668	0.149351	NM_000030.1	AGXT	AGXT	Homo sapiens	189		RefSeq
AGXT2	118.503	2	2.43416	0.879221	122.4	2	3.07416	0.745455	112.267	2	4.4451	0.993506	115.644	2	4.33224	0.962338	126.168	2	4.37131	0.544156	119.135	2	15.9264	0.871429	NM_031900.1	AGXT2	AGXT2	Homo sapiens	64902		RefSeq
AGXT2L1	117.157	2	0.277624	0.9443	120.623	2	1.62017	0.84624	123.718	2	1.05371	0.763114	122.255	2	3.66111	0.75409	127.688	2	0.275397	0.478166	118.785	2	6.68189	0.95102	NM_031279.2	AGXT2L1	AGXT2L1	Homo sapiens	64850		RefSeq
AGXT2L2	169.837	2	5.46556	0.0170046	178.13	2	5.07709	0.000758981	169.511	2	14.3211	0.0167659	179.645	2	5.84239	0.000304436	162.162	2	4.34877	0.0419371	185.134	2	7.00977	0.000758981	NM_032921.1	AGXT2L2	AGXT2L2	Homo sapiens	85007		RefSeq
AHCTF1	408.662	2	5.33378	0.0117397	388.324	2	60.1213	0.00274881	500.086	2	11.6294	0.0668993	387.043	2	6.58582	0.0284224	446.336	2	18.0164	0.0317386	392.207	2	23.0172	0.0133595	XM_942402.1	AHCTF1	AHCTF1	Homo sapiens	25909		RefSeq
AHCY	6102.12	2	700.511	0	5729.25	2	659.173	0	4838.47	2	253.672	0	3173.87	2	196.576	0	4868.18	2	434.467	0	4871.19	2	86.4548	0	NM_000687.1	AHCY	AHCY	Homo sapiens	191		RefSeq
AHCYL1	1681.96	2	407.871	0	2323.2	2	121.263	0	1326.36	2	288.083	0	1439.99	2	15.6337	0	1281.68	2	95.3269	0	1875.71	2	183.961	0	NM_006621.3	AHCYL1	AHCYL1	Homo sapiens	10768		RefSeq
AHCYL2	228.264	2	10.9877	0	279.206	2	28.4596	0	216.213	2	10.7485	0	301.938	2	22.7116	0	213.736	2	16.5428	0	290.592	2	26.0544	0	NM_015328.1	AHCYL2	AHCYL2	Homo sapiens	23382		RefSeq
AHDC1	169.292	2	30.9535	0.0012987	178.969	2	28.6808	0	136.182	2	11.4803	0.180519	140.654	2	17.8446	0.0675325	151.724	2	12.1158	0.0155844	158.565	2	1.82302	0.00519481	NM_001029882.1	AHDC1	AHDC1	Homo sapiens	27245		RefSeq
AHI1	325.113	2	113.208	0	344.34	2	2.27451	0	397.981	2	104.029	0	477.033	2	33.5151	0	399.849	2	35.3807	0	448.195	2	92.5373	0	NM_017651.3	AHI1	AHI1	Homo sapiens	54806		RefSeq
AHNAK	1048.81	2	9.514	0	1709.92	2	59.743	0	1399.92	2	414.945	8.0206e-07	1501.44	2	361.871	0	896.881	2	360.806	1.86916e-07	1595	2	455.401	0	NM_024060.2	AHNAK	AHNAK	Homo sapiens	79026		RefSeq
AHNAK2	318.683	2	95.1278	0	795.136	2	276.777	0	561.55	2	99.6559	0	729.501	2	15.3444	0	255.318	2	69.472	0	719.265	2	15.1796	0	NM_138420.2	AHNAK2	AHNAK2	Homo sapiens	113146		RefSeq
AHR	1198.05	2	191.188	0	1538.13	2	898.481	0	1560.06	2	320.051	3.37325e-06	2442.88	2	382.751	4.13223e-05	2112.66	2	209.621	3.37325e-06	2211.81	2	38.068	0	NM_001621.2	AHR	AHR	Homo sapiens	196		RefSeq
AHRR	124.879	2	6.80952	0.625974	120.979	2	2.82353	0.812987	123.552	2	4.06705	0.728571	117.057	2	1.9423	0.94026	129.987	2	10.0654	0.397403	132.917	2	15.4624	0.238961	NM_020731.2	AHRR	AHRR	Homo sapiens	57491		RefSeq
AHSA1	2096.24	2	159.59	0	1451.72	2	96.31	0	1446.2	2	351.397	0	1878.69	2	19.5209	0	2563.8	2	503.253	0	1420.51	2	250.385	0	NM_012111.1	AHSA1	AHSA1	Homo sapiens	10598		RefSeq
AHSA2	482.925	2	175.921	0	792.826	2	192.851	0	565.351	2	295.439	0	627.569	2	198.831	0	516.997	2	86.9494	0	858.868	2	88.2936	0	NM_152392.1	AHSA2	AHSA2	Homo sapiens	130872		RefSeq
AHSG	116.031	2	2.05149	0.938961	123.205	2	11.1205	0.697403	118.901	2	2.32307	0.901299	123.181	2	1.6859	0.723377	120.087	2	3.13037	0.836364	124.416	2	4.12119	0.650649	NM_001622.1	AHSG	AHSG	Homo sapiens	197		RefSeq
AHSP	137.836	2	2.7729	0.131169	144.219	2	10.2288	0.0376623	143.87	2	1.15949	0.0623377	150.118	2	5.5984	0.0142857	143.41	2	11.7118	0.0623377	146.788	2	1.2784	0.0298701	NM_016633.2	AHSP	AHSP	Homo sapiens	51327		RefSeq
AICDA	127.908	2	6.4357	0.477922	133.309	2	28.0477	0.206493	130.1	2	1.0095	0.394805	134.461	2	5.77049	0.201299	137.747	2	1.46206	0.133766	138.666	2	6.01813	0.0974026	NM_020661.1	AICDA	AICDA	Homo sapiens	57379		RefSeq
AIDA	2228.06	2	40.8986	0	2219.58	2	43.2111	0	2667.16	2	68.6212	0	2513.83	2	172.532	0	2404.39	2	45.4796	0	2565.23	2	242.395	0	NM_022831.2	AIDA	AIDA	Homo sapiens	64853		RefSeq
AIF1	145.763	2	5.40717	0.0108758	146.747	2	3.92121	0.0113023	159.718	2	10.4527	0.00591205	144.342	2	1.16538	0.0231897	148.328	2	4.72208	0.00946786	135.132	2	5.15658	0.293489	NM_001623.3	AIF1	AIF1	Homo sapiens	199		RefSeq
AIF1L	1706.14	2	51.526	0	1769.93	2	158.938	0	1071.28	2	99.923	0	1774.27	2	99.3731	0	1789.09	2	634.31	0	1978.29	2	38.3429	0	NM_031426.2	AIF1L	AIF1L	Homo sapiens	83543		RefSeq
AIFM1	475.095	2	111.161	0.000268283	404.15	2	30.5821	0.00026605	363.728	2	2.30773	0.000268283	393.656	2	46.0889	0.000284412	508.92	2	113.999	0.00026605	464.023	2	162.496	0.00026605	NM_145813.1	AIFM1	AIFM1	Homo sapiens	9131		RefSeq
AIFM2	185.261	2	4.23657	0	180.215	2	17.3632	0	175.739	2	22.6281	0.0012987	249.235	2	48.6324	0	176.427	2	1.42676	0.0025974	157.279	2	1.09886	0.00649351	NM_032797.4	AIFM2	AIFM2	Homo sapiens	84883		RefSeq
AIFM3	143.027	2	13.9487	0.0519481	138.339	2	8.21137	0.103896	146.178	2	1.6727	0.0428571	160.489	2	8.82972	0.00779221	131.665	2	4.57667	0.302597	140.551	2	7.57878	0.0727273	NM_144704.1	AIFM3	AIFM3	Homo sapiens	150209		RefSeq
AIG1	468.674	2	32.3431	0	571.662	2	26.7002	0	614.399	2	35.6263	0	872.195	2	69.6745	0	359.281	2	10.1563	0	516.015	2	97.6417	0	NM_016108.2	AIG1	AIG1	Homo sapiens	51390		RefSeq
AIM1	182.153	2	1.7216	0	187.823	2	6.84748	0	183.518	2	31.2514	0.0012987	188.166	2	1.84451	0	176.25	2	10.29	0.0025974	201.69	2	7.54394	0	NM_001624.1	AIM1	AIM1	Homo sapiens	202		RefSeq
AIM1L	159.555	2	11.325	0.0186274	153.226	2	3.2035	0.0291119	162.729	2	13.7718	0.0246498	157.553	2	5.30274	0.0268034	150.367	2	4.89968	0.0406408	166.011	2	8.43351	0.0135898	NM_001039775.2	AIM1L	AIM1L	Homo sapiens	55057		RefSeq
AIM2	137.094	2	0.685918	0.143147	141.095	2	11.0772	0.25603	138.329	2	4.75408	0.255102	132.281	2	2.70619	0.329419	139.278	2	0.120139	0.262577	135.04	2	0.791456	0.154481	NM_004833.1	AIM2	AIM2	Homo sapiens	9447		RefSeq
AIMP2	2044.94	2	475.871	0	1583.98	2	163.069	0	3985.78	2	1201.08	0	3725.97	2	211.148	0	2866.14	2	567.552	0	1760.2	2	534.364	0	NM_006303.2	AIMP2	AIMP2	Homo sapiens	7965		RefSeq
AIP	472.056	2	39.3106	0	559.649	2	0.648519	0	475.63	2	99.7641	0	576.462	2	113.135	0	467.262	2	71.0154	0	612.129	2	60.8221	0	NM_003977.1	AIP	AIP	Homo sapiens	9049		RefSeq
AIPL1	128.878	2	5.87258	0.450633	127.775	2	1.11284	0.414405	128.495	2	4.22785	0.533196	136.985	2	1.33171	0.0628512	136.571	2	0.0351671	0.103897	131.872	2	5.72175	0.175355	NM_014336.3	AIPL1	AIPL1	Homo sapiens	23746		RefSeq
AIRE	1246.07	2	274.927	0.314588	1730.8	2	1073.2	0.347147	2062.85	2	423.918	0.572744	2954.75	2	992.115	0.396674	2845.06	2	450.774	0.586174	2975.92	2	10.1048	0.427256	NM_000659.1	AIRE	AIRE	Homo sapiens	326		RefSeq
AJAP1	128.009	2	0.057246	0.652853	130.323	2	7.21076	0.518501	135.212	2	1.35256	0.248137	139.236	2	1.64716	0.198973	133.418	2	8.56214	0.298714	135.418	2	1.37476	0.248947	NM_001042478.1	AJAP1	AJAP1	Homo sapiens	55966		RefSeq
AK1	340.726	2	136.221	0	369.873	2	72.2292	0	289.382	2	6.67258	0	502.162	2	33.4736	0	451.164	2	124.922	0	505.683	2	47.8214	0	NM_000476.1	AK1	AK1	Homo sapiens	203		RefSeq
AK2	1281.28	2	103.517	0	1295.76	2	114.543	0	2065.58	2	81.0331	0	1547.12	2	70.8779	0	1416	2	12.0074	0	1547.44	2	350.264	0	NM_013411.3	AK2	AK2	Homo sapiens	204		RefSeq
AK2P2	164.142	2	11.6108	0.0012987	185.641	2	43.0569	0	231.689	2	0.937163	0	209.138	2	31.3988	0	284.727	2	32.739	0	247.487	2	24.0985	0	XR_017211.2	AK2P2	AK2P2	Homo sapiens	339736		RefSeq
AK3	1300.68	2	132.579	0	1545.18	2	123.388	0	1142.78	2	8.75473	0	1887.66	2	412.81	0	1354.16	2	99.2282	0	1979.04	2	61.3756	0	NM_016282.2	AK3	AK3	Homo sapiens	50808		RefSeq
AK3L1	718.399	2	88.8719	0.000268283	853.897	2	551.275	0.000277392	648.97	2	25.5072	0.00057172	597.658	2	89.8734	0.000311591	864.76	2	145.789	0.000289183	764.178	2	61.9286	0.000890788	NM_013410.2	AK3L1	AK3L1	Homo sapiens	205		RefSeq
AK5	125.207	2	0.512491	0.744529	122.928	2	4.14657	0.88622	123.303	2	2.7091	0.841005	123.202	2	2.61981	0.778667	130.408	2	0.535772	0.219041	128.411	2	2.23172	0.383436	NM_174858.1	AK5	AK5	Homo sapiens	26289		RefSeq
AK7	124.557	2	3.0874	0.650649	122.083	2	3.62095	0.761039	119.925	2	1.4311	0.866234	124.429	2	5.95894	0.654545	126.809	2	5.44849	0.515584	125.052	2	2.6377	0.606494	NM_152327.1	AK7	AK7	Homo sapiens	122481		RefSeq
AKAP1	352.705	2	61.6332	0.00653061	324.194	2	46.9197	0.203307	349.234	2	20.5906	0.304605	342.828	2	14.4817	0.0574473	276.663	2	37.1794	0.128926	229.011	2	23.2047	0.0675401	NM_139275.1	AKAP1	AKAP1	Homo sapiens	8165		RefSeq
AKAP10	210.97	2	7.9868	0	187.231	2	15.8292	0	209.851	2	8.54837	0	183.224	2	8.75365	0	190.086	2	10.548	0	187.123	2	32.3451	0	NM_007202.2	AKAP10	AKAP10	Homo sapiens	11216		RefSeq
AKAP11	302.878	2	53.9544	0.000404289	338.954	2	30.8178	0.00185865	298.316	2	67.7323	0.00047731	347.011	2	30.2913	0.0013069	269.586	2	33.6245	0.000381423	308.411	2	60.7909	0.00166555	NM_016248.2	AKAP11	AKAP11	Homo sapiens	11215		RefSeq
AKAP12	2565.57	2	792.253	0.00026605	3398.74	2	759.379	0.00026605	3799.84	2	388.091	0.00026605	2066.32	2	425.377	0.00026605	1968.13	2	122.663	0.00026605	2764.23	2	333.245	0.00026605	NM_005100.2	AKAP12	AKAP12	Homo sapiens	9590		RefSeq
AKAP13	196.454	2	7.5904	4.29502e-05	241.139	2	40.0558	0.000166667	217.565	2	14.9703	0.0001098	263.135	2	1.79989	1.86916e-07	214.374	2	8.32813	0.000354227	291.432	2	25.6773	2.92056e-06	NM_007200.3	AKAP13	AKAP13	Homo sapiens	11214		RefSeq
AKAP14	122.372	2	7.87993	0.934852	123.363	2	0.371898	0.874243	119.776	2	0.554126	0.988371	121.237	2	1.94984	0.967394	120.101	2	1.18661	0.950425	126.043	2	3.69874	0.646411	NM_001008535.1	AKAP14	AKAP14	Homo sapiens	158798		RefSeq
AKAP2	130.994	2	0.975053	0.187585	133.837	2	4.73808	0.273788	133.632	2	4.45422	0.0882756	134.231	2	5.02231	0.176594	141.739	2	0.975855	0.0715987	134.489	2	1.49996	0.176594	NM_007203.3	AKAP2	AKAP2	Homo sapiens	11217		RefSeq
AKAP3	120.703	2	4.60104	0.801299	127.867	2	7.42697	0.441559	138.858	2	5.67882	0.122078	133.77	2	4.40263	0.233766	126.674	2	4.20445	0.507792	133.061	2	13.2935	0.238961	NM_006422.2	AKAP3	AKAP3	Homo sapiens	10566		RefSeq
AKAP4	131.744	2	4.03457	0.221333	123.725	2	0.441898	0.811715	131.089	2	0.708298	0.200424	132.054	2	5.58656	0.112776	133.163	2	0.467484	0.0979616	130.586	2	3.16032	0.186189	NM_139289.1	AKAP4	AKAP4	Homo sapiens	8852		RefSeq
AKAP5	121.605	2	11.1979	0.787013	127.264	2	1.23565	0.484416	130.264	2	15.534	0.442857	126.773	2	1.32546	0.545455	131.025	2	0.401777	0.335065	127.626	2	7.12071	0.468831	NM_004857.2	AKAP5	AKAP5	Homo sapiens	9495		RefSeq
AKAP6	114.932	2	0.0815208	0.961039	120.702	2	3.19253	0.824675	122.415	2	2.13176	0.785714	125.53	2	0.458056	0.605195	120.011	2	0.135855	0.833766	122.52	2	5.81937	0.741558	NM_004274.3	AKAP6	AKAP6	Homo sapiens	9472		RefSeq
AKAP7	147.127	2	5.95097	0.596844	154.921	2	2.00255	0.383263	147.805	2	5.61451	0.787069	166.323	2	1.87055	0.0933496	145.103	2	3.53539	0.687269	154.223	2	2.26734	0.465941	NM_138633.1	AKAP7	AKAP7	Homo sapiens	9465		RefSeq
AKAP8	344.956	2	30.2367	0	336.582	2	2.53545	0	253.932	2	29.6501	0	385.38	2	9.78783	0	322.16	2	32.6149	0	299.914	2	28.8884	0	NM_005858.2	AKAP8	AKAP8	Homo sapiens	10270		RefSeq
AKAP8L	266.065	2	12.6452	0	318.25	2	4.71428	0	290.735	2	52.5899	0	320.827	2	45.5542	0	301.663	2	56.5708	0	364.482	2	2.9834	0	NM_014371.2	AKAP8L	AKAP8L	Homo sapiens	26993		RefSeq
AKAP9	133.21	2	6.65159	0.34219	136.356	2	7.37989	0.0561342	136.091	2	10.7432	0.0826185	136.139	2	5.27138	0.0522862	137.285	2	19.9051	0.0317389	140.263	2	28.728	0.0105785	NM_147166.1	AKAP9	AKAP9	Homo sapiens	10142		RefSeq
AKIRIN1	329.865	2	9.68875	3.6507e-10	292.385	2	38.6688	6.30842e-07	331.668	2	15.3789	9.12848e-05	319.004	2	28.7064	0.00626954	290.048	2	4.08532	0.000713028	279.52	2	22.5476	2.70473e-05	NM_024595.1	AKIRIN1	AKIRIN1	Homo sapiens	79647		RefSeq
AKIRIN2	917.248	2	6.27037	0	1016.72	2	127.814	0	1186.43	2	39.9495	0	759.818	2	194.807	0	617.884	2	17.1209	0	763.591	2	69.5535	0	NM_018064.2	AKIRIN2	AKIRIN2	Homo sapiens	55122		RefSeq
AKNA	250.962	2	10.1621	0	233.499	2	11.2107	0	408.946	2	21.7247	0	460.041	2	63.1025	0	225.538	2	21.1702	0	246.448	2	74.9229	0	NM_030767.2	AKNA	AKNA	Homo sapiens	80709		RefSeq
AKNAD1	131.768	2	0.924583	0.31039	144.704	2	4.99005	0.0363636	148.244	2	14.9994	0.0233766	135.866	2	20.5339	0.196104	133.944	2	9.67925	0.215584	134.198	2	0.199712	0.214286	NM_152763.3	AKNAD1	AKNAD1	Homo sapiens	254268		RefSeq
AKR1A1	1740.48	2	3.10913	3.6507e-10	1927.65	2	450.374	7.88552e-08	1975.73	2	107.013	9.8569e-09	1893.39	2	4.69272	7.88552e-08	1509.22	2	155.042	4.85909e-07	1950.32	2	135.062	3.6507e-10	NM_153326.1	AKR1A1	AKR1A1	Homo sapiens	10327		RefSeq
AKR1B1	1578.83	2	176.991	0	1394.45	2	49.4688	0	1178.94	2	165.579	0	1327.02	2	57.5061	0	1128.11	2	183.139	0	1131.5	2	241.227	0	NM_001628.2	AKR1B1	AKR1B1	Homo sapiens	231		RefSeq
AKR1B10	132.313	2	8.60584	0.298701	129.632	2	11.3763	0.371429	123.585	2	2.9054	0.738961	126.107	2	8.36329	0.55974	144.648	2	20.7002	0.0337662	146.587	2	20.7007	0.0337662	NM_020299.3	AKR1B10	AKR1B10	Homo sapiens	57016		RefSeq
AKR1B15	124.222	2	8.59737	0.654545	127.495	2	3.23534	0.474026	123.744	2	6.68043	0.707792	120.249	2	2.3602	0.849351	124.823	2	5.16886	0.592208	128.931	2	1.40527	0.409091	NM_001080538.1	AKR1B15	AKR1B15	Homo sapiens	441282		RefSeq
AKR1C1	120.431	2	1.75645	0.814286	116.903	2	1.71167	0.933766	119.383	2	3.21663	0.879221	121.077	2	8.35134	0.809091	117.903	2	3.49703	0.907792	115.243	2	7.58157	0.97013	NM_001353.5	AKR1C1	AKR1C1	Homo sapiens	1645		RefSeq
AKR1C2	129.753	2	1.84104	0.219694	126.352	2	2.91684	0.686768	127.454	2	0.777568	0.558407	126.989	2	3.04819	0.741616	124.782	2	2.85709	0.779217	127.533	2	0.437567	0.52709	NM_001135241.1	AKR1C2	AKR1C2	Homo sapiens	1646		RefSeq
AKR1C3	209.762	2	3.44841	0	342.202	2	60.8693	0	138.574	2	19.0522	0.105195	189.897	2	2.73968	0	182.376	2	59.3885	0	346.691	2	132.413	0	NM_003739.4	AKR1C3	AKR1C3	Homo sapiens	8644		RefSeq
AKR1C4	145.684	2	1.57474	0.0323967	159.283	2	0.317835	0.0438388	125.079	2	5.63156	0.668469	134.235	2	0.07301	0.212518	146.566	2	10.596	0.128926	158.441	2	15.6356	0.122416	NM_001818.2	AKR1C4	AKR1C4	Homo sapiens	1109		RefSeq
AKR1CL1	125.508	2	5.83556	0.669526	128.82	2	1.84553	0.524371	132.887	2	8.57384	0.458061	134.726	2	2.75057	0.173055	129.333	2	1.68435	0.437173	130.333	2	2.41807	0.260698	NM_001007536.3	AKR1CL1	AKR1CL1	Homo sapiens	340811		RefSeq
AKR1D1	3540.12	2	1027.45	0.0182231	4305.6	2	2565.94	0.0261224	5831.32	2	905.068	0.359596	7084.26	2	1671.9	0.0177307	6827.36	2	120.433	0.0929533	7170.64	2	384.244	0.0980612	NM_005989.2	AKR1D1	AKR1D1	Homo sapiens	6718		RefSeq
AKR1E2	136.762	2	2.54096	0.150649	129.19	2	0.525964	0.374026	146.106	2	10.4466	0.0519481	137.301	2	7.28376	0.127273	138.333	2	8.75947	0.111688	131.135	2	1.85992	0.318182	NM_031436.2	AKR1E2	AKR1E2	Homo sapiens	83592		RefSeq
AKR7A2	2934.8	2	104.775	0	3012.74	2	79.3318	0	2599.2	2	210.899	0	2721.07	2	663.677	0	2726.8	2	279.739	0	2875.26	2	340.017	0	NM_003689.2	AKR7A2	AKR7A2	Homo sapiens	8574		RefSeq
AKR7A3	599.707	2	132.806	0.0238017	542.74	2	127.754	0.213366	458.937	2	61.3768	0.17382	458.35	2	47.0303	0.334711	448.108	2	20.514	0.295551	494.139	2	26.3979	0.00793473	NM_012067.2	AKR7A3	AKR7A3	Homo sapiens	22977		RefSeq
AKR7L	126.581	2	2.74128	0.549351	121.443	2	0.100943	0.797403	122.452	2	1.53639	0.777922	124.901	2	2.03715	0.645455	132.733	2	9.41593	0.285714	118.653	2	1.44384	0.88961	NM_201252.2	AKR7L	AKR7L	Homo sapiens	246181		RefSeq
AKT1	1195.68	2	175.929	0.000232205	1270.7	2	224.063	9.8569e-06	864.263	2	23.0752	0.000730278	1431.22	2	90.6897	1.25219e-07	999.616	2	72.0729	8.0206e-07	1163.53	2	23.6889	3.6507e-07	NM_005163.2	AKT1	AKT1	Homo sapiens	207		RefSeq
AKT1S1	242.979	2	81.5954	0	192.854	2	45.1528	0	183.617	2	0.527251	0.0012987	164.754	2	7.72443	0.00519481	181.749	2	8.84802	0.0012987	162.23	2	14.931	0.0025974	NM_032375.2	AKT1S1	AKT1S1	Homo sapiens	84335		RefSeq
AKT2	127.869	2	7.09888	0.472727	144.717	2	5.18999	0.0337662	124.25	2	0.865487	0.7	125.712	2	6.07602	0.587013	122.117	2	4.31963	0.742857	125.635	2	2.27035	0.571429	NM_001626.2	AKT2	AKT2	Homo sapiens	208		RefSeq
AKT3	130.918	2	1.92405	0.15145	134.383	2	3.0788	0.0282275	130.332	2	2.45043	0.244918	131.326	2	7.1055	0.221525	130.442	2	1.84931	0.208385	127.894	2	0.578703	0.393607	NM_181690.1	AKT3	AKT3	Homo sapiens	10000		RefSeq
AKTIP	733.214	2	41.4704	0	723.018	2	73.4304	0	910.652	2	70.3195	0	930.211	2	109.819	0	601.444	2	26.8307	0	714.521	2	41.7067	0	NM_022476.2	AKTIP	AKTIP	Homo sapiens	64400		RefSeq
ALAD	171.366	2	10.9879	0.101652	181.038	2	5.07041	0.00100175	160.977	2	4.44208	0.00687102	168.887	2	2.17573	0.0203501	169.835	2	8.73453	0.0406267	184.763	2	8.68591	0.0445473	NM_000031.4	ALAD	ALAD	Homo sapiens	210		RefSeq
ALAS1	176.72	2	19.7863	0.0180457	163.24	2	5.61589	0.0369432	181.345	2	1.25276	8.70065e-05	184.422	2	5.73332	0.00212909	193.386	2	13.7959	0.0170327	182.675	2	15.2641	0.00109009	NM_000688.4	ALAS1	ALAS1	Homo sapiens	211		RefSeq
ALAS2	128.464	2	1.1945	0.411914	122.154	2	2.29837	0.90385	129.691	2	0.00265214	0.453327	130.15	2	6.40468	0.28058	127.815	2	4.0804	0.447518	129.41	2	0.929727	0.333458	NM_000032.1	ALAS2	ALAS2	Homo sapiens	212		RefSeq
ALB	169.205	2	2.81539	0.00947546	159.372	2	2.88689	0.0656443	169.64	2	5.12142	0.280763	148.23	2	5.55153	0.269206	156.155	2	13.106	0.399177	160.854	2	12.6325	0.0215888	NM_000477.3	ALB	ALB	Homo sapiens	213		RefSeq
ALCAM	1305.95	2	122.298	0	2317.99	2	579.605	0	1413.15	2	39.414	0	2532.26	2	95.376	0	975.244	2	23.8822	0	1717.85	2	145.962	0	NM_001627.2	ALCAM	ALCAM	Homo sapiens	214		RefSeq
ALDH16A1	200.78	2	19.8605	0	214.044	2	0.146914	0	174.899	2	29.9986	0.0012987	186.789	2	7.48043	0	204.926	2	20.8599	0	177.046	2	18.6553	0	NM_153329.2	ALDH16A1	ALDH16A1	Homo sapiens	126133		RefSeq
ALDH18A1	738.998	2	44.5393	0	765.084	2	12.5501	0	764.182	2	79.9763	0	585.668	2	18.0409	0	750.393	2	18.1829	0	626.922	2	63.5975	0	NM_002860.3	ALDH18A1	ALDH18A1	Homo sapiens	5832		RefSeq
ALDH1A1	126.292	2	0.606862	0.567671	127.176	2	1.2397	0.541939	129.88	2	4.06308	0.487097	126.754	2	4.11832	0.582041	125.709	2	2.64015	0.622566	121.82	2	0.392546	0.709421	NM_000689.3	ALDH1A1	ALDH1A1	Homo sapiens	216		RefSeq
ALDH1A2	134.932	2	7.17582	0.24228	134.417	2	1.93204	0.237781	135.146	2	3.14894	0.302581	130.558	2	4.81155	0.440824	143.958	2	17.8841	0.0469691	142.989	2	9.40067	0.0723975	NM_170696.1	ALDH1A2	ALDH1A2	Homo sapiens	8854		RefSeq
ALDH1A3	2246.09	2	1161.77	0	2782.89	2	1375.97	0	2530.29	2	1091.06	0	4193.89	2	2106.07	0	1346.85	2	121.629	0	3888.48	2	2770.72	0	NM_000693.1	ALDH1A3	ALDH1A3	Homo sapiens	220		RefSeq
ALDH1B1	604.141	2	36.2722	0	632.814	2	123.508	0	433.875	2	97.5651	0	437.004	2	0.879324	0	606.921	2	84.7775	0	454.555	2	209.601	0	NM_000692.3	ALDH1B1	ALDH1B1	Homo sapiens	219		RefSeq
ALDH1L1	129.331	2	9.83105	0.411688	128.388	2	3.11456	0.425974	124.406	2	6.01389	0.716883	125.577	2	6.78345	0.624675	132.266	2	4.03135	0.280519	125.457	2	8.38819	0.602597	NM_012190.2	ALDH1L1	ALDH1L1	Homo sapiens	10840		RefSeq
ALDH1L2	132.695	2	0.546816	0.163265	147.487	2	2.95287	0.00413223	146.469	2	7.82284	0.00809917	159.598	2	7.07377	0.0197411	146.042	2	3.06698	0.00194299	148.877	2	2.5254	0.0213198	XM_927536.1	ALDH1L2	ALDH1L2	Homo sapiens	160428		RefSeq
ALDH2	385.307	2	89.5977	0	472.707	2	61.4281	0	455.474	2	98.8756	0	866.744	2	24.7523	0	323.843	2	3.91594	0	452.279	2	6.44182	0	NM_000690.2	ALDH2	ALDH2	Homo sapiens	217		RefSeq
ALDH3A1	145.507	2	11.511	0.0324675	144.601	2	3.85595	0.0350649	147.035	2	14.9902	0.048052	140.71	2	9.86364	0.0727273	138.253	2	2.3752	0.123377	142.079	2	13.0394	0.061039	NM_000691.3	ALDH3A1	ALDH3A1	Homo sapiens	218		RefSeq
ALDH3A2	547.432	2	109.252	0	551.905	2	199.036	0	497.107	2	149.851	0	1113.24	2	102.508	0	614.91	2	119.007	0	742.565	2	75.4869	0	NM_001031806.1	ALDH3A2	ALDH3A2	Homo sapiens	224		RefSeq
ALDH3B1	182.35	2	39.0343	0.0138168	198.723	2	2.49467	0.0107683	199.621	2	8.24068	0.201654	248.579	2	16.8731	0.114826	159.945	2	9.35774	0.209986	213.665	2	2.06752	0.00553297	NM_001030010.1	ALDH3B1	ALDH3B1	Homo sapiens	221		RefSeq
ALDH3B2	124.683	2	5.79995	0.801027	128.25	2	4.86672	0.345312	124.613	2	0.939074	0.848437	122.361	2	6.30162	0.909582	122.749	2	6.93752	0.762285	123.313	2	4.56576	0.835917	NM_001031615.1	ALDH3B2	ALDH3B2	Homo sapiens	222		RefSeq
ALDH4A1	177.01	2	12.3829	0.00197898	177.268	2	10.6879	0.000618663	171.909	2	12.8031	0.00497115	173.471	2	13.8179	0.0108192	177.23	2	19.0036	0.0224025	174.215	2	10.5772	0.00551354	NM_003748.2	ALDH4A1	ALDH4A1	Homo sapiens	8659		RefSeq
ALDH5A1	264.224	2	20.3882	0	256.546	2	9.58221	0	224.321	2	26.6389	0	269.191	2	26.6871	0	238.444	2	60.7859	0	231.596	2	39.6701	0	NM_001080.3	ALDH5A1	ALDH5A1	Homo sapiens	7915		RefSeq
ALDH6A1	291.804	2	24.712	0	319.11	2	17.5481	0	252.967	2	1.49931	0	278.577	2	15.9975	0	249.298	2	40.1066	0	348.363	2	49.4938	0	NM_005589.2	ALDH6A1	ALDH6A1	Homo sapiens	4329		RefSeq
ALDH7A1	1897.89	2	177.963	0	1959.21	2	176.929	0	1835.42	2	12.9467	0	1632.32	2	264.569	0	1845.14	2	197.952	0	1942.32	2	39.8973	0	XM_937964.1	ALDH7A1	ALDH7A1	Homo sapiens	501		RefSeq
ALDH8A1	137.2	2	1.0522	0.204811	141.436	2	4.11925	0.186189	134.379	2	5.85818	0.42918	141.921	2	1.73998	0.0574854	146.345	2	2.23962	0.0148611	147.133	2	9.27639	0.0388787	NM_022568.2	ALDH8A1	ALDH8A1	Homo sapiens	64577		RefSeq
ALDH9A1	5054.56	2	1242.88	0	4862.49	2	494.691	0	5347.35	2	811.761	0	6383.35	2	202.686	0	4957.15	2	78.7031	0	4938.63	2	679.236	0	NM_000696.2	ALDH9A1	ALDH9A1	Homo sapiens	223		RefSeq
ALDOA	2755.29	2	1069.2	0.00675832	4066.91	2	1112.55	0.016858	1653.72	2	177.459	0.00199316	2446.38	2	264.566	0.0141471	2502.63	2	288.81	0.00576694	4167.08	2	1164.03	0.00181593	NM_184041.1	ALDOA	ALDOA	Homo sapiens	226		RefSeq
ALDOB	164.79	2	38.366	0.0012987	156.226	2	12.2795	0.00649351	147.817	2	20.8469	0.0233766	150.245	2	10.2233	0.0142857	155.999	2	0.765356	0.0103896	147.762	2	11.2278	0.0233766	NM_000035.2	ALDOB	ALDOB	Homo sapiens	229		RefSeq
ALDOC	1661.56	2	3.42917	0	4559.12	2	14.7775	0	1057.93	2	310.953	0	1465.79	2	113.861	0	2225.39	2	840.979	0	6110.44	2	3216.55	0	NM_005165.2	ALDOC	ALDOC	Homo sapiens	230		RefSeq
ALG1	230.648	2	1.0915	0	185.621	2	20.2479	0	220.915	2	9.13718	0	186.056	2	9.91512	0	272.992	2	12.805	0	181.919	2	0.874596	0	NM_019109.3	ALG1	ALG1	Homo sapiens	56052		RefSeq
ALG10	166.86	2	3.60289	0.0012987	155.523	2	4.24708	0.00649351	153.718	2	9.18461	0.00779221	146.213	2	13.8577	0.0246753	161.96	2	1.33157	0.00649351	136.656	2	5.67545	0.133766	NM_032834.3	ALG10	ALG10	Homo sapiens	84920		RefSeq
ALG10B	193.23	2	13.4462	7.88552e-08	165.267	2	0.513016	0.000293647	209.78	2	3.06766	2.33645e-05	193.874	2	3.86479	2.66136e-07	192.649	2	6.189	1.86916e-07	160.396	2	4.9635	4.03739e-05	NM_001013620.1	ALG10B	ALG10B	Homo sapiens	144245		RefSeq
ALG11	195.341	2	10.3542	0.290579	189.208	2	4.32312	0.101542	209.268	2	6.35371	0.0210525	179.348	2	20.1644	0.205799	223.885	2	7.25899	0.0129668	199.73	2	21.0645	0.187081	NM_001004127.1	ALG11	ALG11	Homo sapiens	440138		RefSeq
ALG12	152.232	2	20.8595	0.0116883	163.227	2	5.64951	0.0038961	159.951	2	2.71023	0.0038961	169.464	2	26.9282	0.0038961	168.763	2	4.76605	0.0038961	157.288	2	4.58864	0.00649351	NM_024105.3	ALG12	ALG12	Homo sapiens	79087		RefSeq
ALG13	684.615	2	84.206	0	613.684	2	9.39313	0	915.805	2	95.231	0	443.768	2	27.9633	0	717.186	2	2.38277	0	575.194	2	98.7098	0	NM_018466.2	ALG13	ALG13	Homo sapiens	55849		RefSeq
ALG14	255.421	2	27.073	0	241.356	2	35.7237	0	265.28	2	2.14074	0	207.586	2	1.28875	0	276.746	2	16.7458	0	229.327	2	28.1278	0	NM_144988.2	ALG14	ALG14	Homo sapiens	199857		RefSeq
ALG1L	130.726	2	5.80722	0.324169	132.552	2	0.18829	0.130912	128.961	2	3.3325	0.449401	126.404	2	1.89657	0.597334	136.201	2	5.71633	0.139008	138.394	2	6.70788	0.030124	NM_001015050.1	ALG1L	ALG1L	Homo sapiens	200810		RefSeq
ALG2	148.407	2	2.18687	0.000863552	136.401	2	6.53306	0.0574473	151.887	2	0.486187	0.000661157	149.911	2	0.4526	0.00273992	143.231	2	2.22695	0.00653061	145.009	2	7.03074	0.00356299	NM_197973.2	ALG2	ALG2	Homo sapiens	85365		RefSeq
ALG3	496.726	2	118.452	0	450.596	2	103.957	0	683.49	2	206.947	0	454.939	2	47.402	0	662.8	2	40.5228	0	545.742	2	94.1037	0	NM_001006940.1	ALG3	ALG3	Homo sapiens	10195		RefSeq
ALG5	1500.53	2	227.262	0	1134.74	2	60.4685	0	1878.12	2	63.4734	0	1693.17	2	180.862	0	1711.53	2	219.306	0	1060.59	2	11.8986	0	NM_013338.3	ALG5	ALG5	Homo sapiens	29880		RefSeq
ALG6	646.798	2	6.83405	0	463.904	2	116.202	0	701.125	2	103.001	0	533.115	2	18.5588	0	686.878	2	1.86814	0	488.745	2	42.1737	0	NM_013339.2	ALG6	ALG6	Homo sapiens	29929		RefSeq
ALG8	818.226	2	58.5978	0.00089821	609.523	2	53.7011	1.56524e-05	633.237	2	43.55	0.000387416	676.536	2	17.5416	0.00036507	775.162	2	15.966	0.0183424	549.822	2	71.3622	0.000313002	NM_001007027.1	ALG8	ALG8	Homo sapiens	79053		RefSeq
ALG9	651.765	2	141.687	0	665.589	2	6.30077	0	615.8	2	92.0963	0	515.199	2	17.776	0	694.885	2	20.1939	0	772.299	2	116.57	0	NM_024740.1	ALG9	ALG9	Homo sapiens	79796		RefSeq
ALK	140.874	2	0.736139	0.0779221	158.637	2	0.969591	0.00649351	148.57	2	10.4634	0.0311688	140.934	2	9.06003	0.0701299	146.95	2	17.2965	0.0246753	166.362	2	17.9788	0.0012987	NM_004304.3	ALK	ALK	Homo sapiens	238		RefSeq
ALKBH1	322.276	2	24.2215	4.56338e-08	286.546	2	40.2057	4.56338e-08	287.892	2	46.7517	4.85909e-07	246.065	2	9.15659	4.85909e-07	312.823	2	1.44618	4.85909e-07	257.742	2	9.9872	2.92056e-09	NM_006020.2	ALKBH1	ALKBH1	Homo sapiens	8846		RefSeq
ALKBH2	519.628	2	26.2463	0	410.495	2	101.05	0	505.163	2	65.6401	0	413.925	2	58.5858	0	469.146	2	140.777	0	436.204	2	58.3342	0	NM_001001655.1	ALKBH2	ALKBH2	Homo sapiens	121642		RefSeq
ALKBH3	444.776	2	24.4203	0	407.146	2	33.2654	0	702.81	2	4.06885	0	585.932	2	47.7458	0	448.413	2	7.44344	0	405.564	2	2.7787	0	NM_139178.1	ALKBH3	ALKBH3	Homo sapiens	221120		RefSeq
ALKBH4	182.605	2	19.6687	0	166.665	2	2.31556	0.0025974	171.299	2	3.93939	0.0025974	183.215	2	35.8002	0	217.778	2	16.4977	0	181.11	2	38.2181	0	NM_017621.2	ALKBH4	ALKBH4	Homo sapiens	54784		RefSeq
ALKBH5	4568.08	2	282.096	0	5337.51	2	17.4749	0	3739.76	2	284.31	0	5024.84	2	163.285	0	5439.03	2	467.275	0	5717.17	2	901.722	0	NM_017758.2	ALKBH5	ALKBH5	Homo sapiens	54890		RefSeq
ALKBH6	443.295	2	90.0998	0	386.933	2	0.288448	0	412.316	2	33.1413	0	529.871	2	14.0971	0	488.347	2	59.1737	0	463.278	2	27.0925	0	NM_198867.1	ALKBH6	ALKBH6	Homo sapiens	84964		RefSeq
ALKBH7	378.989	2	2.38212	0	411.8	2	40.6916	0	281.664	2	41.9843	0	347.363	2	37.8075	0	236.438	2	4.84368	0	300.172	2	4.86322	0	NM_032306.2	ALKBH7	ALKBH7	Homo sapiens	84266		RefSeq
ALKBH8	243.241	2	8.06225	0	190.742	2	10.3721	0	308.495	2	31.7487	0	225.532	2	23.0188	0	280.34	2	18.407	0	215.572	2	1.81024	0	NM_138775.1	ALKBH8	ALKBH8	Homo sapiens	91801		RefSeq
ALLC	126.862	2	1.73273	0.564076	126.159	2	2.91667	0.589997	128.792	2	3.86133	0.426295	131.814	2	5.91541	0.166667	125.426	2	1.32716	0.680951	126.419	2	0.104075	0.579468	NM_199232.1	ALLC	ALLC	Homo sapiens	55821		RefSeq
ALMS1	182.538	2	3.23587	0	166.381	2	4.63488	0.0025974	175.451	2	0.708821	0.0012987	181.5	2	5.12076	0	190.406	2	22.8427	0	173.208	2	32.6376	0	NM_015120.2	ALMS1	ALMS1	Homo sapiens	7840		RefSeq
ALMS1P	128.33	2	10.0427	0.461039	136.218	2	4.35645	0.145454	138.414	2	4.16976	0.125974	137.566	2	8.89853	0.137662	139.123	2	10.5793	0.1	142.087	2	15.2933	0.0519481	NR_003683.1	ALMS1P	ALMS1P	Homo sapiens	200420		RefSeq
ALOX12	138.723	2	11.4583	0.11039	129.326	2	7.32239	0.374026	140.247	2	9.68824	0.109091	150.872	2	21.2722	0.0142857	123.516	2	1.8572	0.663636	133.418	2	1.67609	0.238961	NM_000697.1	ALOX12	ALOX12	Homo sapiens	239		RefSeq
ALOX12B	143.449	2	18.3091	0.0493507	146.616	2	27.8152	0.0233766	207.202	2	11.6495	0	163.345	2	12.5211	0.00649351	148.899	2	5.87164	0.0194805	157.785	2	11.9052	0.00519481	NM_001139.1	ALOX12B	ALOX12B	Homo sapiens	242		RefSeq
ALOX12P2	141.818	2	3.56874	0.00877382	137.74	2	5.65365	0.0361351	141.426	2	18.0744	0.0100194	137.991	2	2.02439	0.0304436	140.364	2	4.63748	0.0149174	131.485	2	8.1622	0.32	XR_000541.1	ALOX12P2	ALOX12P2	Homo sapiens	245		RefSeq
ALOX15	133.852	2	0.344139	0.0836177	135.304	2	4.2074	0.0225226	130.229	2	0.0528783	0.399677	138.433	2	1.94556	0.0468872	135.582	2	5.78346	0.0280823	138.345	2	1.86548	0.00871206	NM_001140.3	ALOX15	ALOX15	Homo sapiens	246		RefSeq
ALOX15B	128.068	2	7.05919	0.555384	127.088	2	3.81155	0.700412	136.537	2	1.24419	0.326228	126.975	2	3.16057	0.681845	137.266	2	6.50169	0.537944	134	2	2.75629	0.20188	NM_001039131.1	ALOX15B	ALOX15B	Homo sapiens	247		RefSeq
ALOX5	144.42	2	9.81259	0.22673	174.424	2	26.1853	0.123085	147.294	2	8.5688	0.0796464	167.076	2	10.9256	0.00161031	144.524	2	8.81568	0.0472964	204.473	2	2.23626	0.0106667	NM_000698.2	ALOX5	ALOX5	Homo sapiens	240		RefSeq
ALOX5AP	124.504	2	1.85657	0.653247	122.21	2	8.21805	0.751948	127.373	2	6.60005	0.557143	128.714	2	15.1993	0.412987	122.71	2	2.89427	0.702597	122.987	2	3.08852	0.727273	NM_001629.2	ALOX5AP	ALOX5AP	Homo sapiens	241		RefSeq
ALOXE3	151.36	2	9.05541	0.0142857	155.704	2	22.1432	0.00649351	179.804	2	9.49533	0.0012987	174.496	2	3.52759	0.0025974	158.532	2	11.8107	0.00779221	155.175	2	3.22316	0.00779221	NM_021628.1	ALOXE3	ALOXE3	Homo sapiens	59344		RefSeq
ALPI	141.041	2	14.2593	0.0779221	138.816	2	13.5435	0.0922078	164.65	2	4.29818	0.0038961	145.891	2	3.07135	0.0285714	153.364	2	13.4691	0.0142857	162.481	2	26.1844	0.0012987	NM_001631.2	ALPI	ALPI	Homo sapiens	248		RefSeq
ALPK1	218.787	2	34.28	0	314.959	2	23.1172	0	438.406	2	26.9702	0	356.183	2	23.151	0	191.409	2	13.6211	0	355.882	2	85.0504	0	NM_025144.2	ALPK1	ALPK1	Homo sapiens	80216		RefSeq
ALPK2	129.948	2	8.63944	0.396104	123.559	2	1.74642	0.693507	115.497	2	2.18018	0.977922	117.828	2	4.22785	0.909091	123.661	2	5.75717	0.67013	124.282	2	1.32059	0.654545	NM_052947.2	ALPK2	ALPK2	Homo sapiens	115701		RefSeq
ALPK3	137.666	2	13.9023	0.127273	124.572	2	3.46321	0.636364	122.031	2	6.85331	0.818182	123.921	2	5.78191	0.706493	120.544	2	2.88862	0.801299	126.826	2	12.2651	0.484416	NM_020778.1	ALPK3	ALPK3	Homo sapiens	57538		RefSeq
ALPL	152.576	2	12.1783	0.00779221	156.763	2	13.2557	0.00649351	140.391	2	7.19783	0.0922078	124.433	2	6.40865	0.654545	149.71	2	0.835097	0.0181818	150.862	2	0.307666	0.0155844	NM_000478.2	ALPL	ALPL	Homo sapiens	249		RefSeq
ALPP	1968.89	2	682.981	0	3215.79	2	2972.38	0	3769.37	2	1348.26	0	4477.68	2	1147.84	0	5043.88	2	2.35164	0	4887.62	2	832.319	0	NM_001632.2	ALPP	ALPP	Homo sapiens	250		RefSeq
ALPPL2	142.104	2	0.127477	0.0623377	160.458	2	8.12457	0.00649351	145.511	2	3.18881	0.0519481	143	2	4.75732	0.0545455	139.989	2	4.09394	0.0909091	139.593	2	3.56761	0.0883117	NM_031313.1	ALPPL2	ALPPL2	Homo sapiens	251		RefSeq
ALS2	708.025	2	56.4447	0	958.508	2	92.8832	0	731.518	2	42.5965	0	880.169	2	22.4307	0	765.18	2	17.5549	0	997.226	2	52.6121	0	NM_020919.2	ALS2	ALS2	Homo sapiens	57679		RefSeq
ALS2CL	124.162	2	2.3978	0.812415	128.832	2	0.343549	0.340738	126.806	2	1.53991	0.651016	136.961	2	3.01746	0.176594	124.621	2	0.281316	0.783997	133.516	2	1.39905	0.178624	NM_182775.1	ALS2CL	ALS2CL	Homo sapiens	259173		RefSeq
ALS2CR11	117.887	2	2.28079	0.898701	130.866	2	10.2161	0.322078	124.739	2	15.0184	0.731169	124.509	2	2.63762	0.65974	121.228	2	3.018	0.772727	118.646	2	6.76188	0.888312	NM_152525.3	ALS2CR11	ALS2CR11	Homo sapiens	151254		RefSeq
ALS2CR12	125.513	2	3.34447	0.6	126.41	2	12.6211	0.550649	126.253	2	6.37322	0.568831	134.322	2	25.9045	0.253247	128.974	2	15.019	0.466234	130.819	2	2.09202	0.331169	NM_139163.1	ALS2CR12	ALS2CR12	Homo sapiens	130540		RefSeq
ALS2CR14	197.874	2	1.65993	0	197.582	2	50.0157	0	226.301	2	24.9956	0	259.801	2	73.5254	0	287.58	2	12.3699	0	259.471	2	8.09679	0	NM_178231.1	ALS2CR14	ALS2CR14	Homo sapiens	65068		RefSeq
ALS2CR16	135.677	2	16.5301	0.177922	130.554	2	12.2905	0.312987	137.263	2	10.8217	0.151948	133.011	2	2.7515	0.266234	128.024	2	5.50331	0.485714	134.351	2	17.4303	0.223377	NM_205543.1	ALS2CR16	ALS2CR16	Homo sapiens	130029		RefSeq
ALS2CR4	1371.51	2	100.82	0	934.017	2	155.683	0	1108.55	2	118.987	0	1076.04	2	16.6009	0	1326.39	2	181.429	0	913.457	2	9.20041	0	NM_152388.1	ALS2CR4	ALS2CR4	Homo sapiens	65062		RefSeq
ALS2CR8	126.912	2	9.8338	0.51039	134.067	2	0.03078	0.202597	135.457	2	15.8931	0.151948	140.364	2	0.0979124	0.0883117	128.163	2	1.58691	0.472727	133.98	2	12.0013	0.209091	NM_024744.12	ALS2CR8	ALS2CR8	Homo sapiens	79800		RefSeq
ALX1	179.87	2	23.582	0	197.701	2	8.31306	0	189.535	2	12.2416	0.0012987	213.482	2	1.02628	0	164.178	2	25.084	0.00649351	193.363	2	5.64774	0	NM_006982.2	ALX1	ALX1	Homo sapiens	8092		RefSeq
ALX3	138.154	2	9.08243	0.191878	131.354	2	1.47342	0.252327	129.413	2	0.169549	0.410865	135.203	2	1.99726	0.18	131.149	2	2.35764	0.420337	132.287	2	1.00715	0.173055	NM_006492.1	ALX3	ALX3	Homo sapiens	257		RefSeq
ALX4	113.293	2	5.49752	0.977922	124.266	2	5.72378	0.642857	123.268	2	1.35211	0.738961	117.815	2	5.49079	0.906493	122.681	2	1.60137	0.707792	123.162	2	7.27902	0.716883	NM_021926.2	ALX4	ALX4	Homo sapiens	60529		RefSeq
AMAC1	125.955	2	4.22478	0.584416	124.61	2	0.103283	0.628571	120.956	2	4.66417	0.848052	126.344	2	1.53502	0.568831	131.747	2	3.61551	0.298701	136.354	2	0.990833	0.144156	NM_152462.1	AMAC1	AMAC1	Homo sapiens	146861		RefSeq
AMAC1L1	132.066	2	4.09244	0.301299	134.868	2	4.00735	0.175325	126.267	2	11.7446	0.550649	123.555	2	11.7324	0.68961	123.857	2	4.94126	0.641559	123.16	2	1.17558	0.727273	XM_928960.1	AMAC1L1	AMAC1L1	Homo sapiens	646000		RefSeq
AMAC1L2	133.742	2	2.45105	0.100257	132.599	2	2.03142	0.225955	137.759	2	4.85904	0.125756	132.543	2	1.1043	0.166667	137.538	2	5.20156	0.179304	136.917	2	5.08044	0.129013	XM_942578.1	AMAC1L2	AMAC1L2	Homo sapiens	83650		RefSeq
AMAC1L3	155.689	2	7.97445	0.00649351	163.975	2	13.9553	0.0038961	159.771	2	16.7422	0.00519481	165.383	2	26.3798	0.0038961	186.369	2	32.1236	0	161.928	2	2.23984	0.0025974	NM_001102614.1	AMAC1L3	AMAC1L3	Homo sapiens	643664		RefSeq
AMACR	158.942	2	0.212008	0.00305397	155.145	2	4.96695	2.00321e-05	151.813	2	4.09645	0.0139723	153.688	2	1.07824	8.2864e-05	152.217	2	0.310568	0.00687102	150.11	2	5.74276	0.00223733	NM_014324.4	AMACR	AMACR	Homo sapiens	23600		RefSeq
AMBN	128.534	2	3.98953	0.422423	126.095	2	2.38592	0.615878	125.749	2	1.70658	0.829896	126.436	2	3.58754	0.654739	127.189	2	1.10391	0.531376	126.285	2	0.537514	0.644738	XM_937804.1	AMBN	AMBN	Homo sapiens	258		RefSeq
AMBP	126.944	2	3.55275	0.518182	128.756	2	8.41183	0.387013	126.23	2	1.09387	0.598701	122.204	2	0.331202	0.767532	128.512	2	4.89993	0.466234	134.929	2	12.5412	0.2	NM_001633.2	AMBP	AMBP	Homo sapiens	259		RefSeq
AMBRA1	163.206	2	1.46481	0.0025974	150.162	2	4.54119	0.012987	146.746	2	0.0847028	0.0415584	149.17	2	4.81475	0.0194805	150.537	2	1.52102	0.0181818	152.62	2	0.0562556	0.0116883	NM_017749.2	AMBRA1	AMBRA1	Homo sapiens	55626		RefSeq
AMD1	1348.37	2	194.133	0	1320.65	2	186.087	0	1304.25	2	243.076	0	1096.5	2	74.4139	0	1416.55	2	33.6782	0	1255.25	2	41.6737	0	NM_001033059.1	AMD1	AMD1	Homo sapiens	262		RefSeq
AMDHD1	215.42	2	30.2902	0	207.46	2	11.0544	0	186.692	2	24.2832	0.0012987	215.167	2	1.67098	0	212.013	2	2.72506	0	219.642	2	3.83194	0	NM_152435.1	AMDHD1	AMDHD1	Homo sapiens	144193		RefSeq
AMDHD2	223.946	2	25.7581	0	176.477	2	11.0993	0.0012987	208.312	2	1.67152	0	171.625	2	3.98417	0.0025974	206.266	2	24.3198	0	184.839	2	12.1423	0	NM_015944.2	AMDHD2	AMDHD2	Homo sapiens	51005		RefSeq
AMELX	127.656	2	0.48024	0.487013	120.737	2	3.43865	0.824675	133.094	2	6.4491	0.281818	125.453	2	2.19174	0.605195	120.502	2	4.14988	0.8	129.47	2	8.39833	0.392208	NM_001142.2	AMELX	AMELX	Homo sapiens	265		RefSeq
AMELY	131.256	2	12.5189	0.344156	122.047	2	2.60465	0.767532	124.754	2	1.11545	0.685714	133.838	2	2.50852	0.223377	124.609	2	1.58992	0.620779	127.193	2	3.55825	0.477922	NM_001143.1	AMELY	AMELY	Homo sapiens	266		RefSeq
AMFR	631.716	2	71.744	0	677.35	2	10.0038	0	558.8	2	114.694	3.37325e-06	779.867	2	99.1895	0	458.111	2	126.314	3.37325e-06	563.402	2	120.347	0	NM_001144.3	AMFR	AMFR	Homo sapiens	267		RefSeq
AMH	190.457	2	11.373	0	223.942	2	10.8619	0	217.65	2	3.58671	0	334.372	2	31.1272	0	270.829	2	32.368	0	245.243	2	20.6298	0	NM_000479.2	AMH	AMH	Homo sapiens	268		RefSeq
AMHR2	129.309	2	7.3317	0.425974	147.643	2	31.5876	0.0181818	122.373	2	6.50915	0.798701	128.325	2	3.27747	0.463636	121.063	2	0.63755	0.788312	124.661	2	5.72834	0.632467	NM_020547.1	AMHR2	AMHR2	Homo sapiens	269		RefSeq
AMICA1	130.408	2	10.9499	0.363636	129.269	2	8.73953	0.367532	134.693	2	3.9352	0.207792	126.443	2	10.3966	0.587013	138.567	2	5.7211	0.115584	129.953	2	14.4608	0.379221	NM_153206.1	AMICA1	AMICA1	Homo sapiens	120425		RefSeq
AMIGO1	129.209	2	2.24183	0.423377	130.931	2	9.59458	0.316883	134.011	2	5.35119	0.235065	139.103	2	9.47297	0.112987	159.774	2	15.0674	0.00779221	147.873	2	4.96819	0.025974	NM_020703.1	AMIGO1	AMIGO1	Homo sapiens	57463		RefSeq
AMIGO2	139.397	2	12.7299	0.0987013	127.454	2	4.36285	0.468831	129.669	2	6.54825	0.397403	143.272	2	11.515	0.0545455	142.125	2	14.8247	0.0727273	132.822	2	0.296078	0.258442	NM_181847.2	AMIGO2	AMIGO2	Homo sapiens	347902		RefSeq
AMIGO3	124.177	2	8.60765	0.667532	126.385	2	10.1725	0.528571	133.483	2	4.43267	0.227273	128.027	2	6.34152	0.479221	133.571	2	6.3084	0.224675	121.918	2	3.4805	0.768831	NM_198722.1	AMIGO3	AMIGO3	Homo sapiens	386724		RefSeq
AMMECR1	323.806	2	14.5889	4.56338e-08	295.558	2	19.2756	4.56338e-08	357.827	2	18.1853	9.8569e-09	282.034	2	13.4135	2.16556e-05	312.345	2	52.2193	1.84919e-05	280.05	2	62.7732	2.70473e-05	NM_001025580.1	AMMECR1	AMMECR1	Homo sapiens	9949		RefSeq
AMMECR1L	338.464	2	30.7078	0	401.06	2	98.1613	0	641.837	2	29.4861	0	554.463	2	10.3386	0	403.444	2	36.1055	0	426.981	2	92.4331	0	NM_031445.2	AMMECR1L	AMMECR1L	Homo sapiens	83607		RefSeq
AMN	128.901	2	0.693682	0.44026	129.983	2	2.8733	0.348052	131.772	2	3.85275	0.325974	134.343	2	14.7943	0.225974	139.443	2	15.1292	0.11039	141.517	2	10.6275	0.0649351	NM_030943.1	AMN	AMN	Homo sapiens	81693		RefSeq
AMN1	229.247	2	41.5303	0	357.492	2	138.889	0	207.455	2	7.45615	0	186.428	2	4.96621	0	175.528	2	2.58607	0.0025974	313.784	2	31.2777	0	NM_207337.1	AMN1	AMN1	Homo sapiens	196394		RefSeq
AMOT	266.787	2	16.8688	0	410.333	2	12.3117	0	187.941	2	20.7051	0.0012987	249.933	2	24.7382	0	214.635	2	24.3337	0	360.411	2	65.9284	0	NM_133265.2	AMOT	AMOT	Homo sapiens	154796		RefSeq
AMOTL1	132.795	2	5.67343	0.268831	136.632	2	8.2637	0.135065	133.55	2	12.667	0.280519	123.789	2	3.70641	0.709091	138.858	2	8.58928	0.115584	137.625	2	1.86954	0.119481	NM_130847.1	AMOTL1	AMOTL1	Homo sapiens	154810		RefSeq
AMOTL2	163.012	2	20.3457	0.0025974	186.314	2	27.6641	0	190.186	2	14.0329	0.0012987	182.564	2	20.426	0	232.858	2	55.2374	0	202.593	2	9.13282	0	NM_016201.2	AMOTL2	AMOTL2	Homo sapiens	51421		RefSeq
AMPD1	121.698	2	4.33129	0.775325	118.93	2	3.07937	0.888312	121.848	2	3.57546	0.794805	120.474	2	8.98137	0.861039	127.115	2	0.368566	0.506494	118.034	2	2.91067	0.906493	NM_000036.1	AMPD1	AMPD1	Homo sapiens	270		RefSeq
AMPD2	120.826	2	1.69895	0.954912	119.825	2	2.75206	0.92987	124.495	2	1.51926	0.876915	120.544	2	0.980851	0.970568	121.361	2	4.14675	0.950713	121.557	2	4.68272	0.911724	NM_203404.1	AMPD2	AMPD2	Homo sapiens	271		RefSeq
AMPD3	133.153	2	2.35854	0.12988	128.968	2	1.71806	0.29001	134.001	2	0.515722	0.0365036	130.596	2	3.83378	0.223537	130.309	2	0.828474	0.308759	130.291	2	0.0738548	0.218197	NM_001025389.1	AMPD3	AMPD3	Homo sapiens	272		RefSeq
AMPH	132.209	2	1.17735	0.178445	133.37	2	6.47473	0.109901	130.966	2	2.47463	0.27882	131.716	2	6.22249	0.220207	130.552	2	0.632433	0.259761	127.929	2	7.65438	0.422722	NM_001635.2	AMPH	AMPH	Homo sapiens	273		RefSeq
AMT	179.047	2	14.4931	0	206.101	2	32.5932	0	172.275	2	38.6292	0.0012987	343.495	2	40.9551	0	208.199	2	37.3488	0	290.239	2	72.6686	0	NM_000481.2	AMT	AMT	Homo sapiens	275		RefSeq
AMTN	121.873	2	4.90934	0.766234	126.702	2	6.27923	0.531169	124.012	2	6.42659	0.696104	129.589	2	11.6071	0.376623	119.501	2	1.86098	0.855844	134.42	2	11.503	0.197403	NM_212557.1	AMTN	AMTN	Homo sapiens	401138		RefSeq
AMY1A	845.91	2	16.0133	0.445583	1021.23	2	202.79	0.34348	1061.15	2	56.7805	0.139697	888.892	2	276.751	0.59572	1057.13	2	43.5019	0.544734	996.047	2	307.101	0.279727	NM_001008221.1	AMY1A	AMY1A	Homo sapiens	276		RefSeq
AMY1B	282.702	2	43.1361	0.000472777	286.135	2	73.5163	4.29502e-05	285.256	2	19.493	0.0371815	253.632	2	55.6441	0.0128824	290.532	2	1.3851	0.0133595	275.865	2	105.015	0.0017003	NM_001008218.1	AMY1B	AMY1B	Homo sapiens	277		RefSeq
AMY1C	11738.1	2	3732.85	0	11284	2	4178.95	0	10581.4	2	1956.59	0	10331.3	2	147.241	0	11398.8	2	2705.42	0	9899.34	2	216.217	0	NM_001008219.1	AMY1C	AMY1C	Homo sapiens	278		RefSeq
AMY2A	137.274	2	4.55027	0.0402496	143.189	2	1.00302	0.0116825	131.864	2	1.94177	0.391014	158.678	2	13.3031	0.114404	139.066	2	9.02567	0.0685253	143.875	2	1.74912	0.0221638	XM_942801.1	AMY2A	AMY2A	Homo sapiens	279		RefSeq
AMY2B	143.893	2	6.84851	0.00526311	139.409	2	11.0183	0.032067	136.065	2	1.34357	0.0552673	156.001	2	1.00584	0.0102041	134.25	2	5.53513	0.0957742	145.34	2	1.515	0.0123469	NM_020978.3	AMY2B	AMY2B	Homo sapiens	280		RefSeq
AMZ1	126.387	2	5.21289	0.553247	123.627	2	1.08094	0.693507	119.259	2	2.27936	0.898701	124.915	2	3.7337	0.642857	118.177	2	2.48827	0.901299	115.12	2	2.76494	0.97013	NM_133463.1	AMZ1	AMZ1	Homo sapiens	155185		RefSeq
AMZ2	1554.46	2	158.295	0	1829.16	2	102.825	0	1902.04	2	14.5389	0	1925.4	2	82.042	0	1424.23	2	106.198	0	1826.57	2	244.804	0	NM_016627.4	AMZ2	AMZ2	Homo sapiens	51321		RefSeq
ANAPC1	454.874	2	69.7455	0.0776783	421.343	2	64.1136	0.00612486	554.239	2	1.48497	0.0184919	379.404	2	8.0671	0.0228427	447.578	2	14.4466	0.0510362	444.193	2	2.77389	0.0121883	XM_938503.1	ANAPC1	ANAPC1	Homo sapiens	64682		RefSeq
ANAPC10	1074.53	2	252.026	0	986.65	2	108.025	0	1179.69	2	109.438	0	922.476	2	107.664	0	948.913	2	82.6182	0	813.42	2	61.2532	0	NM_014885.1	ANAPC10	ANAPC10	Homo sapiens	10393		RefSeq
ANAPC11	472.374	2	151.082	0.0368384	458.297	2	128.68	0.0666899	549.699	2	106.472	0.00913733	624.594	2	79.3794	0.0182005	528.334	2	49.4614	0.0103966	532.569	2	44.8302	0.00546229	XM_942695.1	ANAPC11	ANAPC11	Homo sapiens	51529		RefSeq
ANAPC13	2530.53	2	757.408	0	2433.47	2	419.577	0	3728.22	2	587.381	0	3269.06	2	216.908	0	2552.37	2	87.5708	0	2529.24	2	447.115	0	NM_015391.1	ANAPC13	ANAPC13	Homo sapiens	25847		RefSeq
ANAPC2	151.203	2	7.59814	0.00580958	146.034	2	5.46887	0.00324169	141.524	2	1.52709	0.0389821	140.359	2	0.902729	0.0647065	153.034	2	8.96206	0.000810423	134.58	2	5.38983	0.116074	NM_013366.3	ANAPC2	ANAPC2	Homo sapiens	29882		RefSeq
ANAPC4	690.085	2	5.73007	0	585.152	2	4.89954	0	793.369	2	16.9995	0	767.851	2	54.6838	0	785.977	2	44.7295	0	627.36	2	63.4669	0	NM_013367.2	ANAPC4	ANAPC4	Homo sapiens	29945		RefSeq
ANAPC5	2193.41	2	177.282	0	1827.19	2	18.5253	0	1986.46	2	50.8886	0	1829.01	2	207.185	0	2403.57	2	328.455	0	1936.36	2	1.7045	0	NM_016237.3	ANAPC5	ANAPC5	Homo sapiens	51433		RefSeq
ANAPC7	402.812	2	24.1444	0	288.406	2	8.85975	0	327.814	2	21.5227	0	273.551	2	20.3136	0	394.927	2	104.33	0	272.443	2	18.6113	0	NM_016238.1	ANAPC7	ANAPC7	Homo sapiens	51434		RefSeq
ANG	454.187	2	114.608	0	733.927	2	154.119	0	284.266	2	4.86718	0	298.86	2	1.56109	0	412.333	2	36.5025	0	961.423	2	282.437	0	NM_001145.2	ANG	ANG	Homo sapiens	283		RefSeq
ANGEL1	364.695	2	3.36312	0	309.488	2	34.555	0	342.214	2	3.62741	0	336.563	2	29.1593	0	247.437	2	15.6032	0	265.518	2	31.1274	0	NM_015305.2	ANGEL1	ANGEL1	Homo sapiens	23357		RefSeq
ANGEL2	620.547	2	76.2464	0	532.566	2	73.8812	0	858.625	2	68.7325	0	971.202	2	25.279	0	706.44	2	24.1334	0	534.473	2	63.7563	0	NM_144567.3	ANGEL2	ANGEL2	Homo sapiens	90806		RefSeq
ANGPT1	145.277	2	0.975361	0.00255102	131.334	2	7.05748	0.170013	147.522	2	0.974307	0.0258265	153.182	2	15.7423	0.00115449	141.684	2	0.0459358	0.0291752	149.349	2	3.43206	0.00115449	NM_001146.3	ANGPT1	ANGPT1	Homo sapiens	284		RefSeq
ANGPT2	153.36	2	28.891	0.00775918	148.587	2	11.557	0.0038345	158.283	2	30.8134	0.0195614	130.933	2	1.6671	0.193943	142.538	2	9.81553	0.0780693	160.77	2	24.5996	0.00283382	NM_001118888.1	ANGPT2	ANGPT2	Homo sapiens	285		RefSeq
ANGPT4	120.236	2	1.74612	0.823377	114.78	2	0.696634	0.971429	126.221	2	6.79268	0.568831	117.195	2	1.36794	0.935065	125.189	2	2.83466	0.592208	120.672	2	4.41174	0.833766	NM_015985.2	ANGPT4	ANGPT4	Homo sapiens	51378		RefSeq
ANGPTL1	121.619	2	0.270808	0.889489	119.466	2	4.93576	0.96138	116.507	2	3.47925	0.99405	124.056	2	3.21274	0.74675	116.994	2	3.37426	0.970194	121.492	2	2.03851	0.909825	NM_004673.3	ANGPTL1	ANGPTL1	Homo sapiens	9068		RefSeq
ANGPTL2	135.819	2	22.1076	0.193506	121.188	2	8.34701	0.797403	133.324	2	4.25105	0.236364	129.006	2	6.67574	0.422078	130.411	2	8.79646	0.349351	126.768	2	3.67152	0.494805	NM_012098.2	ANGPTL2	ANGPTL2	Homo sapiens	23452		RefSeq
ANGPTL3	126.23	2	4.80885	0.60314	122.79	2	1.86784	0.699436	129.194	2	3.10262	0.377434	130.223	2	2.82836	0.423917	132.02	2	2.18818	0.204136	125.539	2	6.05569	0.654579	NM_014495.2	ANGPTL3	ANGPTL3	Homo sapiens	27329		RefSeq
ANGPTL4	468.82	2	178.822	4.56338e-08	828.052	2	175.786	2.92056e-09	379.305	2	142.351	0.000166667	609.73	2	99.512	1.86916e-07	484.087	2	158.155	4.85909e-07	1839.57	2	753.354	0	NM_001039667.1	ANGPTL4	ANGPTL4	Homo sapiens	51129		RefSeq
ANGPTL5	129.19	2	0.663742	0.425974	118.292	2	3.41574	0.902597	127.496	2	6.6619	0.551948	125.989	2	7.88252	0.598701	124.616	2	2.32673	0.611688	123.815	2	5.39454	0.692208	NM_178127.2	ANGPTL5	ANGPTL5	Homo sapiens	253935		RefSeq
ANGPTL6	129.822	2	0.708765	0.396104	133.95	2	6.21891	0.206493	134.988	2	3.58411	0.185714	124.278	2	7.01166	0.694805	134.447	2	4.57241	0.215584	126.581	2	13.0297	0.493507	NM_031917.2	ANGPTL6	ANGPTL6	Homo sapiens	83854		RefSeq
ANGPTL7	121.866	2	0.211711	0.768831	124.828	2	5.46819	0.623377	126.936	2	7.5151	0.583117	127.657	2	1.14263	0.497403	126.921	2	11.8881	0.522078	116.983	2	1.65283	0.94026	NM_021146.2	ANGPTL7	ANGPTL7	Homo sapiens	10218		RefSeq
ANK1	123.569	2	4.1538	0.783227	132.658	2	13.1534	0.281737	127.416	2	2.91387	0.566462	127.579	2	6.08042	0.483259	123.66	2	7.43869	0.763114	129.024	2	3.69119	0.407341	NM_020475.2	ANK1	ANK1	Homo sapiens	286		RefSeq
ANK2	130.337	2	2.91383	0.276884	135.711	2	3.14894	0.0502075	134.821	2	14.3657	0.13493	135.389	2	3.77275	0.109901	130.015	2	4.84031	0.311742	125.911	2	3.00738	0.622566	NM_001148.3	ANK2	ANK2	Homo sapiens	287		RefSeq
ANK3	154.637	2	3.53166	0.000387416	174.11	2	0.0900865	8.70065e-05	154.357	2	11.1758	1.43487e-05	152.408	2	2.13719	0.000293647	143.06	2	1.93885	0.00775918	163.353	2	7.2226	0.00011479	NM_020987.2	ANK3	ANK3	Homo sapiens	288		RefSeq
ANKAR	124.567	2	8.61446	0.755908	127.017	2	9.63208	0.51162	123.598	2	8.30078	0.845519	126.423	2	0.569443	0.615766	127.245	2	0.76133	0.525637	124.426	2	1.6591	0.732696	NM_144708.2	ANKAR	ANKAR	Homo sapiens	150709		RefSeq
ANKDD1A	428.343	2	23.3524	0	627.706	2	173.166	0	310.215	2	121.204	0	514.695	2	11.5823	0	487.578	2	187.733	0	747.303	2	420.234	0	NM_182703.2	ANKDD1A	ANKDD1A	Homo sapiens	348094		RefSeq
ANKFN1	118.937	2	2.3361	0.854545	114.626	2	6.67306	0.972727	124.42	2	6.7591	0.674026	126.943	2	2.49045	0.535065	114.716	2	0.569748	0.975325	118.845	2	1.66065	0.884416	NM_153228.1	ANKFN1	ANKFN1	Homo sapiens	162282		RefSeq
ANKFY1	245.12	2	21.1761	0.0017003	226.199	2	20.5586	0.00152354	275.277	2	8.67792	0.0262819	280.572	2	20.839	0.000257363	323.681	2	23.6715	6.07386e-05	258.702	2	3.95069	7.12296e-05	NM_020740.1	ANKFY1	ANKFY1	Homo sapiens	51479		RefSeq
ANKH	125.746	2	9.32025	0.65781	128.665	2	2.87846	0.334711	126.223	2	3.10986	0.687231	132.55	2	3.41926	0.161047	133.38	2	4.78636	0.117329	132.014	2	6.26174	0.157382	NM_054027.3	ANKH	ANKH	Homo sapiens	56172		RefSeq
ANKHD1	196.263	2	4.03539	0.0993348	231.411	2	64.6975	0.092595	224.011	2	47.7976	0.1374	211.562	2	23.9168	0.080044	183.119	2	20.6121	0.114284	221.236	2	49.5057	0.071969	NM_017978.1	ANKHD1	ANKHD1	Homo sapiens	54882		RefSeq
ANKHD1-EIF4EBP3	201.45	2	28.3919	0	202.859	2	33.9794	0	179.79	2	11.5534	0.0012987	179.835	2	15.9717	0	188.993	2	30.1831	0	193.481	2	6.06164	0	NM_020690.4	ANKHD1-EIF4EBP3	ANKHD1-EIF4EBP3	Homo sapiens	404734		RefSeq
ANKIB1	834.808	2	160.973	0	961.124	2	253.139	0	893.66	2	55.5701	0	1132.99	2	219.154	0	855.844	2	81.4728	0	1143.07	2	118.257	0	NM_019004.1	ANKIB1	ANKIB1	Homo sapiens	54467		RefSeq
ANKK1	123.771	2	4.09525	0.675325	134.754	2	10.8933	0.175325	123.942	2	3.10342	0.731169	121.925	2	11.1852	0.809091	132.648	2	0.689906	0.275325	128.872	2	12.1795	0.42987	NM_178510.1	ANKK1	ANKK1	Homo sapiens	255239		RefSeq
ANKLE1	200.015	2	7.41986	0	160.871	2	26.149	0.00649351	170.768	2	7.83406	0.0025974	167.293	2	7.18004	0.0038961	218.026	2	7.80906	0	164.864	2	16.3999	0.0012987	NM_152363.4	ANKLE1	ANKLE1	Homo sapiens	126549		RefSeq
ANKLE2	410.502	2	156.651	0	317.398	2	37.9911	0	384.433	2	56.7688	0	388.659	2	10.8223	0	391.664	2	32.7957	0	277.622	2	32.0438	0	NM_015114.1	ANKLE2	ANKLE2	Homo sapiens	23141		RefSeq
ANKMY1	156.139	2	13.5401	0.175921	156.714	2	9.19946	0.609957	165.631	2	4.25397	0.550547	182.253	2	11.7152	0.278025	155.889	2	11.5002	0.659262	172.823	2	7.73675	0.382495	NM_016552.2	ANKMY1	ANKMY1	Homo sapiens	51281		RefSeq
ANKMY2	759.321	2	113.598	0	714.866	2	20.6113	0	504.22	2	7.14229	0	748.445	2	27.673	0	705.856	2	10.5541	0	600.404	2	40.6973	0	NM_020319.1	ANKMY2	ANKMY2	Homo sapiens	57037		RefSeq
ANKRA2	387.821	2	11.8958	0	536.919	2	23.0636	0	525.369	2	31.2395	0	613.001	2	14.4054	0	322.045	2	24.0414	0	660.274	2	10.148	0	NM_023039.2	ANKRA2	ANKRA2	Homo sapiens	57763		RefSeq
ANKRD1	131.004	2	8.21326	0.353247	139.099	2	21.9745	0.0844156	142.607	2	15.4367	0.0623377	129.989	2	4.12063	0.374026	136.779	2	14.1204	0.162338	128.438	2	0.582966	0.431169	NM_014391.2	ANKRD1	ANKRD1	Homo sapiens	27063		RefSeq
ANKRD10	610.591	2	126.528	0	953.22	2	128.909	0	460.899	2	128.879	0	716.068	2	19.2014	0	475.246	2	5.74408	0	859.545	2	130.737	0	NM_017664.2	ANKRD10	ANKRD10	Homo sapiens	55608		RefSeq
ANKRD11	999.327	2	222.833	0.0675401	825.028	2	153.825	0.0426927	2245.22	2	277.452	0.121774	1807.55	2	675.171	0.00128268	1202.26	2	38.1151	0.161784	1075.66	2	47.9025	0.389948	NM_013275.4	ANKRD11	ANKRD11	Homo sapiens	29123		RefSeq
ANKRD12	282.35	2	28.2219	0	405.912	2	54.3724	0	256.565	2	16.1773	0	381.697	2	1.99623	0	281.984	2	51.1104	0	369.4	2	30.7252	0	NM_015208.2	ANKRD12	ANKRD12	Homo sapiens	23253		RefSeq
ANKRD13A	658.674	2	37.2499	0	652.46	2	164.809	0	783.524	2	215.479	0	638.963	2	49.1952	0	717.409	2	12.4165	0	788.784	2	131.529	0	NM_033121.1	ANKRD13A	ANKRD13A	Homo sapiens	88455		RefSeq
ANKRD13B	173.541	2	28.8492	0	162.435	2	21.4601	0.00519481	150.739	2	9.69925	0.0207792	141.924	2	11.3007	0.0675325	141.787	2	7.22733	0.0701299	150.576	2	15.8409	0.0155844	NM_152345.3	ANKRD13B	ANKRD13B	Homo sapiens	124930		RefSeq
ANKRD13C	366.868	2	57.5028	0	377.016	2	59.1889	0	353.191	2	15.2937	0	320.965	2	42.0351	0	351.97	2	12.7381	0	363.65	2	25.6579	0	NM_030816.2	ANKRD13C	ANKRD13C	Homo sapiens	81573		RefSeq
ANKRD13D	142.274	2	5.83561	0.049355	149.19	2	14.7706	0.0293854	146.09	2	10.3249	0.0583833	144.443	2	8.28836	0.200123	146.149	2	1.8515	0.212696	153.059	2	5.08408	0.0653235	XM_945557.1	ANKRD13D	ANKRD13D	Homo sapiens	338692		RefSeq
ANKRD16	194.269	2	19.1348	0	186.448	2	35.9227	4.56338e-08	188.153	2	9.55447	4.85909e-07	182.852	2	6.16628	3.88727e-06	214.344	2	25.4987	2.92056e-09	187.755	2	18.6957	1.00175e-06	NM_001009941.1	ANKRD16	ANKRD16	Homo sapiens	54522		RefSeq
ANKRD17	542.488	2	61.5428	3.6507e-10	584.246	2	11.0828	7.88552e-08	535.196	2	74.4761	3.6507e-10	461.068	2	15.6263	2.66136e-07	529.941	2	49.1105	9.8569e-09	490.936	2	15.3897	4.56338e-08	NM_198889.1	ANKRD17	ANKRD17	Homo sapiens	26057		RefSeq
ANKRD18A	132.613	2	0.480223	0.166997	131.383	2	0.758264	0.233324	137.806	2	2.26463	0.033396	148.465	2	0.43465	0.000863552	134.844	2	14.9995	0.091281	135.655	2	7.19908	0.117959	XM_001726105.1	ANKRD18A	ANKRD18A	Homo sapiens	253650		RefSeq
ANKRD18B	131.537	2	6.11753	0.259761	131.846	2	4.66359	0.264463	133.168	2	8.03967	0.158112	125.865	2	5.82709	0.634876	131.771	2	1.8304	0.220207	132.166	2	2.76324	0.173055	XM_001716325.1	ANKRD18B	ANKRD18B	Homo sapiens	441459		RefSeq
ANKRD19	429.081	2	107.109	0	546.892	2	65.535	0	440.792	2	158.71	0	1040.04	2	413.625	0	481.62	2	60.2264	0	782.328	2	107.163	0	NM_001010925.1	ANKRD19	ANKRD19	Homo sapiens	138649		RefSeq
ANKRD2	115.402	2	0.938237	0.951948	123.911	2	3.12922	0.667532	124.067	2	7.43392	0.68961	130.716	2	1.51942	0.353247	130.933	2	2.7138	0.333766	129.054	2	4.84317	0.393506	NM_020349.2	ANKRD2	ANKRD2	Homo sapiens	26287		RefSeq
ANKRD20A1	255.676	2	57.6872	0.00026605	293.832	2	68.9816	0.00026605	209.157	2	50.9376	0.000284412	263.236	2	27.0955	0.00026605	268.368	2	32.3525	0.00026605	410.276	2	206.151	0.00026605	NM_001012421.1	ANKRD20A1	ANKRD20A1	Homo sapiens	84210		RefSeq
ANKRD20A2	127.923	2	5.21017	0.475325	123.579	2	9.2379	0.68052	116.899	2	12.5793	0.971429	125.511	2	6.20574	0.628571	123.578	2	2.68688	0.654545	127.774	2	0.866559	0.453247	NM_001012421.1	ANKRD20A2	ANKRD20A2	Homo sapiens	441430		RefSeq
ANKRD20A3	131.367	2	0.188152	0.460551	129.617	2	3.11422	0.428714	126.057	2	11.8266	0.610052	124.356	2	0.66115	0.656735	136.007	2	1.774	0.295551	141.381	2	9.5063	0.208306	NM_001012419.1	ANKRD20A3	ANKRD20A3	Homo sapiens	441425		RefSeq
ANKRD20A4	125.134	2	8.84128	0.609091	129.705	2	10.5547	0.363636	127.772	2	3.01864	0.528571	119.494	2	4.10952	0.872727	129.348	2	4.92759	0.394805	124.434	2	6.73687	0.654545	NM_001098805.1	ANKRD20A4	ANKRD20A4	Homo sapiens	728747		RefSeq
ANKRD20B	128.094	2	5.00677	0.515252	125.764	2	4.2927	0.706903	125.553	2	3.54143	0.821217	127.933	2	2.05979	0.518838	127.35	2	0.199772	0.482058	126.676	2	2.13461	0.624442	NR_003366.2	ANKRD20B	ANKRD20B	Homo sapiens	729171		RefSeq
ANKRD21	123.706	2	1.56232	0.688312	123.726	2	4.92208	0.692208	127.589	2	2.42578	0.532467	129.441	2	1.56949	0.415584	124.112	2	5.89515	0.650649	129.514	2	0.210957	0.381818	NM_174981.2	ANKRD21	ANKRD21	Homo sapiens	317754		RefSeq
ANKRD22	204.323	2	46.842	7.58981e-06	238.582	2	79.0847	0	167.766	2	18.4086	0.0071378	191.347	2	2.55094	0.000215888	167.326	2	10.649	0.000446112	213.324	2	9.32353	0	NM_144590.1	ANKRD22	ANKRD22	Homo sapiens	118932		RefSeq
ANKRD23	154.392	2	4.14592	0.198368	161.314	2	1.72402	0.00580958	152.179	2	12.3361	0.0177307	151.531	2	2.74345	0.19511	153.631	2	0.0932637	0.126956	155.862	2	18.8269	0.0317389	NM_144994.7	ANKRD23	ANKRD23	Homo sapiens	200539		RefSeq
ANKRD24	141.358	2	8.90544	0.34219	167.656	2	31.5494	0.187877	180.93	2	22.477	0.345421	182.966	2	16.434	0.297551	152.199	2	2.40466	0.32104	162.855	2	18.1044	0.413223	NM_133475.1	ANKRD24	ANKRD24	Homo sapiens	170961		RefSeq
ANKRD26	155.537	2	11.9607	0.00649351	160.956	2	8.63261	0.00649351	167.808	2	15.7236	0.0038961	142.848	2	7.60176	0.0558442	150.062	2	1.67764	0.0181818	148.055	2	4.75599	0.0246753	NM_014915.1	ANKRD26	ANKRD26	Homo sapiens	22852		RefSeq
ANKRD27	397.818	2	113.909	0	482.966	2	119.953	0	347.953	2	14.0234	0	310.005	2	12.9968	0	296.444	2	17.561	0	308.753	2	41.891	0	NM_032139.1	ANKRD27	ANKRD27	Homo sapiens	84079		RefSeq
ANKRD28	224.82	2	21.5677	8.43312e-07	243.045	2	56.3529	0	183.243	2	21.2015	3.03592e-05	238.587	2	20.1778	0	206.288	2	13.1744	2.10828e-05	227.771	2	18.0312	0	NM_015199.2	ANKRD28	ANKRD28	Homo sapiens	23243		RefSeq
ANKRD29	192.861	2	19.6952	3.37325e-06	261.954	2	14.8026	0	169.095	2	5.45865	0.00595041	364.067	2	3.13041	0	186.316	2	8.40963	3.03592e-05	267.045	2	2.80264	0	NM_173505.2	ANKRD29	ANKRD29	Homo sapiens	147463		RefSeq
ANKRD30A	117.457	2	1.99799	0.994296	118.31	2	0.948182	0.954912	121.919	2	0.701265	0.942195	121.111	2	0.358463	0.939592	121.573	2	6.92588	0.904747	118.353	2	3.65457	0.985903	XM_940707.1	ANKRD30A	ANKRD30A	Homo sapiens	91074		RefSeq
ANKRD30B	2086.59	2	514.041	0	2478.65	2	1495.35	0	2919.64	2	609.601	0	3792.18	2	1184.55	0	4485.74	2	566.443	0	3960.93	2	504.404	0	NM_001029862.1	ANKRD30B	ANKRD30B	Homo sapiens	374860		RefSeq
ANKRD31	127.075	2	5.1529	0.509091	124.46	2	2.69371	0.632467	126.628	2	5.73829	0.551948	122.915	2	5.131	0.746753	130.737	2	5.56054	0.354545	112.206	2	3.11608	0.994805	XM_937397.1	ANKRD31	ANKRD31	Homo sapiens	256006		RefSeq
ANKRD32	407.728	2	4.65861	0	253.461	2	17.3817	0	316.701	2	33.6148	0	296.478	2	13.6051	0	454.214	2	12.6225	0	286.307	2	8.86525	0	NM_032290.2	ANKRD32	ANKRD32	Homo sapiens	84250		RefSeq
ANKRD33	192.314	2	12.4282	0	213.169	2	36.9507	0	220.089	2	17.6391	0	264.395	2	56.573	0	216.278	2	17.6219	0	235.967	2	28.2224	0	NM_182608.2	ANKRD33	ANKRD33	Homo sapiens	341405		RefSeq
ANKRD34A	189.268	2	8.31856	0	163.423	2	1.13608	0.0038961	172.802	2	6.58067	0.0025974	157.695	2	13.4314	0.00909091	169.219	2	15.7365	0.0025974	166.741	2	4.65218	0.0012987	NM_001039888.2	ANKRD34A	ANKRD34A	Homo sapiens	284615		RefSeq
ANKRD34B	115.109	2	0.0920092	0.958442	122.798	2	12.4116	0.741558	115.585	2	0.851738	0.974026	118.602	2	7.56689	0.881818	122.442	2	11.4724	0.696104	120.189	2	5.46053	0.837662	NM_001004441.1	ANKRD34B	ANKRD34B	Homo sapiens	340120		RefSeq
ANKRD34C	135.165	2	0.00445071	0.202597	143.131	2	0.540943	0.0467533	133.649	2	12.3112	0.271429	140.502	2	2.18947	0.0831169	125.239	2	3.89647	0.575325	131.485	2	3.16314	0.3	XM_930512.1	ANKRD34C	ANKRD34C	Homo sapiens	390616		RefSeq
ANKRD35	149.905	2	9.0508	0.0393456	152.264	2	3.9594	0.000918367	149.575	2	5.33272	0.0469691	162.771	2	6.65301	0.0364851	143.607	2	7.35206	0.205799	144.673	2	5.36513	0.210828	NM_144698.2	ANKRD35	ANKRD35	Homo sapiens	148741		RefSeq
ANKRD36	146.734	2	6.39381	0.0762683	138.17	2	2.82411	0.0400551	151.251	2	15.8497	0.023255	160.443	2	5.15138	0.0479994	175.23	2	21.7508	0.0182211	146.593	2	18.3494	0.140133	NM_198555.3	ANKRD36	ANKRD36	Homo sapiens	375248		RefSeq
ANKRD36B	191.829	2	14.2551	0.00638303	172.279	2	25.8318	0.000661157	189.7	2	25.9251	0.000863552	218.809	2	47.6482	6.83083e-05	244.454	2	47.1425	0.0028369	192.426	2	49.0442	0.000371901	NM_025190.2	ANKRD36B	ANKRD36B	Homo sapiens	57730		RefSeq
ANKRD37	995.572	2	561.882	0	2136.93	2	1123.95	0	346.718	2	138.449	0	456.273	2	98.9725	0	506.822	2	187.979	0	4123.93	2	2715.19	0	NM_181726.1	ANKRD37	ANKRD37	Homo sapiens	353322		RefSeq
ANKRD38	142.495	2	10.0422	0.0597403	127.475	2	11.0868	0.458442	138.921	2	23.9103	0.0974026	135.404	2	8.3917	0.168831	155.138	2	13.7212	0.012987	142.825	2	16.9675	0.0467533	NM_181712.2	ANKRD38	ANKRD38	Homo sapiens	163782		RefSeq
ANKRD39	425.346	2	22.4648	0	326.285	2	23.0088	0	358.926	2	83.7122	0	349.546	2	16.2064	0	471.821	2	88.3941	0	415.496	2	79.4004	0	NM_016466.4	ANKRD39	ANKRD39	Homo sapiens	51239		RefSeq
ANKRD40	358.903	2	35.3295	0	384.264	2	115.011	0	460.124	2	45.2568	0	405.653	2	25.3665	0	386.457	2	22.7995	0	306.565	2	16.9167	0	NM_052855.2	ANKRD40	ANKRD40	Homo sapiens	91369		RefSeq
ANKRD41	246.167	2	0.652318	0	198.43	2	2.95736	3.37325e-06	237.629	2	29.4459	8.43312e-07	235.256	2	24.0525	0	332.935	2	32.0999	0	222.136	2	50.7357	8.43312e-07	NM_152363.2	ANKRD41	ANKRD41	Homo sapiens	126549		RefSeq
ANKRD42	121.822	2	1.18269	0.77013	120.029	2	5.96044	0.845455	121.75	2	0.7867	0.802597	123.154	2	3.10959	0.732468	119.212	2	7.72959	0.853247	126.483	2	3.30955	0.515584	NM_182603.1	ANKRD42	ANKRD42	Homo sapiens	338699		RefSeq
ANKRD43	150.339	2	15.2212	0.0181818	143.872	2	12.3358	0.038961	130.349	2	3.37319	0.371429	125.068	2	3.68402	0.62987	135.301	2	15.6526	0.163636	143.668	2	1.04763	0.0428571	NM_175873.3	ANKRD43	ANKRD43	Homo sapiens	134548		RefSeq
ANKRD44	146.943	2	12.5523	0.0340707	154.558	2	24.0952	0.0270206	171.779	2	17.6281	0.0172449	163.433	2	24.6884	0.451867	188.211	2	4.136	0.161784	184.968	2	19.5776	0.0665888	NM_153697.1	ANKRD44	ANKRD44	Homo sapiens	91526		RefSeq
ANKRD45	129.669	2	1.87641	0.401299	132.709	2	11.8554	0.255844	126.299	2	4.28847	0.603896	132.475	2	14.4943	0.3	129.966	2	14.5424	0.409091	138.549	2	4.80413	0.102597	NM_198493.1	ANKRD45	ANKRD45	Homo sapiens	339416		RefSeq
ANKRD46	493.401	2	65.3412	0	632.82	2	4.00076	0	513.701	2	61.522	0	550.297	2	14.4946	0	484.991	2	22.5983	0	559.342	2	18.9114	0	NM_198401.2	ANKRD46	ANKRD46	Homo sapiens	157567		RefSeq
ANKRD47	179.618	2	13.5164	0	186.388	2	18.1244	0	160.317	2	8.22018	0.0038961	169.791	2	8.58873	0.0038961	163.466	2	3.42565	0.00649351	179.939	2	13.1186	0	NM_198471.1	ANKRD47	ANKRD47	Homo sapiens	256949		RefSeq
ANKRD49	380.895	2	22.7948	0	366.595	2	66.7257	0	329.592	2	25.8478	0	353.762	2	1.95199	0	317.814	2	22.5266	0	317.484	2	14.9575	0	NM_017704.2	ANKRD49	ANKRD49	Homo sapiens	54851		RefSeq
ANKRD5	144.093	2	5.87573	0.00135948	132.23	2	2.70654	0.101652	131.519	2	2.73909	0.21676	131.598	2	4.44464	0.191102	134.916	2	5.29425	0.132326	137.304	2	3.83342	0.123085	NM_022096.4	ANKRD5	ANKRD5	Homo sapiens	63926		RefSeq
ANKRD50	272.392	2	19.9462	0	373.555	2	53.8672	0	299.25	2	24.4797	0	315.653	2	46.1367	0	244.458	2	16.9538	0	365.223	2	87.5215	0	NM_020337.1	ANKRD50	ANKRD50	Homo sapiens	57182		RefSeq
ANKRD52	188.504	2	45.0917	0	167.06	2	19.3929	0.0025974	162.85	2	0.261318	0.0038961	178.198	2	11.9669	0	187.321	2	9.95579	0	162.245	2	29.0496	0.0038961	NM_173595.3	ANKRD52	ANKRD52	Homo sapiens	283373		RefSeq
ANKRD53	134.67	2	10.4193	0.216883	145.013	2	7.5239	0.0337662	145.62	2	7.57267	0.0454546	143.103	2	5.47594	0.0506494	127.909	2	4.27057	0.487013	152.209	2	1.15992	0.0116883	NM_024933.2	ANKRD53	ANKRD53	Homo sapiens	79998		RefSeq
ANKRD54	367.642	2	27.8784	0	355.052	2	56.0703	0	305.254	2	14.5089	0	330.762	2	0.693291	0	385.541	2	100.239	0	306.715	2	28.5944	0	NM_138797.1	ANKRD54	ANKRD54	Homo sapiens	129138		RefSeq
ANKRD55	114.148	2	2.51787	0.967533	118.133	2	10.1663	0.909091	119.582	2	1.653	0.888312	117.511	2	0.15433	0.92987	117.557	2	13.6206	0.898701	113.124	2	1.5439	0.990909	NM_001039935.1	ANKRD55	ANKRD55	Homo sapiens	79722		RefSeq
ANKRD56	125.956	2	2.2432	0.580519	140.394	2	5.87393	0.0805195	125.912	2	14.2407	0.557143	133.969	2	6.55818	0.21039	126.658	2	1.74878	0.515584	132.02	2	1.51566	0.288312	NM_001029870.1	ANKRD56	ANKRD56	Homo sapiens	345079		RefSeq
ANKRD57	1077.72	2	23.3435	0	1396.47	2	167.814	0	1521.74	2	180.039	0	1314.43	2	4.62851	0	1062.49	2	32.0027	0	1357.77	2	351.98	0	NM_023016.2	ANKRD57	ANKRD57	Homo sapiens	65124		RefSeq
ANKRD58	128.821	2	5.20949	0.44026	141.444	2	2.22905	0.0649351	127.224	2	7.12841	0.567532	129.776	2	6.64178	0.377922	121.051	2	1.0186	0.788312	137.487	2	4.03037	0.122078	XM_293380.3	ANKRD58	ANKRD58	Homo sapiens	347454		RefSeq
ANKRD6	202.024	2	5.26599	0.000304436	241.302	2	2.08835	2.10828e-05	205.916	2	6.00626	0.005	223.42	2	23.9046	0.0014876	224.224	2	6.5518	8.43312e-05	229.126	2	8.69358	0.0121437	NM_014942.2	ANKRD6	ANKRD6	Homo sapiens	22881		RefSeq
ANKRD7	135.963	2	4.58704	0.0699477	126.936	2	3.79947	0.536953	146.92	2	14.6491	0.0510339	132.26	2	6.3578	0.332589	142.071	2	2.10788	0.091281	140.184	2	3.07776	0.0288624	NM_019644.1	ANKRD7	ANKRD7	Homo sapiens	56311		RefSeq
ANKRD9	488.5	2	24.726	0	834.864	2	244.542	3.37325e-06	349.505	2	39.6293	0.02	674.391	2	117.981	0.000446112	533.187	2	55.2605	0.0028369	869.991	2	172.665	0.0013493	NM_152326.2	ANKRD9	ANKRD9	Homo sapiens	122416		RefSeq
ANKS1A	807.601	2	28.2404	0	1122.3	2	283.394	0	697.073	2	33.2058	0	851.554	2	58.733	0	939.885	2	77.1594	0	1055.25	2	100.722	0	NM_015245.1	ANKS1A	ANKS1A	Homo sapiens	23294		RefSeq
ANKS1B	130.855	2	6.3551	0.256292	130.354	2	6.03046	0.212237	130.424	2	5.10905	0.411914	126.546	2	5.65882	0.597624	132.357	2	0.184382	0.344396	135.797	2	0.566788	0.0676085	NM_181670.2	ANKS1B	ANKS1B	Homo sapiens	56899		RefSeq
ANKS3	160.222	2	7.67986	0.0038961	157.268	2	2.66812	0.00649351	152.572	2	8.77718	0.012987	158.952	2	8.23359	0.00779221	168.084	2	8.05519	0.00519481	165.073	2	9.92364	0.0012987	NM_133450.1	ANKS3	ANKS3	Homo sapiens	124401		RefSeq
ANKS4B	135.636	2	2.67413	0.18961	127.919	2	4.50468	0.453247	123.1	2	8.36197	0.779221	125.882	2	4.93184	0.577922	134.982	2	9.70503	0.207792	124.205	2	2.54708	0.654545	NM_145865.1	ANKS4B	ANKS4B	Homo sapiens	257629		RefSeq
ANKS6	132.214	2	5.77126	0.294805	135.756	2	7.72851	0.161039	142.862	2	0.52406	0.0688312	128.774	2	2.31182	0.451948	129.033	2	4.59297	0.432468	125.023	2	6.7478	0.603896	NM_173551.3	ANKS6	ANKS6	Homo sapiens	203286		RefSeq
ANKZF1	220.006	2	27.0521	7.88552e-05	311.308	2	89.8471	8.01402e-06	201.532	2	10.471	0.00106754	244.289	2	8.77572	2.70473e-05	247.982	2	19.9453	3.6507e-07	293.674	2	55.2667	7.88552e-08	NM_018089.1	ANKZF1	ANKZF1	Homo sapiens	55139		RefSeq
ANLN	1263.5	2	350.074	0	1514.79	2	558.498	0	780.728	2	210.882	0	566.127	2	103.177	0	1013.55	2	119.619	0	1284.67	2	421.896	0	NM_018685.2	ANLN	ANLN	Homo sapiens	54443		RefSeq
ANO1	724.964	2	198.983	0	534.588	2	172.835	0	674.398	2	188.246	0	1384.35	2	644.795	0	495.127	2	159.532	0	377.412	2	26.8433	0	NM_018043.5	ANO1	ANO1	Homo sapiens	55107		RefSeq
ANO10	193.98	2	16.4846	0	198.722	2	15.7742	0	189.121	2	17.2966	0.0012987	224.055	2	2.14445	0	193.325	2	6.8813	0	203.847	2	21.5638	0	NM_018075.2	ANO10	ANO10	Homo sapiens	55129		RefSeq
ANO2	133.479	2	14.0042	0.253247	139.137	2	9.70281	0.087013	164.321	2	18.171	0.0038961	136.087	2	9.90011	0.150649	141.234	2	7.88054	0.0727273	150	2	7.44419	0.0155844	NM_020373.2	ANO2	ANO2	Homo sapiens	57101		RefSeq
ANO3	124.058	2	1.52226	0.664935	121.147	2	14.6011	0.823377	119.96	2	1.59603	0.866234	121.016	2	8.14122	0.841558	122.244	2	0.20071	0.745455	113.157	2	8.27608	0.993506	NM_031418.2	ANO3	ANO3	Homo sapiens	63982		RefSeq
ANO4	138.683	2	0.609009	0.112987	136.308	2	5.58823	0.144156	120.942	2	7.49192	0.853247	131.375	2	5.50669	0.311688	143.6	2	4.53833	0.0519481	131.787	2	2.24034	0.28961	NM_178826.2	ANO4	ANO4	Homo sapiens	121601		RefSeq
ANO5	126.958	2	5.32366	0.523377	121.902	2	4.02699	0.768831	123.131	2	4.04961	0.738961	126.719	2	5.99127	0.527273	121.036	2	13.862	0.764935	116.941	2	0.189839	0.94026	NM_213599.1	ANO5	ANO5	Homo sapiens	203859		RefSeq
ANO6	557.138	2	126.809	0	648.304	2	89.6141	0	514.679	2	22.7954	0	683.136	2	125.249	0	463.882	2	61.2379	0	737.278	2	128.852	0	NM_001025356.1	ANO6	ANO6	Homo sapiens	196527		RefSeq
ANO7	125.953	2	4.53321	0.641789	129.121	2	1.50163	0.364709	128.373	2	2.92108	0.577548	124.791	2	13.5822	0.720273	131.158	2	3.34463	0.531145	128.411	2	2.72623	0.551515	NM_001001666.1	ANO7	ANO7	Homo sapiens	50636		RefSeq
ANO8	263.139	2	62.2461	0	334.232	2	23.2723	0	239.951	2	15.2217	0	292.559	2	14.8669	0	255.915	2	5.74802	0	271.73	2	27.4961	0	NM_020959.1	ANO8	ANO8	Homo sapiens	57719		RefSeq
ANO9	176.509	2	25.2851	2.33645e-08	177.971	2	12.2947	1.25219e-07	156.946	2	7.54651	1.43487e-05	182.885	2	4.79062	1.86916e-07	162.856	2	5.10522	2.5161e-05	180.808	2	2.69328	3.6507e-10	NM_001012302.1	ANO9	ANO9	Homo sapiens	338440		RefSeq
ANP32A	514.22	2	66.3831	0	423.466	2	120.746	0	332.424	2	69.1258	0	336.102	2	50.9543	0	426.59	2	60.1605	0	266.416	2	9.9354	0	NM_006305.2	ANP32A	ANP32A	Homo sapiens	8125		RefSeq
ANP32B	10516	2	113.952	0	9018.77	2	835.69	0	10837.6	2	747.336	0	9309.45	2	595.5	0	11587.6	2	499.59	0	8895.99	2	310.875	0	NM_006401.1	ANP32B	ANP32B	Homo sapiens	10541		RefSeq
ANP32C	229.011	2	31.538	0.461798	214.686	2	3.76788	0.326264	198.274	2	30.1821	0.476897	186.615	2	35.5929	0.480709	257.071	2	52.8064	0.310718	184.089	2	3.84676	0.474363	NM_012403.1	ANP32C	ANP32C	Homo sapiens	23520		RefSeq
ANP32D	121.501	2	5.09178	0.787013	119.484	2	1.47174	0.874026	126.869	2	6.29664	0.537662	120.124	2	1.9709	0.854545	123.251	2	7.15101	0.664935	122.771	2	5.97413	0.742857	NM_012404.2	ANP32D	ANP32D	Homo sapiens	23519		RefSeq
ANP32E	139.579	2	5.28885	0.0987013	145.88	2	0.472736	0.0272727	141.112	2	4.98967	0.0844156	136.059	2	2.47373	0.166234	140.568	2	3.15731	0.0844156	143.386	2	14.7936	0.048052	NM_030920.2	ANP32E	ANP32E	Homo sapiens	81611		RefSeq
ANPEP	134.107	2	11.2604	0.235065	133.507	2	4.23563	0.225974	134.21	2	9.95686	0.188312	128.448	2	4.66034	0.479221	135.494	2	7.9596	0.167533	131.14	2	1.95879	0.318182	NM_001150.1	ANPEP	ANPEP	Homo sapiens	290		RefSeq
ANRIL	122.94	2	3.88902	0.731169	133.986	2	8.08583	0.2	146.558	2	15.4023	0.0519481	140.601	2	4.75673	0.0883117	131.953	2	3.52468	0.303896	132.656	2	4.35582	0.261039	Hs.556821	ANRIL	ANRIL	Homo sapiens	100048912		RefSeq
ANTXR1	408.262	2	53.0478	0.000284412	554.678	2	166.775	0.000291596	380.732	2	99.8655	0.000279714	530.171	2	15.2707	0.00104484	336.66	2	67.5527	0.000301439	445.922	2	14.6676	0.000303948	NM_032208.1	ANTXR1	ANTXR1	Homo sapiens	84168		RefSeq
ANTXR2	253.665	2	29.6151	0	362.525	2	69.2801	0	286.215	2	25.4421	0	448.386	2	56.9554	0	244.567	2	20.1871	0	340.354	2	41.1208	0	NM_058172.3	ANTXR2	ANTXR2	Homo sapiens	118429		RefSeq
ANTXRL	126.784	2	8.2335	0.538961	115.968	2	2.79159	0.957143	124.947	2	2.8466	0.655844	117.805	2	0.589292	0.919481	122.438	2	1.42987	0.725974	120.639	2	6.66722	0.822078	XM_937376.1	ANTXRL	ANTXRL	Homo sapiens	195977		RefSeq
ANUBL1	134.729	2	11.5195	0.216883	161.37	2	6.58936	0.00649351	146.941	2	14.2001	0.0311688	159.652	2	0.554123	0.00779221	134.839	2	18.9278	0.174026	137.025	2	7.37602	0.132467	NM_174890.1	ANUBL1	ANUBL1	Homo sapiens	93550		RefSeq
ANXA1	9213.16	2	701.885	0	9372.93	2	528.251	0	9573.3	2	988.418	0	8678.23	2	2080.29	0	8206.52	2	1285.93	0	7074.94	2	1155.2	0	NM_000700.1	ANXA1	ANXA1	Homo sapiens	301		RefSeq
ANXA10	1843.53	2	1993.38	0	1702.39	2	1859.28	0	2301.59	2	2489.91	0	1920.88	2	264.172	0	3772.01	2	319.718	0	2461.41	2	697.452	0	NM_007193.3	ANXA10	ANXA10	Homo sapiens	11199		RefSeq
ANXA11	244.188	2	21.6183	4.56338e-08	211.287	2	35.2052	4.56338e-08	294.062	2	37.0659	1.19626e-05	231.553	2	0.0900859	1.86916e-07	263.154	2	16.67	0.000208742	250.713	2	14.0138	9.8569e-09	NM_145869.1	ANXA11	ANXA11	Homo sapiens	311		RefSeq
ANXA13	123.812	2	0.551666	0.84226	123.322	2	4.17877	0.84226	122.253	2	2.10594	0.954639	120.222	2	0.987189	0.978177	124.726	2	6.8862	0.780196	123.351	2	0.351725	0.855634	NM_004306.2	ANXA13	ANXA13	Homo sapiens	312		RefSeq
ANXA2	7782.22	2	1154.42	0	6033.93	2	417.071	0	7749.44	2	375.395	0	5933.44	2	47.6009	0	7192.39	2	140.813	0	6896.27	2	356.322	0	NM_001002858.1	ANXA2	ANXA2	Homo sapiens	302		RefSeq
ANXA2P1	6836.99	2	93.3275	0	6922.6	2	370.557	0	6141.28	2	327.374	0	4723.69	2	974.551	0	5708.97	2	2011.52	0	5888.57	2	715.156	0	NR_001562.1	ANXA2P1	ANXA2P1	Homo sapiens	303		RefSeq
ANXA2P2	19326.1	2	414.601	0	20555.6	2	0	0	20727.8	2	1528.93	0	21560.3	2	3134.68	0	20349.9	2	3364.05	0	18676.6	2	3179.46	0	NR_003573.1	ANXA2P2	ANXA2P2	Homo sapiens	304		RefSeq
ANXA2P3	287.212	2	61.6652	0	308.195	2	42.2032	0	380.682	2	67.8371	0	270.817	2	17.0001	0	381.369	2	81.6207	0	378.355	2	40.4838	0	NR_001446.1	ANXA2P3	ANXA2P3	Homo sapiens	305		RefSeq
ANXA3	2950.1	2	832.434	0	2422.96	2	32.4098	0	5807.6	2	602.52	0	5215.39	2	234.995	0	3303.11	2	989.943	0	2902.08	2	1263.24	0	NM_005139.1	ANXA3	ANXA3	Homo sapiens	306		RefSeq
ANXA4	270.529	2	24.3012	0	299.159	2	6.12661	0	232.894	2	27.8538	0	313.845	2	7.33061	0	223.174	2	8.0359	0	296.634	2	47.0075	0	NM_001153.2	ANXA4	ANXA4	Homo sapiens	307		RefSeq
ANXA5	3078.88	2	425.954	0	3268.44	2	52.275	0	2962.56	2	761.575	0	3636.42	2	64.8085	0	3462.77	2	5.14705	0	3919.03	2	185.215	0	NM_001154.2	ANXA5	ANXA5	Homo sapiens	308		RefSeq
ANXA6	167.025	2	16.1072	2.10828e-05	162.984	2	6.90815	0.000189745	146.822	2	4.12655	0.0172449	150.439	2	12.3227	0.00194299	164.885	2	0.633268	0.000215888	155.886	2	9.04929	0.00128268	NM_001155.3	ANXA6	ANXA6	Homo sapiens	309		RefSeq
ANXA7	987.096	2	84.042	0.214215	920.301	2	34.6907	0.264463	1088.24	2	0.315786	0.0890749	1113.03	2	44.341	0.0689796	981.775	2	119.831	0.190272	770.377	2	9.72356	0.0364851	NM_004034.1	ANXA7	ANXA7	Homo sapiens	310		RefSeq
ANXA8	133.782	2	6.71699	0.152323	134.881	2	1.97451	0.224537	130.732	2	2.36911	0.256961	121.799	2	10.2132	0.907047	128.064	2	2.7295	0.484537	132.11	2	0.91966	0.298554	NM_001630.1	ANXA8	ANXA8	Homo sapiens	244		RefSeq
ANXA8L1	139.893	2	10.4456	0.0883117	143.013	2	9.44969	0.048052	148.423	2	8.08878	0.0272727	137.779	2	2.55699	0.127273	135.947	2	1.15864	0.164935	137.47	2	1.12793	0.122078	NM_001098845.1	ANXA8L1	ANXA8L1	Homo sapiens	728113		RefSeq
ANXA8L2	126.334	2	4.80705	0.554546	129.515	2	8.26051	0.355844	130.906	2	3.58101	0.367532	138.599	2	0.629648	0.115584	125.695	2	1.76097	0.555844	126.723	2	8.33087	0.493507	NM_001630.2	ANXA8L2	ANXA8L2	Homo sapiens	244		RefSeq
ANXA9	134.538	2	6.05051	0.211688	128.713	2	6.787	0.394805	129.444	2	4.73778	0.415584	129.231	2	0.0114451	0.425974	122.573	2	3.34359	0.72987	139.309	2	3.58666	0.0896104	NM_003568.1	ANXA9	ANXA9	Homo sapiens	8416		RefSeq
AOAH	143.435	2	2.77758	0.0493507	140.901	2	1.64177	0.0714286	145.494	2	6.06722	0.0519481	140.22	2	2.65051	0.0909091	153.248	2	7.29077	0.0142857	144.546	2	1.28954	0.0376623	NM_001637.1	AOAH	AOAH	Homo sapiens	313		RefSeq
AOC2	133.583	2	4.48278	0.0853333	155.289	2	4.65016	3.3267e-05	140.805	2	1.93107	0.0045	145.379	2	4.33444	0.000485909	138.692	2	0.182286	0.00818698	145.621	2	4.8314	0.00702718	NM_001158.3	AOC2	AOC2	Homo sapiens	314		RefSeq
AOC3	151.298	2	4.80779	0.0155844	137.419	2	3.37134	0.112987	165.031	2	23.6358	0.0038961	145.505	2	4.7781	0.0311688	155.138	2	22.7145	0.012987	162.813	2	9.98757	0.0012987	NM_003734.2	AOC3	AOC3	Homo sapiens	8639		RefSeq
AOF2	2309.47	2	223.566	0	2083.45	2	352.98	0	2156.03	2	158.521	0	1748.94	2	134.774	0	2619.71	2	380.828	0	2134.66	2	287.91	0	NM_015013.2	AOF2	AOF2	Homo sapiens	23028		RefSeq
AOX1	119.283	2	9.45905	0.846753	126.102	2	3.19865	0.549351	118.766	2	3.40774	0.907792	121.169	2	3.91697	0.828571	116.667	2	1.02143	0.936364	129.134	2	7.84363	0.388312	NM_001159.3	AOX1	AOX1	Homo sapiens	316		RefSeq
AOX2P	120.985	2	4.78146	0.792208	127.047	2	5.31733	0.505195	131.89	2	7.81959	0.287013	139.7	2	4.83724	0.105195	125.014	2	2.76367	0.585714	132.509	2	2.44408	0.272727	NR_001557.2	AOX2P	AOX2P	Homo sapiens	344454		RefSeq
AP1B1	414.568	2	94.8886	3.03592e-05	339.812	2	72.2527	0.000614775	400.019	2	1.82167	0.00170771	330.566	2	10.6273	0.0111528	494.72	2	18.9475	0.0109597	441.677	2	91.2904	0.0285512	NM_145730.1	AP1B1	AP1B1	Homo sapiens	162		RefSeq
AP1G1	473.139	2	144.634	0	553.256	2	151.584	0	306.986	2	51.9953	0	309.857	2	25.8207	0	323.579	2	43.1858	0	351.824	2	30.5405	0	NM_001128.5	AP1G1	AP1G1	Homo sapiens	164		RefSeq
AP1G2	296.097	2	94.3963	0.365124	356.678	2	100.52	0.494819	240.249	2	29.955	0.349752	349.716	2	7.59947	0.464297	231.88	2	5.03865	0.359596	297.424	2	1.40685	0.429917	NM_080545.1	AP1G2	AP1G2	Homo sapiens	8906		RefSeq
AP1GBP1	141.201	2	3.72249	0.0304436	146.763	2	7.8859	0.0337325	147.429	2	7.73799	0.0510339	143.794	2	9.24271	0.0561342	149.883	2	7.68466	0.0207868	140.966	2	1.30547	0.0997942	NM_007247.3	AP1GBP1	AP1GBP1	Homo sapiens	11276		RefSeq
AP1M1	888.717	2	292.062	0	755.186	2	196.94	0	1050.89	2	160.948	0	781.199	2	66.7394	0	1044.96	2	169.338	0	1058.85	2	188.54	0	NM_032493.2	AP1M1	AP1M1	Homo sapiens	8907		RefSeq
AP1M2	392.49	2	94.8849	0	416.266	2	75.1122	0	381.684	2	2.53452	0	381.466	2	22.9433	0	329.87	2	24.2814	0	370.047	2	45.3627	0	NM_005498.3	AP1M2	AP1M2	Homo sapiens	10053		RefSeq
AP1S1	1002.01	2	155.194	0	1021.28	2	72.1262	0	617.38	2	147.705	0	737.952	2	291.842	0	795.374	2	78.9581	0	904.28	2	350.84	0	NM_057089.1	AP1S1	AP1S1	Homo sapiens	1174		RefSeq
AP1S2	544.461	2	76.3021	0	513.795	2	81.4804	0	412.046	2	28.787	0	477.528	2	25.571	0	496.471	2	84.2817	0	488.264	2	83.9848	0	NM_003916.3	AP1S2	AP1S2	Homo sapiens	8905		RefSeq
AP1S3	283.779	2	78.712	0	359.241	2	75.8845	0	300.113	2	76.4541	0	304.606	2	51.372	0	359.641	2	53.7548	0	385.778	2	2.02478	0	NM_178814.2	AP1S3	AP1S3	Homo sapiens	130340		RefSeq
AP2A1	232.077	2	100.677	0.139697	266.545	2	106.193	0.0934755	163.175	2	2.07333	0.00266552	192.551	2	7.1849	0.00106754	171.091	2	23.3182	0.00759232	185.652	2	2.29099	0.0824572	NM_014203.2	AP2A1	AP2A1	Homo sapiens	160		RefSeq
AP2A2	194.366	2	12.1769	0	166.056	2	21.9405	0.0025974	167.241	2	2.27182	0.0038961	165.941	2	28.6276	0.0038961	186.463	2	6.94194	0	156.272	2	13.3071	0.00649351	NM_012305.2	AP2A2	AP2A2	Homo sapiens	161		RefSeq
AP2B1	299.971	2	25.0194	0	379.097	2	157.508	0	190.331	2	20.1886	8.43312e-07	283.36	2	76.6084	0	173.38	2	4.84488	6.83083e-05	239.235	2	14.5257	0	NM_001282.2	AP2B1	AP2B1	Homo sapiens	163		RefSeq
AP2M1	1271.77	2	17.3289	0	1288.48	2	351.832	0	1065.33	2	45.5293	0	1170.57	2	69.6001	0	998.879	2	41.1071	0	1073.52	2	359.141	0	NM_004068.3	AP2M1	AP2M1	Homo sapiens	1173		RefSeq
AP2S1	8873.6	2	376.867	0	8093.7	2	856.213	0	7410.28	2	848.357	0	8796.78	2	223.926	0	8460.62	2	172.002	0	8107.56	2	1531.99	0	NM_004069.3	AP2S1	AP2S1	Homo sapiens	1175		RefSeq
AP3B1	2268.39	2	82.2009	0	2470.53	2	133.649	0	1882.98	2	210.575	0	2583.33	2	78.6283	0	2197.5	2	411.655	0	2473.97	2	95.121	0	NM_003664.3	AP3B1	AP3B1	Homo sapiens	8546		RefSeq
AP3B2	118.93	2	3.21812	0.857143	132.24	2	10.4923	0.271429	130.835	2	10.0222	0.394805	129.025	2	7.85856	0.415584	119.559	2	4.18692	0.857143	129.935	2	7.57915	0.374026	NM_004644.3	AP3B2	AP3B2	Homo sapiens	8120		RefSeq
AP3D1	621.28	2	20.8173	0.00927723	550.536	2	15.9856	0.00664116	596.795	2	27.953	0.0419069	475.127	2	84.0387	0.030676	547.988	2	20.2114	0.00333285	496.402	2	14.0924	0.00133333	NM_003938.4	AP3D1	AP3D1	Homo sapiens	8943		RefSeq
AP3M1	617.898	2	21.4764	0.0310982	515.854	2	23.8869	0.00605337	609.094	2	122.838	0.0519264	557.235	2	73.8685	0.0627482	465.329	2	54.7709	0.104956	443.243	2	26.2841	0.00881191	NM_012095.4	AP3M1	AP3M1	Homo sapiens	26985		RefSeq
AP3M2	508.948	2	27.36	0	444.076	2	115.774	0	362.906	2	17.7731	0	786.626	2	26.5346	0	555.729	2	15.2874	0	510.105	2	89.9441	0	NM_006803.2	AP3M2	AP3M2	Homo sapiens	10947		RefSeq
AP3S1	5104.23	2	2140.6	0	6188.47	2	1696.53	0	6425.05	2	1065.45	0	3210.15	2	30.1505	0	4419.83	2	48.6935	0	6096.85	2	239.242	0	NM_001002924.1	AP3S1	AP3S1	Homo sapiens	1176		RefSeq
AP3S2	175.11	2	10.408	0	155.52	2	8.642	0.00649351	239.566	2	52.4997	0	238.266	2	23.6419	0	192.402	2	19.2548	0	168.401	2	9.21064	0.0012987	NM_005829.3	AP3S2	AP3S2	Homo sapiens	10239		RefSeq
AP4B1	430.321	2	25.6076	0	359.278	2	73.3847	0	510.979	2	61.0919	0	397.068	2	5.92959	0	512.19	2	94.5271	0	441.666	2	154.719	0	NM_006594.1	AP4B1	AP4B1	Homo sapiens	10717		RefSeq
AP4E1	325.741	2	45.2905	0	321.583	2	10.2154	0	388.8	2	17.3943	0	324.284	2	52.5836	0	323.164	2	10.2811	0	261.74	2	22.2768	0	NM_007347.3	AP4E1	AP4E1	Homo sapiens	23431		RefSeq
AP4M1	156.235	2	3.16675	0.0038961	155.752	2	9.20612	0.00649351	136.456	2	7.90354	0.142857	140.167	2	2.04936	0.0935065	156.112	2	25.822	0.0103896	155.87	2	5.98264	0.00649351	NM_004722.2	AP4M1	AP4M1	Homo sapiens	9179		RefSeq
AP4S1	135.926	2	0.0621202	0.177922	132.426	2	5.51297	0.254545	138.734	2	3.49775	0.119481	131.918	2	9.68092	0.281818	140.377	2	13.5222	0.0987013	127.232	2	2.76846	0.477922	NM_007077.2	AP4S1	AP4S1	Homo sapiens	11154		RefSeq
APAF1	402.604	2	43.7689	0.00052707	361.771	2	73.1262	0.000661157	233.548	2	37.9353	0.00186288	277.237	2	70.4464	0.000974869	393.813	2	128.94	0.000165289	401.255	2	105.985	8.43312e-05	NM_181869.1	APAF1	APAF1	Homo sapiens	317		RefSeq
APBA1	121.166	2	1.90245	0.888878	125.347	2	0.157907	0.659955	122.616	2	0.921371	0.818438	120.686	2	3.58969	0.938066	123.427	2	0.174965	0.788328	124.784	2	0.652401	0.70345	NM_001163.2	APBA1	APBA1	Homo sapiens	320		RefSeq
APBA2	124.767	2	6.98901	0.648052	125.843	2	8.41971	0.561039	123.35	2	2.34275	0.736364	122.063	2	1.60286	0.77013	116.93	2	0.727499	0.923377	119.748	2	0.673074	0.861039	NM_005503.2	APBA2	APBA2	Homo sapiens	321		RefSeq
APBA2BP	146.068	2	6.65888	0.0453904	154.327	2	7.40535	0.128926	144.636	2	1.54509	0.172292	158.391	2	6.91687	0.00809917	141.081	2	0.0778932	0.014252	145.849	2	7.99754	0.156655	NM_031232.2	APBA2BP	APBA2BP	Homo sapiens	63941		RefSeq
APBA3	360.209	2	111.066	0	405.969	2	34.638	0	425.55	2	21.9885	0	439.087	2	85.2319	0	432.555	2	13.3401	0	511.108	2	9.80902	0	NM_004886.3	APBA3	APBA3	Homo sapiens	9546		RefSeq
APBB1	126.426	2	2.72523	0.556351	125.737	2	1.52884	0.635291	127.988	2	8.51347	0.438819	131.599	2	0.296991	0.252199	121.853	2	1.88642	0.917948	127.772	2	2.51357	0.566004	NM_145689.1	APBB1	APBB1	Homo sapiens	322		RefSeq
APBB1IP	213.569	2	19.4427	0	209.869	2	13.5198	0	237.858	2	29.0476	0	194.983	2	24.6328	0	224.32	2	2.60046	0	205.48	2	2.60876	0	NM_019043.3	APBB1IP	APBB1IP	Homo sapiens	54518		RefSeq
APBB2	164.533	2	21.9957	0.124352	167.735	2	5.4676	0.114205	201.204	2	20.1591	0.00194299	176.788	2	1.43412	0.00609293	145.688	2	8.85193	0.0273233	164.611	2	13.9421	0.01606	NM_173075.3	APBB2	APBB2	Homo sapiens	323		RefSeq
APBB3	313.625	2	49.1123	0	424.695	2	213.125	0	581.96	2	209.666	0	495.268	2	104.009	0	400.626	2	14.776	0	469.31	2	55.8438	0	NM_006051.2	APBB3	APBB3	Homo sapiens	10307		RefSeq
APC	135.23	2	7.33776	0.203896	140.391	2	9.66889	0.0766234	137.941	2	6.75454	0.135065	135.256	2	3.51344	0.177922	138.841	2	6.1348	0.106494	132.662	2	1.94917	0.264935	NM_000038.3	APC	APC	Homo sapiens	324		RefSeq
APC2	129.202	2	1.39319	0.424675	126.121	2	6.43497	0.548052	116.669	2	2.80597	0.958442	118.058	2	0.373765	0.906493	127.778	2	3.80077	0.490909	132.86	2	7.32863	0.263636	NM_005883.2	APC2	APC2	Homo sapiens	10297		RefSeq
APCDD1	139.873	2	1.38338	0.0922078	134.813	2	2.94723	0.180519	128.848	2	0.515699	0.455844	130.645	2	4.28534	0.361039	131.243	2	9.53023	0.349351	140.164	2	19.0054	0.074026	NM_153000.3	APCDD1	APCDD1	Homo sapiens	147495		RefSeq
APCDD1L	130.034	2	2.2977	0.384416	124.116	2	0.273901	0.65974	123.197	2	3.67426	0.737662	142.037	2	1.19217	0.0623377	132.012	2	8.12104	0.285714	127.145	2	11.4068	0.474026	NM_153360.1	APCDD1L	APCDD1L	Homo sapiens	164284		RefSeq
APCS	133.136	2	3.93758	0.257143	123.66	2	8.09703	0.676623	134.518	2	3.74557	0.212987	138.073	2	11.7021	0.115584	124.934	2	3.77635	0.58961	129.06	2	4.32244	0.393506	NM_001639.2	APCS	APCS	Homo sapiens	325		RefSeq
APEG1	156.04	2	12.4784	0.0038961	171.48	2	19.2791	0.0025974	173.114	2	31.3102	0.0012987	250.7	2	48.8279	0	194.977	2	10.6657	0	213.91	2	22.0657	0	NM_005876.3	APEG1	APEG1	Homo sapiens	10290		RefSeq
APEH	2851.2	2	174.475	0	3150.18	2	196.449	0	2139.73	2	146.125	0	1919.5	2	278.514	0	2017.09	2	44.4282	0	2334.26	2	200.121	0	NM_001640.3	APEH	APEH	Homo sapiens	327		RefSeq
APEX1	3294.78	2	539.945	0	3069.77	2	255.589	0	1861.57	2	436.662	0	1810.75	2	94.6474	0	2894.78	2	556.674	0	2466.5	2	85.4282	0	NM_080649.1	APEX1	APEX1	Homo sapiens	328		RefSeq
APEX2	865.32	2	158.214	0	564.285	2	3.18779	0	946.183	2	116.811	0	782.489	2	133.117	0	873.842	2	117.381	0	683.063	2	119.927	0	NM_014481.2	APEX2	APEX2	Homo sapiens	27301		RefSeq
APH1A	541.058	2	61.546	0	498.364	2	18.6795	0	535.461	2	16.7354	0	650.891	2	4.28845	0	528.53	2	10.9425	0	496.465	2	50.6666	0	NM_016022.1	APH1A	APH1A	Homo sapiens	51107		RefSeq
APH1B	212.699	2	43.9756	0	255.227	2	11.792	0	179.399	2	4.41679	0.0012987	164.726	2	1.95636	0.00649351	187.058	2	9.62803	0	242.026	2	24.7368	0	NM_031301.2	APH1B	APH1B	Homo sapiens	83464		RefSeq
API5	1772.11	2	472.286	0	1458.07	2	402.457	0	1396.58	2	147.554	0	1225.47	2	240.922	0	1287.57	2	167.798	0	888.898	2	46.68	0	NM_006595.2	API5	API5	Homo sapiens	8539		RefSeq
APIP	868.539	2	60.1459	0	923.223	2	70.5244	0	737.85	2	140.042	0	626.775	2	58.6253	0	675.52	2	213.864	0	756.736	2	44.6283	0	NM_015957.1	APIP	APIP	Homo sapiens	51074		RefSeq
APITD1	447.49	2	67.7368	0	293.893	2	3.31765	8.43312e-07	464.762	2	28.2349	0	463.562	2	98.5976	0	461.204	2	80.8566	0	288.822	2	5.3814	0	NM_198544.2	APITD1	APITD1	Homo sapiens	378708		RefSeq
APLF	133.614	2	5.19873	0.23067	130.084	2	0.721619	0.261637	134.919	2	14.1567	0.44449	135.873	2	2.92346	0.146643	132.331	2	2.15982	0.346501	131.226	2	6.74395	0.269206	NM_173545.1	APLF	APLF	Homo sapiens	200558		RefSeq
APLN	141.887	2	4.01225	0.0636364	130.987	2	11.3041	0.302597	126.593	2	0.916456	0.575325	130.418	2	3.65789	0.358442	140.438	2	3.51988	0.0909091	134.316	2	5.27478	0.214286	NM_017413.3	APLN	APLN	Homo sapiens	8862		RefSeq
APLNR	115.647	2	2.57066	0.944156	129.003	2	3.87388	0.38961	119.257	2	3.61264	0.885714	126.822	2	4.50108	0.525974	123.905	2	4.30488	0.641559	124.118	2	10.4257	0.683117	NM_005161.2	APLNR	APLNR	Homo sapiens	187		RefSeq
APLP1	249.337	2	4.56727	0	317.355	2	0.398278	0	189.569	2	5.67962	0.000446112	217.98	2	4.60139	3.03592e-05	196.161	2	3.86925	0.000102041	261.582	2	5.62882	0	NM_005166.3	APLP1	APLP1	Homo sapiens	333		RefSeq
APLP2	298.615	2	29.3838	0	328.919	2	40.3546	0	284.061	2	8.49965	7.58981e-06	488.051	2	3.93566	0	247.382	2	11.6223	2.10828e-05	292.047	2	43.5196	8.43312e-07	NM_001642.1	APLP2	APLP2	Homo sapiens	334		RefSeq
APM-1	142.313	2	11.8535	0.0545455	132.501	2	3.94699	0.258442	130.739	2	4.99702	0.345454	145.043	2	19.1261	0.0285714	141.584	2	5.51843	0.0701299	134.025	2	2.72714	0.216883	XM_113971.4	APM-1	APM-1	Homo sapiens	201501		RefSeq
APOA1	141.619	2	0.913752	0.0675325	149.858	2	1.66011	0.012987	131.571	2	5.24287	0.315584	125.445	2	1.48233	0.618182	124.681	2	1.88311	0.618182	139.014	2	1.13861	0.0961039	NM_000039.1	APOA1	APOA1	Homo sapiens	335		RefSeq
APOA1BP	2640.33	2	398.149	0	2436.33	2	41.8838	0	2378.03	2	4.80662	0	2995.38	2	36.6533	0	2285.08	2	60.887	0	2321	2	368.272	0	NM_144772.1	APOA1BP	APOA1BP	Homo sapiens	128240		RefSeq
APOA2	131.106	2	6.82181	0.348052	124.905	2	0.555773	0.611688	133.983	2	1.21312	0.21948	131.935	2	11.9671	0.319481	125.232	2	7.42854	0.567532	124.731	2	1.83852	0.611688	NM_001643.1	APOA2	APOA2	Homo sapiens	336		RefSeq
APOA4	131.788	2	1.43241	0.31039	123.096	2	12.6938	0.7	130.552	2	4.22971	0.358442	126.452	2	0.181175	0.55974	125.324	2	0.751782	0.575325	130.614	2	15.5049	0.324675	NM_000482.3	APOA4	APOA4	Homo sapiens	337		RefSeq
APOA5	138.672	2	3.74843	0.111688	141.434	2	9.45132	0.0675325	152.347	2	14.7739	0.0168831	127.429	2	1.87819	0.514286	129.334	2	5.9909	0.394805	124.098	2	9.82553	0.684416	NM_052968.3	APOA5	APOA5	Homo sapiens	116519		RefSeq
APOB	119.458	2	6.70424	0.848052	120.27	2	4.83786	0.837662	129.682	2	5.20853	0.436364	120.839	2	0.211311	0.831169	122.183	2	6.29708	0.728571	127.058	2	10.058	0.494805	NM_000384.1	APOB	APOB	Homo sapiens	338		RefSeq
APOB48R	122.323	2	1.59335	0.757143	127.638	2	3.95274	0.468831	122.324	2	4.01972	0.777922	121.48	2	3.79318	0.814286	124.978	2	0.348288	0.594805	119.039	2	8.13641	0.874026	NM_018690.1	APOB48R	APOB48R	Homo sapiens	55911		RefSeq
APOBEC1	122.786	2	3.34815	0.738961	128.285	2	2.56383	0.431169	132.72	2	4.41592	0.258442	138.192	2	2.42477	0.119481	124.533	2	8.59849	0.596104	129.753	2	3.09265	0.375325	NM_005889.2	APOBEC1	APOBEC1	Homo sapiens	339		RefSeq
APOBEC2	123.917	2	1.9551	0.671429	119.223	2	5.78539	0.879221	125.401	2	2.29352	0.646753	119.278	2	9.40011	0.885714	116.382	2	0.333391	0.94026	115.569	2	7.6356	0.957143	NM_006789.2	APOBEC2	APOBEC2	Homo sapiens	10930		RefSeq
APOBEC3A	126	2	29.7654	0.6	119.821	2	5.06991	0.864935	132.636	2	17.5349	0.333766	124.149	2	8.99	0.703896	118.403	2	2.65902	0.893506	124.843	2	1.98735	0.61039	NM_145699.2	APOBEC3A	APOBEC3A	Homo sapiens	200315		RefSeq
APOBEC3B	278.112	2	31.664	0	202.707	2	7.05765	0	378.54	2	65.3211	0	247.716	2	17.6031	0	240.435	2	5.75741	0	242.919	2	43.3293	0	NM_004900.3	APOBEC3B	APOBEC3B	Homo sapiens	9582		RefSeq
APOBEC3C	171.293	2	10.1861	0.0012987	176.622	2	16.0541	0.0012987	172.658	2	19.9428	0.0025974	170.68	2	17.4719	0.0038961	173.762	2	18.4064	0.0025974	181.267	2	44.2018	0	NM_014508.2	APOBEC3C	APOBEC3C	Homo sapiens	27350		RefSeq
APOBEC3D	148.219	2	7.22683	0.0469691	140.757	2	0.667442	0.347583	150.337	2	21.9027	0.410865	144.612	2	5.9827	0.23067	146.25	2	1.85478	0.0218595	148.922	2	3.46698	0.0288624	NM_152426.3	APOBEC3D	APOBEC3D	Homo sapiens	140564		RefSeq
APOBEC3F	203.561	2	1.94569	0.00244637	209.185	2	1.63401	0.00137692	195.314	2	7.69033	0.000806189	170.598	2	7.55399	0.0051021	194.197	2	0.363119	0.00116073	208.272	2	6.20924	0.00751575	NM_001006666.1	APOBEC3F	APOBEC3F	Homo sapiens	200316		RefSeq
APOBEC3G	156.894	2	7.93635	0.000337325	159.438	2	17.0488	5.3972e-05	166.079	2	7.67513	0.000918367	131.786	2	4.5982	0.40617	149.427	2	9.55023	0.18078	142.219	2	15.299	0.0552673	NM_021822.1	APOBEC3G	APOBEC3G	Homo sapiens	60489		RefSeq
APOBEC3H	145.572	2	11.2939	0.0311688	144.766	2	10.0358	0.0324675	139.635	2	23.9915	0.0857143	134.134	2	1.24235	0.211688	130.957	2	3.29941	0.331169	160.895	2	17.5977	0.0038961	NM_181773.2	APOBEC3H	APOBEC3H	Homo sapiens	164668		RefSeq
APOBEC4	120.859	2	2.57172	0.797403	121.873	2	2.64258	0.772727	123.795	2	11.4526	0.753247	121.488	2	5.54739	0.792208	123.528	2	6.60416	0.687013	129.421	2	1.25026	0.387013	NM_203454.1	APOBEC4	APOBEC4	Homo sapiens	403314		RefSeq
APOC1	149.757	2	13.4464	0.0181818	150.281	2	17.982	0.00909091	150.633	2	15.8945	0.0220779	155.473	2	10.0433	0.0103896	158.728	2	0.0636325	0.00909091	146.222	2	3.09366	0.0324675	NM_001645.3	APOC1	APOC1	Homo sapiens	341		RefSeq
APOC2	136.653	2	14.8443	0.161039	133.378	2	12.5907	0.21039	132.434	2	9.12926	0.258442	140.545	2	3.33595	0.0779221	140.131	2	4.41292	0.0961039	143.926	2	1.43585	0.0415584	NM_000483.3	APOC2	APOC2	Homo sapiens	344		RefSeq
APOC3	129.39	2	14.72	0.427273	123.401	2	9.39045	0.706493	117.487	2	6.91861	0.950649	127.67	2	3.08578	0.502597	129.449	2	14.9457	0.371429	129.423	2	5.08207	0.392208	NM_000040.1	APOC3	APOC3	Homo sapiens	345		RefSeq
APOC4	123.451	2	9.43812	0.68961	127.535	2	6.9648	0.477922	119.608	2	0.314689	0.881818	127.641	2	6.31538	0.514286	127.333	2	3.84274	0.503896	124.643	2	5.73193	0.633766	NM_001646.1	APOC4	APOC4	Homo sapiens	346		RefSeq
APOD	126.14	2	13.3683	0.561039	131.85	2	8.18167	0.283117	118.95	2	5.93685	0.892208	121.298	2	2.16623	0.81039	134.549	2	4.0315	0.205195	141.129	2	0.830745	0.0662338	NM_001647.2	APOD	APOD	Homo sapiens	347		RefSeq
APOE	133.178	2	4.37379	0.253247	136.746	2	7.46551	0.133766	120.573	2	9.28903	0.832468	126.845	2	8.8483	0.516883	126.437	2	1.81238	0.518182	147.811	2	1.3794	0.0246753	NM_000041.2	APOE	APOE	Homo sapiens	348		RefSeq
APOF	125.1	2	0.00622694	0.618182	125.958	2	9.27418	0.549351	128.668	2	8.2949	0.438961	126.095	2	6.25926	0.568831	132.04	2	2.26737	0.298701	118.757	2	7.0896	0.884416	NM_001638.2	APOF	APOF	Homo sapiens	319		RefSeq
APOH	124.818	2	12.8582	0.649351	121.311	2	9.94177	0.809091	117.184	2	3.89642	0.950649	116.925	2	3.36259	0.942857	112.631	2	0.786255	0.992208	119.148	2	1.4202	0.874026	NM_000042.1	APOH	APOH	Homo sapiens	350		RefSeq
APOL1	126.609	2	3.04282	0.577278	126.476	2	0.0338018	0.571286	130.783	2	5.46701	0.29655	120.556	2	6.34756	0.933411	128.066	2	0.735889	0.422722	127.401	2	2.45004	0.479437	NM_145344.1	APOL1	APOL1	Homo sapiens	8542		RefSeq
APOL2	127.659	2	2.40342	0.492821	130.642	2	2.74029	0.226912	124.57	2	0.459649	0.84321	134.721	2	6.39997	0.0727831	133.988	2	0.569044	0.0521795	131.299	2	1.18152	0.178196	NM_030882.2	APOL2	APOL2	Homo sapiens	23780		RefSeq
APOL3	129.993	2	0.130364	0.541825	132.058	2	1.78226	0.305733	134.361	2	5.39687	0.205547	128.184	2	8.55606	0.410003	136.174	2	5.15331	0.0939178	134.007	2	7.5743	0.27548	NM_030644.1	APOL3	APOL3	Homo sapiens	80833		RefSeq
APOL4	128.969	2	5.82456	0.376306	127.81	2	1.5529	0.463047	133.489	2	0.930441	0.126302	133.102	2	1.43057	0.169256	130.622	2	10.0155	0.27882	127.088	2	0.682576	0.473099	NM_030643.3	APOL4	APOL4	Homo sapiens	80832		RefSeq
APOL5	130.463	2	9.12362	0.363636	126.139	2	9.15627	0.544156	122.756	2	9.26549	0.794805	116.669	2	4.24538	0.941558	124.445	2	9.36879	0.598701	121.622	2	2.92374	0.790909	NM_030642.1	APOL5	APOL5	Homo sapiens	80831		RefSeq
APOL6	136.647	2	0.964121	0.158442	122.113	2	1.04982	0.763636	133.763	2	11.5681	0.261039	130.616	2	3.6911	0.361039	125.99	2	2.76549	0.548052	122.172	2	0.215324	0.764935	NM_030641.2	APOL6	APOL6	Homo sapiens	80830		RefSeq
APOLD1	164.701	2	4.6578	0.0012987	221.991	2	55.7404	0	177.482	2	10.8207	0.0012987	145.335	2	16.671	0.0285714	133.314	2	15.9697	0.277922	167.563	2	11.922	0.0012987	NM_030817.1	APOLD1	APOLD1	Homo sapiens	81575		RefSeq
APOM	150.68	2	3.49234	0.0168831	147.96	2	2.17112	0.0194805	152.494	2	22.2468	0.0103896	144.178	2	3.65327	0.0428571	137.65	2	7.91386	0.127273	129.129	2	6.14202	0.392208	NM_019101.2	APOM	APOM	Homo sapiens	55937		RefSeq
APOO	1072.43	2	146.525	0	906.196	2	73.7667	0	730.172	2	40.3377	0	772.977	2	3.21172	0	881.072	2	84.3973	0	768.711	2	98.0655	0	NM_024122.2	APOO	APOO	Homo sapiens	79135		RefSeq
APOOL	215.856	2	64.0297	0	178.444	2	10.3095	0	208.33	2	12.1278	0	155.93	2	4.45181	0.00909091	220.337	2	3.64967	0	206.848	2	21.2807	0	NM_198450.1	APOOL	APOOL	Homo sapiens	139322		RefSeq
APP	415.612	2	64.4509	9.8569e-09	696.7	2	291.32	0	408.927	2	46.5065	9.8569e-09	897.464	2	296.999	0	435.087	2	3.99612	4.56338e-08	915.979	2	13.2226	0	NM_201414.1	APP	APP	Homo sapiens	351		RefSeq
APPBP2	606.926	2	22.0133	0	789.716	2	37.047	0	632.482	2	21.0104	8.43312e-07	863.018	2	21.7417	0	708.495	2	243.256	3.37325e-06	790.311	2	100.242	0	NM_006380.2	APPBP2	APPBP2	Homo sapiens	10513		RefSeq
APPL1	414.623	2	17.1411	0	467.717	2	8.02395	0	478.849	2	19.4254	0	429.885	2	36.9941	0	495.284	2	28.087	0	444.815	2	31.3971	0	NM_012096.1	APPL1	APPL1	Homo sapiens	26060		RefSeq
APPL2	497.318	2	30.3547	0	682.783	2	42.7723	0	419.849	2	99.1656	0	597.41	2	64.9285	0	384.712	2	20.0689	0	515.514	2	22.0018	0	NM_018171.2	APPL2	APPL2	Homo sapiens	55198		RefSeq
APRIN	132.934	2	13.9291	0.257143	117.328	2	1.55931	0.923377	132.189	2	8.0038	0.322078	123.403	2	12.6288	0.741558	121.642	2	5.98329	0.761039	118.746	2	4.02216	0.88961	NM_015928.1	APRIN	APRIN	Homo sapiens	23047		RefSeq
APRT	1791.78	2	327.63	0	1861.27	2	266.577	0	1471.3	2	142.602	0	1137.1	2	205.196	0	1316.75	2	330.865	0	1623.82	2	555.467	0	NM_000485.2	APRT	APRT	Homo sapiens	353		RefSeq
APTX	694.973	2	93.0799	0.135129	574.147	2	25.5825	0.140275	944.409	2	45.4809	0.124683	819.678	2	0.745921	0.0993348	914.123	2	20.1852	0.140854	622.404	2	131.213	0.0979616	NM_017692.2	APTX	APTX	Homo sapiens	54840		RefSeq
AQP1	139.907	2	3.95844	0.0197411	138.453	2	8.74306	0.0235191	138.437	2	4.02463	0.0522862	144.345	2	3.30862	0.00698347	139.668	2	10.2315	0.0714126	136.226	2	10.2704	0.0826185	NM_198098.1	AQP1	AQP1	Homo sapiens	358		RefSeq
AQP10	118.182	2	6.75335	0.883117	126.229	2	7.56353	0.558442	119.638	2	7.59751	0.863636	113.404	2	3.84748	0.987013	123.224	2	9.11283	0.705195	122.431	2	7.74133	0.742857	NM_080429.2	AQP10	AQP10	Homo sapiens	89872		RefSeq
AQP11	129.879	2	13.6671	0.402597	148.705	2	4.43712	0.0168831	157.706	2	29.7215	0.00519481	161.695	2	18.4115	0.00779221	143.273	2	5.38991	0.0623377	137.136	2	1.80561	0.12987	NM_173039.1	AQP11	AQP11	Homo sapiens	282679		RefSeq
AQP12A	125.533	2	1.5444	0.6	124.03	2	2.71894	0.65974	128.14	2	1.56829	0.483117	132.641	2	8.43733	0.258442	126.758	2	1.91945	0.507792	122.081	2	3.60574	0.764935	NM_198998.1	AQP12A	AQP12A	Homo sapiens	375318		RefSeq
AQP12B	219.353	2	15.5757	0	212.583	2	53.8325	0	214.794	2	35.0969	0	233.237	2	92.3928	0	242.757	2	34.654	0	226.199	2	19.1594	0	NM_001102467.1	AQP12B	AQP12B	Homo sapiens	653437		RefSeq
AQP2	121.927	2	4.61223	0.764935	131.274	2	11.3249	0.292208	138.95	2	22.4546	0.137662	138.722	2	6.793	0.115584	131.336	2	8.32796	0.309091	124.924	2	2.50268	0.611688	NM_000486.3	AQP2	AQP2	Homo sapiens	359		RefSeq
AQP3	133.721	2	0.267815	0.241558	148.071	2	7.22323	0.0181818	133.191	2	20.4066	0.2	132.697	2	17.5897	0.297403	123.508	2	8.67131	0.690909	146.387	2	5.28264	0.0324675	NM_004925.3	AQP3	AQP3	Homo sapiens	360		RefSeq
AQP4	119.136	2	2.81171	0.955389	120.703	2	5.08644	0.847677	118.935	2	4.47806	0.956161	119.441	2	0.650656	0.938066	123.295	2	1.80261	0.75409	123.118	2	0.494296	0.798346	NM_001650.4	AQP4	AQP4	Homo sapiens	361		RefSeq
AQP5	117.255	2	6.3275	0.920779	122.414	2	3.9726	0.742857	124.506	2	8.29547	0.720779	122.973	2	1.63757	0.731169	116.688	2	12.1395	0.918182	124.4	2	8.46862	0.624675	NM_001651.1	AQP5	AQP5	Homo sapiens	362		RefSeq
AQP6	128.922	2	3.84116	0.46806	123.108	2	2.95603	0.750433	124.482	2	5.42371	0.743969	129.199	2	7.68444	0.349752	125.895	2	4.97232	0.613485	118.914	2	0.427652	0.972372	NM_053286.1	AQP6	AQP6	Homo sapiens	363		RefSeq
AQP7	137.356	2	15.2489	0.145454	124.765	2	3.27923	0.616883	127.361	2	0.02483	0.536364	134.263	2	8.64744	0.202597	127.362	2	5.82795	0.506494	121.758	2	1.48681	0.774026	NM_001170.1	AQP7	AQP7	Homo sapiens	364		RefSeq
AQP7P1	160.769	2	14.2719	0.0038961	159.543	2	2.53192	0.00649351	176.782	2	4.78024	0.0012987	164.513	2	15.7435	0.00649351	159.295	2	0.914525	0.00779221	140.823	2	3.91284	0.0714286	NR_002817.2	AQP7P1	AQP7P1	Homo sapiens	375719		RefSeq
AQP7P2	133.496	2	3.58221	0.0482702	135.232	2	2.33642	0.0328162	134.797	2	5.62432	0.0578205	134.23	2	2.11586	0.0968498	131.271	2	0.550602	0.160627	132.497	2	1.6635	0.112527	XR_001073.1	AQP7P2	AQP7P2	Homo sapiens	389756		RefSeq
AQP8	126.66	2	8.89504	0.52987	130.486	2	1.49297	0.32987	125.568	2	7.19488	0.658442	122.95	2	7.25022	0.722078	124.076	2	4.20094	0.632467	135.821	2	4.56615	0.15974	NM_001169.2	AQP8	AQP8	Homo sapiens	343		RefSeq
AQP9	123.322	2	2.80013	0.714286	132.554	2	2.41682	0.254545	122.305	2	3.57952	0.779221	124.373	2	6.41486	0.657143	125.94	2	2.50926	0.54026	118.064	2	2.74164	0.906493	NM_020980.2	AQP9	AQP9	Homo sapiens	366		RefSeq
AQR	251.378	2	51.8236	0.000273233	227.903	2	9.222	0.00413223	318.293	2	57.3667	0.00163265	254.116	2	28.7037	0.00141761	288.675	2	0.191609	6.83083e-05	237.931	2	6.77407	0.0408163	NM_014691.2	AQR	AQR	Homo sapiens	9716		RefSeq
AR	124.382	2	2.69573	0.795924	123.227	2	4.82285	0.817273	129.462	2	1.14471	0.684521	128.135	2	0.697131	0.552482	129.21	2	0.562017	0.750242	127.071	2	0.858721	0.672871	NM_001011645.1	AR	AR	Homo sapiens	367		RefSeq
ARAF	426.524	2	181.166	0	496.069	2	182.88	0	449.943	2	20.6551	0	537.07	2	126.629	0	598.949	2	34.9451	0	673.718	2	25.3566	0	NM_001654.1	ARAF	ARAF	Homo sapiens	369		RefSeq
ARAP1	207.33	2	4.68738	0	220.195	2	1.35983	0	166.539	2	15.6647	0.0038961	192.381	2	14.0934	0	193.697	2	5.89138	0	213.273	2	33.0712	0	NM_001040118.2	ARAP1	ARAP1	Homo sapiens	116985		RefSeq
ARAP2	163.983	2	22.5901	0.0510339	166.563	2	3.61778	0.240476	163.44	2	6.06229	0.0578883	146.743	2	9.31352	0.0457826	153.514	2	14.4379	0.0238017	155.113	2	7.85692	0.0194839	NM_015230.2	ARAP2	ARAP2	Homo sapiens	116984		RefSeq
ARAP3	470.145	2	19.0697	0	582.739	2	170.036	0	386.549	2	108.104	0	352.995	2	54.9696	0	452.714	2	45.773	0	541.204	2	0.862243	0	NM_022481.5	ARAP3	ARAP3	Homo sapiens	64411		RefSeq
ARC	185.232	2	3.05127	0	196.911	2	15.8204	0	340.455	2	65.877	0	224.962	2	30.2394	0	150.657	2	1.62013	0.0181818	178.702	2	14.7924	0	NM_015193.3	ARC	ARC	Homo sapiens	23237		RefSeq
ARCN1	2587.84	2	743.644	0	2941.98	2	442.8	0	2154.32	2	308.17	0	1680	2	253.259	0	1630.92	2	191.029	0	1942.49	2	107.321	0	NM_001655.3	ARCN1	ARCN1	Homo sapiens	372		RefSeq
ARD1A	1074.85	2	126.526	0	736.257	2	166.036	0	1330.09	2	7.00403	0	1019.75	2	152.065	0	1277.1	2	301.999	0	865.835	2	236.327	0	NM_003491.2	ARD1A	ARD1A	Homo sapiens	8260		RefSeq
ARD1B	125.827	2	4.50457	0.585714	128.105	2	3.38261	0.44026	124.673	2	14.7468	0.622078	129.311	2	0.168404	0.422078	129.155	2	5.77814	0.403896	131.679	2	2.09515	0.296104	NM_032693.2	ARD1B	ARD1B	Homo sapiens	84779		RefSeq
AREG	114.812	2	2.4271	0.963636	118.47	2	0.254845	0.897403	122.535	2	1.89301	0.775325	118.786	2	0.556738	0.88961	119.1	2	4.68133	0.862338	115.378	2	7.23306	0.962338	NM_001657.2	AREG	AREG	Homo sapiens	374		RefSeq
AREGB	118.85	2	1.13845	0.858441	121.791	2	5.56398	0.777922	124.54	2	1.38868	0.687013	121.408	2	3.98111	0.81948	118.667	2	3.2502	0.888312	121.109	2	0.517691	0.807792	XM_001125684.2	AREGB	AREGB	Homo sapiens	727738		RefSeq
ARF1	1666.36	2	238.767	0.000266136	1486.13	2	216.861	2.50402e-06	1845.99	2	145.475	2.33645e-08	1882.79	2	22.3776	0.000194013	1775.4	2	212.616	3.6507e-07	1692.46	2	204.76	2.00321e-05	NM_001024228.1	ARF1	ARF1	Homo sapiens	375		RefSeq
ARF3	950.207	2	393.107	0	943.799	2	193.404	0	619.57	2	28.6976	0	967.631	2	35.7494	0	596.047	2	100.856	0	650.2	2	185.081	0	NM_001659.1	ARF3	ARF3	Homo sapiens	377		RefSeq
ARF4	2818.67	2	138.777	0	2652.17	2	239.395	0	3157.31	2	124.204	0	2872.49	2	382.036	0	2476.71	2	16.8972	0	2750.55	2	214.924	0	NM_001660.2	ARF4	ARF4	Homo sapiens	378		RefSeq
ARF5	1909.9	2	871.05	0	1933.8	2	95.0312	0	1564.88	2	284.427	0	1541.57	2	243.356	0	1223.65	2	118.983	0	1360.87	2	142.064	0	NM_001662.2	ARF5	ARF5	Homo sapiens	381		RefSeq
ARF6	148.743	2	14.2185	0.0194805	159.909	2	15.6669	0.00649351	162.408	2	5.29789	0.0038961	155.649	2	24.0683	0.00909091	180.973	2	22.7334	0.0012987	154.868	2	2.39302	0.00779221	NM_001663.2	ARF6	ARF6	Homo sapiens	382		RefSeq
ARFGAP1	217.897	2	0.364435	2.10828e-05	239.34	2	5.13756	3.37325e-06	244.715	2	31.3715	7.58981e-06	216.03	2	13.6929	0.000102041	266.681	2	40.0841	3.03592e-05	250.869	2	42.4305	8.43312e-07	NM_175609.1	ARFGAP1	ARFGAP1	Homo sapiens	55738		RefSeq
ARFGAP2	261.469	2	40.4501	0	226.076	2	14.7238	0	518.184	2	86.0497	0	360.529	2	27.8749	0	420.852	2	40.9998	0	327.343	2	72.1767	0	NM_032389.3	ARFGAP2	ARFGAP2	Homo sapiens	84364		RefSeq
ARFGAP3	244.018	2	4.6709	0.431123	315.399	2	25.6294	0.166247	264.529	2	15.5011	0.181562	282.627	2	17.0336	0.249566	219.215	2	11.6845	0.29157	364.035	2	37.657	0.287617	NM_014570.3	ARFGAP3	ARFGAP3	Homo sapiens	26286		RefSeq
ARFGEF1	331.7	2	15.785	0	345.268	2	19.2679	0	369.397	2	36.3695	0	404.924	2	60.7607	0	318.236	2	5.11954	0	373.034	2	26.566	0	NM_006421.3	ARFGEF1	ARFGEF1	Homo sapiens	10565		RefSeq
ARFGEF2	214.304	2	23.0125	0	201.951	2	14.2624	0	202.623	2	8.71296	0	164.785	2	6.29479	0.00649351	175.29	2	19.2282	0.0025974	189.027	2	19.3331	0	NM_006420.1	ARFGEF2	ARFGEF2	Homo sapiens	10564		RefSeq
ARFIP1	422.554	2	20.3928	3.38092e-06	452.736	2	100.095	1.86916e-07	357.061	2	18.639	0.000747804	381.525	2	5.41386	4.85909e-07	352.461	2	20.1137	9.8569e-06	390.218	2	32.6162	2.50402e-06	NM_001025593.1	ARFIP1	ARFIP1	Homo sapiens	27236		RefSeq
ARFIP2	131.284	2	7.59759	0.338961	139.637	2	11.5022	0.0844156	138.096	2	10.6398	0.119481	145.294	2	10.3753	0.0376623	153.186	2	3.4624	0.0142857	143.064	2	0.352812	0.048052	NM_012402.2	ARFIP2	ARFIP2	Homo sapiens	23647		RefSeq
ARFRP1	140.341	2	7.2662	0.0831169	135.147	2	5.30438	0.168831	176.642	2	22.5242	0.0012987	135.216	2	11.1738	0.201299	133.775	2	5.35898	0.237662	127.368	2	11.1514	0.45974	NM_003224.2	ARFRP1	ARFRP1	Homo sapiens	10139		RefSeq
ARG1	121.872	2	7.90238	0.764935	123.102	2	2.2998	0.709091	123.713	2	1.09099	0.731169	123.383	2	2.20868	0.722078	136.243	2	12.0151	0.174026	121.804	2	3.4937	0.779221	NM_000045.2	ARG1	ARG1	Homo sapiens	383		RefSeq
ARG2	164.067	2	9.85059	0.0025974	166.189	2	12.2661	0.0025974	220.08	2	45.9339	0	263.943	2	6.87434	0	179.996	2	9.32518	0.0012987	203.863	2	36.0156	0	NM_001172.3	ARG2	ARG2	Homo sapiens	384		RefSeq
ARG99	124.004	2	2.17327	0.668831	121.864	2	0.75387	0.771429	125.6	2	0.912083	0.62987	130.663	2	8.89782	0.367532	135.337	2	7.70854	0.194805	124.028	2	1.6233	0.675325	NM_031920.2	ARG99	ARG99	Homo sapiens	83857		RefSeq
ARGFX	119.438	2	4.50449	0.846753	124.337	2	6.34663	0.653247	117.522	2	8.66609	0.950649	117.427	2	4.83896	0.927273	126.959	2	4.64116	0.503896	120.377	2	4.15697	0.838961	NM_001012659.1	ARGFX	ARGFX	Homo sapiens	503582		RefSeq
ARGFXP2	127.612	2	0.235716	0.497406	124.92	2	1.72611	0.707437	127.821	2	8.12186	0.59383	127.648	2	0.873074	0.518016	127.581	2	12.0029	0.51162	128.272	2	5.96213	0.400338	NR_002222.1	ARGFXP2	ARGFXP2	Homo sapiens	503640		RefSeq
ARGLU1	2328.22	2	38.4915	0	2631.39	2	209.13	0	1756.06	2	324.73	0	1994.88	2	147.667	0	2091.09	2	16.1084	0	2398.82	2	226.197	0	NM_018011.2	ARGLU1	ARGLU1	Homo sapiens	55082		RefSeq
ARHGAP1	648.187	2	80.2282	0	536.796	2	37.1163	0	747.992	2	24.0653	0	696.96	2	54.8306	0	702.337	2	26.1574	0	662.351	2	2.94139	0	NM_004308.2	ARHGAP1	ARHGAP1	Homo sapiens	392		RefSeq
ARHGAP10	310.094	2	41.0733	0	262.957	2	27.3641	0	274.691	2	50.0972	0	296.373	2	22.7967	0	334.391	2	4.43909	0	301.349	2	7.31329	0	NM_024605.3	ARHGAP10	ARHGAP10	Homo sapiens	79658		RefSeq
ARHGAP11A	154.641	2	0.998683	0.125219	146.58	2	6.04251	0.0804428	154.403	2	5.52596	0.0367059	143.652	2	6.8236	0.124683	161.699	2	3.21059	0.0334893	143.214	2	4.67299	0.207023	NM_014783.2	ARHGAP11A	ARHGAP11A	Homo sapiens	9824		RefSeq
ARHGAP11B	227.535	2	6.17453	0	221.507	2	20.4566	0	229.484	2	5.08586	0	188.809	2	14.573	0	269.163	2	6.86739	0	263.693	2	77.8131	0	NM_001039841.1	ARHGAP11B	ARHGAP11B	Homo sapiens	89839		RefSeq
ARHGAP12	886.528	2	211.662	0	1085.6	2	323.214	0	636.202	2	53.2565	0	676.043	2	47.9892	0	724.971	2	31.3564	0	817.667	2	73.3577	0	NM_018287.4	ARHGAP12	ARHGAP12	Homo sapiens	94134		RefSeq
ARHGAP15	160.249	2	25.5348	0.0038961	149.836	2	2.95489	0.012987	164.731	2	8.33261	0.0038961	146.266	2	4.84514	0.0285714	154.611	2	1.56602	0.012987	157.888	2	18.4347	0.00519481	NM_018460.2	ARHGAP15	ARHGAP15	Homo sapiens	55843		RefSeq
ARHGAP17	375.322	2	3.09094	0.00333285	352.822	2	3.95682	0.00378221	364.203	2	22.3747	0.0464601	345.129	2	7.71138	0.00135948	417.151	2	36.7612	0.000166667	412.221	2	26.2748	0.0149911	NM_001006634.1	ARHGAP17	ARHGAP17	Homo sapiens	55114		RefSeq
ARHGAP18	877.761	2	173.401	0	1018.12	2	285.992	0	806.335	2	124.606	0	484.694	2	72.7997	0	689.979	2	34.7624	0	739.25	2	20.5995	0	NM_033515.2	ARHGAP18	ARHGAP18	Homo sapiens	93663		RefSeq
ARHGAP19	601.337	2	69.0038	0	793.044	2	284.384	0	361.388	2	45.9006	0	387.372	2	4.69745	0	502.9	2	45.5907	0	735.965	2	164.642	0	NM_032900.4	ARHGAP19	ARHGAP19	Homo sapiens	84986		RefSeq
ARHGAP20	127.691	2	1.30044	0.484416	122.224	2	1.88666	0.757143	126.995	2	10.5056	0.594805	124.597	2	1.16698	0.666234	127.182	2	7.5668	0.494805	122.871	2	4.0485	0.736364	NM_020809.2	ARHGAP20	ARHGAP20	Homo sapiens	57569		RefSeq
ARHGAP21	1083.1	2	125.37	0	1432.52	2	53.3811	0	1071.26	2	96.5342	0	1722.65	2	334.746	0	1063.78	2	243.599	0	1487.94	2	122.439	0	NM_020824.2	ARHGAP21	ARHGAP21	Homo sapiens	57584		RefSeq
ARHGAP22	230.99	2	15.8785	0	259.208	2	13.2637	0	245.917	2	49.2755	0	241.653	2	37.2652	0	277.166	2	21.8744	0	286.217	2	28.7648	0	NM_021226.2	ARHGAP22	ARHGAP22	Homo sapiens	58504		RefSeq
ARHGAP23	290.704	2	4.56064	0.089557	324.106	2	51.4526	0.0461836	340.722	2	22.1366	0.405233	306.666	2	67.083	0.396674	271.818	2	54.4743	0.359137	304.538	2	27.371	0.114284	XM_930977.1	ARHGAP23	ARHGAP23	Homo sapiens	57636		RefSeq
ARHGAP24	126.015	2	9.26328	0.754375	135.994	2	11.4122	0.0460123	134.127	2	2.30213	0.192622	130.167	2	1.18281	0.475785	130.831	2	0.130477	0.15145	135.704	2	5.20238	0.0644623	NM_001042669.1	ARHGAP24	ARHGAP24	Homo sapiens	83478		RefSeq
ARHGAP25	127.788	2	2.65506	0.476633	126.428	2	2.60174	0.55345	129.597	2	6.41042	0.338914	133.503	2	6.27855	0.167969	131.896	2	1.36012	0.1374	131.47	2	0.212526	0.215247	NM_001007231.1	ARHGAP25	ARHGAP25	Homo sapiens	9938		RefSeq
ARHGAP26	123.857	2	3.14005	0.677922	132.309	2	12.1265	0.253247	133.705	2	1.51932	0.225974	139.071	2	2.09553	0.106494	135.157	2	7.16324	0.179221	140.684	2	11.5852	0.0766234	NM_015071.2	ARHGAP26	ARHGAP26	Homo sapiens	23092		RefSeq
ARHGAP27	204.219	2	26.0926	0	205.494	2	24.3428	0	170.656	2	13.6023	0.0025974	201.2	2	13.4318	0	194.935	2	2.15922	0	198.874	2	14.1248	0	NM_199282.1	ARHGAP27	ARHGAP27	Homo sapiens	201176		RefSeq
ARHGAP28	127.733	2	0.923765	0.499103	120.985	2	5.15946	0.984592	125.895	2	3.80443	0.764872	125.215	2	1.00154	0.853251	120.715	2	0.181954	0.980215	122.587	2	0.131188	0.917415	NM_030672.2	ARHGAP28	ARHGAP28	Homo sapiens	79822		RefSeq
ARHGAP29	176.484	2	20.6491	0	190.759	2	13.8302	0	233.54	2	35.4312	0	154.76	2	8.65652	0.0103896	192.106	2	23.0149	0	221.728	2	29.6345	0	NM_004815.2	ARHGAP29	ARHGAP29	Homo sapiens	9411		RefSeq
ARHGAP30	152.253	2	7.42265	0.0453605	148.188	2	7.95219	0.0450884	141.446	2	7.14269	0.153399	132.101	2	0.0170233	0.276327	146.408	2	5.41495	0.0337126	139.674	2	0.699218	0.0788552	NM_181720.2	ARHGAP30	ARHGAP30	Homo sapiens	257106		RefSeq
ARHGAP4	451.704	2	6.27419	0	380.865	2	120.945	0	576.975	2	43.2009	0	469.702	2	116.83	0	543.188	2	47.2437	0	468.837	2	93.5552	0	NM_001666.2	ARHGAP4	ARHGAP4	Homo sapiens	393		RefSeq
ARHGAP5	141.784	2	16.6745	0.0701299	140.304	2	4.64675	0.0792208	155.218	2	1.48991	0.00519481	159.816	2	18.6307	0.00779221	141.894	2	3.50044	0.0701299	157.327	2	3.21362	0.00649351	NM_001173.2	ARHGAP5	ARHGAP5	Homo sapiens	394		RefSeq
ARHGAP6	126.118	2	3.44834	0.683275	131.34	2	5.83653	0.140133	129.614	2	4.65958	0.539421	128.624	2	1.57397	0.387563	126.183	2	1.74236	0.611575	125.595	2	0.374895	0.707676	NM_006125.1	ARHGAP6	ARHGAP6	Homo sapiens	395		RefSeq
ARHGAP8	158.581	2	5.98403	0.102589	158.172	2	4.48448	0.095701	155.11	2	0.202854	0.124149	168.29	2	8.80561	0.0694033	159.018	2	10.1317	0.168622	159.71	2	1.77276	0.154631	NM_181335.2	ARHGAP8	ARHGAP8	Homo sapiens	23779		RefSeq
ARHGAP9	133.961	2	0.533447	0.276884	132.955	2	6.00985	0.380826	136.681	2	18.6411	0.425114	127.205	2	2.84343	0.572488	125.589	2	6.01079	0.628187	134.395	2	12.103	0.398017	NM_032496.1	ARHGAP9	ARHGAP9	Homo sapiens	64333		RefSeq
ARHGDIA	2772.52	2	1423.44	0	2533.49	2	719.426	0	1753.93	2	134.064	0	1914.11	2	232.868	0	1684.35	2	51.6441	0	1508.85	2	336.085	0	NM_004309.3	ARHGDIA	ARHGDIA	Homo sapiens	396		RefSeq
ARHGDIB	173.305	2	9.23143	0	197.249	2	52.064	0	224.889	2	6.09469	0	134.239	2	9.70196	0.202597	221.092	2	41.6829	0	194.413	2	29.6778	0	NM_001175.4	ARHGDIB	ARHGDIB	Homo sapiens	397		RefSeq
ARHGDIG	131.742	2	4.33434	0.401501	132.448	2	2.7095	0.37518	137.152	2	3.5366	0.451867	130.41	2	14.3383	0.49095	129.962	2	7.5286	0.5	143.479	2	3.52374	0.25603	NM_001176.2	ARHGDIG	ARHGDIG	Homo sapiens	398		RefSeq
ARHGEF1	254.247	2	34.7057	0.00152354	246.749	2	54.0569	0.0053033	238.608	2	10.1228	7.18568e-06	238.89	2	2.76292	4.03739e-05	207.721	2	20.7633	0.000730278	186.187	2	17.5911	0.00605337	NM_199002.1	ARHGEF1	ARHGEF1	Homo sapiens	9138		RefSeq
ARHGEF10	1036.33	2	297.718	0	1258.5	2	182.156	0	948.207	2	149.839	0	1090.79	2	81.802	0	1160.04	2	67.3946	0	1630.77	2	55.292	0	NM_014629.2	ARHGEF10	ARHGEF10	Homo sapiens	9639		RefSeq
ARHGEF10L	160.475	2	11.0107	7.49778e-05	163.239	2	2.54083	1.79359e-06	160.131	2	0.0305913	0.0226706	163.564	2	4.74271	0.000257363	164.964	2	0.850779	0.000119929	161.417	2	0.45062	0.000354227	NM_001011722.2	ARHGEF10L	ARHGEF10L	Homo sapiens	55160		RefSeq
ARHGEF11	175.459	2	31.7455	0.0353033	163.919	2	16.1142	0.0183424	148.24	2	6.8455	0.0738399	167.517	2	23.238	0.0600784	151.856	2	6.59558	0.07013	149.102	2	5.10733	0.0708618	NM_198236.1	ARHGEF11	ARHGEF11	Homo sapiens	9826		RefSeq
ARHGEF12	190.633	2	2.6051	0	196.657	2	6.23368	0	185.079	2	6.65875	0.0012987	275.055	2	72.6764	0	191.619	2	26.7688	0	201.222	2	6.489	0	NM_015313.1	ARHGEF12	ARHGEF12	Homo sapiens	23365		RefSeq
ARHGEF15	118.574	2	2.33107	0.876623	119.568	2	0.557701	0.872727	115.438	2	1.36919	0.977922	118.418	2	5.43313	0.905195	116.847	2	0.985761	0.925974	115.279	2	6.09632	0.97013	NM_173728.2	ARHGEF15	ARHGEF15	Homo sapiens	22899		RefSeq
ARHGEF16	581.776	2	97.2611	0	654.944	2	238.148	0	520.37	2	29.3923	0	905.611	2	114.545	0	775.152	2	49.0021	0	963.181	2	66.6431	0	NM_014448.2	ARHGEF16	ARHGEF16	Homo sapiens	27237		RefSeq
ARHGEF17	152.642	2	15.718	0.00649351	181.288	2	20.7226	0	148.546	2	15.6639	0.0220779	152.097	2	5.86832	0.012987	152.018	2	5.89487	0.0142857	175.321	2	9.15596	0	NM_014786.2	ARHGEF17	ARHGEF17	Homo sapiens	9828		RefSeq
ARHGEF18	1146.01	2	90.9868	0	1193.38	2	47.5629	0	1211.17	2	103.62	0	1261.81	2	107.731	0	1105.48	2	34.2492	0	1489.09	2	94.0639	0	NM_015318.2	ARHGEF18	ARHGEF18	Homo sapiens	23370		RefSeq
ARHGEF19	587.044	2	45.9643	0	596.518	2	225.426	0	1082.42	2	119.735	0	980.273	2	134.276	0	1004.5	2	11.3983	0	865.281	2	47.7186	0	NM_153213.2	ARHGEF19	ARHGEF19	Homo sapiens	128272		RefSeq
ARHGEF2	1189.35	2	142.851	0	1151.42	2	0.84371	0	3905.47	2	7.4139	0	3309.22	2	28.4721	0	1251.92	2	115.104	0	1518.68	2	157.576	0	NM_004723.2	ARHGEF2	ARHGEF2	Homo sapiens	9181		RefSeq
ARHGEF3	804.174	2	68.0421	0	1187.01	2	202.729	0	707.367	2	27.9861	0	1328.42	2	99.7687	0	676.119	2	1.96119	0	1264.98	2	4.00856	0	NM_019555.1	ARHGEF3	ARHGEF3	Homo sapiens	50650		RefSeq
ARHGEF4	171.994	2	1.66577	0.0969143	190.317	2	7.70669	0.0347521	152.913	2	14.7252	0.161784	194.175	2	18.4561	0.0661157	163.649	2	12.8653	0.119859	169.356	2	14.0884	0.0389821	NM_032995.1	ARHGEF4	ARHGEF4	Homo sapiens	50649		RefSeq
ARHGEF5	266.703	2	76.2627	0	287.984	2	1.65363	0	268.713	2	7.45242	0	283.048	2	12.4158	0	209.211	2	31.5949	0	247.718	2	9.53069	0	NM_001002861.1	ARHGEF5	ARHGEF5	Homo sapiens	7984		RefSeq
ARHGEF5L	724.419	2	162.72	0	608.049	2	203.233	0	781.944	2	35.8325	0	1060.5	2	88.7348	0	709.118	2	28.9975	0	711.19	2	57.0922	0	NM_001003702.1	ARHGEF5L	ARHGEF5L	Homo sapiens	445328		RefSeq
ARHGEF6	194.814	2	26.8082	0	205.646	2	41.7885	0	166.989	2	43.4761	0.0038961	288.67	2	12.0183	0	158.809	2	9.48785	0.00779221	204.79	2	32.4333	0	NM_004840.2	ARHGEF6	ARHGEF6	Homo sapiens	9459		RefSeq
ARHGEF7	387.744	2	74.6895	0.333729	422.175	2	10.9177	0.261465	336.973	2	65.5525	0.414516	371.845	2	53.249	0.0512264	342.183	2	65.4943	0.367056	387.873	2	53.6063	0.166148	NM_003899.2	ARHGEF7	ARHGEF7	Homo sapiens	8874		RefSeq
ARHGEF9	153.363	2	4.29407	0.00649351	152.321	2	3.74356	0.00649351	156.865	2	1.33208	0.00519481	161.253	2	3.62211	0.00779221	147.327	2	6.49097	0.025974	151.882	2	2.30195	0.012987	NM_015185.1	ARHGEF9	ARHGEF9	Homo sapiens	23229		RefSeq
ARID1A	707.621	2	10.8139	0.396859	703.77	2	153.358	0.471837	714.338	2	110.691	0.334711	644.667	2	58.3211	0.380826	783.5	2	76.0269	0.487097	732.741	2	62.8044	0.494819	NM_006015.3	ARID1A	ARID1A	Homo sapiens	8289		RefSeq
ARID1B	126.825	2	4.83213	0.578471	129.058	2	3.43541	0.303592	125.823	2	1.1941	0.704449	124.832	2	0.836157	0.75135	123.82	2	8.8022	0.736481	123.188	2	2.50959	0.760424	NM_175863.2	ARID1B	ARID1B	Homo sapiens	57492		RefSeq
ARID2	244.235	2	6.44838	0	261.118	2	14.0448	0	191.772	2	30.2899	8.43312e-07	249.818	2	14.5942	0	248.274	2	26.305	0	254.131	2	13.8997	0	NM_152641.2	ARID2	ARID2	Homo sapiens	196528		RefSeq
ARID3A	454.801	2	133.596	0	621.475	2	99.2392	0	404.77	2	93.6573	0	471.391	2	98.6595	0	419.696	2	17.9133	0	563.779	2	266.49	0	NM_005224.1	ARID3A	ARID3A	Homo sapiens	1820		RefSeq
ARID3B	273.049	2	13.6532	0	324.892	2	67.6306	0	402.865	2	49.2603	0	384.822	2	40.2197	0	387.832	2	6.91149	0	471.969	2	134.923	0	NM_006465.1	ARID3B	ARID3B	Homo sapiens	10620		RefSeq
ARID3C	136.354	2	2.85911	0.161039	123.717	2	0.0457996	0.685714	128.204	2	0.935608	0.483117	131.882	2	0.134789	0.297403	143.364	2	2.53382	0.0597403	128.713	2	2.37537	0.414286	NM_001017363.1	ARID3C	ARID3C	Homo sapiens	138715		RefSeq
ARID4A	190.936	2	11.7331	2.33645e-08	186.937	2	4.27564	1.86916e-07	161.964	2	32.1152	0.00179359	164.897	2	6.35806	0.000584701	166.101	2	10.7706	0.00227421	181.94	2	20.8423	9.8569e-06	NM_002892.2	ARID4A	ARID4A	Homo sapiens	5926		RefSeq
ARID4B	336.253	2	35.4828	0	339.922	2	112.235	0	334.547	2	167.349	0	257.546	2	56.709	0	375.093	2	178.977	0	399.936	2	175.992	0	NM_016374.4	ARID4B	ARID4B	Homo sapiens	51742		RefSeq
ARID5A	135.466	2	5.67677	0.0540435	135.655	2	16.2584	0.0230158	125.1	2	7.50212	0.769376	127.282	2	6.29626	0.586174	130.205	2	2.22017	0.281433	130.865	2	0.389133	0.211488	NM_212481.1	ARID5A	ARID5A	Homo sapiens	10865		RefSeq
ARID5B	623.611	2	30.9123	0	930.434	2	14.0828	0	238.073	2	92.099	0	255.889	2	50.9748	0	458.206	2	233.498	0	564.315	2	98.0139	0	NM_032199.1	ARID5B	ARID5B	Homo sapiens	84159		RefSeq
ARIH1	564.886	2	32.309	0	643.901	2	14.7824	0	487.268	2	4.28385	0	357.101	2	5.06007	0	492.666	2	14.3568	0	621.105	2	22.1492	0	NM_005744.2	ARIH1	ARIH1	Homo sapiens	25820		RefSeq
ARIH2	702.998	2	165.241	0	738.794	2	367.819	0	884.875	2	118.297	0	1096.07	2	99.0015	0	952.713	2	101.078	0	950.13	2	134.601	0	NM_006321.1	ARIH2	ARIH2	Homo sapiens	10425		RefSeq
ARL1	693.886	2	27.2727	0	632.185	2	29.3404	0	681.705	2	71.4854	0	599.503	2	26.3352	0	680.869	2	102.64	0	613.621	2	57.1319	0	NM_001177.3	ARL1	ARL1	Homo sapiens	400		RefSeq
ARL10	115.86	2	0.718639	0.942857	118.274	2	3.56972	0.902597	116.888	2	1.35957	0.950649	124.181	2	6.30043	0.698701	129.442	2	0.0163826	0.402597	120.825	2	2.90378	0.815584	NM_173664.3	ARL10	ARL10	Homo sapiens	285598		RefSeq
ARL11	128.039	2	6.52333	0.463636	127.298	2	8.6332	0.488312	128.032	2	2.52801	0.511688	126.049	2	0.558226	0.584416	132.369	2	4.71514	0.293507	120.019	2	4.46645	0.842857	NM_138450.3	ARL11	ARL11	Homo sapiens	115761		RefSeq
ARL13A	132.504	2	18.1072	0.27013	131.734	2	1.79047	0.279221	130.445	2	1.20064	0.371429	142.146	2	4.01572	0.0636364	124.091	2	4.69724	0.649351	135.794	2	13.7288	0.168831	NM_001012990.1	ARL13A	ARL13A	Homo sapiens	392509		RefSeq
ARL13B	187.135	2	19.221	0.00313797	167.479	2	9.26101	0.0167659	168.733	2	6.04245	0.00912127	161.465	2	8.25538	0.102716	190.956	2	7.37315	2.10828e-05	155.321	2	0.223326	0.0340707	NM_182896.1	ARL13B	ARL13B	Homo sapiens	200894		RefSeq
ARL14	139.71	2	7.5722	0.0987013	136.454	2	9.78151	0.144156	143.733	2	3.1053	0.0623377	138.1	2	11.3521	0.115584	131.713	2	7.29624	0.322078	146.878	2	0.816924	0.0298701	NM_025047.1	ARL14	ARL14	Homo sapiens	80117		RefSeq
ARL15	157.179	2	3.99449	5.3972e-05	172.022	2	0.775993	7.58981e-06	158.571	2	5.58659	0.000189745	164.796	2	1.37882	6.83083e-05	160.117	2	10.7906	0.00014252	170.878	2	24.2293	8.43312e-07	NM_019087.1	ARL15	ARL15	Homo sapiens	54622		RefSeq
ARL16	2205.52	2	1082.97	0	2285.78	2	1880.94	0	4138.38	2	1101.1	0	4015	2	1536.37	0	4477.06	2	249.378	0	3793.25	2	453.319	0	XM_290777.4	ARL16	ARL16	Homo sapiens	339231		RefSeq
ARL17B	229.024	2	26.344	5.70422e-06	234.592	2	26.4533	3.38092e-06	191.228	2	7.0257	0.0321704	199.411	2	12.6526	0.00584222	211.042	2	11.5546	5.74854e-05	213.862	2	5.66886	0.00473784	NM_001103154.1	ARL17B	ARL17B	Homo sapiens	641522		RefSeq
ARL17P1	164.212	2	12.3301	0.0012987	204.199	2	57.0031	0	150.755	2	15.4177	0.0142857	183.838	2	7.67878	0	178.064	2	15.8436	0.0012987	195.774	2	17.0475	0	NM_016632.1	ARL17P1	ARL17P1	Homo sapiens	51326		RefSeq
ARL2	1296.78	2	501.862	0	1455.4	2	249.544	0	1559.17	2	341.483	0	2245.09	2	196.616	0	1427.56	2	299.967	0	2003.38	2	129.243	0	NM_001667.1	ARL2	ARL2	Homo sapiens	402		RefSeq
ARL2BP	1317.44	2	135.084	0	1228.8	2	92.1669	0	1801.74	2	207.774	0	1250.31	2	131.493	0	1240.54	2	117.409	0	1027.18	2	81.471	0	NM_012106.3	ARL2BP	ARL2BP	Homo sapiens	23568		RefSeq
ARL3	252.2	2	65.6855	0	256.037	2	19.3606	0	182.747	2	12.8661	0.0012987	238.872	2	45.4317	0	257.472	2	89.7425	0	233.976	2	49.0759	0	NM_004311.2	ARL3	ARL3	Homo sapiens	403		RefSeq
ARL4A	415.399	2	35.6445	5.37761e-05	476.468	2	81.8121	5.37761e-05	284.203	2	13.5595	5.55802e-05	352.842	2	10.4315	5.46711e-05	342.047	2	35.7468	5.88754e-05	426.255	2	136.73	5.55802e-05	NM_001037164.1	ARL4A	ARL4A	Homo sapiens	10124		RefSeq
ARL4C	152.424	2	1.68821	0.00779221	160.219	2	8.31357	0.00649351	149.345	2	32.3216	0.0363636	156.058	2	25.8598	0.00909091	132.482	2	9.48479	0.267533	151.065	2	13.7849	0.012987	NM_005737.3	ARL4C	ARL4C	Homo sapiens	10123		RefSeq
ARL4D	150.201	2	9.70091	0.0181818	161.168	2	7.00499	0.00649351	144.994	2	3.02343	0.0519481	205.335	2	3.6863	0	157.045	2	1.37359	0.0103896	157.547	2	3.36801	0.00649351	NM_001661.2	ARL4D	ARL4D	Homo sapiens	379		RefSeq
ARL5A	1918.82	2	27.8703	0	1630.3	2	91.7543	0	1836.26	2	223.906	0	1846.71	2	127.382	0	2111.05	2	93.3643	0	1785.35	2	78.2577	0	NM_012097.2	ARL5A	ARL5A	Homo sapiens	26225		RefSeq
ARL5B	363.239	2	9.41726	0	409.391	2	72.1716	0	453.58	2	62.4875	0	321.975	2	20.0543	0	341.577	2	41.3485	0	384.117	2	69.0567	0	NM_178815.3	ARL5B	ARL5B	Homo sapiens	221079		RefSeq
ARL5C	125.529	2	6.00603	0.594805	127.572	2	1.52787	0.464935	122.66	2	7.63914	0.793507	122.894	2	0.376279	0.738961	123.397	2	2.48205	0.668831	123.811	2	10.7275	0.668831	XM_936698.1	ARL5C	ARL5C	Homo sapiens	390790		RefSeq
ARL6	145.216	2	8.40772	0.0769154	140.238	2	2.18632	0.198838	134.476	2	4.69926	0.494616	130.022	2	7.3474	0.448989	136.989	2	5.87448	0.397072	132.891	2	1.68	0.428595	NM_032146.3	ARL6	ARL6	Homo sapiens	84100		RefSeq
ARL6IP1	3753.5	2	322.199	0	4076.25	2	1050.57	0	2784.13	2	220.055	0	2436.62	2	128.432	0	2801.43	2	197.571	0	4105.53	2	151.149	0	NM_015161.1	ARL6IP1	ARL6IP1	Homo sapiens	23204		RefSeq
ARL6IP4	333.563	2	7.09645	5.04673e-06	313.859	2	12.9461	0.000322991	281.276	2	9.62964	0.00141278	352.949	2	52.7708	2.90256e-05	316.293	2	103.673	0.000224199	340.874	2	93.0212	0.000765608	NM_001002252.1	ARL6IP4	ARL6IP4	Homo sapiens	51329		RefSeq
ARL6IP5	1308.85	2	148.13	0	2120.29	2	381.144	0	1073.75	2	206.56	0	1574.29	2	304.807	0	1190.49	2	76.8637	0	1879.61	2	91.8664	0	NM_006407.3	ARL6IP5	ARL6IP5	Homo sapiens	10550		RefSeq
ARL6IP6	888.905	2	135.51	0.0901746	738.871	2	373.59	0.393396	520.442	2	18.1556	0.161047	551.11	2	71.4922	0.35411	593.299	2	74.2747	0.0836777	546.162	2	121.962	0.379694	NM_152522.2	ARL6IP6	ARL6IP6	Homo sapiens	151188		RefSeq
ARL8A	133.521	2	8.17004	0.242857	131.669	2	14.9328	0.272727	134.807	2	9.05585	0.180519	126.356	2	0.314465	0.568831	132.155	2	10.5877	0.277922	122.231	2	4.13441	0.764935	NM_138795.2	ARL8A	ARL8A	Homo sapiens	127829		RefSeq
ARL8B	919.904	2	25.4028	0	1003	2	18.3249	0	1166.98	2	233.149	0	1249.39	2	23.5956	0	1041.52	2	115.247	0	986.328	2	49.5153	0	NM_018184.2	ARL8B	ARL8B	Homo sapiens	55207		RefSeq
ARL9	122.89	2	3.14067	0.735065	119.717	2	4.40947	0.868831	120.245	2	5.87566	0.848052	125.04	2	1.31398	0.641559	116.944	2	6.34561	0.918182	123.915	2	1.01775	0.683117	NM_206919.1	ARL9	ARL9	Homo sapiens	132946		RefSeq
ARMC1	1360.9	2	64.09	0	1415.22	2	118.712	0	1330.41	2	76.4801	0	926.827	2	35.8692	0	1085.08	2	91.9579	0	975.642	2	21.5031	0	NM_018120.3	ARMC1	ARMC1	Homo sapiens	55156		RefSeq
ARMC10	924.82	2	15.2457	0	998.63	2	106.413	0	992.547	2	84.2769	0	963.751	2	64.0388	0	872.074	2	37.1644	0	960.289	2	68.2111	0	NM_031905.2	ARMC10	ARMC10	Homo sapiens	83787		RefSeq
ARMC2	128.453	2	10.0195	0.51162	133.431	2	0.212882	0.341116	133.06	2	0.266977	0.368461	133.324	2	11.8689	0.43596	129.645	2	6.36748	0.317926	136.483	2	14.6787	0.0969143	NM_032131.3	ARMC2	ARMC2	Homo sapiens	84071		RefSeq
ARMC3	134.1	2	12.9119	0.235065	152.664	2	5.92635	0.00649351	134.281	2	4.98453	0.2	143.997	2	7.30724	0.0428571	133.772	2	16.9976	0.207792	140.196	2	2.37444	0.0779221	NM_173081.3	ARMC3	ARMC3	Homo sapiens	219681		RefSeq
ARMC4	288.823	2	7.09476	0	279.174	2	19.7677	0	232.733	2	13.3097	0	303.339	2	91.9597	0	255.156	2	14.6619	0	279.892	2	20.1598	0	NM_018076.2	ARMC4	ARMC4	Homo sapiens	55130		RefSeq
ARMC5	195.825	2	18.5168	0	242.675	2	44.6268	0	202.755	2	22.1965	0	157.946	2	10.2905	0.00909091	172.079	2	17.5735	0.0025974	191.309	2	15.5265	0	NM_024742.1	ARMC5	ARMC5	Homo sapiens	79798		RefSeq
ARMC6	272.834	2	19.8891	0	242.073	2	28.4585	0	230.889	2	4.6215	0	205.998	2	29.2694	0	303.663	2	62.7636	0	204.643	2	18.3151	0	NM_033415.2	ARMC6	ARMC6	Homo sapiens	93436		RefSeq
ARMC7	527.799	2	33.802	0	466.022	2	21.6015	0	668.048	2	11.2376	0	719.958	2	95.5072	0	465.315	2	24.0191	0	434.204	2	99.1935	0	NM_024585.2	ARMC7	ARMC7	Homo sapiens	79637		RefSeq
ARMC8	187.464	2	1.91221	0.00190949	179.24	2	6.8405	0.000532308	184.339	2	12.3445	0.0166706	173.892	2	6.902	0.00127876	192.569	2	13.409	0.00288982	169.493	2	8.32945	0.00453611	NM_015396.3	ARMC8	ARMC8	Homo sapiens	25852		RefSeq
ARMC9	141.939	2	15.3663	0.0649351	134.405	2	2.99413	0.192208	128.658	2	6.69256	0.444156	149.94	2	10.6605	0.0181818	149.101	2	17.9583	0.0181818	143.891	2	11.9519	0.0428571	NM_025139.2	ARMC9	ARMC9	Homo sapiens	80210		RefSeq
ARMCX1	128.088	2	0.390609	0.43596	120.663	2	4.07094	0.901363	125.438	2	2.2817	0.74675	125.347	2	1.39794	0.71631	124.825	2	0.903093	0.691327	123.257	2	6.49892	0.790855	NM_016608.1	ARMCX1	ARMCX1	Homo sapiens	51309		RefSeq
ARMCX2	115.086	2	1.30254	0.958442	117.472	2	0.696953	0.919481	116.043	2	4.85327	0.962338	117.092	2	6.50061	0.942857	121.84	2	4.789	0.764935	115.983	2	6.13041	0.957143	NM_177949.1	ARMCX2	ARMCX2	Homo sapiens	9823		RefSeq
ARMCX3	181.463	2	1.26684	0.0079954	197.2	2	1.77808	0.00742292	159.87	2	18.5615	0.023379	181.394	2	17.4714	0.00202177	159.586	2	17.0992	0.02478	184.656	2	1.49871	0.0154954	NM_177947.2	ARMCX3	ARMCX3	Homo sapiens	51566		RefSeq
ARMCX4	135.518	2	5.14291	0.197403	134.356	2	11.1237	0.201299	141.632	2	3.10719	0.0818182	132.103	2	5.06272	0.281818	132.279	2	0.952129	0.285714	127.785	2	0.632086	0.453247	NM_152583.1	ARMCX4	ARMCX4	Homo sapiens	158947		RefSeq
ARMCX5	311.001	2	0.618124	0	287.911	2	65.1988	0	388.77	2	59.0824	0	218.405	2	13.9037	0	333.907	2	17.4273	0	285.724	2	25.821	0	NM_022838.2	ARMCX5	ARMCX5	Homo sapiens	64860		RefSeq
ARMCX6	429.446	2	21.0835	8.0206e-07	413.878	2	36.6217	2.12909e-06	410.762	2	25.3632	2.33645e-08	376.135	2	19.7736	4.56338e-08	360.817	2	2.85691	7.88552e-08	361.581	2	27.2531	9.8569e-09	NM_019007.3	ARMCX6	ARMCX6	Homo sapiens	54470		RefSeq
ARMET	3579.3	2	273.503	0	2999.85	2	510.416	0	3635.17	2	63.033	0	2852.68	2	21.0095	0	4130.16	2	591.853	0	3006.71	2	240.398	0	NM_006010.2	ARMET	ARMET	Homo sapiens	7873		RefSeq
ARMS2	128.433	2	11.8005	0.455844	125.733	2	6.63778	0.566234	133.224	2	4.04656	0.241558	132.266	2	2.02373	0.288312	130.472	2	1.17281	0.358442	127.184	2	3.76655	0.477922	NM_001099667.1	ARMS2	ARMS2	Homo sapiens	387715		RefSeq
ARNT	184.206	2	16.0787	2.10828e-05	198.103	2	3.12295	8.43312e-07	157.836	2	16.4189	0.000810423	165.404	2	3.29051	0.000215888	165.728	2	9.43881	8.43312e-05	187.45	2	6.01891	0	NM_001668.2	ARNT	ARNT	Homo sapiens	405		RefSeq
ARNT2	174.606	2	11.0622	0	182.884	2	5.29711	0	179.041	2	10.9932	0.0012987	185.921	2	10.8095	0	157.457	2	11.8608	0.00909091	174.082	2	8.54347	0	NM_014862.3	ARNT2	ARNT2	Homo sapiens	9915		RefSeq
ARNTL	201.399	2	20.6742	0.0389821	169.936	2	7.6696	0.132914	318.396	2	30.6964	2.10828e-05	216.053	2	17.6414	0.00273992	205.492	2	21.0247	0.000408163	187.868	2	21.6706	0.00745151	NM_001030272.1	ARNTL	ARNTL	Homo sapiens	406		RefSeq
ARNTL2	127.004	2	1.87394	0.518182	124.91	2	3.61464	0.603896	138.643	2	5.85171	0.118182	131.096	2	7.18636	0.319481	140.305	2	2.01226	0.0909091	135.845	2	6.62797	0.153247	NM_020183.3	ARNTL2	ARNTL2	Homo sapiens	56938		RefSeq
ARP11	130.452	2	0.412346	0.366234	130.307	2	8.44756	0.34026	133.395	2	4.5826	0.231169	141.403	2	2.24543	0.0714286	132.232	2	6.85624	0.279221	136.732	2	1.36301	0.136364	XR_041999.1	ARP11	ARP11	Homo sapiens	653857		RefSeq
ARPC1A	3094.76	2	323.514	0	3135.49	2	378.935	0	2856.21	2	70.3267	0	4287.82	2	398.453	0	2949.92	2	320.708	0	3083	2	219.745	0	NM_006409.2	ARPC1A	ARPC1A	Homo sapiens	10552		RefSeq
ARPC1B	598.944	2	38.6992	0	487.299	2	77.8428	0	555.857	2	79.3132	0	906.508	2	393.063	0	746.676	2	57.0012	0	816.717	2	35.8894	0	NM_005720.2	ARPC1B	ARPC1B	Homo sapiens	10095		RefSeq
ARPC2	1384.75	2	91.5262	4.03739e-05	1380.14	2	29.0294	0.000599822	1425.65	2	22.9385	0.00128206	1452.69	2	25.6367	0.00543478	1310.62	2	96.5847	0.0121883	1331.75	2	122.84	0.0110877	NM_005731.2	ARPC2	ARPC2	Homo sapiens	10109		RefSeq
ARPC3	3143.73	2	1548.88	0	2560.05	2	434.855	0	3092.1	2	62.769	0	3199.06	2	211.868	0	2750.76	2	19.9714	0	2816.31	2	98.6776	0	NM_005719.2	ARPC3	ARPC3	Homo sapiens	10094		RefSeq
ARPC4	816.913	2	176.344	0.000293647	558.82	2	138.379	0.0478594	748.986	2	44.9224	0.0143487	551.03	2	17.5897	0.0337126	726.95	2	74.537	0.00492161	474.29	2	31.6613	0.0201907	NM_005718.3	ARPC4	ARPC4	Homo sapiens	10093		RefSeq
ARPC5	3510.27	2	22.414	0	3340.36	2	212.133	0	2604.47	2	38.3447	0	4431.84	2	357.534	0	3304.13	2	170.722	0	3498.33	2	498.771	0	NM_005717.2	ARPC5	ARPC5	Homo sapiens	10092		RefSeq
ARPC5L	1041.5	2	161.556	0	701.255	2	54.7411	0	1138.65	2	91.3448	0	1129.27	2	7.46837	0	1174.53	2	165.715	0	832.515	2	154.704	0	NM_030978.1	ARPC5L	ARPC5L	Homo sapiens	81873		RefSeq
ARPM1	151.621	2	17.1335	0.0155844	132.216	2	3.14312	0.267533	148.773	2	2.02954	0.0272727	140.479	2	0.798626	0.0844156	150.944	2	13.4381	0.0181818	137.702	2	13.4344	0.122078	NM_032487.2	ARPM1	ARPM1	Homo sapiens	84517		RefSeq
ARPM2	129.526	2	2.21404	0.411688	125.956	2	2.20221	0.564935	129.138	2	3.86493	0.453247	130.942	2	9.35592	0.358442	135.137	2	9.52571	0.179221	128.176	2	2.42489	0.44026	NM_080431.3	ARPM2	ARPM2	Homo sapiens	140625		RefSeq
ARPP-21	127.88	2	2.53053	0.469529	126.912	2	1.16086	0.557589	122.562	2	1.65787	0.951528	127.819	2	4.27393	0.491171	123.59	2	1.50346	0.912137	128.309	2	3.2553	0.381406	NM_016300.4	ARPP-21	ARPP-21	Homo sapiens	10777		RefSeq
ARPP19	1046.45	2	29.2771	0	1218.72	2	16.1746	0	927.501	2	129.918	0	1085.64	2	97.0314	0	1144.4	2	248.669	0	1108.88	2	108.438	0	NM_006628.4	ARPP19	ARPP19	Homo sapiens	10776		RefSeq
ARR3	137.877	2	10.369	0.127273	133.03	2	6.8446	0.231169	120.75	2	6.44267	0.832468	130.835	2	1.5172	0.348052	122.097	2	1.19136	0.750649	121.811	2	9.12284	0.767532	NM_004312.1	ARR3	ARR3	Homo sapiens	407		RefSeq
ARRB1	234.454	2	30.159	0	193.64	2	14.6516	0	178.712	2	14.4886	1.3493e-05	158.522	2	3.2561	0.00170771	223.732	2	8.15691	0	183.493	2	24.8488	0	NM_020251.2	ARRB1	ARRB1	Homo sapiens	408		RefSeq
ARRB2	181.774	2	32.8591	0.00014252	193.478	2	31.7299	0.000709226	136.115	2	9.26237	0.0969143	144.425	2	13.9159	0.0024591	147.934	2	10.7759	0.00141761	151.564	2	7.80193	0.00128268	NM_004313.3	ARRB2	ARRB2	Homo sapiens	409		RefSeq
ARRDC1	161.685	2	23.9356	0.0038961	182.344	2	8.19097	0	175.371	2	9.50861	0.0012987	197.537	2	5.98688	0	144.635	2	5.57702	0.038961	167.547	2	23.4201	0.0012987	NM_152285.2	ARRDC1	ARRDC1	Homo sapiens	92714		RefSeq
ARRDC2	219.46	2	18.3456	0.00347844	211.68	2	0.861568	0.00432694	215.458	2	14.5465	0.123616	223.282	2	2.09613	0.00881191	245.14	2	1.96025	0.000747804	217.124	2	20.0274	0.0017003	NM_015683.1	ARRDC2	ARRDC2	Homo sapiens	27106		RefSeq
ARRDC3	226.597	2	49.0863	7.58981e-06	312.79	2	166.438	0	273.381	2	14.4653	7.58981e-06	202.572	2	23.192	0.000408163	223.665	2	41.3819	5.3972e-05	355.663	2	160.047	0	NM_020801.1	ARRDC3	ARRDC3	Homo sapiens	57561		RefSeq
ARRDC4	151.532	2	10.7712	0.000304436	284.881	2	77.9209	0	574.164	2	100.555	0	239.675	2	18.957	0	161.056	2	4.85605	0.000121437	400.827	2	132.063	0	NM_183376.1	ARRDC4	ARRDC4	Homo sapiens	91947		RefSeq
ARRDC5	122.749	2	2.99029	0.742857	128.69	2	0.474689	0.403896	139.932	2	9.25761	0.112987	120.619	2	4.30769	0.831169	126.158	2	2.66668	0.541558	125.946	2	12.9763	0.577922	NM_001080523.1	ARRDC5	ARRDC5	Homo sapiens	645432		RefSeq
ARS2	1990.88	2	204.021	0.00121774	1586.39	2	56.8218	0.159576	1825.88	2	194.786	0.033396	1386.48	2	77.0267	0.0119422	2587.05	2	99.6932	0.0389821	1778.63	2	73.0663	0.200008	NM_182800.2	ARS2	ARS2	Homo sapiens	51593		RefSeq
ARSA	163.929	2	13.415	0.00580958	175.894	2	25.903	0.00109293	166.624	2	6.43945	0.00638303	174.971	2	7.13283	0.000408163	162.52	2	0.492457	0.128268	179.176	2	11.6483	0.000661157	NM_000487.3	ARSA	ARSA	Homo sapiens	410		RefSeq
ARSB	158.564	2	3.052	0.00335867	155.876	2	9.59967	0.00587866	150.757	2	2.25531	0.00500361	178.119	2	7.08808	0.0169524	165.68	2	0.853962	0.00224859	152.596	2	7.60698	0.00533865	NM_198709.1	ARSB	ARSB	Homo sapiens	411		RefSeq
ARSD	178.362	2	0.685397	0.0559034	197.814	2	9.42059	0.0343883	190.704	2	1.08995	0.000104956	241.667	2	4.97673	0.00296459	162.757	2	10.8593	0.0259046	191.601	2	3.14019	0.00863023	NM_009589.2	ARSD	ARSD	Homo sapiens	414		RefSeq
ARSE	114.371	2	4.80043	0.964935	115.627	2	0.379415	0.963636	111.467	2	4.37619	0.996104	115.498	2	1.52018	0.964935	118.881	2	10.8564	0.890909	116.184	2	0.737589	0.949351	NM_000047.1	ARSE	ARSE	Homo sapiens	415		RefSeq
ARSF	123.672	2	6.62165	0.681818	119.188	2	2.73113	0.884416	120.829	2	5.11358	0.833766	117.647	2	2.06994	0.920779	119.874	2	5.91071	0.831169	114.355	2	1.65208	0.976623	NM_004042.3	ARSF	ARSF	Homo sapiens	416		RefSeq
ARSG	180.448	2	23.7431	0	179.436	2	3.22101	0	190.43	2	11.6306	0.0012987	217.87	2	3.495	0	182.647	2	3.61007	0.0012987	182.285	2	6.61247	0	NM_014960.2	ARSG	ARSG	Homo sapiens	22901		RefSeq
ARSH	135.81	2	3.30784	0.181818	125.886	2	7.27458	0.57013	127.219	2	15.275	0.598701	129.08	2	3.60671	0.425974	126.249	2	2.76232	0.523377	122.612	2	9.67998	0.753247	NM_001011719.1	ARSH	ARSH	Homo sapiens	347527		RefSeq
ARSI	124.596	2	6.45814	0.653247	117.389	2	1.87194	0.919481	122.04	2	0.768642	0.794805	116.358	2	1.90405	0.950649	113.923	2	1.57323	0.984416	127.361	2	15.3729	0.457143	NM_001012301.1	ARSI	ARSI	Homo sapiens	340075		RefSeq
ARSJ	138.167	2	8.29845	0.123377	146.304	2	3.48264	0.0272727	141.693	2	2.17633	0.0818182	125.544	2	6.53813	0.58961	149.026	2	22.1327	0.0246753	138.391	2	10.0634	0.105195	NM_024590.2	ARSJ	ARSJ	Homo sapiens	79642		RefSeq
ARSK	201.263	2	10.7461	0	215.482	2	33.4427	0	201.221	2	23.895	0	209.232	2	23.4037	0	189.35	2	2.85939	0	194.319	2	30.9591	0	NM_198150.1	ARSK	ARSK	Homo sapiens	153642		RefSeq
ART1	153.865	2	8.75606	0.00649351	160.397	2	17.3295	0.00649351	151.3	2	5.14568	0.0155844	161.298	2	4.30339	0.00779221	160.968	2	18.4968	0.00649351	156.072	2	0.177702	0.00649351	NM_004314.1	ART1	ART1	Homo sapiens	417		RefSeq
ART3	121.219	2	1.3142	0.788312	123.467	2	2.1683	0.696104	118.772	2	7.25872	0.897403	119.561	2	11.3947	0.861039	121.055	2	1.69209	0.787013	115.778	2	0.605381	0.957143	NM_001179.2	ART3	ART3	Homo sapiens	419		RefSeq
ART4	122.124	2	9.84447	0.757143	126.915	2	1.45119	0.503896	139.445	2	0.52966	0.109091	129.693	2	2.74403	0.394805	134.141	2	9.14618	0.231169	130.653	2	2.52453	0.331169	NM_021071.2	ART4	ART4	Homo sapiens	420		RefSeq
ART5	143.954	2	7.17137	0.0261224	161.456	2	0.542815	0.000102041	123.24	2	0.845712	0.816083	129.144	2	3.94308	0.481984	129.017	2	1.06103	0.378563	151.845	2	11.8088	0.0121437	NM_053017.2	ART5	ART5	Homo sapiens	116969		RefSeq
ARTN	149.771	2	4.05084	0.424184	152.361	2	5.93848	0.233747	186.464	2	7.87101	0.293097	163.376	2	6.72484	0.191393	142	2	16.9399	0.514355	156.733	2	1.81507	0.384122	NM_003976.2	ARTN	ARTN	Homo sapiens	9048		RefSeq
ARV1	201.312	2	34.1127	0	211.989	2	35.8636	0	232.079	2	18.8769	0	218.464	2	16.9736	0	192.497	2	7.25425	0	206.402	2	34.0521	0	NM_022786.1	ARV1	ARV1	Homo sapiens	64801		RefSeq
ARVCF	153.102	2	7.10415	0.00649351	158.789	2	4.78165	0.00649351	135.35	2	16.6683	0.151948	149.12	2	5.33132	0.0207792	159.184	2	6.29645	0.00779221	155.479	2	2.90871	0.00779221	NM_001670.1	ARVCF	ARVCF	Homo sapiens	421		RefSeq
ARVP6125	143.084	2	10.1531	0.075393	138.802	2	1.8651	0.209145	146.975	2	8.57857	0.0901746	140.501	2	1.73279	0.0182231	149.078	2	8.82789	0.000661157	145.485	2	11.4076	0.00513071	XR_041956.1	ARVP6125	ARVP6125	Homo sapiens	442092		RefSeq
ARX	136.178	2	2.4686	0.167533	136.708	2	7.01095	0.133766	134.833	2	5.86206	0.185714	142.383	2	8.68858	0.0636364	126.376	2	9.33275	0.51039	132.397	2	6.60267	0.266234	NM_139058.1	ARX	ARX	Homo sapiens	170302		RefSeq
AS3MT	141.423	2	8.48654	0.0727273	171.327	2	18.6167	0.0025974	137.829	2	0.59351	0.131169	153.916	2	6.66146	0.0103896	133.555	2	2.544	0.233766	173.187	2	0.886054	0	NM_020682.2	AS3MT	AS3MT	Homo sapiens	57412		RefSeq
ASAH1	222.822	2	12.941	0.00293557	223.896	2	10.0443	0.00461798	197.918	2	3.9316	0.00194299	246.895	2	54.2847	0.000273233	211.757	2	26.0792	0.00103306	219.335	2	14.7584	0.00303593	NM_177924.1	ASAH1	ASAH1	Homo sapiens	427		RefSeq
ASAH2	131.379	2	1.16922	0.169934	128.736	2	5.096	0.382495	131.281	2	1.58817	0.281433	129.671	2	2.04744	0.311036	127.298	2	2.74805	0.580427	128.901	2	4.95875	0.311036	XM_936277.1	ASAH2	ASAH2	Homo sapiens	56624		RefSeq
ASAH2B	143.164	2	4.97318	0.00623714	139.227	2	6.6829	0.0172449	146.33	2	11.6624	0.00683083	141.052	2	3.4582	0.0136018	144.642	2	2.61742	0.00389948	132.036	2	2.63245	0.182345	NM_001079516.1	ASAH2B	ASAH2B	Homo sapiens	653308		RefSeq
ASAH2C	155.924	2	0.972941	0.00519481	173.634	2	2.37085	0.0012987	192.796	2	14.6296	0.0012987	170.653	2	20.8245	0.0025974	167.437	2	7.35151	0.00519481	180.749	2	1.01915	0	XM_927086.2	ASAH2C	ASAH2C	Homo sapiens	653365		RefSeq
ASAM	128.794	2	2.29802	0.441559	122.659	2	12.2228	0.749351	146.244	2	18.7757	0.0532468	127.291	2	7.87836	0.528571	143.697	2	3.60528	0.0519481	123.6	2	7.59888	0.692208	NM_024769.2	ASAM	ASAM	Homo sapiens	79827		RefSeq
ASAP1	814.132	2	373.461	0	830.764	2	12.8467	0	652.105	2	152.458	0	565.652	2	68.2209	0	634.909	2	151.907	0	781.113	2	137.924	0	NM_018482.2	ASAP1	ASAP1	Homo sapiens	50807		RefSeq
ASAP1IT1	137.562	2	11.4913	0.137662	129.691	2	5.75956	0.349351	124.9	2	7.50004	0.633766	133.609	2	5.2784	0.21948	133.276	2	10.4018	0.271429	130.516	2	5.03749	0.335065	NR_002765.2	ASAP1IT1	ASAP1IT1	Homo sapiens	29065		RefSeq
ASAP2	342.587	2	73.874	0	427.941	2	2.11968	0	393.888	2	24.1299	0	467.431	2	15.7571	0	290.899	2	51.0336	0	409.193	2	63.1029	0	NM_003887.2	ASAP2	ASAP2	Homo sapiens	8853		RefSeq
ASAP3	387.336	2	35.3045	0	544.525	2	135.068	0	271.805	2	8.27367	0	449.328	2	110.6	0	391.495	2	17.5576	0	521.482	2	22.6539	0	NM_017707.2	ASAP3	ASAP3	Homo sapiens	55616		RefSeq
ASB1	391.485	2	14.1545	0	534.237	2	213.549	0	898.689	2	7.05374	0	702.433	2	77.0614	0	443.372	2	30.9087	0	572.715	2	141.062	0	NM_016114.3	ASB1	ASB1	Homo sapiens	51665		RefSeq
ASB10	128.789	2	10.7094	0.436364	121.761	2	8.94058	0.787013	139.629	2	3.41215	0.105195	126.012	2	6.26317	0.593507	130.411	2	1.17595	0.357143	130.242	2	9.06862	0.361039	NM_080871.2	ASB10	ASB10	Homo sapiens	136371		RefSeq
ASB11	124.274	2	4.14524	0.739587	129.416	2	3.83534	0.306615	128.534	2	6.22667	0.454297	132.238	2	2.4205	0.243301	134.064	2	1.10336	0.0738399	127.94	2	5.23771	0.435924	NM_080873.1	ASB11	ASB11	Homo sapiens	140456		RefSeq
ASB12	130.498	2	2.99369	0.366234	124.533	2	1.71998	0.62987	114.855	2	5.75621	0.980519	124.463	2	2.08532	0.666234	121.919	2	1.23002	0.75974	122.425	2	12.3324	0.738961	NM_130388.2	ASB12	ASB12	Homo sapiens	142689		RefSeq
ASB13	238.594	2	26.7797	0	260.834	2	61.541	0	243.916	2	15.7041	0	253.684	2	30.0009	0	227.34	2	10.2789	0	244.681	2	11.6764	0	NM_024701.2	ASB13	ASB13	Homo sapiens	79754		RefSeq
ASB14	128.624	2	14.7928	0.450649	123.776	2	1.07839	0.677922	117.171	2	5.12523	0.950649	122.092	2	1.31131	0.774026	120.167	2	3.46549	0.833766	124.495	2	5.00078	0.623377	NM_130387.4	ASB14	ASB14	Homo sapiens	142686		RefSeq
ASB15	114.434	2	3.48035	0.963636	117.601	2	1.05535	0.915584	124.502	2	5.91832	0.67013	118.203	2	0.695461	0.905195	118.11	2	7.4764	0.890909	117.04	2	0.222495	0.938961	NM_080928.2	ASB15	ASB15	Homo sapiens	142685		RefSeq
ASB16	133.369	2	15.2706	0.25974	126.949	2	1.7819	0.507792	126.42	2	6.40061	0.605195	126.62	2	0.506258	0.549351	145.917	2	4.95115	0.0298701	133.013	2	2.40106	0.251948	NM_080863.4	ASB16	ASB16	Homo sapiens	92591		RefSeq
ASB17	138.275	2	8.1032	0.0368367	132.813	2	0.629993	0.158843	128.421	2	2.47332	0.458061	129.871	2	6.75386	0.343265	135.827	2	13.9165	0.0719042	124.688	2	2.31835	0.715331	NM_080868.1	ASB17	ASB17	Homo sapiens	127247		RefSeq
ASB18	126.495	2	0.270692	0.551948	121.17	2	0.792061	0.807792	137.817	2	1.31343	0.131169	137.126	2	1.65264	0.137662	134.581	2	15.4144	0.224675	134.547	2	6.88804	0.197403	NM_212556.2	ASB18	ASB18	Homo sapiens	401036		RefSeq
ASB2	134.266	2	10.7096	0.227273	131.941	2	2.38761	0.271429	129.017	2	0.809198	0.444156	141.53	2	11.7006	0.074026	130.82	2	8.02248	0.328571	134.754	2	3.91533	0.197403	NM_016150.3	ASB2	ASB2	Homo sapiens	51676		RefSeq
ASB3	442.221	2	15.0271	0	448.727	2	63.7331	0	457.403	2	16.2748	0	341.387	2	49.1	0	419.192	2	63.1756	0	444.962	2	81.0461	0	NM_016115.3	ASB3	ASB3	Homo sapiens	51130		RefSeq
ASB4	128.749	2	0.208683	0.373108	129.034	2	2.33892	0.322632	131.749	2	6.23774	0.244104	133.293	2	4.96502	0.0891285	133.745	2	0.527573	0.10448	134.112	2	1.60086	0.26124	NM_145872.1	ASB4	ASB4	Homo sapiens	51666		RefSeq
ASB5	126.559	2	8.35172	0.598499	128.889	2	0.35607	0.357397	133.087	2	3.84744	0.148053	121.13	2	1.35998	0.888265	121.759	2	0.255381	0.876295	122.956	2	8.18357	0.843345	NM_080874.2	ASB5	ASB5	Homo sapiens	140458		RefSeq
ASB6	153.687	2	9.34307	0.0816475	170.299	2	4.72891	0.0510362	156.148	2	0.858539	0.126836	181.835	2	2.01562	0.0310982	150.655	2	3.28436	0.048427	153.545	2	6.65892	0.0749778	NM_017873.2	ASB6	ASB6	Homo sapiens	140459		RefSeq
ASB7	168.292	2	4.23668	1.86916e-07	154.923	2	5.57537	2.92056e-06	199.36	2	8.58371	2.50402e-06	151.014	2	16.2177	0.000186916	164.989	2	10.2859	3.10982e-05	150.75	2	0.0587185	9.5701e-05	NM_198243.1	ASB7	ASB7	Homo sapiens	140460		RefSeq
ASB8	261.772	2	12.607	0	265.232	2	24.548	0	266.781	2	60.8277	0	255.22	2	14.8783	0	261.183	2	7.54	0	277.33	2	0.667451	0	NM_024095.3	ASB8	ASB8	Homo sapiens	140461		RefSeq
ASB9	198.231	2	13.2814	8.43312e-07	208.571	2	15.9774	2.10828e-05	138.427	2	4.02648	0.463047	146.585	2	3.15773	0.12565	188.658	2	0.0757978	1.3493e-05	242.023	2	54.4819	0	NM_024087.1	ASB9	ASB9	Homo sapiens	140462		RefSeq
ASCC1	904.649	2	38.5514	0	948.864	2	228.935	0	858.075	2	33.5359	0	811.194	2	0.188741	0	675.07	2	45.2896	0	835.888	2	215.027	0	NM_015947.2	ASCC1	ASCC1	Homo sapiens	51008		RefSeq
ASCC2	1123.97	2	188.987	0	982.062	2	413.922	0	1629.12	2	19.6183	0	1308.06	2	216.762	0	1821.63	2	0.807123	0	1909.63	2	75.7024	0	NM_032204.3	ASCC2	ASCC2	Homo sapiens	84164		RefSeq
ASCC3	432.586	2	15.6455	0.000464639	370.027	2	44.4509	0.00381744	462.386	2	15.1031	0.00034968	326.949	2	3.12562	0.015321	393.307	2	11.6646	0.000685012	369.688	2	73.4116	0.000608998	NM_022091.3	ASCC3	ASCC3	Homo sapiens	10973		RefSeq
ASCL1	128.635	2	0.983268	0.446753	135.402	2	9.90437	0.168831	130.043	2	9.17121	0.42987	133.412	2	6.81965	0.254545	133.719	2	2.10681	0.235065	128.115	2	3.08101	0.437662	NM_004316.2	ASCL1	ASCL1	Homo sapiens	429		RefSeq
ASCL2	137.83	2	14.1615	0.132467	144.216	2	7.77535	0.0376623	139.322	2	1.70508	0.11039	150.971	2	2.63634	0.0142857	142.366	2	7.09391	0.0623377	138.793	2	4.4065	0.0987013	NM_005170.2	ASCL2	ASCL2	Homo sapiens	430		RefSeq
ASCL3	123.594	2	1.89801	0.690909	135.185	2	0.489391	0.168831	129.07	2	2.33752	0.449351	125.869	2	8.26073	0.571429	137.142	2	2.33174	0.146753	136.888	2	1.8956	0.132467	NM_020646.1	ASCL3	ASCL3	Homo sapiens	56676		RefSeq
ASCL4	115.66	2	1.47099	0.944156	114.647	2	3.47898	0.971429	113.695	2	1.66135	0.992208	115.284	2	2.77364	0.967533	120.212	2	2.56695	0.820779	111.58	2	6.36729	0.994805	NM_203436.1	ASCL4	ASCL4	Homo sapiens	121549		RefSeq
ASCL5	127.204	2	2.13314	0.553058	130.267	2	2.56561	0.413223	133.451	2	4.28622	0.275918	126.582	2	5.13693	0.590311	132.239	2	12.7362	0.286633	131.479	2	4.74223	0.258826	XM_001719321.1	ASCL5	ASCL5	Homo sapiens	647219		RefSeq
ASF1A	690.692	2	127.321	0	506.57	2	83.1205	0	643.015	2	8.47534	0	493.01	2	69.5947	0	550.979	2	14.7295	0	424.31	2	17.9108	0	NM_014034.1	ASF1A	ASF1A	Homo sapiens	25842		RefSeq
ASF1B	757.628	2	264.695	0	387.383	2	35.966	0	770.983	2	225.977	0	746.884	2	150.141	0	1050.22	2	139.169	0	625.518	2	150.947	0	NM_018154.2	ASF1B	ASF1B	Homo sapiens	55723		RefSeq
ASFMR1	137.526	2	6.5795	0.132467	133.567	2	15.8672	0.206493	143.973	2	15.3928	0.0688312	140.94	2	0.0106929	0.0753247	135.997	2	7.48004	0.158442	138.617	2	4.62274	0.0987013	NR_024502.1	ASFMR1	ASFMR1	Homo sapiens	100126270		RefSeq
ASGR1	157.224	2	15.5326	0.0038961	196.405	2	48.295	0	176.363	2	13.9512	0.0012987	148.528	2	3.7503	0.0207792	173.118	2	2.15253	0.0025974	200.215	2	23.1064	0	NM_001671.2	ASGR1	ASGR1	Homo sapiens	432		RefSeq
ASGR2	126.18	2	7.54074	0.73876	127.621	2	2.81542	0.555384	127.628	2	3.75643	0.611847	125.616	2	3.43222	0.759101	128.165	2	4.12214	0.58713	130.19	2	6.8202	0.351745	NM_080912.1	ASGR2	ASGR2	Homo sapiens	433		RefSeq
ASH1L	143.431	2	9.4671	0.0467533	155.829	2	1.31731	0.00649351	153.909	2	0.875217	0.0103896	150.054	2	11.6593	0.0168831	141.485	2	13.5752	0.0701299	148.395	2	3.48838	0.0207792	NM_018489.1	ASH1L	ASH1L	Homo sapiens	55870		RefSeq
ASH2L	1279.61	2	108.007	0	1063.26	2	71.293	0	934.392	2	36.8331	0	972.12	2	15.8237	0	1125.94	2	79.5461	0	1090.7	2	27.1323	0	NM_004674.1	ASH2L	ASH2L	Homo sapiens	9070		RefSeq
ASIP	114.913	2	0.44453	0.961039	110.372	2	1.36703	0.998701	113.773	2	12.3448	0.992208	122.534	2	4.08067	0.745455	110.801	2	10.6497	0.998701	109.779	2	3.56219	0.998701	NM_001672.2	ASIP	ASIP	Homo sapiens	434		RefSeq
ASL	165.396	2	6.66895	0.0988757	151.248	2	12.108	0.166667	229.742	2	19.8433	0.0568491	154.956	2	2.06533	0.117855	209.543	2	30.2983	0.0878512	183.453	2	4.81417	0.033267	NM_001024943.1	ASL	ASL	Homo sapiens	435		RefSeq
ASMT	117.476	2	6.3067	0.920779	121.168	2	12.3979	0.797403	115.606	2	0.984484	0.974026	123.05	2	11.2302	0.749351	119.389	2	5.67322	0.850649	113.659	2	1.56532	0.984416	NM_004043.1	ASMT	ASMT	Homo sapiens	438		RefSeq
ASMTL	441.083	2	96.1258	0	600.021	2	133.637	0	367.379	2	52.6029	0	488.084	2	88.1791	0	415.875	2	30.8114	0	597.07	2	61.5752	0	XM_942506.1	ASMTL	ASMTL	Homo sapiens	8623		RefSeq
ASNA1	180.792	2	32.251	0	186.419	2	8.90507	0	236.799	2	7.75449	0	173.082	2	13.8102	0.0025974	218.252	2	49.2271	0	183.958	2	15.163	0	NM_004317.2	ASNA1	ASNA1	Homo sapiens	439		RefSeq
ASNS	3194.13	2	1693.63	0	2371.28	2	550.248	0	5374.85	2	404.275	0	6754.75	2	618.259	0	2795.34	2	1778.77	0	3404.14	2	1493.32	0	NM_133436.1	ASNS	ASNS	Homo sapiens	440		RefSeq
ASNSD1	1357.05	2	175.332	0	1121.85	2	67.5939	0	1678.53	2	140.501	0	1387.83	2	95.4208	0	1493.18	2	8.45652	0	1219.85	2	139.974	0	NM_019048.1	ASNSD1	ASNSD1	Homo sapiens	54529		RefSeq
ASPA	129.605	2	18.0862	0.390909	135.634	2	11.0122	0.151948	126.17	2	3.43463	0.583117	132.781	2	4.05078	0.262338	125.331	2	7.92887	0.594805	123.416	2	5.72929	0.702597	NM_000049.2	ASPA	ASPA	Homo sapiens	443		RefSeq
ASPG	122.936	2	3.78302	0.737662	135.374	2	16.8813	0.175325	142.389	2	11.0942	0.0662338	135.766	2	6.16634	0.176623	124.169	2	2.67903	0.632467	134.01	2	5.91413	0.223377	NM_001080464.1	ASPG	ASPG	Homo sapiens	374569		RefSeq
ASPH	351.769	2	53.8578	0	508.787	2	72.9338	0	310.821	2	3.83685	9.8569e-09	340.756	2	12.0059	0	330.77	2	29.8966	1.25219e-07	455.596	2	161.633	3.6507e-10	NM_032468.2	ASPH	ASPH	Homo sapiens	444		RefSeq
ASPHD1	158.515	2	1.12378	0.00133333	158.438	2	4.071	1.49533e-06	147.207	2	7.14909	0.0891285	141.517	2	3.40845	0.0102565	146.29	2	5.30969	0.03005	167.136	2	18.2463	0.00011479	NM_181718.3	ASPHD1	ASPHD1	Homo sapiens	253982		RefSeq
ASPHD2	183.412	2	12.288	0	174.199	2	1.79364	0.0012987	188.982	2	1.38105	0.0012987	168.756	2	6.73341	0.0038961	202.755	2	5.37864	0	178.471	2	31.6834	0	NM_020437.3	ASPHD2	ASPHD2	Homo sapiens	57168		RefSeq
ASPM	1363.21	2	169.342	0	1790.07	2	125.16	0	1328.21	2	165.728	0	1075.53	2	181.417	0	1426.49	2	285.072	0	2013.47	2	341.842	0	NM_018136.2	ASPM	ASPM	Homo sapiens	259266		RefSeq
ASPN	119.655	2	1.44533	0.838961	122.224	2	10.2666	0.767532	122.136	2	2.67245	0.784416	117.341	2	5.68527	0.927273	112.224	2	4.71096	0.993506	118.184	2	0.154479	0.903896	NM_017680.3	ASPN	ASPN	Homo sapiens	54829		RefSeq
ASPRV1	145.081	2	9.00391	0.0324675	133.035	2	2.90644	0.238961	135.347	2	8.7252	0.164935	128.688	2	13.2593	0.422078	136.021	2	0.847783	0.163636	134.076	2	14.3986	0.228571	NM_152792.1	ASPRV1	ASPRV1	Homo sapiens	151516		RefSeq
ASPSCR1	527.163	2	52.9639	0	500.165	2	128.375	2.92056e-09	592.591	2	0.962146	4.85909e-07	625.124	2	55.1734	2.50402e-06	675.109	2	32.5502	7.88552e-08	644.182	2	61.023	7.12296e-05	NM_024083.2	ASPSCR1	ASPSCR1	Homo sapiens	79058		RefSeq
ASRGL1	276.534	2	52.7608	0	237.363	2	16.8128	0	192.573	2	24.3634	0.0012987	228.292	2	17.1199	0	260.051	2	42.0172	0	228.549	2	13.3294	0	NM_025080.2	ASRGL1	ASRGL1	Homo sapiens	80150		RefSeq
ASS1	766.29	2	56.8702	1.84919e-05	1250.74	2	66.7409	4.56338e-08	798.459	2	97.2302	0.00143995	1665.28	2	248.549	4.56338e-08	689.934	2	197.219	7.88552e-08	1286.18	2	291.175	2.33645e-08	NM_000050.3	ASS1	ASS1	Homo sapiens	445		RefSeq
ASTE1	177.872	2	15.6156	0	158.919	2	26.7928	0.00649351	228.184	2	30.8762	0	175.257	2	19.1815	0.0025974	185.726	2	19.8125	0	179.217	2	2.07807	0	NM_014065.2	ASTE1	ASTE1	Homo sapiens	28990		RefSeq
ASTL	130.234	2	4.4728	0.38052	122.909	2	3.60075	0.720779	139.903	2	21.5745	0.0857143	134.188	2	2.83019	0.209091	141.316	2	6.08137	0.0766234	128.113	2	1.57977	0.441559	NM_001002036.2	ASTL	ASTL	Homo sapiens	431705		RefSeq
ASTN1	127.901	2	1.81555	0.48838	132.935	2	2.15963	0.119224	124.883	2	2.38262	0.774592	135.365	2	2.46021	0.0863552	131.012	2	4.94353	0.235993	131.146	2	8.74396	0.261637	NM_207108.1	ASTN1	ASTN1	Homo sapiens	460		RefSeq
ASTN2	151.053	2	9.71708	8.70065e-05	144.888	2	4.1089	0.0190982	151.242	2	8.50484	0.000959431	160.016	2	10.8142	0.00128206	152.256	2	4.81655	0.00135948	168.651	2	37.6559	1.49533e-06	NM_198187.2	ASTN2	ASTN2	Homo sapiens	23245		RefSeq
ASXL1	427.791	2	4.21697	0	393.813	2	22.2833	0	373.023	2	8.56547	0	370.483	2	10.3641	0	344.02	2	16.6756	0	359.836	2	20.2088	0	NM_015338.3	ASXL1	ASXL1	Homo sapiens	171023		RefSeq
ASXL2	296.833	2	24.6027	0	359.68	2	215.311	0	377.078	2	15.4222	0	518.19	2	112.901	0	510.23	2	12.2633	0	506.334	2	92.7848	0	NM_018263.3	ASXL2	ASXL2	Homo sapiens	55252		RefSeq
ASXL3	124.354	2	9.65828	0.657143	121.993	2	2.26846	0.764935	119.024	2	1.84661	0.905195	120.759	2	1.07775	0.835065	129.045	2	6.77958	0.438961	118.257	2	3.80393	0.894805	XM_943275.1	ASXL3	ASXL3	Homo sapiens	80816		RefSeq
ASZ1	125.106	2	1.61113	0.715331	123.894	2	7.15571	0.784934	121.767	2	0.610013	0.841888	127.227	2	2.18674	0.544422	123.858	2	6.74086	0.778931	121.317	2	1.31948	0.915256	NM_130768.1	ASZ1	ASZ1	Homo sapiens	136991		RefSeq
ATAD1	949.181	2	65.8473	0	1046.6	2	138.982	0	1188.67	2	8.94874	0	1102.74	2	76.2962	0	806.038	2	36.9577	0	885.315	2	20.4694	0	NM_032810.2	ATAD1	ATAD1	Homo sapiens	84896		RefSeq
ATAD2	1722.31	2	339.268	0	988.79	2	447.926	0	943.547	2	10.5135	0	587.79	2	59.4767	0	1662.19	2	502.056	0	1143.01	2	369.649	0	NM_014109.2	ATAD2	ATAD2	Homo sapiens	29028		RefSeq
ATAD2B	171.299	2	24.1909	0.0012987	169.633	2	13.6116	0.0025974	162.773	2	37.9065	0.0038961	177.313	2	8.52054	0	185.196	2	20.6831	0	174.198	2	0.0269048	0	NM_017552.1	ATAD2B	ATAD2B	Homo sapiens	54454		RefSeq
ATAD3A	879.819	2	85.4534	0	579.313	2	70.1822	0	606.273	2	64.1449	0	424.531	2	53.8717	0	1148.61	2	174.463	0	593.939	2	137.965	0	NM_018188.2	ATAD3A	ATAD3A	Homo sapiens	55210		RefSeq
ATAD3B	199.078	2	11.9663	0	143.358	2	11.3247	0.0467533	160.805	2	15.0068	0.0038961	140.905	2	12.6276	0.0675325	244.885	2	7.94539	0	152.54	2	4.79228	0.0116883	NM_031921.4	ATAD3B	ATAD3B	Homo sapiens	83858		RefSeq
ATAD3C	120.144	2	6.46714	0.827273	133.577	2	7.66598	0.207792	142.756	2	7.43696	0.0649351	145.162	2	1.78331	0.0324675	129.833	2	11.3433	0.362338	128.555	2	0.806246	0.42987	NM_001039211.1	ATAD3C	ATAD3C	Homo sapiens	219293		RefSeq
ATAD5	127.983	2	0.908542	0.471429	127.731	2	4.26898	0.454545	130.461	2	1.57091	0.379221	122.877	2	2.56699	0.744156	118.653	2	1.38908	0.885714	121.751	2	0.781761	0.777922	NM_024857.3	ATAD5	ATAD5	Homo sapiens	79915		RefSeq
ATCAY	118.348	2	0.388296	0.88052	126.263	2	1.00477	0.546753	127.487	2	4.72938	0.545455	123.185	2	2.14282	0.727273	121.466	2	1.08421	0.77013	124.756	2	7.06906	0.627273	NM_033064.2	ATCAY	ATCAY	Homo sapiens	85300		RefSeq
ATE1	178.096	2	0.530812	0.000990963	168.802	2	3.60965	0.000567211	176.387	2	6.60621	0.000468388	149.869	2	1.52826	0.00397356	172.733	2	4.07532	0.000740451	156.034	2	3.13918	0.00237876	NM_007041.2	ATE1	ATE1	Homo sapiens	11101		RefSeq
ATF1	389.291	2	21.945	0	406.08	2	59.4205	0	414.707	2	14.9534	0	359.633	2	36.6632	0	356.884	2	14.2577	0	386.223	2	61.2431	0	NM_005171.2	ATF1	ATF1	Homo sapiens	466		RefSeq
ATF2	226.542	2	2.61354	0	245.97	2	50.1213	0	198.117	2	5.54619	0	178.41	2	35.7175	0	198.223	2	20.0506	0	207.06	2	29.9173	0	NM_001880.2	ATF2	ATF2	Homo sapiens	1386		RefSeq
ATF3	273.424	2	33.4832	0.10448	264.864	2	1.87827	0.473716	590.191	2	113.652	0.44075	367.426	2	73.1081	0.384379	246.838	2	45.2395	0.21074	351.328	2	40.9718	0.438819	NM_001030287.1	ATF3	ATF3	Homo sapiens	467		RefSeq
ATF4	4374.47	2	997.839	0	3789.16	2	151.203	0	5569.2	2	435.31	0	6206.68	2	13.3372	0	4671.52	2	1187.75	0	4206.37	2	58.2358	0	NM_001675.2	ATF4	ATF4	Homo sapiens	468		RefSeq
ATF5	593.803	2	225.545	0	310.06	2	97.9576	0	1372.97	2	214.502	0	1376.78	2	26.9369	0	1015.78	2	407.104	0	533.762	2	97.4705	0	NM_012068.2	ATF5	ATF5	Homo sapiens	22809		RefSeq
ATF6	1035.52	2	128.63	0	837.909	2	120.957	0	2571.32	2	351.757	0	1851.29	2	26.6071	0	1265.78	2	225.128	0	1049.92	2	37.8451	0	NM_007348.2	ATF6	ATF6	Homo sapiens	22926		RefSeq
ATF6B	138.294	2	2.05365	0.0294898	144.309	2	2.22255	0.00303593	135.782	2	0.303874	0.0986372	142.237	2	3.90683	0.00809917	133.488	2	7.11038	0.112967	139.131	2	2.4053	0.0282417	NM_004381.4	ATF6B	ATF6B	Homo sapiens	1388		RefSeq
ATF7	140.762	2	8.69276	0.0779221	151.061	2	6.3551	0.00779221	143.748	2	6.42602	0.061039	153.056	2	4.81977	0.0116883	126.696	2	0.823697	0.511688	141.138	2	0.315273	0.0662338	NM_006856.1	ATF7	ATF7	Homo sapiens	11016		RefSeq
ATF7IP	133.656	2	8.5922	0.237662	132.536	2	17.6034	0.267533	139.464	2	7.99758	0.119481	145.112	2	10.1313	0.038961	139.511	2	1.23497	0.1	143.778	2	6.1443	0.0415584	NM_018179.3	ATF7IP	ATF7IP	Homo sapiens	55729		RefSeq
ATF7IP2	183.714	2	11.2465	0	217.85	2	59.6315	0	172.774	2	0.394856	0.0025974	176	2	8.14065	0.0025974	181.052	2	17.784	0.0012987	206.871	2	40.9786	0	NM_024997.2	ATF7IP2	ATF7IP2	Homo sapiens	80063		RefSeq
ATG10	265.384	2	3.11788	0	277.615	2	66.0707	0	325.151	2	77.0505	0	324.409	2	0.617117	0	314.797	2	65.4963	0	310.402	2	38.6502	0	NM_031482.3	ATG10	ATG10	Homo sapiens	83734		RefSeq
ATG12	1435.32	2	656.916	0	1983.93	2	366.74	0	4128.53	2	809.556	0	1357.05	2	173.106	0	2157.08	2	320.682	0	2797.7	2	62.2354	0	NM_004707.2	ATG12	ATG12	Homo sapiens	9140		RefSeq
ATG16L1	592.698	2	109.403	0	596.096	2	15.3767	0	644.97	2	24.5522	0	570.719	2	33.9175	0	540.113	2	20.9095	0	545.389	2	85.73	0	NM_017974.3	ATG16L1	ATG16L1	Homo sapiens	55054		RefSeq
ATG16L2	159.716	2	2.10835	0.0038961	155.522	2	0.187432	0.00649351	152.35	2	2.11068	0.0142857	162.722	2	29.0477	0.00779221	149.658	2	4.90578	0.0181818	152.69	2	19.7458	0.0116883	NM_033388.1	ATG16L2	ATG16L2	Homo sapiens	89849		RefSeq
ATG2A	275.778	2	34.7229	0	344.248	2	38.2292	0	250.005	2	39.3118	0	278.977	2	8.50911	0	253.787	2	14.0579	0	377.203	2	50.0045	0	NM_015104.1	ATG2A	ATG2A	Homo sapiens	23130		RefSeq
ATG2B	157.204	2	1.20478	0.0038961	151.095	2	0.233324	0.00779221	158.802	2	12.4851	0.00519481	153.812	2	0.291912	0.0103896	141.496	2	7.6165	0.0766234	143.582	2	0.534846	0.0428571	NM_018036.4	ATG2B	ATG2B	Homo sapiens	55102		RefSeq
ATG3	822.8	2	115.129	0	737.387	2	76.2436	0	1109.04	2	50.6481	0	893.472	2	219.701	0	738.072	2	74.7598	0	630.518	2	17.3141	8.43312e-07	NM_022488.3	ATG3	ATG3	Homo sapiens	64422		RefSeq
ATG4A	220.636	2	33.8355	0.0211597	210.09	2	8.14501	0.0296374	238.962	2	18.1758	0.0308866	243.976	2	14.742	0.00270695	226.246	2	11.0751	0.0290257	235.914	2	30.0113	0.0113023	NM_178271.1	ATG4A	ATG4A	Homo sapiens	115201		RefSeq
ATG4B	431.772	2	5.41422	0.294553	404.185	2	11.0729	0.279791	432.655	2	25.6937	0.00413223	360.989	2	2.68255	0.385374	501.433	2	75.7536	0.318962	456.675	2	137.287	0.317926	NM_013325.4	ATG4B	ATG4B	Homo sapiens	23192		RefSeq
ATG4C	343.211	2	15.9293	0.0207868	325.462	2	17.3726	0.000121437	286.592	2	5.40447	0.033396	273.406	2	23.3102	0.0748895	340.797	2	35.3278	0.00367347	313.635	2	28.6582	0.000337325	NM_032852.2	ATG4C	ATG4C	Homo sapiens	84938		RefSeq
ATG4D	208.143	2	20.773	0	217.536	2	27.6112	0	193.576	2	17.4822	8.43312e-07	233.564	2	7.97537	0	198.956	2	4.44643	0	196.519	2	2.92936	0	NM_032885.4	ATG4D	ATG4D	Homo sapiens	84971		RefSeq
ATG5	311.178	2	45.3203	0	421.611	2	96.9768	0	266.097	2	16.663	0	373.985	2	42.1599	0	278.809	2	8.87256	0	401.082	2	18.4465	0	NM_004849.1	ATG5	ATG5	Homo sapiens	9474		RefSeq
ATG7	334.612	2	34.1177	0	345.05	2	37.9788	0	448.537	2	71.6063	0	460.833	2	165.873	0	432.452	2	62.1078	0	451.159	2	115.19	0	NM_006395.1	ATG7	ATG7	Homo sapiens	10533		RefSeq
ATG9A	329.123	2	61.3375	0.013725	351.274	2	79.0885	0.0686816	307.829	2	7.24634	0.080843	305.628	2	9.17822	0.0440106	294.659	2	13.67	0.142019	308.806	2	22.5998	0.0761273	NM_001077198.1	ATG9A	ATG9A	Homo sapiens	79065		RefSeq
ATG9B	121.642	2	1.96025	0.775325	122.585	2	1.08127	0.733766	122.842	2	7.45683	0.738961	120.765	2	3.67929	0.831169	115.993	2	7.58858	0.941558	131.74	2	6.71377	0.288312	NM_173681.3	ATG9B	ATG9B	Homo sapiens	285973		RefSeq
ATHL1	233.783	2	89.682	0	219.446	2	9.81716	0	189.276	2	50.8768	0.0012987	206.952	2	38.2584	0	188.026	2	24.4611	0	200.684	2	5.28118	0	NM_025092.1	ATHL1	ATHL1	Homo sapiens	80162		RefSeq
ATIC	3382.34	2	303.347	0	2891.06	2	416.337	0	4263.71	2	565.973	0	3395.81	2	411.023	0	3935.86	2	339.212	0	3293.82	2	1212.36	0	NM_004044.4	ATIC	ATIC	Homo sapiens	471		RefSeq
ATL1	172.693	2	7.06191	3.37325e-06	161.964	2	10.3914	5.3972e-05	161.059	2	1.47833	0.0076109	165.377	2	14.1855	5.3972e-05	175.186	2	5.60889	2.10828e-05	157.12	2	2.77848	0.00389948	NM_181598.3	ATL1	ATL1	Homo sapiens	51062		RefSeq
ATL2	487.281	2	57.8271	0	568.636	2	258.694	0	379.211	2	0.634876	0	344.804	2	7.65822	0	509.247	2	80.1775	0	540.22	2	170.179	0	NM_022374.1	ATL2	ATL2	Homo sapiens	64225		RefSeq
ATL3	451.57	2	91.7643	0	354.915	2	20.2282	0	551.925	2	143.088	0	350.087	2	64.8154	0	680.358	2	188.857	0	543.24	2	224.881	0	NM_015459.3	ATL3	ATL3	Homo sapiens	25923		RefSeq
ATM	293.429	2	37.5157	0.0464481	319.808	2	23.3876	0.0436739	277.825	2	72.5598	0.157331	322.062	2	2.43608	0.331278	303.002	2	10.4317	0.178196	350.087	2	62.5494	0.397072	NM_138292.3	ATM	ATM	Homo sapiens	472		RefSeq
ATMIN	390.524	2	76.8683	0	454.12	2	36.9637	0	469.733	2	75.7473	0	494.416	2	57.3013	0	380.959	2	16.68	0	348.021	2	60.6169	0	NM_015251.2	ATMIN	ATMIN	Homo sapiens	23300		RefSeq
ATN1	201.468	2	41.8469	0.303094	218.185	2	12.2237	0.170593	248.287	2	11.0246	0.335274	235.693	2	10.0792	0.147336	210.794	2	13.8863	0.353589	211.463	2	42.6754	0.313699	NM_001007026.1	ATN1	ATN1	Homo sapiens	1822		RefSeq
ATOH1	121.883	2	0.602146	0.768831	126.137	2	3.46263	0.558442	120.545	2	2.94978	0.846753	122.458	2	11.867	0.733766	120.318	2	11.0337	0.84026	118.173	2	2.85589	0.901299	NM_005172.1	ATOH1	ATOH1	Homo sapiens	474		RefSeq
ATOH7	140.434	2	0.589024	0.103897	145.566	2	5.41803	0.0221319	140.861	2	6.80916	0.0197411	141.383	2	1.90503	0.0140336	137.797	2	3.60936	0.0637755	140.764	2	0.241465	0.0485748	NM_145178.2	ATOH7	ATOH7	Homo sapiens	220202		RefSeq
ATOH8	126.455	2	3.24511	0.551948	131.168	2	1.40563	0.305195	127.535	2	5.81301	0.548052	129.705	2	6.65077	0.411688	136.047	2	3.75825	0.161039	129.422	2	12.9163	0.374026	NM_032827.3	ATOH8	ATOH8	Homo sapiens	84913		RefSeq
ATOX1	1075.61	2	168.903	0	865.515	2	74.8423	0	1111.89	2	242.539	0	1346.46	2	79.342	0	828.819	2	135.209	0	1000.62	2	387.673	0	NM_004045.3	ATOX1	ATOX1	Homo sapiens	475		RefSeq
ATP10A	190.128	2	21.3819	0.00115449	162.638	2	6.43336	0.0184719	200.593	2	27.0338	0.000614775	172.273	2	17.1272	5.3972e-05	193.807	2	16.7748	0.0100194	167.162	2	1.6243	0.0089467	NM_024490.3	ATP10A	ATP10A	Homo sapiens	57194		RefSeq
ATP10B	130.012	2	13.8831	0.377922	127.151	2	8.4647	0.501299	138.298	2	7.75261	0.131169	132.679	2	2.42507	0.27013	130.737	2	18.3587	0.383117	128.637	2	9.58823	0.433766	XM_927593.1	ATP10B	ATP10B	Homo sapiens	23120		RefSeq
ATP10D	121.925	2	11.5451	0.762338	128.471	2	0.422656	0.420779	125.766	2	18.9249	0.550649	119.248	2	3.15019	0.872727	116.159	2	2.72261	0.948052	133.22	2	8.34235	0.251948	NM_020453.2	ATP10D	ATP10D	Homo sapiens	57205		RefSeq
ATP11A	122.172	2	5.60191	0.886415	128.309	2	0.510339	0.478166	128.841	2	5.9541	0.427512	126.22	2	2.19916	0.635985	128.228	2	5.43088	0.497406	116.346	2	2.50956	0.993169	NM_015205.1	ATP11A	ATP11A	Homo sapiens	23250		RefSeq
ATP11B	264.068	2	3.42135	0	306.375	2	14.4201	0	316.698	2	2.4904	0	329.72	2	4.18743	0	253.187	2	6.80009	0.000304436	329.115	2	49.8002	0	NM_014616.1	ATP11B	ATP11B	Homo sapiens	23200		RefSeq
ATP11C	294.473	2	48.0984	3.6507e-10	281.929	2	17.2839	0	234.095	2	27.7405	9.12848e-05	226.671	2	3.65446	7.12296e-05	263.285	2	35.2868	4.56338e-08	252.871	2	23.42	0	NM_173694.3	ATP11C	ATP11C	Homo sapiens	286410		RefSeq
ATP12A	128.426	2	2.81857	0.450649	130.556	2	16.8021	0.311688	137.169	2	0.720391	0.141558	137.68	2	0.25589	0.127273	140.408	2	22.3141	0.0753247	138.033	2	6.52941	0.105195	NM_001676.3	ATP12A	ATP12A	Homo sapiens	479		RefSeq
ATP13A1	357.809	2	55.0934	0	309.653	2	22.6679	0	453.604	2	25.5779	0	394.155	2	19.9372	0	511.277	2	50.0952	0	462.48	2	27.9227	0	NM_020410.1	ATP13A1	ATP13A1	Homo sapiens	57130		RefSeq
ATP13A2	242.558	2	7.09668	0	282.781	2	11.4674	0	253.025	2	19.6084	0	310.763	2	5.51297	0	230.165	2	5.46282	0	221.884	2	6.66861	0	NM_022089.1	ATP13A2	ATP13A2	Homo sapiens	23400		RefSeq
ATP13A3	145.979	2	17.4193	0.358496	147.18	2	11.8398	0.168501	146.733	2	14.6673	0.0393456	131.007	2	2.59466	0.357397	147.473	2	4.17636	0.0397108	141.883	2	8.42831	0.187877	XM_931948.1	ATP13A3	ATP13A3	Homo sapiens	79572		RefSeq
ATP13A4	123.08	2	6.7699	0.720779	136.817	2	3.85389	0.127273	135.474	2	12.9559	0.155844	130.683	2	6.57158	0.362338	142.949	2	15.2274	0.0558442	133.14	2	14.8915	0.237662	NM_032279.2	ATP13A4	ATP13A4	Homo sapiens	84239		RefSeq
ATP13A5	117.724	2	5.0416	0.907792	121.853	2	3.92461	0.77013	111.269	2	1.94158	0.993506	117.377	2	4.62347	0.927273	124.924	2	5.3655	0.583117	109.326	2	7.8409	0.998701	NM_198505.2	ATP13A5	ATP13A5	Homo sapiens	344905		RefSeq
ATP1A1	2194.47	2	555.067	0	2727.34	2	504.385	0	2227.18	2	93.7993	0	2492.64	2	89.5366	0	1746.11	2	225.381	0	2444.19	2	525.904	0	NM_000701.6	ATP1A1	ATP1A1	Homo sapiens	476		RefSeq
ATP1A2	128.306	2	3.63786	0.450649	117.913	2	2.3609	0.909091	116.443	2	3.83855	0.966234	122.797	2	1.67389	0.74026	114.111	2	7.07435	0.980519	109.924	2	7.17699	0.998701	NM_000702.2	ATP1A2	ATP1A2	Homo sapiens	477		RefSeq
ATP1A3	152.846	2	2.27488	0.00649351	168.634	2	18.3982	0.0025974	142.584	2	2.93915	0.0688312	154.219	2	2.72644	0.0103896	166.376	2	7.17914	0.00649351	157.159	2	0.473837	0.00649351	NM_152296.3	ATP1A3	ATP1A3	Homo sapiens	478		RefSeq
ATP1A4	124.996	2	1.20428	0.71631	123.369	2	2.00609	0.808926	117.443	2	0.328682	0.992228	125.795	2	0.433044	0.667411	124.308	2	3.57976	0.71041	116.644	2	1.31618	0.990164	NM_001001734.1	ATP1A4	ATP1A4	Homo sapiens	480		RefSeq
ATP1B1	1288.11	2	380.449	0	1279.06	2	239.313	0	822.202	2	389.281	0	1036.55	2	15.8188	0	757.315	2	136.628	0	840.28	2	49.5054	0	NM_001001787.1	ATP1B1	ATP1B1	Homo sapiens	481		RefSeq
ATP1B2	122.546	2	4.06909	0.748052	136.818	2	9.34676	0.123377	134.78	2	2.33595	0.2	136.348	2	5.61456	0.161039	130.746	2	1.7949	0.346753	131.594	2	6.41824	0.294805	NM_001678.3	ATP1B2	ATP1B2	Homo sapiens	482		RefSeq
ATP1B3	2062.49	2	155.964	0.0195925	2429.48	2	190.55	0.00648222	1701.42	2	70.7501	0.0205698	2013.54	2	112.99	0.00908789	2122.11	2	260.565	0.00227822	2154.65	2	25.3589	0.00527633	NM_001679.2	ATP1B3	ATP1B3	Homo sapiens	483		RefSeq
ATP1B4	116.242	2	3.58897	0.935065	119.936	2	2.09014	0.855844	125.264	2	5.61745	0.624675	119.689	2	5.1331	0.871429	125.553	2	6.89895	0.548052	117.047	2	0.169804	0.938961	NM_012069.2	ATP1B4	ATP1B4	Homo sapiens	23439		RefSeq
ATP2A1	127.9	2	0.020413	0.50359	127.364	2	1.08966	0.466835	128.748	2	0.431956	0.659699	121.644	2	0.692548	0.910712	124.457	2	1.2191	0.788374	127.422	2	5.6331	0.662991	XM_937782.1	ATP2A1	ATP2A1	Homo sapiens	487		RefSeq
ATP2A2	1325.59	2	610.749	0	1111.53	2	222.394	0	999.682	2	9.06049	0	1044.19	2	159.739	0	971.154	2	140.382	0	860.024	2	109.958	0	NM_170665.2	ATP2A2	ATP2A2	Homo sapiens	488		RefSeq
ATP2A3	178.774	2	10.5581	7.58981e-06	179.775	2	0.551401	3.37325e-06	145.792	2	1.3462	0.0131768	168.279	2	11.0993	2.10828e-05	156.425	2	8.06159	0.0109597	170.295	2	16.6356	6.83083e-05	NM_174955.1	ATP2A3	ATP2A3	Homo sapiens	489		RefSeq
ATP2B1	205.063	2	19.9611	0.000512898	230.282	2	19.1674	0.000266136	244.423	2	3.6459	0.000398922	263.18	2	8.64692	1.49533e-06	212.955	2	5.1963	0.00473784	247.443	2	30.9462	0.00231149	NM_001001323.1	ATP2B1	ATP2B1	Homo sapiens	490		RefSeq
ATP2B2	122.925	2	1.56886	0.873704	118.636	2	5.06951	0.985139	123.744	2	2.2679	0.89264	117.993	2	1.52953	0.994697	124.109	2	1.73257	0.798849	118.807	2	0.298049	0.975205	NM_001683.2	ATP2B2	ATP2B2	Homo sapiens	491		RefSeq
ATP2B3	129	2	1.76907	0.397623	128.659	2	5.84507	0.360992	123.748	2	0.505704	0.895995	132.636	2	2.36583	0.140854	130.465	2	2.37404	0.232976	130.6	2	0.511943	0.561181	NM_001001344.1	ATP2B3	ATP2B3	Homo sapiens	492		RefSeq
ATP2B4	299.031	2	52.1858	0	337.48	2	44.5818	3.38092e-06	301.332	2	5.8911	3.6507e-10	318.837	2	82.6139	9.8569e-06	288.912	2	44.3782	0	349.823	2	83.4514	2.33645e-08	NM_001684.3	ATP2B4	ATP2B4	Homo sapiens	493		RefSeq
ATP2C1	482.178	2	125.316	0	469.243	2	148.832	0	433.455	2	9.25133	0	529.739	2	2.35447	0	460.777	2	41.2597	0	414.456	2	15.3478	0	NM_014382.2	ATP2C1	ATP2C1	Homo sapiens	27032		RefSeq
ATP2C2	187.997	2	8.98525	0	228.116	2	43.4194	0	327.149	2	79.8677	0	295.34	2	96.1994	0	193.937	2	5.06925	0	213.225	2	67.6523	0	NM_014861.1	ATP2C2	ATP2C2	Homo sapiens	9914		RefSeq
ATP4A	130.446	2	8.25637	0.368831	141.133	2	14.1524	0.0649351	129.027	2	9.2862	0.422078	130.037	2	0.302619	0.38052	141.062	2	13.6148	0.0714286	156.873	2	0.926205	0.00649351	NM_000704.2	ATP4A	ATP4A	Homo sapiens	495		RefSeq
ATP4B	129.948	2	2.97688	0.286172	123.773	2	1.42835	0.881634	124.451	2	0.868325	0.87666	125.791	2	1.0298	0.74218	125.32	2	0.900228	0.732647	122.364	2	3.18405	0.952001	XM_939372.1	ATP4B	ATP4B	Homo sapiens	496		RefSeq
ATP5A1	11455.2	2	1778.62	0	11082.2	2	970.15	0	10197.4	2	749.97	0	10461.6	2	313.139	0	10905.8	2	568.395	0	11459.9	2	2181.3	0	NM_001001937.1	ATP5A1	ATP5A1	Homo sapiens	498		RefSeq
ATP5B	23790.2	2	438.874	0	21271.9	2	1556.72	0	20598.7	2	1499.28	0	18963.5	2	642.729	0	19885.6	2	63.9661	0	19076.1	2	2514.6	0	NM_001686.3	ATP5B	ATP5B	Homo sapiens	506		RefSeq
ATP5C1	5232.12	2	456.421	0	4625.42	2	1044.74	0	3103.05	2	355.744	0	2885.18	2	34.6009	0	3729.68	2	52.616	0	3373.62	2	165.096	0	NM_005174.2	ATP5C1	ATP5C1	Homo sapiens	509		RefSeq
ATP5D	3308.82	2	293.582	0	3144.16	2	467.351	0	2611.73	2	95.526	0	2284.61	2	362.624	0	2180.51	2	328.613	0	2153.16	2	227.475	0	NM_001687.4	ATP5D	ATP5D	Homo sapiens	513		RefSeq
ATP5E	3619.04	2	49.5194	0	3846.91	2	960.358	0	2841.15	2	234.453	0	2266.51	2	190.944	0	2620.37	2	309.501	0	3130.5	2	203.722	0	NM_001001977.1	ATP5E	ATP5E	Homo sapiens	514		RefSeq
ATP5EP2	14189.7	2	1870.56	0	13009.8	2	2814.25	0	12752.3	2	2254.29	0	12393.1	2	503.145	0	13641.3	2	1312.09	0	12347.7	2	2817.44	0	NR_002162.1	ATP5EP2	ATP5EP2	Homo sapiens	432369		RefSeq
ATP5F1	5603.48	2	91.3417	0	5235.21	2	1091.31	0	3750.94	2	349.812	0	3336.79	2	110.609	0	4763.18	2	421.397	0	4294.16	2	454.821	0	NM_001688.3	ATP5F1	ATP5F1	Homo sapiens	515		RefSeq
ATP5G1	1407.5	2	126.883	0	1195.26	2	252.392	0	1081.44	2	188.865	0	1201.04	2	264.671	0	1358.81	2	403.347	0	1374.62	2	699.874	0	NM_001002027.1	ATP5G1	ATP5G1	Homo sapiens	516		RefSeq
ATP5G2	1183.58	2	96.0381	0.00467761	1359.58	2	57.2473	0.00612486	1281.91	2	75.5453	0.143777	1587.96	2	498.396	0.0290257	1016.54	2	212.739	0.0357667	1427.79	2	106.273	0.110292	NM_005176.4	ATP5G2	ATP5G2	Homo sapiens	517		RefSeq
ATP5G3	337.241	2	28.3709	0	241.1	2	15.982	0	282.851	2	36.0836	0	220.347	2	5.5957	0	352.657	2	43.5857	0	243.975	2	53.4726	0	NM_001002256.1	ATP5G3	ATP5G3	Homo sapiens	518		RefSeq
ATP5H	11807.5	2	1753.27	0	11388.2	2	776.541	0	10009.4	2	764.012	0	12747.4	2	1465.48	0	9776.45	2	165.075	0	10536.9	2	589.905	0	NM_001003785.1	ATP5H	ATP5H	Homo sapiens	10476		RefSeq
ATP5I	3757.05	2	419.212	0.00694881	3571.85	2	152.778	0.0665466	3022.92	2	100.152	0.000820711	3019.93	2	66.4714	0.000343601	3133.78	2	76.7287	0.00404847	3094.54	2	178.047	0.0326061	NM_007100.2	ATP5I	ATP5I	Homo sapiens	521		RefSeq
ATP5J	4768.42	2	167.057	0	4330.7	2	482.949	0	4412.51	2	382.615	0	3883.82	2	14.2796	0	4477.49	2	92.5012	0	3896.53	2	454.097	0	NM_001003703.1	ATP5J	ATP5J	Homo sapiens	522		RefSeq
ATP5J2	5907.4	2	318.49	0	4649.84	2	707.425	0	3437.68	2	120.729	0	3090.9	2	197.201	0	4380.6	2	550.189	0	3872.76	2	1213.12	0	NM_001003714.1	ATP5J2	ATP5J2	Homo sapiens	9551		RefSeq
ATP5L	4220.17	2	618.559	0	3726.19	2	45.8457	0	4230.38	2	720.337	0	3729.53	2	334.342	0	4017.86	2	878.751	0	3673.42	2	782.983	0	NM_006476.4	ATP5L	ATP5L	Homo sapiens	10632		RefSeq
ATP5O	9002.38	2	242.57	0	8712.01	2	828.234	0	6206.9	2	321.339	0	6593.03	2	784.775	0	6664.51	2	410.984	0	6614.76	2	353.562	0	NM_001697.2	ATP5O	ATP5O	Homo sapiens	539		RefSeq
ATP5S	211.797	2	2.00421	2.92056e-09	218.45	2	15.7218	4.56338e-08	221.403	2	21.9659	2.33645e-08	219.595	2	14.07	1.86916e-07	193.896	2	15.2507	3.38092e-06	195.363	2	4.55478	1.23211e-06	NM_015684.2	ATP5S	ATP5S	Homo sapiens	27109		RefSeq
ATP5SL	1253.13	2	34.9024	0	1135.24	2	343.442	0	845.113	2	101.397	0	867.261	2	56.1309	0	933.485	2	15.1463	0	925.432	2	12.5773	0	NM_018035.1	ATP5SL	ATP5SL	Homo sapiens	55101		RefSeq
ATP6AP1	1734.32	2	359.689	0	1884.01	2	444.163	0	2263.61	2	212.832	0	3242.3	2	1179.89	0	2299.29	2	47.7373	0	3086.16	2	612.389	0	NM_001183.3	ATP6AP1	ATP6AP1	Homo sapiens	537		RefSeq
ATP6AP1L	217.05	2	32.8813	0	239.17	2	10.1875	0	301.311	2	26.7742	0	442.477	2	8.02866	0	216.838	2	11.6328	0	239.205	2	5.93893	0	NM_001017971.1	ATP6AP1L	ATP6AP1L	Homo sapiens	92270		RefSeq
ATP6AP2	2626.55	2	298.797	0	3151.98	2	123.936	0	2962.95	2	26.0078	0	3968.11	2	165.602	0	2457.45	2	254.163	0	3567.95	2	257.464	0	NM_005765.2	ATP6AP2	ATP6AP2	Homo sapiens	10159		RefSeq
ATP6V0A1	1156.47	2	186.746	0	1640.03	2	381.381	0	1148.85	2	111.189	0	1351.45	2	136.849	0	1239.39	2	137.406	0	1877.6	2	103.054	0	NM_005177.2	ATP6V0A1	ATP6V0A1	Homo sapiens	535		RefSeq
ATP6V0A2	263.781	2	18.8558	0	206.122	2	24.5237	0	330.322	2	14.6946	0	271.555	2	36.4984	0	299.114	2	12.0919	0	192.253	2	21.7262	0	NM_012463.2	ATP6V0A2	ATP6V0A2	Homo sapiens	23545		RefSeq
ATP6V0A4	124.97	2	1.90131	0.777135	126.376	2	2.4486	0.58373	123.714	2	4.78242	0.905898	124.806	2	0.760267	0.819448	125.76	2	0.448243	0.675223	131.731	2	12.2127	0.223537	NM_130840.2	ATP6V0A4	ATP6V0A4	Homo sapiens	50617		RefSeq
ATP6V0B	1469.64	2	166.698	0	1088.61	2	79.6347	0	1644.93	2	316.776	0	1866.48	2	85.9682	0	1788.42	2	70.8818	0	1414.95	2	188.563	0	NM_004047.2	ATP6V0B	ATP6V0B	Homo sapiens	533		RefSeq
ATP6V0C	2247.24	2	352.64	0.00438413	2329.38	2	251.298	8.0206e-07	2142.01	2	253.421	0.000142019	2141.18	2	9.52443	0.000201288	2299.13	2	27.8742	6.07386e-05	2151.78	2	147.11	2.00321e-05	NM_001694.2	ATP6V0C	ATP6V0C	Homo sapiens	527		RefSeq
ATP6V0D1	471.737	2	96.1825	0	399.123	2	50.3813	0	420.293	2	86.2709	0	462.711	2	7.91938	0	611.641	2	74.4813	0	410.695	2	128.741	0	NM_004691.3	ATP6V0D1	ATP6V0D1	Homo sapiens	9114		RefSeq
ATP6V0D2	147.51	2	14.5789	0.0246753	142.607	2	7.39256	0.0493507	149.678	2	6.50611	0.0233766	144.036	2	6.20227	0.0467533	140.309	2	6.7907	0.0948052	140.441	2	15.5048	0.0818182	NM_152565.1	ATP6V0D2	ATP6V0D2	Homo sapiens	245972		RefSeq
ATP6V0E1	3070.14	2	57.4752	0	3018.55	2	500.61	0	2140.31	2	126.791	0	2986.22	2	335.161	0	3085.62	2	73.7072	0	3058.75	2	240.477	0	NM_003945.3	ATP6V0E1	ATP6V0E1	Homo sapiens	8992		RefSeq
ATP6V0E2	1570.44	2	587.231	0	1169.7	2	572.505	0	1223.34	2	89.9373	0	1129.4	2	168.771	0	1477.65	2	196.543	0	1222.71	2	62.2953	0	NM_145230.1	ATP6V0E2	ATP6V0E2	Homo sapiens	155066		RefSeq
ATP6V1A	2558.46	2	178.595	0	2776.46	2	235.399	0	2296.18	2	192.339	0	2412.66	2	229.844	0	2698.94	2	386.566	0	3056.19	2	308.812	0	NM_001690.2	ATP6V1A	ATP6V1A	Homo sapiens	523		RefSeq
ATP6V1B1	158.713	2	1.53901	0.0038961	195.808	2	34.3137	0	152.66	2	4.96907	0.0142857	165.765	2	9.13012	0.0038961	178.564	2	11.8066	0.0012987	184.239	2	22.9529	0	NM_001692.2	ATP6V1B1	ATP6V1B1	Homo sapiens	525		RefSeq
ATP6V1B2	1687.41	2	273.836	0	1747.52	2	87.945	0	1866.78	2	150.881	0	1824.31	2	99.6418	0	1885.84	2	89.9989	0	2112.81	2	56.1576	0	NM_001693.2	ATP6V1B2	ATP6V1B2	Homo sapiens	526		RefSeq
ATP6V1C1	350.855	2	5.3234	0	361.896	2	95.6231	0	264.33	2	20.4739	0	282.254	2	1.0568	0	411.861	2	58.9306	0	353.643	2	40.022	0	NM_001695.3	ATP6V1C1	ATP6V1C1	Homo sapiens	528		RefSeq
ATP6V1C2	124.6	2	1.62068	0.724082	128.828	2	2.01009	0.316891	123.962	2	2.74424	0.825413	123.885	2	2.4143	0.80489	125.503	2	6.18289	0.631539	129.803	2	2.84798	0.275918	NM_144583.3	ATP6V1C2	ATP6V1C2	Homo sapiens	245973		RefSeq
ATP6V1D	1582.64	2	99.6763	0	1504.56	2	130.54	0	1377.18	2	27.5046	0	1345	2	236.395	0	1612.64	2	154.399	0	1465.07	2	79.9689	0	NM_015994.2	ATP6V1D	ATP6V1D	Homo sapiens	51382		RefSeq
ATP6V1E1	2406.46	2	99.0628	0	2157.59	2	349.737	0	1997.8	2	309.041	0	2472.68	2	506.856	0	3076.92	2	251.609	0	3012.69	2	555.009	0	NM_001039367.1	ATP6V1E1	ATP6V1E1	Homo sapiens	529		RefSeq
ATP6V1E2	340.737	2	137.123	0	282.048	2	24.5002	0	463.277	2	20.4894	0	324.824	2	34.8039	0	370.228	2	19.1773	0	406.151	2	54.8491	0	NM_080653.3	ATP6V1E2	ATP6V1E2	Homo sapiens	90423		RefSeq
ATP6V1F	3642.86	2	562.203	0	3679.86	2	317.154	0	3587.76	2	73.1671	0	4435.06	2	151.349	0	4194.04	2	318.602	0	4284.19	2	167.957	0	NM_004231.2	ATP6V1F	ATP6V1F	Homo sapiens	9296		RefSeq
ATP6V1G1	4073.29	2	187.377	0	3613.36	2	365.943	0	4504.03	2	45.1478	0	4947.74	2	710.529	0	4191.66	2	71.8151	0	3576.41	2	104.42	0	NM_004888.2	ATP6V1G1	ATP6V1G1	Homo sapiens	9550		RefSeq
ATP6V1G2	151.593	2	9.90226	0.136962	160.593	2	14.8259	0.0477686	142.583	2	15.357	0.14876	136.337	2	0.790939	0.0890749	143.466	2	15.2801	0.0109597	151.91	2	16.1943	0.00461798	NM_130463.2	ATP6V1G2	ATP6V1G2	Homo sapiens	534		RefSeq
ATP6V1G3	132.016	2	4.35639	0.286633	130.428	2	9.9617	0.207468	125.655	2	1.76183	0.736481	126.357	2	6.59994	0.597334	129.804	2	4.06525	0.313797	122.039	2	2.8269	0.891918	NM_133262.2	ATP6V1G3	ATP6V1G3	Homo sapiens	127124		RefSeq
ATP6V1H	450.623	2	17.715	0	455.515	2	74.1121	3.37325e-06	388.365	2	6.83168	8.43312e-07	353.91	2	19.9296	3.03592e-05	422.796	2	26.1566	2.10828e-05	412.341	2	1.65869	8.43312e-07	NM_213620.1	ATP6V1H	ATP6V1H	Homo sapiens	51606		RefSeq
ATP7A	168.443	2	17.5293	0.0012987	186.572	2	0.549461	0	148.984	2	11.5001	0.0220779	156.915	2	3.76899	0.00909091	149.828	2	23.5745	0.0155844	171.26	2	9.0463	0	NM_000052.2	ATP7A	ATP7A	Homo sapiens	538		RefSeq
ATP7B	178.686	2	5.79919	0.00303593	186.092	2	11.0184	0.0028369	155.369	2	25.702	0.00609293	208.821	2	41.2233	0.0071378	173.101	2	22.7262	0.000371901	172.674	2	2.26944	0.00141761	NM_000053.2	ATP7B	ATP7B	Homo sapiens	540		RefSeq
ATP8A1	129.391	2	3.29157	0.412987	132.971	2	0.0648558	0.238961	145.082	2	7.55677	0.0519481	132.127	2	9.18277	0.276623	125.343	2	4.65064	0.585714	122.146	2	2.0891	0.761039	NM_006095.1	ATP8A1	ATP8A1	Homo sapiens	10396		RefSeq
ATP8A2	133.54	2	0.775855	0.244156	131.084	2	5.29732	0.305195	149.424	2	9.73097	0.0272727	149.091	2	2.41332	0.0207792	141.484	2	11.5365	0.0792208	154.604	2	9.50943	0.00779221	NM_016529.3	ATP8A2	ATP8A2	Homo sapiens	51761		RefSeq
ATP8B1	163.997	2	10.9741	0.0025974	161.225	2	21.3474	0.00649351	155.219	2	8.08209	0.00519481	151.101	2	10.8674	0.0142857	175.943	2	11.82	0.0025974	171.376	2	12.4931	0	NM_005603.2	ATP8B1	ATP8B1	Homo sapiens	5205		RefSeq
ATP8B2	231.499	2	31.1708	0.0988757	213.167	2	0.378279	0.103531	238.511	2	25.4456	0.00899613	232.425	2	1.11121	0.0403739	259.121	2	6.71017	0.03005	252.606	2	61.458	0.0192518	NM_001005855.1	ATP8B2	ATP8B2	Homo sapiens	57198		RefSeq
ATP8B3	125.277	2	0.174736	0.609091	137.525	2	13.6106	0.109091	126.272	2	6.17926	0.568831	122.223	2	10.3273	0.746753	122.206	2	0.0605548	0.746753	135.462	2	3.41391	0.171429	NM_138813.2	ATP8B3	ATP8B3	Homo sapiens	148229		RefSeq
ATP8B4	150.504	2	5.32817	0.0168831	141.588	2	16.7038	0.0558442	162.244	2	7.4507	0.0038961	155.421	2	5.95648	0.0103896	153.845	2	16.8347	0.012987	157.821	2	8.66342	0.00649351	NM_024837.2	ATP8B4	ATP8B4	Homo sapiens	79895		RefSeq
ATP9A	415.229	2	56.4037	0.0472964	449.183	2	65.2466	0.0161952	488.16	2	22.047	0.244104	878.081	2	43.8989	0.0343883	406.669	2	100.946	0.0600784	526.27	2	103.814	0.0507418	NM_006045.1	ATP9A	ATP9A	Homo sapiens	10079		RefSeq
ATP9B	131.658	2	5.1479	0.319481	138.764	2	4.10709	0.0974026	134.934	2	7.60497	0.180519	160.603	2	29.4539	0.00649351	141.922	2	5.57485	0.0714286	144.8	2	6.37488	0.0376623	NM_198531.3	ATP9B	ATP9B	Homo sapiens	374868		RefSeq
ATPAF1	645.341	2	106.763	0	543.438	2	8.27382	0	550.655	2	57.0398	0	565.068	2	0.963212	0	598.587	2	107.663	0	530.226	2	134.162	0	NM_022745.2	ATPAF1	ATPAF1	Homo sapiens	64756		RefSeq
ATPAF2	204.21	2	9.6428	0	180.193	2	19.3591	0	183.942	2	28.4988	0.0012987	183.705	2	5.89543	0	222.424	2	0.512026	0	178.285	2	17.7374	0	NM_145691.3	ATPAF2	ATPAF2	Homo sapiens	91647		RefSeq
ATPBD1B	748.193	2	118.877	0	938.667	2	155.721	0	662.255	2	147.851	0	626.829	2	115.545	0	767.568	2	39.5034	0	851.112	2	184.638	0	NM_018066.2	ATPBD1B	ATPBD1B	Homo sapiens	54707		RefSeq
ATPBD3	191.093	2	46.6021	0	178.204	2	12.582	0	189.571	2	18.2499	0.0012987	173.504	2	4.26428	0.0025974	207.892	2	22.7777	0	181.931	2	9.72061	0	NM_145232.2	ATPBD3	ATPBD3	Homo sapiens	90353		RefSeq
ATPBD4	213.019	2	19.699	8.43312e-07	203.602	2	2.97384	2.10828e-05	188.385	2	4.30043	2.10828e-05	208.636	2	13.5703	3.37325e-06	179.47	2	21.4829	0.000165289	198.927	2	13.9764	8.43312e-07	NM_080650.2	ATPBD4	ATPBD4	Homo sapiens	89978		RefSeq
ATPGD1	137.32	2	1.06841	0.0704343	148.964	2	11.4273	0.000570079	139.647	2	0.298207	0.0235191	140.351	2	2.1435	0.0218595	137.891	2	10.6757	0.0307649	143.423	2	1.27185	0.0570079	NM_020811.1	ATPGD1	ATPGD1	Homo sapiens	57571		RefSeq
ATPIF1	844.206	2	281.242	0	867.169	2	172.818	0	807.227	2	154.684	0	980.184	2	69.4211	0	880.885	2	203.989	0	1121.41	2	258.436	0	NM_016311.3	ATPIF1	ATPIF1	Homo sapiens	93974		RefSeq
ATR	133.771	2	3.34413	0.068823	125.058	2	1.21339	0.759305	134.092	2	4.0253	0.228951	128.904	2	7.97677	0.403156	133.431	2	6.71523	0.28924	132.149	2	1.90766	0.0967727	NM_001184.2	ATR	ATR	Homo sapiens	545		RefSeq
ATRIP	309.705	2	13.4944	0	251.229	2	21.5837	0	384.234	2	51.7952	0	305.325	2	4.53997	0	403.081	2	14.8251	0	284.813	2	36.9916	0	NM_032166.2	ATRIP	ATRIP	Homo sapiens	84126		RefSeq
ATRN	185.905	2	16.3285	0.000765402	214.542	2	9.74862	0.000562389	183.332	2	3.97748	0.00762475	202.891	2	18.8142	0.00034681	180.357	2	6.2119	0.00328265	198.351	2	7.36122	0.000498274	NM_139322.1	ATRN	ATRN	Homo sapiens	8455		RefSeq
ATRNL1	132.431	2	3.98103	0.28961	123.951	2	3.59275	0.663636	130.293	2	0.936611	0.388312	134.569	2	1.6391	0.202597	138.89	2	5.33577	0.106494	126.424	2	7.75084	0.52987	NM_207303.1	ATRNL1	ATRNL1	Homo sapiens	26033		RefSeq
ATRX	135.22	2	9.83892	0.424372	133.376	2	1.99776	0.328031	134.383	2	10.2606	0.322632	127.489	2	1.75445	0.766237	136.568	2	9.01266	0.472743	133.429	2	20.7719	0.563111	NM_138271.1	ATRX	ATRX	Homo sapiens	546		RefSeq
ATXN1	246.178	2	4.11563	0	323.203	2	3.70006	0	273.298	2	17.605	0	344.247	2	35.2038	0	242.709	2	5.42379	0	363.695	2	36.3158	0	NM_000332.2	ATXN1	ATXN1	Homo sapiens	6310		RefSeq
ATXN10	189.04	2	9.38029	0	171.949	2	7.60377	2.10828e-05	202.669	2	2.60912	0	179.092	2	7.35255	3.03592e-05	195.571	2	4.70093	3.37325e-06	176.068	2	19.0422	8.43312e-07	NM_013236.2	ATXN10	ATXN10	Homo sapiens	25814		RefSeq
ATXN1L	217.377	2	21.3618	0.00634272	241.971	2	22.1536	0.000696052	192.145	2	14.0961	0.264562	213.377	2	1.93461	0.00605337	194.549	2	9.60732	0.0504485	192.611	2	16.6625	0.166667	NM_001137675.2	ATXN1L	ATXN1L	Homo sapiens	342371		RefSeq
ATXN2	1111.43	2	65.1806	0	1211.91	2	471.053	0	1423.14	2	327.64	0	1454.44	2	114.358	0	1244.03	2	247.519	0	1608.38	2	228.875	0	NM_002973.2	ATXN2	ATXN2	Homo sapiens	6311		RefSeq
ATXN2L	153.088	2	8.73348	0.0282396	146.04	2	5.37139	0.0609098	148.834	2	11.4647	0.00713207	145.536	2	7.50672	0.0116199	144.786	2	6.12074	0.0331122	138.99	2	5.02234	0.0373274	NM_007245.2	ATXN2L	ATXN2L	Homo sapiens	11273		RefSeq
ATXN3	253.529	2	57.8885	0.00264463	231.713	2	22.5457	0.344342	247.745	2	21.1309	0.0453904	222.733	2	8.92448	0.0605701	272.368	2	9.67719	0.208306	291.543	2	9.7776	0.17767	NM_030660.2	ATXN3	ATXN3	Homo sapiens	4287		RefSeq
ATXN3L	122.107	2	1.51172	0.762338	128.892	2	1.6881	0.388312	117.187	2	7.33651	0.931169	124.235	2	13.4368	0.707792	124.469	2	3.02849	0.632467	121.622	2	9.0054	0.796104	XM_045705.9	ATXN3L	ATXN3L	Homo sapiens	92552		RefSeq
ATXN7	124.491	2	0.532577	0.653247	127.231	2	1.20678	0.487013	136.249	2	13.3912	0.141558	129.657	2	3.08644	0.394805	126.352	2	5.01089	0.538961	128.527	2	3.36038	0.432468	NM_000333.2	ATXN7	ATXN7	Homo sapiens	6314		RefSeq
ATXN7L1	116.751	2	8.04588	0.928571	122.667	2	2.24524	0.733766	124.837	2	5.5857	0.696104	129.203	2	9.79092	0.402597	130.78	2	15.2922	0.318182	130.274	2	6.11759	0.342857	NM_152749.2	ATXN7L1	ATXN7L1	Homo sapiens	222255		RefSeq
ATXN7L2	202.299	2	13.5993	0	184.91	2	22.102	0	226.636	2	9.3926	0	184.564	2	15.5607	0	215.719	2	3.68246	0	200.578	2	9.60276	0	NM_153340.2	ATXN7L2	ATXN7L2	Homo sapiens	127002		RefSeq
ATXN7L3	564.369	2	210.646	0	655.311	2	143.023	0	493.038	2	121.066	0	479.021	2	109.326	0	363.586	2	8.26684	0	393.666	2	8.82242	0	Hs.512651	ATXN7L3	ATXN7L3	Homo sapiens	56970		RefSeq
ATXN8OS	111.564	2	0.220297	0.993506	114.579	2	7.05474	0.972727	121.131	2	0.946668	0.832468	116.923	2	8.19063	0.950649	120.49	2	4.43532	0.8	114.065	2	1.35973	0.979221	NR_002717.1	ATXN8OS	ATXN8OS	Homo sapiens	6315		RefSeq
AUH	502.428	2	22.584	0	684.041	2	61.4891	0	422.494	2	13.9573	0	406.918	2	11.3351	0	486.358	2	37.0408	0	655.875	2	11.0407	0	NM_001698.1	AUH	AUH	Homo sapiens	549		RefSeq
AUP1	387.935	2	115.177	0.0665888	383.081	2	85.0426	0.00912127	595.946	2	29.2111	0.139008	586.093	2	40.149	0.0215888	539.297	2	82.7957	0.132914	402.056	2	29.2844	0.255102	NM_012103.2	AUP1	AUP1	Homo sapiens	550		RefSeq
AURKA	1532.14	2	405.043	0	1515.07	2	321.51	0	1241.76	2	304.253	0	724.864	2	87.5791	0	1456.86	2	208.118	0	1674.68	2	109.8	0	NM_198434.1	AURKA	AURKA	Homo sapiens	6790		RefSeq
AURKAIP1	4373.62	2	1048.8	0	3871.46	2	455.786	0	3257.46	2	383.274	0	3536.09	2	602.645	0	5537.04	2	1234.79	0	4291.99	2	1461.11	0	NM_017900.1	AURKAIP1	AURKAIP1	Homo sapiens	54998		RefSeq
AURKAPS1	146.999	2	16.9634	0.025974	145.728	2	4.98761	0.0272727	169.441	2	11.5322	0.0038961	136.57	2	7.7976	0.138961	146.582	2	5.79481	0.0285714	157.458	2	14.7323	0.00649351	NR_001587.1	AURKAPS1	AURKAPS1	Homo sapiens	6791		RefSeq
AURKB	1178.99	2	73.1324	0	1026.66	2	264.942	0	1223.43	2	389.943	0	843.892	2	111.557	0	1278.14	2	161.639	0	1255.37	2	357.644	0	NM_004217.1	AURKB	AURKB	Homo sapiens	9212		RefSeq
AURKC	123.861	2	1.05478	0.806769	126.608	2	4.98552	0.486366	125.584	2	0.29238	0.541825	121.987	2	2.83549	0.876384	122.615	2	2.79001	0.86823	129.057	2	7.95963	0.489287	NM_001015878.1	AURKC	AURKC	Homo sapiens	6795		RefSeq
AUTS2	131.788	2	0.658579	0.31039	135.933	2	8.17008	0.157143	131.215	2	3.28223	0.331169	134.954	2	5.15748	0.201299	124.829	2	0.577685	0.602597	125.368	2	0.460553	0.598701	NM_015570.1	AUTS2	AUTS2	Homo sapiens	26053		RefSeq
AVEN	348.784	2	0.643945	0	247.578	2	58.0356	0	444.47	2	62.6731	0	493.122	2	25.7451	0	363.149	2	7.80982	0	246.415	2	73.1647	0	NM_020371.2	AVEN	AVEN	Homo sapiens	57099		RefSeq
AVIL	136.654	2	2.80908	0.158442	137.506	2	4.10982	0.112987	137.28	2	13.6299	0.123377	138.305	2	0.646191	0.118182	140.908	2	3.27326	0.0766234	140.478	2	9.13535	0.0727273	NM_006576.2	AVIL	AVIL	Homo sapiens	10677		RefSeq
AVL9	227.006	2	14.1243	0	246.621	2	5.37003	0	239.021	2	9.96537	0	202.357	2	2.73151	0	207.444	2	17.8876	0	281.6	2	19.2683	0	NM_015060.1	AVL9	AVL9	Homo sapiens	23080		RefSeq
AVP	144.017	2	19.847	0.0415618	139.286	2	0.356918	0.294553	150.21	2	9.01398	0.00929752	142.96	2	12.5396	0.367347	140.497	2	2.89221	0.045	137.883	2	6.45022	0.410865	NM_000490.3	AVP	AVP	Homo sapiens	551		RefSeq
AVPI1	1093.94	2	407.121	0	1308.48	2	33.9935	0	1087.22	2	549.146	0	1303.07	2	97.5603	0	1331.26	2	247.73	0	2795.25	2	368.471	0	NM_021732.1	AVPI1	AVPI1	Homo sapiens	60370		RefSeq
AVPR1A	119.18	2	1.11554	0.851948	117.353	2	1.10488	0.920779	122.203	2	8.33778	0.767532	120.495	2	1.46824	0.841558	111.183	2	3.51815	0.997403	116.554	2	1.39323	0.941558	NM_000706.3	AVPR1A	AVPR1A	Homo sapiens	552		RefSeq
AVPR1B	140.255	2	25.2017	0.0948052	127.207	2	7.59977	0.496104	118.64	2	1.69858	0.905195	126.289	2	5.70069	0.554546	128.965	2	4.76596	0.415584	127.794	2	6.90745	0.45974	NM_000707.2	AVPR1B	AVPR1B	Homo sapiens	553		RefSeq
AVPR2	191.13	2	4.60469	0	228.59	2	20.2855	0	242.358	2	20.486	0	242.71	2	9.06931	0	201.395	2	0.228407	0	200.265	2	13.1502	0	NM_000054.2	AVPR2	AVPR2	Homo sapiens	554		RefSeq
AWAT2	116.26	2	0.615993	0.935065	115.179	2	1.22466	0.97013	123.546	2	6.84633	0.715584	118.021	2	1.87161	0.906493	113.539	2	4.14703	0.987013	112.449	2	6.68639	0.994805	NM_001002254.1	AWAT2	AWAT2	Homo sapiens	158835		RefSeq
AXIN1	318.133	2	62.7246	0.0614775	350.871	2	64.3273	0.00334711	376.378	2	63.3248	0.0100194	406.543	2	87.8017	0.0221319	292.51	2	15.7028	0.145239	352.643	2	119.202	0.29655	NM_181050.1	AXIN1	AXIN1	Homo sapiens	8312		RefSeq
AXIN2	766.151	2	396.27	0	642.649	2	102.994	0	248.933	2	0.638423	0	617.085	2	159.684	0	826.731	2	198.198	0	514.43	2	3.10753	0	NM_004655.2	AXIN2	AXIN2	Homo sapiens	8313		RefSeq
AXL	442.263	2	21.7961	0	403.842	2	114.242	0	1307.06	2	174.884	0	995.328	2	200.15	0	499.003	2	52.119	0	418.696	2	33.366	0	NM_001699.3	AXL	AXL	Homo sapiens	558		RefSeq
AXUD1	421.791	2	46.7525	0	734.063	2	79.3299	0	461.783	2	21.3152	0	283.775	2	25.3113	0	391.674	2	59.7368	0	670.935	2	182.894	0	NM_033027.2	AXUD1	AXUD1	Homo sapiens	64651		RefSeq
AYP1p1	265.275	2	28.2157	0	191.656	2	26.2711	0	276.97	2	11.5846	0	197.783	2	16.6398	0	246.347	2	37.2405	0	205.091	2	31.665	0	XR_001434.1	AYP1P1	AYP1P1	Homo sapiens	386608		RefSeq
AZGP1	125.012	2	3.8027	0.628571	126.558	2	12.8576	0.515584	126.815	2	1.3666	0.567532	133.714	2	8.72929	0.242857	123.002	2	14.1454	0.661039	127.863	2	13.2312	0.437662	NM_001185.2	AZGP1	AZGP1	Homo sapiens	563		RefSeq
AZI1	364.469	2	28.7199	0.0129668	410.052	2	117.764	0.000121437	276.237	2	7.83979	0.00334711	432.173	2	69.087	0.000273233	446.176	2	14.8191	0.000189745	504.865	2	113.436	3.03592e-05	NM_014984.1	AZI1	AZI1	Homo sapiens	22994		RefSeq
AZI2	369.586	2	58.8077	0	305.603	2	11.6519	0	483.982	2	12.9205	0	430.57	2	45.8546	0	318.232	2	42.3333	0	306.295	2	6.75877	0	NM_022461.2	AZI2	AZI2	Homo sapiens	64343		RefSeq
AZIN1	1342.88	2	219.702	0	1153.37	2	173.071	0	2054.6	2	191.072	0	1766.44	2	326.908	0	1255.15	2	93.2166	0	1189.56	2	206.881	0	NM_015878.4	AZIN1	AZIN1	Homo sapiens	51582		RefSeq
AZU1	132.018	2	8.54636	0.301299	133.155	2	8.672	0.225974	128.631	2	5.83837	0.485714	130.455	2	2.37285	0.358442	136.141	2	21.5747	0.187013	127.582	2	9.47379	0.477922	NM_001700.3	AZU1	AZU1	Homo sapiens	566		RefSeq
B2M	5672.18	2	229.872	0	7483.64	2	179.316	0	4685.9	2	777.449	0	7078.23	2	938.177	0	5147.71	2	892.273	0	7741.53	2	400.17	0	NM_004048.2	B2M	B2M	Homo sapiens	567		RefSeq
B3GALNT1	232.138	2	21.8562	0	188.6	2	0.267182	4.56338e-08	335.48	2	75.7792	0	248.978	2	35.6669	1.25219e-07	261.468	2	32.2628	2.92056e-09	197.033	2	32.4558	1.79359e-06	NM_033168.2	B3GALNT1	B3GALNT1	Homo sapiens	8706		RefSeq
B3GALNT2	268.79	2	21.0191	0	209.171	2	25.7457	0	311.664	2	38.852	0	258.554	2	23.2075	0	293.379	2	2.77897	0	230.825	2	39.7345	0	NM_152490.1	B3GALNT2	B3GALNT2	Homo sapiens	148789		RefSeq
B3GALT1	136.855	2	8.81705	0.150649	126.374	2	7.25056	0.531169	129.795	2	4.1917	0.427273	144.753	2	15.4103	0.0311688	137.84	2	0.0914351	0.131169	146.473	2	8.04063	0.0324675	NM_020981.2	B3GALT1	B3GALT1	Homo sapiens	8708		RefSeq
B3GALT2	143.826	2	11.7018	0.0467533	134.451	2	8.38746	0.184416	130.36	2	3.27253	0.396104	136.873	2	8.82073	0.136364	133.796	2	6.39784	0.218182	138.416	2	11.9174	0.0987013	NM_003783.2	B3GALT2	B3GALT2	Homo sapiens	8707		RefSeq
B3GALT3	124.315	2	6.52397	0.736481	127.037	2	6.01816	0.480709	128.456	2	1.61008	0.479437	131.678	2	2.93029	0.297551	134.037	2	1.96362	0.213366	132.799	2	1.45216	0.18313	NM_033169.1	B3GALT3	B3GALT3	Homo sapiens	8706		RefSeq
B3GALT4	122.627	2	0.683321	0.746753	124.548	2	0.107454	0.62987	124.941	2	1.51311	0.661039	124.01	2	1.5775	0.68961	119.557	2	4.4392	0.842857	128.32	2	0.472099	0.437662	NM_003782.3	B3GALT4	B3GALT4	Homo sapiens	8705		RefSeq
B3GALT5	120.131	2	1.98141	0.946262	121.697	2	2.29129	0.952704	122.695	2	6.50673	0.947173	123.996	2	1.20564	0.84413	122.006	2	1.66675	0.928401	123.762	2	3.80686	0.822054	NM_006057.1	B3GALT5	B3GALT5	Homo sapiens	10317		RefSeq
B3GALT6	289.185	2	23.389	0	324.765	2	21.1981	0	321.544	2	49.269	0	296.512	2	17.8395	0	251.538	2	31.7001	0	203.904	2	27.6607	0	NM_080605.2	B3GALT6	B3GALT6	Homo sapiens	126792		RefSeq
B3GALTL	161.739	2	3.74305	0.0038961	161.901	2	18.4691	0.00649351	136.86	2	3.06548	0.142857	171.463	2	13.1672	0.0025974	155.927	2	13.2699	0.0103896	157.486	2	1.49499	0.00649351	NM_194318.2	B3GALTL	B3GALTL	Homo sapiens	145173		RefSeq
B3GAT1	135.463	2	8.13664	0.195373	132.988	2	4.24575	0.307497	137.615	2	11.8504	0.328031	138.945	2	0.925248	0.0634277	135.562	2	1.65735	0.10736	134.114	2	0.964806	0.551515	NM_054025.1	B3GAT1	B3GAT1	Homo sapiens	27087		RefSeq
B3GAT2	119.722	2	3.04531	0.833766	124.296	2	12.742	0.662338	122.012	2	1.74436	0.793507	114.393	2	7.92883	0.979221	121.637	2	4.57043	0.761039	117.2	2	3.57714	0.936364	NM_080742.1	B3GAT2	B3GAT2	Homo sapiens	135152		RefSeq
B3GAT3	204.025	2	34.4194	0	212.131	2	55.2049	0	185.755	2	4.67156	0.0012987	202.291	2	1.42916	0	201.122	2	7.51745	0	176.591	2	2.97364	0	NM_012200.2	B3GAT3	B3GAT3	Homo sapiens	26229		RefSeq
B3Gn-T6	149.692	2	15.6232	0.0181818	158.018	2	2.11449	0.00649351	158.115	2	14.8384	0.00519481	145.076	2	11.3465	0.0298701	144.883	2	5.18629	0.0428571	146.933	2	2.2245	0.0298701	NM_138706.2	B3GN-T6	B3GN-T6	Homo sapiens	192134		RefSeq
B3GNT1	286.788	2	30.6099	0	322.288	2	9.39523	0	226.611	2	8.68283	0	260.249	2	27.949	0	326.899	2	36.7612	0	339.669	2	81.3064	0	NM_006876.2	B3GNT1	B3GNT1	Homo sapiens	11041		RefSeq
B3GNT2	386.807	2	33.4498	0	387.08	2	125.175	0	290.441	2	22.9864	0	411.607	2	62.9802	0	296.183	2	53.4365	0	308.24	2	102.957	0	NM_006577.3	B3GNT2	B3GNT2	Homo sapiens	10678		RefSeq
B3GNT3	179.644	2	15.5791	0	191.828	2	12.4358	0	185.849	2	23.3113	0.0012987	187.946	2	27.3251	0	154.74	2	3.7446	0.012987	168.897	2	6.66172	0.0012987	NM_014256.2	B3GNT3	B3GNT3	Homo sapiens	10331		RefSeq
B3GNT4	233.454	2	44.7821	0	214.487	2	65.1892	0	190.859	2	6.72062	0.0012987	202.838	2	25.8181	0	215.6	2	10.1829	0	214.411	2	25.0141	0	NM_030765.2	B3GNT4	B3GNT4	Homo sapiens	79369		RefSeq
B3GNT5	234.75	2	1.29954	0	299.663	2	22.5429	0	226.834	2	36.4764	0	217.169	2	8.9358	0	227.454	2	6.12188	0	270.548	2	40.066	0	NM_032047.3	B3GNT5	B3GNT5	Homo sapiens	84002		RefSeq
B3GNT6	228.761	2	37.7353	0	215.323	2	35.9714	0	134.665	2	2.44893	0.205195	151.935	2	20.9554	0.0116883	187.165	2	43.9343	0	179.782	2	5.46537	0	NM_006876.1	B3GNT6	B3GNT6	Homo sapiens	11041		RefSeq
B3GNT7	126.391	2	3.81973	0.561039	127.986	2	4.54718	0.44026	135.261	2	11.1911	0.163636	125.939	2	3.19497	0.592208	116.598	2	8.1474	0.923377	116.666	2	7.99845	0.941558	NM_145236.1	B3GNT7	B3GNT7	Homo sapiens	93010		RefSeq
B3GNT8	138.129	2	3.75902	0.127273	144.08	2	2.74032	0.0376623	160.429	2	1.3156	0.0038961	135.643	2	4.30133	0.177922	153.302	2	40.8761	0.0142857	147.209	2	15.8856	0.0298701	NM_198540.2	B3GNT8	B3GNT8	Homo sapiens	374907		RefSeq
B3GNT9	125.954	2	1.28248	0.581818	130.71	2	2.50223	0.322078	127.836	2	6.98265	0.483117	128.621	2	3.68788	0.445454	126.737	2	4.4704	0.507792	134.3	2	0.770023	0.207792	NM_033309.1	B3GNT9	B3GNT9	Homo sapiens	84752		RefSeq
B3GNTL1	170.689	2	6.38225	0.0012987	164.062	2	9.89284	0.0038961	154.146	2	0.0544937	0.00909091	173.577	2	33.3643	0.0025974	154.6	2	12.1054	0.0142857	184.152	2	36.0276	0	NM_001009905.1	B3GNTL1	B3GNTL1	Homo sapiens	146712		RefSeq
B4GALNT1	191.571	2	27.4893	0	166.658	2	23.3274	0.0025974	238.464	2	9.37828	0	204.358	2	3.26421	0	266.214	2	4.52637	0	171.912	2	25.9393	0	NM_001478.2	B4GALNT1	B4GALNT1	Homo sapiens	2583		RefSeq
B4GALNT2	118.996	2	1.29286	0.854545	116.939	2	9.19833	0.927273	120.075	2	3.93042	0.857143	115.757	2	2.78248	0.962338	119.716	2	3.44744	0.853247	123.453	2	4.43878	0.716883	NM_153446.1	B4GALNT2	B4GALNT2	Homo sapiens	124872		RefSeq
B4GALNT3	125.382	2	3.64947	0.6	129.968	2	3.40267	0.348052	130.551	2	8.07193	0.403896	126.591	2	5.88106	0.568831	127.189	2	3.79414	0.502597	125.236	2	4.52152	0.605195	NM_173593.3	B4GALNT3	B4GALNT3	Homo sapiens	283358		RefSeq
B4GALNT4	257.166	2	58.7611	0	239.154	2	5.51567	0	244.432	2	25.4477	0	226.083	2	23.5408	0	221.145	2	13.1552	0	216.134	2	14.9354	0	NM_178537.3	B4GALNT4	B4GALNT4	Homo sapiens	338707		RefSeq
B4GALT1	222.454	2	30.4947	0	244.061	2	1.46307	0	271.839	2	16.6289	0	430.961	2	17.9792	0	207.142	2	30.9016	0	248.522	2	9.2601	0	NM_001497.2	B4GALT1	B4GALT1	Homo sapiens	2683		RefSeq
B4GALT2	163.321	2	13.1682	0.0159222	147.461	2	1.65175	0.19181	182.298	2	1.8925	0.0934755	164.986	2	15.5028	0.112776	184.636	2	20.3396	0.16089	168.052	2	23.4464	0.158367	NM_003780.3	B4GALT2	B4GALT2	Homo sapiens	8704		RefSeq
B4GALT3	754.574	2	244.822	0	955.645	2	346.813	0	1193.77	2	158.047	0	1539.55	2	285.861	0	1060.41	2	30.0735	0	1321.53	2	67.8204	0	NM_003779.2	B4GALT3	B4GALT3	Homo sapiens	8703		RefSeq
B4GALT4	242.225	2	55.5838	0	268.685	2	57.5125	0	293.226	2	18.233	0	388.193	2	4.76797	0	314.521	2	45.2037	0	320.557	2	34.6697	0	NM_003778.3	B4GALT4	B4GALT4	Homo sapiens	8702		RefSeq
B4GALT5	4031.72	2	269.965	0	4308.61	2	808.893	0	4033.69	2	582.139	0	4528.74	2	177.898	0	5015.66	2	1819.7	0	4934.98	2	442.471	0	NM_004776.2	B4GALT5	B4GALT5	Homo sapiens	9334		RefSeq
B4GALT6	188.519	2	36.6585	0	206.296	2	22.3571	0	148.828	2	6.24981	0.0233766	215.512	2	26.4564	0	167.899	2	5.45577	0.00519481	168.806	2	2.49512	0.0012987	NM_004775.2	B4GALT6	B4GALT6	Homo sapiens	9331		RefSeq
B4GALT7	383.489	2	107.321	0	275.638	2	67.3159	0	716.937	2	44.8276	0	495.071	2	103.939	0	570.024	2	138.12	0	455.495	2	164.924	0	NM_007255.1	B4GALT7	B4GALT7	Homo sapiens	11285		RefSeq
B9D1	267.657	2	28.0109	0	227.095	2	5.24205	0	235.559	2	22.6389	0	209.698	2	17.6906	0	181.959	2	28.7492	0.0012987	186.606	2	48.1462	0	NM_015681.3	B9D1	B9D1	Homo sapiens	27077		RefSeq
B9D2	268.173	2	84.2662	0	261.399	2	58.1149	0	277.909	2	25.9662	0	305.317	2	47.0334	0	283.89	2	25.0786	0	364.237	2	75.7977	0	NM_030578.2	B9D2	B9D2	Homo sapiens	80776		RefSeq
BAALC	138.565	2	1.72848	0.217629	134.497	2	1.98162	0.27882	139.83	2	5.02535	0.178445	132.053	2	3.94681	0.425114	131.887	2	2.08785	0.366235	138.261	2	6.63496	0.0842098	NM_001024372.1	BAALC	BAALC	Homo sapiens	79870		RefSeq
BAAT	119.807	2	2.79636	0.832468	120.472	2	1.76052	0.832468	121.398	2	8.03587	0.798701	119.33	2	13.1488	0.871429	117.446	2	4.59489	0.918182	119.951	2	1.48662	0.849351	NM_001701.2	BAAT	BAAT	Homo sapiens	570		RefSeq
BACE1	135.776	2	5.68234	0.157382	141.279	2	1.82112	0.0102041	132.805	2	1.45006	0.143843	138.626	2	3.81218	0.0605701	137.392	2	8.00139	0.164008	134.223	2	2.92167	0.087438	NM_138972.2	BACE1	BACE1	Homo sapiens	23621		RefSeq
BACE2	265.627	2	55.273	0	284.603	2	74.6178	0	241.914	2	0.206215	0	492.013	2	40.0513	0	319.416	2	32.0749	0	347.045	2	26.7768	0	NM_012105.3	BACE2	BACE2	Homo sapiens	25825		RefSeq
BACH1	130.75	2	4.58568	0.599527	133.396	2	3.3673	0.319049	125.838	2	11.5576	0.661997	127.164	2	3.09947	0.447518	130.716	2	4.6149	0.314588	131.312	2	7.21993	0.141436	NM_206866.1	BACH1	BACH1	Homo sapiens	571		RefSeq
BACH2	140.427	2	0.385404	0.00845106	151.471	2	6.61732	0.0142225	134.367	2	3.5435	0.125219	138.379	2	5.11773	0.0171751	135.446	2	6.38277	0.0328254	150.429	2	7.46679	0.0374209	XM_944068.1	BACH2	BACH2	Homo sapiens	60468		RefSeq
BAD	274.842	2	7.57512	0.000662912	250.333	2	51.8856	0.00123211	183.684	2	7.53547	0.0993348	229.151	2	3.9137	0.0587724	243.154	2	3.03137	1.00175e-06	239.952	2	23.8117	0.00473784	NM_032989.1	BAD	BAD	Homo sapiens	572		RefSeq
BAG1	141.391	2	5.87197	0.0701299	140.24	2	23.3	0.0844156	133.929	2	11.5817	0.257143	154.033	2	2.96597	0.0103896	148.541	2	6.66454	0.0194805	144.16	2	13.2458	0.0415584	NM_004323.3	BAG1	BAG1	Homo sapiens	573		RefSeq
BAG2	473.578	2	84.9319	0	341.542	2	49.5287	0	525.834	2	105.486	0	484.372	2	61.9403	0	601.373	2	95.9175	0	373.041	2	106.614	0	NM_004282.3	BAG2	BAG2	Homo sapiens	9532		RefSeq
BAG3	1436.64	2	96.0241	0	1490.9	2	697.768	0	1136.02	2	4.28779	0	1556.38	2	94.772	0	2096.92	2	91.9795	0	2005.86	2	244.125	0	NM_004281.3	BAG3	BAG3	Homo sapiens	9531		RefSeq
BAG4	296.255	2	33.0832	0	286.837	2	3.05736	0	273.302	2	20.4868	0	267.782	2	39.6178	0	304.617	2	32.4416	0	287.157	2	6.14114	0	NM_004874.2	BAG4	BAG4	Homo sapiens	9530		RefSeq
BAG5	448.232	2	23.6197	0.0571577	417.817	2	19.4954	0.138139	457.862	2	8.21492	0.0571577	473.193	2	42.1785	0.120158	504.254	2	35.7771	0.00844989	390.192	2	0.063173	0.0416322	NM_004873.2	BAG5	BAG5	Homo sapiens	9529		RefSeq
BAGE	140.323	2	18.4632	0.0883117	144.451	2	16.1248	0.0337662	159.123	2	9.80982	0.00519481	147.719	2	2.89862	0.0246753	141.283	2	0.385243	0.0753247	144.543	2	5.598	0.038961	NM_001187.1	BAGE	BAGE	Homo sapiens	574		RefSeq
BAGE2	130.928	2	10.0421	0.355844	125.723	2	4.26283	0.566234	136.526	2	0.0411021	0.151948	141.158	2	6.80532	0.0753247	122.335	2	7.42162	0.714286	130.674	2	10.6902	0.327273	NM_182482.1	BAGE2	BAGE2	Homo sapiens	85319		RefSeq
BAGE3	125.518	2	5.10794	0.594805	119.923	2	11.6447	0.845455	131.934	2	4.13725	0.298701	116.379	2	3.7832	0.953247	126.352	2	6.36978	0.515584	122.271	2	9.27065	0.746753	NM_182481.1	BAGE3	BAGE3	Homo sapiens	85318		RefSeq
BAGE4	129.497	2	0.290365	0.337906	120.988	2	3.82355	0.93246	132.155	2	10.5254	0.169256	126.618	2	1.10179	0.59383	130.273	2	12.948	0.307654	133.254	2	4.71594	0.132245	NM_181704.1	BAGE4	BAGE4	Homo sapiens	85317		RefSeq
BAGE5	140.786	2	2.7971	0.0779221	148.35	2	13.6959	0.0168831	142.941	2	11.9036	0.0623377	133.453	2	4.11254	0.231169	147.659	2	20.8566	0.0194805	149.289	2	38.59	0.0155844	NM_182484.1	BAGE5	BAGE5	Homo sapiens	85316		RefSeq
BAHCC1	143.41	2	6.569	0.048052	147.796	2	0.0976211	0.0207792	136.854	2	3.81585	0.142857	133.575	2	1.31011	0.231169	142.956	2	6.82063	0.0597403	142.302	2	14.0529	0.0571429	NM_001080519.2	BAHCC1	BAHCC1	Homo sapiens	57597		RefSeq
BAHD1	167.343	2	8.7935	0.0012987	168.932	2	1.5302	0.0025974	157.131	2	3.18039	0.00519481	162.281	2	8.63086	0.00649351	154.64	2	22.0385	0.0103896	163.81	2	0.88698	0.0012987	NM_014952.2	BAHD1	BAHD1	Homo sapiens	22893		RefSeq
BAI1	131.799	2	6.71524	0.236513	133.685	2	1.27893	0.089652	131.933	2	4.57827	0.351082	134.328	2	5.40576	0.111815	131.437	2	1.89233	0.187131	132.915	2	4.97544	0.319936	NM_001702.1	BAI1	BAI1	Homo sapiens	575		RefSeq
BAI2	125.265	2	3.11734	0.61039	145.166	2	3.03983	0.0285714	128.593	2	4.62299	0.449351	127.615	2	2.21935	0.497403	121.623	2	0.383124	0.764935	134.95	2	0.353726	0.185714	NM_001703.1	BAI2	BAI2	Homo sapiens	576		RefSeq
BAI3	119.651	2	6.03112	0.845455	113.031	2	2.73851	0.990909	119.061	2	16.118	0.927273	124.48	2	6.3214	0.683117	121.996	2	6.17866	0.763636	122.735	2	5.50045	0.733766	NM_001704.1	BAI3	BAI3	Homo sapiens	577		RefSeq
BAIAP2	248.653	2	36.9463	0.000315136	279.116	2	50.9104	0.0026473	225.511	2	1.47649	0.000848778	207.289	2	5.75602	0.00336338	205.226	2	8.26728	0.000271619	223.864	2	1.44189	0.00084297	NM_017450.1	BAIAP2	BAIAP2	Homo sapiens	10458		RefSeq
BAIAP2L1	1246.46	2	166.684	0	1640.37	2	519.504	0	2112.42	2	56.7018	0	2311.93	2	154.347	0	1182.2	2	20.7385	0	2335.3	2	523.695	0	NM_018842.3	BAIAP2L1	BAIAP2L1	Homo sapiens	55971		RefSeq
BAIAP2L2	155.232	2	3.06251	0.00649351	167.113	2	11.8981	0.0025974	148.453	2	14.2446	0.0233766	152.975	2	19.3618	0.0142857	154.115	2	19.3341	0.012987	184.452	2	33.3826	0	NM_025045.3	BAIAP2L2	BAIAP2L2	Homo sapiens	80115		RefSeq
BAIAP3	136.754	2	6.65271	0.149351	155.095	2	7.26259	0.00649351	132.541	2	6.18096	0.307792	144.986	2	3.82944	0.0376623	134.4	2	7.5426	0.220779	147.698	2	11.0838	0.0246753	NM_003933.3	BAIAP3	BAIAP3	Homo sapiens	8938		RefSeq
BAK1	186.846	2	40.2066	0	187.092	2	30.4342	0	242.987	2	6.67315	0	187.088	2	13.6264	0	201.092	2	8.07645	0	189.862	2	15.8439	0	NM_001188.2	BAK1	BAK1	Homo sapiens	578		RefSeq
BAMBI	976.938	2	511.572	0	1275.5	2	436.458	0	1358.07	2	938.32	0	2424.12	2	1034.23	0	1478.28	2	401.158	0	1829.72	2	599.79	0	NM_012342.2	BAMBI	BAMBI	Homo sapiens	25805		RefSeq
BANF1	2367.69	2	482.318	0	1894.34	2	598.788	0	1662.96	2	264.012	0	1770.55	2	3.92924	0	1635.31	2	336.049	0	1439.8	2	177.62	0	NM_003860.2	BANF1	BANF1	Homo sapiens	8815		RefSeq
BANF2	126.79	2	8.54854	0.519481	137.742	2	7.10333	0.107792	140.47	2	9.83481	0.107792	132.815	2	10.1379	0.249351	132.225	2	0.591169	0.293507	128.836	2	2.73061	0.411688	NM_178477.2	BANF2	BANF2	Homo sapiens	140836		RefSeq
BANK1	147.108	2	11.7864	0.0246753	144.943	2	5.55427	0.0324675	157.219	2	9.35798	0.00519481	155.413	2	0.0104758	0.0103896	140.536	2	12.5959	0.0961039	143.295	2	3.91936	0.0467533	NM_017935.2	BANK1	BANK1	Homo sapiens	55024		RefSeq
BANP	943.894	2	116.433	4.29502e-05	782.164	2	146.815	4.56338e-08	1042.55	2	66.8394	8.0206e-07	1145.34	2	35.6947	4.56338e-08	1203.54	2	57.2982	3.6507e-07	1206.14	2	73.0418	9.8569e-09	NM_017869.3	BANP	BANP	Homo sapiens	54971		RefSeq
BAP1	324.882	2	51.7376	0	275.577	2	32.8663	0	329.027	2	0.711611	0	237.614	2	13.8551	0	318.504	2	6.24704	0	305.222	2	18.2463	0	NM_004656.2	BAP1	BAP1	Homo sapiens	8314		RefSeq
BAPX1	198.765	2	18.38	0	241.648	2	40.113	0	202.721	2	6.04505	0	198.473	2	2.07255	0	172.819	2	30.4801	0.0025974	249.485	2	3.12636	0	NM_001189.2	BAPX1	BAPX1	Homo sapiens	579		RefSeq
BARD1	254.39	2	34.7361	0	171.423	2	2.15871	0.0025974	239.232	2	34.9389	0	232.344	2	13.2644	0	376.781	2	76.6415	0	268.041	2	78.8075	0	NM_000465.1	BARD1	BARD1	Homo sapiens	580		RefSeq
BARHL1	125.084	2	3.52759	0.622078	129.735	2	2.41675	0.350649	118.47	2	8.43022	0.901299	117.973	2	4.44799	0.905195	124.426	2	2.00529	0.632467	120.006	2	0.653731	0.849351	NM_020064.2	BARHL1	BARHL1	Homo sapiens	56751		RefSeq
BARHL2	121.127	2	1.92476	0.790909	123.479	2	5.71282	0.693507	124.454	2	5.37595	0.676623	122.199	2	12.3506	0.744156	132.095	2	4.05232	0.28961	128.969	2	14.7905	0.388312	NM_020063.1	BARHL2	BARHL2	Homo sapiens	343472		RefSeq
BARX1	134.734	2	8.89317	0.212987	126.678	2	2.58348	0.528571	130.4	2	2.20117	0.385714	136.573	2	4.28519	0.153247	157.037	2	15.2981	0.0103896	137.768	2	9.781	0.111688	NM_021570.2	BARX1	BARX1	Homo sapiens	56033		RefSeq
BARX2	125.745	2	8.83323	0.594805	121.993	2	2.92543	0.77013	120.984	2	1.12312	0.837662	118.842	2	0.548222	0.885714	118.67	2	3.85028	0.871429	123.906	2	12.7729	0.7	NM_003658.3	BARX2	BARX2	Homo sapiens	8538		RefSeq
BASE	128.388	2	2.76853	0.438388	126.834	2	7.38031	0.503888	122.518	2	5.81081	0.877584	125.768	2	6.40804	0.665289	128.249	2	6.08553	0.450633	132.297	2	2.8563	0.183917	XR_042114.1	BASE	BASE	Homo sapiens	317716		RefSeq
BASP1	150.617	2	3.03788	0.0168831	148.082	2	18.6744	0.0207792	151.547	2	10.833	0.0168831	144.362	2	3.56302	0.0428571	139.052	2	5.59043	0.11039	140.922	2	12.6225	0.074026	NM_006317.3	BASP1	BASP1	Homo sapiens	10409		RefSeq
BAT1	1818.1	2	532.077	4.56338e-08	1587.08	2	487.204	5.70422e-06	1117.21	2	69.7136	2.00321e-05	878.829	2	49.9115	0.000820711	1068.28	2	47.8832	2.66136e-07	927.451	2	37.7045	0.00033319	NM_004640.4	BAT1	BAT1	Homo sapiens	7919		RefSeq
BAT2	599.504	2	304.512	0	675.707	2	260.863	0	436.472	2	16.6216	0	465.142	2	42.9879	0	325.909	2	16.7555	0	383.351	2	48.2659	0	NM_080686.1	BAT2	BAT2	Homo sapiens	7916		RefSeq
BAT2D1	1384.88	2	595.236	0	1562.78	2	43.9703	0	1448.18	2	102.817	0	1096.68	2	42.6609	0	1180.07	2	43.3259	0	1162.38	2	55.6828	0	NM_015172.2	BAT2D1	BAT2D1	Homo sapiens	23215		RefSeq
BAT2L	298.787	2	87.1513	0	352.233	2	52.6943	0	332.139	2	44.9845	0	308.106	2	60.8415	0	295.98	2	1.48548	0	317.673	2	19.4867	0	NM_013318.3	BAT2L	BAT2L	Homo sapiens	84726		RefSeq
BAT3	496.827	2	28.1092	0	628.091	2	61.2345	0	556.756	2	21.0523	0	523.802	2	79.5679	0	428.644	2	71.0581	0	580.89	2	6.46306	0	NM_080703.1	BAT3	BAT3	Homo sapiens	7917		RefSeq
BAT4	176.071	2	12.103	0	151.679	2	16.3817	0.00779221	175.716	2	2.49207	0.0012987	153.021	2	9.44667	0.0116883	170.684	2	15.8976	0.0025974	147.279	2	13.0497	0.0298701	NM_033177.2	BAT4	BAT4	Homo sapiens	7918		RefSeq
BAT5	383.199	2	12.8727	0	398.268	2	44.9801	0	342.333	2	34.9879	0	409.469	2	9.53872	0	319.867	2	16.5571	0	343.8	2	15.4538	0	NM_021160.1	BAT5	BAT5	Homo sapiens	7920		RefSeq
BATF	122.145	2	6.11868	0.757143	119.84	2	3.63637	0.863636	122.851	2	5.55084	0.78052	115.774	2	6.45436	0.966234	120.408	2	3.98482	0.827273	120.917	2	3.48013	0.807792	NM_006399.2	BATF	BATF	Homo sapiens	10538		RefSeq
BATF2	131.864	2	1.81162	0.31039	138.217	2	9.46705	0.101299	144.159	2	3.90943	0.0584416	128.639	2	4.67417	0.467533	125.037	2	1.54129	0.58961	135.156	2	4.55103	0.177922	NM_138456.3	BATF2	BATF2	Homo sapiens	116071		RefSeq
BATF3	185.198	2	25.6774	0	167.835	2	22.0604	0.0025974	215.798	2	43.6885	0	158.724	2	2.30018	0.00909091	235.114	2	29.9449	0	190.719	2	26.5331	0	NM_018664.1	BATF3	BATF3	Homo sapiens	55509		RefSeq
BAX	204.403	2	9.5292	0.00133333	196.547	2	0.774041	0.00231149	229.604	2	40.0743	0.000630842	301.922	2	107.652	0.00292056	268.605	2	34.3927	0.0424264	288.951	2	43.0826	4.56338e-05	NM_138765.2	BAX	BAX	Homo sapiens	581		RefSeq
BAZ1A	651.089	2	120.37	0	523.237	2	78.8495	0	579.21	2	43.539	0	488.196	2	27.2719	0	755.5	2	59.6095	0	545.491	2	57.5625	0	NM_182648.1	BAZ1A	BAZ1A	Homo sapiens	11177		RefSeq
BAZ1B	518.199	2	124.687	3.03592e-05	396.688	2	96.0022	0.030124	418.978	2	3.19023	0.00389948	390.704	2	42.4206	0.000102041	460.644	2	54.307	0.00729381	300.19	2	23.6243	0.0974869	NM_023005.2	BAZ1B	BAZ1B	Homo sapiens	9031		RefSeq
BAZ2A	137.633	2	6.66238	0.136364	139.013	2	11.1867	0.0896104	126.784	2	6.02195	0.542857	147.67	2	8.62778	0.0246753	138.032	2	13.001	0.112987	137.678	2	8.68923	0.120779	NM_013449.2	BAZ2A	BAZ2A	Homo sapiens	11176		RefSeq
BAZ2B	371.318	2	55.2805	0	419.085	2	24.2303	0	509.855	2	166.506	0	575.167	2	76.7986	0	331.092	2	13.6477	0	493.054	2	51.8075	0	NM_013450.1	BAZ2B	BAZ2B	Homo sapiens	29994		RefSeq
BBC3	268.209	2	10.1065	0	289.323	2	4.68224	0	293.469	2	13.4502	0	296.978	2	15.4133	0	255.988	2	4.65952	0	269.12	2	35.2124	0	NM_014417.2	BBC3	BBC3	Homo sapiens	27113		RefSeq
BBOX1	125.651	2	2.94831	0.590909	124.551	2	12.1489	0.651948	119.541	2	3.20217	0.896104	121.349	2	3.51322	0.803896	121.185	2	1.77696	0.777922	121.553	2	6.63231	0.779221	NM_003986.1	BBOX1	BBOX1	Homo sapiens	8424		RefSeq
BBS1	265.029	2	30.2024	0	285.563	2	11.6099	0	247.72	2	26.1034	0	269.724	2	8.387	0	241.491	2	8.29297	0	257.668	2	28.6223	0	NM_024649.4	BBS1	BBS1	Homo sapiens	582		RefSeq
BBS10	369.839	2	32.5784	0	419.828	2	57.6279	0	502.456	2	22.6242	0	351.861	2	42.8186	0	309.447	2	28.7001	0	391.103	2	176.113	0	NM_024685.2	BBS10	BBS10	Homo sapiens	79738		RefSeq
BBS12	144.926	2	3.06777	0.0363636	148.506	2	11.4394	0.0181818	140.069	2	2.69591	0.105195	150.737	2	5.24719	0.0142857	137.108	2	5.64545	0.138961	145.393	2	0.563221	0.0363636	NM_152618.2	BBS12	BBS12	Homo sapiens	166379		RefSeq
BBS2	502.713	2	30.975	0	711.28	2	95.2804	0	384.277	2	92.0841	0	588.816	2	57.6195	0	419.087	2	16.889	0	675.347	2	8.3838	0	NM_031885.2	BBS2	BBS2	Homo sapiens	583		RefSeq
BBS4	265.099	2	70.0909	0	242.753	2	70.0401	0	243.932	2	17.56	0	330.725	2	4.80169	0	317.318	2	37.4245	0	298.558	2	45.6188	0	NM_033028.2	BBS4	BBS4	Homo sapiens	585		RefSeq
BBS5	128.809	2	4.01516	0.430143	129.848	2	2.835	0.255471	135.422	2	3.55206	0.253015	126.115	2	4.60519	0.609011	131.363	2	0.205298	0.1848	123.996	2	0.829465	0.792977	NM_152384.2	BBS5	BBS5	Homo sapiens	129880		RefSeq
BBS7	237.994	2	6.96842	0.000118578	255.705	2	2.92201	6.76617e-05	242.319	2	1.46894	0.000447392	259.553	2	5.2562	0.00236584	225.104	2	10.695	7.39901e-05	245.143	2	10.3482	0.000180469	NM_018190.2	BBS7	BBS7	Homo sapiens	55212		RefSeq
BBS9	169.986	2	9.11062	0.000408163	177.352	2	6.47041	3.03592e-05	158.174	2	5.29884	0.00186288	149.177	2	4.98129	0.0288624	147.714	2	4.39533	0.0013493	174.91	2	8.88615	0.000304436	NM_198428.2	BBS9	BBS9	Homo sapiens	27241		RefSeq
BBX	1467.18	2	479.659	0	1939.28	2	138.338	0	1158.62	2	344.196	0	1861.41	2	25.4393	0	1266.12	2	356.341	0	1636.25	2	0.447466	0	NM_020235.2	BBX	BBX	Homo sapiens	56987		RefSeq
BCAM	132.39	2	3.28885	0.1215	134.554	2	3.95846	0.0362343	137.597	2	0.220629	0.0522254	137.604	2	2.67072	0.0445473	128.862	2	1.21201	0.360065	131.184	2	0.920913	0.15587	NM_001013257.1	BCAM	BCAM	Homo sapiens	4059		RefSeq
BCAN	143.855	2	5.36012	0.0386331	140.467	2	7.17265	0.0510362	133.094	2	1.13839	0.28058	136.348	2	0.951098	0.420532	141.293	2	7.12006	0.0467378	132.645	2	4.71947	0.202611	NM_021948.3	BCAN	BCAN	Homo sapiens	63827		RefSeq
BCAP29	302.606	2	36.4151	0.011435	280.213	2	21.1362	0.00762887	314.991	2	2.1156	0.00422251	278.396	2	11.0167	0.0234475	312.961	2	43.0767	0.0489812	290.188	2	47.0223	0.00835235	NM_001008407.1	BCAP29	BCAP29	Homo sapiens	55973		RefSeq
BCAP31	2540.08	2	84.318	0	2452.71	2	25.2901	0	1643.57	2	176.661	0	1881.5	2	59.7838	0	2480.85	2	47.4972	0	2493.97	2	227.586	0	NM_005745.6	BCAP31	BCAP31	Homo sapiens	10134		RefSeq
BCAR1	215.79	2	19.0537	0	215.251	2	45.813	0	209.68	2	36.2665	0	231.218	2	19.2992	0	201.407	2	2.67916	0	206.007	2	11.1379	0	NM_014567.2	BCAR1	BCAR1	Homo sapiens	9564		RefSeq
BCAR3	481.244	2	1.60683	0	631.784	2	264.244	0	977.362	2	48.9864	0	1549.5	2	347.697	0	577.807	2	86.0069	0	928.024	2	153.831	0	NM_003567.2	BCAR3	BCAR3	Homo sapiens	8412		RefSeq
BCAR4	130.743	2	17.9672	0.346753	141.905	2	12.6875	0.0519481	133.221	2	2.75366	0.258442	139.724	2	3.69444	0.102597	130.281	2	4.57905	0.354545	138.025	2	12.3277	0.118182	NR_024049.1	BCAR4	BCAR4	Homo sapiens	400500		RefSeq
BCAS1	122.68	2	0.300044	0.856157	121.747	2	4.88041	0.906486	127.767	2	6.40248	0.583227	126.862	2	1.12708	0.591486	122.317	2	0.484421	0.849107	127.564	2	2.62038	0.476897	NM_003657.1	BCAS1	BCAS1	Homo sapiens	8537		RefSeq
BCAS2	282.007	2	26.7786	0	238.027	2	11.4847	0	308.061	2	39.8899	0	238.737	2	4.87294	0	311.629	2	8.94874	0	246.249	2	20.942	0	NM_005872.2	BCAS2	BCAS2	Homo sapiens	10286		RefSeq
BCAS3	132.004	2	2.01695	0.303896	131.717	2	6.20214	0.28961	135.19	2	6.62092	0.194805	130.767	2	2.07871	0.341558	131.417	2	11.8279	0.344156	136.015	2	2.28974	0.150649	NM_017679.2	BCAS3	BCAS3	Homo sapiens	54828		RefSeq
BCAS4	407.452	2	194.687	0.00710613	438.639	2	155.845	0.00296459	376.922	2	75.6922	0.000154014	429.159	2	81.1279	0.0357667	401.134	2	85.4386	0.000136262	546.671	2	53.4008	0.00216477	NM_017843.3	BCAS4	BCAS4	Homo sapiens	55653		RefSeq
BCAT1	129.722	2	0.824736	0.401299	130.595	2	11.2662	0.312987	142.74	2	19.5396	0.061039	142.723	2	8.70144	0.0532468	135.49	2	4.82475	0.174026	133.192	2	1.97672	0.245454	NM_005504.4	BCAT1	BCAT1	Homo sapiens	586		RefSeq
BCAT2	773.674	2	3.27243	0	692.466	2	169.077	0	789.055	2	101.901	0	694.87	2	5.45447	0	680.101	2	137.014	0	655.293	2	19.8309	0	NM_001190.2	BCAT2	BCAT2	Homo sapiens	587		RefSeq
BCCIP	1850.09	2	236.298	0.00026605	1700.79	2	266.476	0.000270534	1423.52	2	81.4419	0.000268283	1314.24	2	83.3611	0.00026605	1933.99	2	282.326	0.00026605	1520.24	2	130.72	0.00026605	NM_078469.1	BCCIP	BCCIP	Homo sapiens	56647		RefSeq
BCDIN3D	481.405	2	111.584	0	495.002	2	21.1981	0	726.117	2	49.6455	0	685.679	2	85.1101	0	479.138	2	8.39032	0	489.346	2	15.7218	0	NM_181708.1	BCDIN3D	BCDIN3D	Homo sapiens	144233		RefSeq
BCHE	129.774	2	4.6475	0.322081	129.752	2	1.04737	0.298554	126.456	2	2.71552	0.628187	131.395	2	3.91496	0.239576	125.302	2	5.29445	0.652417	123.862	2	1.60713	0.756815	NM_000055.1	BCHE	BCHE	Homo sapiens	590		RefSeq
BCKDHA	293.885	2	9.99989	0	455.315	2	152.907	0	214.351	2	29.9168	0	365.323	2	107.972	0	220.349	2	0.230286	0	430.271	2	18.7017	0	NM_000709.2	BCKDHA	BCKDHA	Homo sapiens	593		RefSeq
BCKDHB	173.058	2	5.41001	0.00436031	179.235	2	8.56754	0.000685012	161.863	2	14.3076	0.000674395	182.458	2	9.41058	0.00160581	157.348	2	4.02532	0.00122298	172.055	2	1.99369	0.0015826	NM_183050.1	BCKDHB	BCKDHB	Homo sapiens	594		RefSeq
BCKDK	1497.31	2	227.356	0	1787.57	2	474.549	0	1466.23	2	20.9222	0	1297.29	2	376.707	0	1800.58	2	141.116	0	2414.59	2	189.076	0	NM_005881.1	BCKDK	BCKDK	Homo sapiens	10295		RefSeq
BCL10	274.327	2	2.00496	7.58981e-06	255.561	2	86.0241	0.00334711	269.507	2	30.709	8.43312e-07	236.481	2	13.3003	4.13223e-05	232.254	2	34.4967	3.37325e-06	239.934	2	65.0461	2.10828e-05	XM_942822.1	BCL10	BCL10	Homo sapiens	8915		RefSeq
BCL11A	165.179	2	3.56981	0.0457957	178.989	2	5.33174	0.0292615	135.801	2	6.0266	0.247754	145.083	2	15.6647	0.0396685	156.234	2	15.7071	0.0636165	161.624	2	26.0013	0.0245202	NM_022893.2	BCL11A	BCL11A	Homo sapiens	53335		RefSeq
BCL11B	144.545	2	0.743259	0.161784	149.416	2	6.05972	0.287617	139.655	2	6.97556	0.0397108	144.684	2	2.15276	0.0610229	142.681	2	8.54808	0.15018	133.988	2	7.88726	0.453103	NM_138576.2	BCL11B	BCL11B	Homo sapiens	64919		RefSeq
BCL2	142.787	2	7.40317	0.0697218	146.639	2	4.91799	0.00462636	146.837	2	12.2469	0.00152592	159.41	2	9.74311	0.00554913	146.007	2	3.34985	0.00236212	139.999	2	3.11114	0.00663189	NM_000633.2	BCL2	BCL2	Homo sapiens	596		RefSeq
BCL2A1	136.972	2	7.56887	0.149351	128.696	2	12.3241	0.385714	152.284	2	1.12015	0.0142857	138.73	2	12.5402	0.119481	131.879	2	1.30863	0.303896	132.875	2	4.08762	0.251948	NM_004049.2	BCL2A1	BCL2A1	Homo sapiens	597		RefSeq
BCL2L1	1893.89	2	241.232	0	2500.89	2	743.254	0	2254.18	2	25.647	0	3182.63	2	229.522	0	1109.27	2	144.059	0	1853.11	2	632.006	0	NM_138578.1	BCL2L1	BCL2L1	Homo sapiens	598		RefSeq
BCL2L10	130.18	2	6.74935	0.384416	127.339	2	4.1296	0.484416	131.661	2	1.36274	0.325974	131.749	2	0.52586	0.302597	129.306	2	5.74014	0.420779	126.249	2	5.15248	0.533766	NM_020396.2	BCL2L10	BCL2L10	Homo sapiens	10017		RefSeq
BCL2L11	131.631	2	2.12841	0.262069	129.275	2	7.06163	0.242499	134.515	2	1.71785	0.154014	125.035	2	8.07835	0.696906	130.079	2	0.259466	0.284	133.062	2	1.59404	0.209249	NM_207002.1	BCL2L11	BCL2L11	Homo sapiens	10018		RefSeq
BCL2L12	1236.06	2	248.06	0	967.227	2	111.802	0	1224.88	2	186.228	3.6507e-10	1165.57	2	146.022	0	1529.6	2	89.4604	0	1224.54	2	158.952	0	NM_052842.2	BCL2L12	BCL2L12	Homo sapiens	83596		RefSeq
BCL2L13	1174.49	2	94.4032	0	1261.06	2	86.5455	0	1689.13	2	152.198	0	1888.75	2	202.412	0	1051.78	2	153.018	0	1275.19	2	88.8139	0	NM_015367.2	BCL2L13	BCL2L13	Homo sapiens	23786		RefSeq
BCL2L14	132.457	2	0.702431	0.110112	136.62	2	0.668897	0.0132799	129.993	2	11.6294	0.535847	139.511	2	0.249191	0.00359355	135.362	2	4.62122	0.0451506	132.749	2	0.279181	0.0507551	NM_138723.1	BCL2L14	BCL2L14	Homo sapiens	79370		RefSeq
BCL2L15	127.071	2	4.47968	0.555384	128.388	2	4.84686	0.353589	119.303	2	0.738746	0.989642	120.53	2	4.31105	0.968046	122.517	2	0.444502	0.883684	123.687	2	1.75097	0.65652	NM_001029946.1	BCL2L15	BCL2L15	Homo sapiens	440603		RefSeq
BCL2L2	895.952	2	187.414	0	828.153	2	31.2459	0	1270.34	2	395.608	0	1090.89	2	222.161	0	743.645	2	70.6052	0	793.016	2	127.734	0	NM_004050.2	BCL2L2	BCL2L2	Homo sapiens	599		RefSeq
BCL3	378.922	2	113.913	0	533.339	2	34.8635	0	367.554	2	108.881	0	431.462	2	77.1782	0	235.324	2	39.3197	0	437.314	2	87.1783	0	NM_005178.2	BCL3	BCL3	Homo sapiens	602		RefSeq
BCL6	301.243	2	1.41846	0.426312	586.418	2	146.264	0.105084	206.38	2	27.0337	0.14454	364.9	2	22.8121	0.00965509	282.93	2	80.129	0.126302	581.255	2	187.496	0.211672	NM_001706.2	BCL6	BCL6	Homo sapiens	604		RefSeq
BCL6B	148.436	2	7.71128	0.0207792	149.609	2	3.74327	0.0142857	139.054	2	8.50496	0.122078	151.433	2	14.7788	0.0142857	151.634	2	2.42934	0.0142857	163.896	2	5.51014	0.0012987	NM_181844.2	BCL6B	BCL6B	Homo sapiens	255877		RefSeq
BCL7A	155.593	2	21.7514	0.000959431	160.202	2	3.25462	0.000119929	142.296	2	0.0178719	0.00399425	155.179	2	5.69369	0.00115965	138.571	2	10.272	0.150347	140.175	2	11.0643	0.0181937	NM_020993.3	BCL7A	BCL7A	Homo sapiens	605		RefSeq
BCL7B	282.539	2	27.8705	0	270.678	2	21.7168	0	386.167	2	45.1592	0	299.008	2	4.1022	0	321.125	2	7.50163	0	281.327	2	14.749	0	NM_138707.1	BCL7B	BCL7B	Homo sapiens	9275		RefSeq
BCL7C	503.078	2	126.939	0.00473784	454.901	2	78.7868	0.000512898	373.065	2	2.5187	0.0075098	323.906	2	24.3405	0.000569837	355.534	2	66.4272	0.00083965	342.65	2	5.0957	8.9037e-06	NM_004765.2	BCL7C	BCL7C	Homo sapiens	9274		RefSeq
BCL8	128.235	2	4.58315	0.461039	121.564	2	2.36051	0.784416	125.357	2	0.301855	0.638961	122.959	2	6.85546	0.746753	124.04	2	6.57486	0.654545	113.21	2	0.0585129	0.990909	XM_938807.1	BCL8	BCL8	Homo sapiens	606		RefSeq
BCL9	495.754	2	3.96893	0	559.585	2	56.7275	0	342.426	2	86.9503	0	465.977	2	53.6271	0	398.341	2	73.6359	0	432.442	2	12.0763	0	NM_004326.2	BCL9	BCL9	Homo sapiens	607		RefSeq
BCL9L	237.1	2	74.2242	0	250.337	2	82.8257	0	328.303	2	47.1972	0	213.852	2	6.59074	0	186.728	2	5.43711	0	211.39	2	30.9131	0	NM_182557.1	BCL9L	BCL9L	Homo sapiens	283149		RefSeq
BCLAF1	1320.93	2	171.129	0	960.049	2	131.728	0	1237.87	2	243.421	0	865.19	2	97.8383	0	1350.12	2	267.291	0	830.95	2	221.967	0	NM_014739.1	BCLAF1	BCLAF1	Homo sapiens	9774		RefSeq
BCMO1	122.493	2	4.94129	0.750649	134.778	2	11.1508	0.188312	123.173	2	4.74822	0.736364	131.524	2	5.13051	0.320779	128.826	2	1.17036	0.437662	122.271	2	3.87584	0.763636	NM_017429.2	BCMO1	BCMO1	Homo sapiens	53630		RefSeq
BCO2	121.498	2	2.28272	0.787013	121.86	2	6.01043	0.775325	118.502	2	2.45668	0.915584	116.222	2	0.693024	0.951948	112.327	2	1.10463	0.992208	125.252	2	2.3262	0.601299	NM_001037290.1	BCO2	BCO2	Homo sapiens	83875		RefSeq
BCOR	329.67	2	85.8453	0	298.867	2	13.1383	4.56338e-08	252.636	2	44.6286	2.33645e-08	363.925	2	20.6008	9.8569e-09	322.157	2	19.7423	6.30842e-07	316.014	2	63.7475	1.79359e-06	NM_017745.4	BCOR	BCOR	Homo sapiens	54880		RefSeq
BCORL1	285.333	2	94.1895	0	266.357	2	18.6364	0	208.612	2	31.4908	0	216.924	2	20.6347	0	192.896	2	28.8509	0	204.215	2	18.8415	0	NM_021946.2	BCORL1	BCORL1	Homo sapiens	63035		RefSeq
BCORL2	119.135	2	4.64007	0.851948	115.487	2	4.88486	0.967533	125.475	2	15.5317	0.698701	131.754	2	9.9977	0.320779	129.687	2	6.72243	0.375325	123.942	2	4.62067	0.668831	NM_173700.1	BCORL2	BCORL2	Homo sapiens	286554		RefSeq
BCR	161.654	2	2.05354	0.000413187	151.688	2	1.95935	0.000694457	156.859	2	3.62147	0.00248741	154.627	2	2.39979	0.004004	144.98	2	8.72694	0.0224332	142.661	2	0.15508	0.0175804	NM_021574.1	BCR	BCR	Homo sapiens	613		RefSeq
BCS1L	448.084	2	57.0763	0	306.251	2	83.775	0	746.972	2	56.5832	0	475.153	2	7.00667	0	636.182	2	124.67	0	347.768	2	50.248	0	NM_004328.3	BCS1L	BCS1L	Homo sapiens	617		RefSeq
BCYRN1	2746.86	2	1372.38	0	1635.57	2	803.879	0	2730.37	2	1074.8	0	1881.53	2	146.595	0	2923.47	2	107.586	0	1665.4	2	226.641	0	NR_001568.1	BCYRN1	BCYRN1	Homo sapiens	618		RefSeq
BDH1	151.896	2	6.99722	0.145549	142.218	2	2.6871	0.0665466	144.494	2	5.18786	0.167969	154.869	2	10.1732	0.10448	144.939	2	9.39906	0.131216	146.241	2	4.44921	0.134566	NM_203315.1	BDH1	BDH1	Homo sapiens	622		RefSeq
BDH2	124.689	2	11.8116	0.633766	127.244	2	1.51309	0.484416	128.273	2	2.29373	0.493507	127.918	2	0.205395	0.490909	124.973	2	0.912556	0.592208	125.312	2	4.71368	0.596104	NM_020139.3	BDH2	BDH2	Homo sapiens	56898		RefSeq
BDKRB1	124.819	2	0.838583	0.636364	125.63	2	7.28029	0.568831	115.938	2	6.60927	0.95974	131.546	2	9.2137	0.296104	132.657	2	4.11058	0.268831	135.021	2	13.888	0.172727	NM_000710.2	BDKRB1	BDKRB1	Homo sapiens	623		RefSeq
BDKRB2	132.573	2	6.31541	0.275325	141.675	2	2.88434	0.0584416	140.246	2	0.633026	0.1	142.246	2	2.92546	0.0623377	142.762	2	3.70449	0.0623377	138.09	2	5.02457	0.105195	NM_000623.2	BDKRB2	BDKRB2	Homo sapiens	624		RefSeq
BDNF	246.731	2	8.40328	0.00432719	254.409	2	56.4087	0.000456999	207.422	2	20.2475	8.39757e-05	197.716	2	1.87818	0.00982543	218.792	2	4.65808	0.000867767	206.9	2	24.1851	0.00982543	NM_170731.3	BDNF	BDNF	Homo sapiens	627		RefSeq
BDNFOS	138.204	2	12.0024	0.120779	133.966	2	9.2718	0.2	139.23	2	2.65722	0.11039	153.294	2	5.0979	0.0116883	134.003	2	4.54432	0.215584	149.375	2	7.93731	0.0168831	NR_002832.1	BDNFOS	BDNFOS	Homo sapiens	497258		RefSeq
BDP1	145.953	2	15.0459	0.0272727	135.663	2	5.59378	0.162338	138.538	2	18.597	0.107792	142.353	2	0.591632	0.0584416	147.43	2	7.01517	0.0246753	149.509	2	7.45717	0.0155844	NM_018429.1	BDP1	BDP1	Homo sapiens	55814		RefSeq
BEAN	131.164	2	0.0367478	0.22891	135.016	2	5.31518	0.333649	130.308	2	1.65929	0.456819	130.389	2	0.447464	0.432329	130.302	2	2.1823	0.290579	130.566	2	1.48284	0.239576	XM_375359.2	BEAN	BEAN	Homo sapiens	146227		RefSeq
BECN1	840.219	2	132.342	0	820.043	2	10.2804	0	895.102	2	63.4351	0	790.119	2	43.0371	0	893.624	2	138.991	0	903.806	2	121.433	0	NM_003766.2	BECN1	BECN1	Homo sapiens	8678		RefSeq
BECN1L1	125.766	2	5.6037	0.584416	124.446	2	0.714738	0.636364	126.983	2	13.1702	0.602597	131.826	2	4.4225	0.309091	135.229	2	5.12962	0.194805	116.656	2	0.416351	0.94026	XM_497740.2	BECN1L1	BECN1L1	Homo sapiens	441925		RefSeq
BEGAIN	249.957	2	90.2062	0	154.411	2	22.6249	0.00649351	296.062	2	37.8369	0	232.952	2	93.2356	0	217.335	2	11.2937	0	170.459	2	9.53247	0	NM_020836.2	BEGAIN	BEGAIN	Homo sapiens	57596		RefSeq
BEND2	123.793	2	7.53855	0.67013	123.667	2	7.13676	0.696104	133.101	2	4.0838	0.248052	128.57	2	4.79461	0.445454	130.506	2	8.79977	0.372727	124.82	2	0.739299	0.611688	NM_153346.4	BEND2	BEND2	Homo sapiens	139105		RefSeq
BEND3	169.847	2	0.132571	4.56338e-05	143.562	2	6.98048	0.0155186	147.945	2	5.44342	0.00634272	155.936	2	11.1158	0.00152354	164.926	2	15.4426	0.00246469	141.193	2	11.5894	0.0128824	NM_001080450.1	BEND3	BEND3	Homo sapiens	57673		RefSeq
BEND4	132.805	2	3.46573	0.105434	130.522	2	1.10765	0.267065	135.473	2	2.88689	0.0730877	128.628	2	0.402077	0.399523	138.582	2	9.15086	0.0126482	134.729	2	4.47677	0.0522254	XM_941085.1	BEND4	BEND4	Homo sapiens	389206		RefSeq
BEND5	128.687	2	4.15141	0.446753	130.151	2	15.6436	0.32987	130.561	2	4.33345	0.357143	123.538	2	9.71253	0.694805	131.325	2	19.6646	0.358442	131.78	2	2.36393	0.28961	NM_024603.2	BEND5	BEND5	Homo sapiens	79656		RefSeq
BEND6	193.98	2	15.8123	8.43312e-07	206.494	2	2.4222	2.10828e-05	179.417	2	1.26641	0.000102041	204.756	2	23.5643	3.37325e-06	175.044	2	17.8028	0.000165289	206.72	2	10.1533	8.43312e-07	NM_152731.2	BEND6	BEND6	Homo sapiens	221336		RefSeq
BEND7	212.634	2	17.5616	0.0437439	254.104	2	18.1164	0.148536	209.849	2	19.0871	0.0260928	240.133	2	5.33725	0.0578054	203.338	2	9.1814	0.117855	264.935	2	30.3801	0.025531	NM_152751.2	BEND7	BEND7	Homo sapiens	222389		RefSeq
BEST1	132.283	2	2.44521	0.294805	126.573	2	10.3837	0.516883	175.115	2	9.82648	0.0012987	167.524	2	14.3486	0.0038961	135.203	2	10.9958	0.174026	147.795	2	25.2951	0.0207792	NM_004183.1	BEST1	BEST1	Homo sapiens	7439		RefSeq
BEST2	124.098	2	19.2372	0.653247	130.201	2	16.8677	0.348052	125.293	2	9.79218	0.688312	126.271	2	1.16851	0.568831	120.516	2	1.73032	0.803896	128.421	2	2.98368	0.436364	NM_017682.1	BEST2	BEST2	Homo sapiens	54831		RefSeq
BEST3	134.052	2	8.85138	0.235065	127.245	2	4.11272	0.488312	124.481	2	6.057	0.671429	122.747	2	1.42403	0.742857	125.442	2	1.90869	0.571429	121.327	2	7.73396	0.790909	NM_152439.2	BEST3	BEST3	Homo sapiens	144453		RefSeq
BEST4	134.262	2	7.89478	0.222078	145.976	2	15.4668	0.0272727	142.552	2	8.89508	0.0805195	126.152	2	7.8629	0.555844	131.434	2	6.42012	0.32987	131.098	2	4.89828	0.324675	NM_153274.1	BEST4	BEST4	Homo sapiens	266675		RefSeq
BET1	405.655	2	84.2484	0	378.616	2	37.4341	0	544.43	2	55.5862	0	416.646	2	53.1275	0	359.879	2	6.86389	0	358.353	2	32.5211	0	NM_005868.3	BET1	BET1	Homo sapiens	10282		RefSeq
BET1L	204.069	2	31.0573	0	195.134	2	3.95917	0	204.074	2	23.5509	0	206.111	2	16.4697	0	213.546	2	9.42308	0	168.087	2	11.0842	0.0012987	NM_016526.3	BET1L	BET1L	Homo sapiens	51272		RefSeq
BET3L	127.661	2	4.357	0.484416	123.26	2	4.16179	0.707792	126.659	2	0.866927	0.567532	130.183	2	1.83604	0.376623	125.482	2	11.5796	0.542857	136.838	2	4.70011	0.133766	NM_001139444.1	BET3L	BET3L	Homo sapiens	100128327		RefSeq
BEX1	335.26	2	28.825	0.333649	306.976	2	49.3106	0.269206	315.205	2	30.6202	0.412043	311.05	2	23.3517	0.0699477	391.132	2	59.6638	0.126302	333.478	2	19.662	0.438388	NM_018476.3	BEX1	BEX1	Homo sapiens	55859		RefSeq
BEX2	1836.18	2	654.825	0	2085.63	2	58.973	0	4670.6	2	190.421	0	5807.15	2	2066.91	0	1454.82	2	105.264	0	1977.45	2	367.699	0	NM_032621.2	BEX2	BEX2	Homo sapiens	84707		RefSeq
BEX4	123.364	2	1.67104	0.712987	126.294	2	0.587676	0.546753	124.173	2	9.16127	0.677922	126.426	2	0.705854	0.563636	119.393	2	0.116292	0.855844	132.691	2	6.74521	0.258442	NM_001080425.1	BEX4	BEX4	Homo sapiens	56271		RefSeq
BEX5	127.645	2	7.28807	0.490909	139.303	2	7.65142	0.0909091	130.245	2	4.42692	0.371429	134.35	2	1.53302	0.21039	135.617	2	11.1353	0.18961	123.52	2	1.30004	0.706493	NM_001012978.1	BEX5	BEX5	Homo sapiens	340542		RefSeq
BEXL1	128.394	2	1.61504	0.479437	130.177	2	5.94677	0.334711	138.467	2	6.87469	0.20083	136.411	2	6.94542	0.075393	130.348	2	2.26305	0.276884	131.166	2	9.89324	0.478166	XM_936467.1	BEXL1	BEXL1	Homo sapiens	56271		RefSeq
BEYLA	123.743	2	1.78907	0.821376	128.596	2	2.4968	0.379673	126.493	2	1.34457	0.667448	125.409	2	4.26172	0.752672	125.801	2	1.30985	0.641789	127.617	2	0.0714081	0.44655	NR_027013.1	BEYLA	BEYLA	Homo sapiens	497634		RefSeq
BFAR	612.27	2	16.1058	0	483.871	2	32.7161	0	605.417	2	72.817	0	526.836	2	18.556	0	653.873	2	112.369	0	501.61	2	58.9443	0	NM_016561.1	BFAR	BFAR	Homo sapiens	51283		RefSeq
BFSP1	181.05	2	22.548	0	232.28	2	14.8425	0	188.883	2	9.81051	0.0012987	152.498	2	2.7079	0.0116883	157.141	2	21.0961	0.00909091	239.353	2	52.184	0	NM_001195.2	BFSP1	BFSP1	Homo sapiens	631		RefSeq
BFSP2	129.151	2	12.974	0.416883	133.181	2	2.64397	0.228571	124.562	2	4.69069	0.706493	128.041	2	11.9908	0.457143	132.677	2	3.24543	0.27013	123.527	2	2.03485	0.7	NM_003571.2	BFSP2	BFSP2	Homo sapiens	8419		RefSeq
BGLAP	141.785	2	12.6862	0.0636364	141.737	2	0.340342	0.0584416	143.864	2	3.6728	0.061039	146.638	2	8.65416	0.0285714	133.393	2	2.31146	0.249351	139.051	2	16.2913	0.1	NM_199173.2	BGLAP	BGLAP	Homo sapiens	632		RefSeq
BGN	130.445	2	20.4713	0.381818	137.65	2	2.4117	0.11039	131.328	2	2.32946	0.328571	128.765	2	4.27168	0.441559	125.426	2	4.38507	0.561039	129.193	2	8.07183	0.387013	NM_001711.3	BGN	BGN	Homo sapiens	633		RefSeq
BHLHA15	124.582	2	1.55589	0.650649	122.915	2	0.276688	0.71948	125.898	2	2.94032	0.622078	125.072	2	5.75587	0.649351	131.551	2	3.95245	0.309091	122.432	2	2.0914	0.746753	NM_177455.2	BHLHA15	BHLHA15	Homo sapiens	168620		RefSeq
BHLHB2	1366.07	2	92.2959	0	3158.85	2	868.1	0	1328.29	2	94.0311	0	2094.34	2	369.257	0	1263.96	2	387.691	0	3999.88	2	1474.09	0	NM_003670.1	BHLHB2	BHLHB2	Homo sapiens	8553		RefSeq
BHLHB3	124.123	2	1.14832	0.663636	123.348	2	4.47603	0.701299	123.106	2	1.07198	0.750649	140.46	2	3.99672	0.0831169	124.937	2	9.69858	0.575325	127.251	2	2.04566	0.477922	NM_030762.1	BHLHB3	BHLHB3	Homo sapiens	79365		RefSeq
BHLHB4	114.048	2	0.213149	0.968831	122.106	2	1.59075	0.763636	120.718	2	0.830987	0.845455	117.467	2	4.0129	0.927273	129.951	2	8.10571	0.394805	115.191	2	7.40433	0.971429	NM_080606.2	BHLHB4	BHLHB4	Homo sapiens	128408		RefSeq
BHLHB9	179.529	2	0.65778	0	199.198	2	21.4306	0	160.102	2	10.223	0.0038961	185.483	2	9.2717	0	160.55	2	8.78887	0.00779221	186.502	2	15.7057	0	NM_030639.1	BHLHB9	BHLHB9	Homo sapiens	80823		RefSeq
BHLHE22	130.766	2	0.0940902	0.355844	130.247	2	9.28696	0.344156	129.98	2	1.39271	0.409091	131.382	2	9.00067	0.34026	131.656	2	15.156	0.337662	125.722	2	4.20938	0.577922	NM_152414.3	BHLHE22	BHLHE22	Homo sapiens	27319		RefSeq
BHMT	124.387	2	1.02007	0.653247	127.626	2	3.16352	0.468831	126.712	2	7.69227	0.598701	128.847	2	2.1967	0.445454	127.272	2	11.0692	0.51039	123.611	2	1.96728	0.701299	NM_001713.1	BHMT	BHMT	Homo sapiens	635		RefSeq
BHMT2	128.501	2	7.40675	0.422722	124.129	2	1.53008	0.756815	124.056	2	3.05231	0.821555	123.569	2	4.33426	0.833003	128.624	2	2.0551	0.381961	121.517	2	2.83029	0.904793	NM_017614.3	BHMT2	BHMT2	Homo sapiens	23743		RefSeq
BICC1	123.693	2	1.95091	0.68961	120.008	2	1.44103	0.855844	123.396	2	2.45448	0.742857	131.643	2	12.7428	0.335065	118.422	2	0.28337	0.890909	121.434	2	3.25527	0.790909	XM_498431.2	BICC1	BICC1	Homo sapiens	80114		RefSeq
BICD1	158.269	2	2.87395	0.000408163	163.008	2	5.97894	4.13223e-05	168.539	2	13.9531	3.03592e-05	159.402	2	3.26912	0.000121437	159.318	2	6.18828	0.00313797	166.382	2	3.67145	7.58981e-06	NM_001714.2	BICD1	BICD1	Homo sapiens	636		RefSeq
BICD2	371.195	2	29.9835	0.00121774	389.686	2	24.9684	0.0379018	312.647	2	19.209	0.0323967	398.794	2	64.2122	0.0111528	432.639	2	150.325	0.0408163	449.361	2	107.054	0.155928	NM_001003800.1	BICD2	BICD2	Homo sapiens	23299		RefSeq
BID	311.846	2	7.93287	2.92056e-06	242.654	2	29.9388	5.70422e-06	333.397	2	34.0618	2.33645e-08	319.243	2	5.1531	1.25219e-07	362.089	2	29.7966	6.41122e-05	260.986	2	53.7178	9.8569e-09	NM_197966.1	BID	BID	Homo sapiens	637		RefSeq
BIK	430.437	2	19.5475	0	410.511	2	28.3361	0	771.406	2	71.9157	0	538.274	2	96.2738	0	427.801	2	8.51338	0	544.303	2	18.398	0	NM_001197.3	BIK	BIK	Homo sapiens	638		RefSeq
BIN1	631.775	2	19.5439	0	663.206	2	187.772	0	455.252	2	8.73619	0	608.816	2	5.9482	0	506.464	2	24.0961	0	557.504	2	18.9926	0	NM_139343.1	BIN1	BIN1	Homo sapiens	274		RefSeq
BIN2	114.227	2	9.78863	0.967533	112.153	2	0.392737	0.993506	124.385	2	1.01409	0.696104	110.295	2	1.95802	0.994805	117.864	2	2.45187	0.907792	118.011	2	4.01952	0.906493	NM_016293.2	BIN2	BIN2	Homo sapiens	51411		RefSeq
BIN3	125.219	2	5.26098	0.616883	132.715	2	7.12867	0.241558	134.379	2	9.11888	0.187013	132.218	2	2.62777	0.281818	130.598	2	2.29698	0.349351	133.669	2	9.75044	0.238961	NM_018688.3	BIN3	BIN3	Homo sapiens	55909		RefSeq
BIRC1	126.307	2	7.40363	0.554546	126.727	2	0.425699	0.524675	129.991	2	0.00716114	0.403896	126.137	2	9.22075	0.596104	126.746	2	5.75309	0.507792	124.159	2	0.600676	0.661039	XM_936944.1	BIRC1	BIRC1	Homo sapiens	4671		RefSeq
BIRC2	852.47	2	15.3215	0	1152.72	2	19.961	0	956.629	2	99.0052	0	929.999	2	8.66843	0	831.077	2	13.8295	0	1188.17	2	46.044	0	NM_001166.3	BIRC2	BIRC2	Homo sapiens	329		RefSeq
BIRC3	280.221	2	59.3514	0.00323808	405.865	2	244.417	0.000679347	369.265	2	116.65	0.0067172	427.404	2	32.3458	0.00185764	476.658	2	57.506	0.0450884	569.787	2	172.194	0.0037304	NM_182962.1	BIRC3	BIRC3	Homo sapiens	330		RefSeq
BIRC5	807.745	2	196.613	0	560.151	2	92.1111	0	775.663	2	236.307	0	575.529	2	17.888	0	883.314	2	232.438	0	709.346	2	80.9237	0	NM_001012271.1	BIRC5	BIRC5	Homo sapiens	332		RefSeq
BIRC6	290.068	2	82.5325	0	293.253	2	56.5687	0	353.952	2	55.4295	0	329.325	2	7.07347	0	297.568	2	14.7492	0	275.788	2	10.2407	0	NM_016252.2	BIRC6	BIRC6	Homo sapiens	57448		RefSeq
BIRC7	125.032	2	1.56844	0.698428	123.545	2	6.76106	0.815294	126.9	2	4.00268	0.604297	121.513	2	1.74341	0.914721	124.27	2	0.920852	0.742108	123.155	2	4.69741	0.795034	NM_022161.2	BIRC7	BIRC7	Homo sapiens	79444		RefSeq
BIRC8	120.508	2	6.729	0.811688	124.26	2	8.49943	0.65974	119.053	2	7.47573	0.907792	121.872	2	4.36226	0.794805	115.781	2	3.67784	0.951948	117.13	2	0.976607	0.938961	NM_033341.3	BIRC8	BIRC8	Homo sapiens	112401		RefSeq
BIVM	410.683	2	45.3286	0	432.294	2	1.30893	0	399.885	2	89.28	0	445.262	2	63.6957	0	415.643	2	0.833262	0	343.391	2	4.97888	0	NM_017693.2	BIVM	BIVM	Homo sapiens	54841		RefSeq
BLCAP	324.43	2	9.09789	0	323.095	2	2.51527	0	392.063	2	3.98485	0	411.546	2	73.9007	0	322.018	2	16.834	0	334.951	2	49.6247	0	NM_006698.2	BLCAP	BLCAP	Homo sapiens	10904		RefSeq
BLID	144.174	2	4.67992	0.0428571	143.497	2	8.52825	0.038961	154.774	2	15.6254	0.00519481	139.9	2	2.25355	0.0987013	149.491	2	2.33751	0.0181818	132.856	2	5.78593	0.262338	NM_001001786.1	BLID	BLID	Homo sapiens	414899		RefSeq
BLK	115.251	2	0.462365	0.957143	111.838	2	2.92332	0.994805	115.204	2	4.24398	0.974026	122.504	2	9.75047	0.771429	122.751	2	1.59023	0.712987	116.902	2	1.14955	0.94026	NM_001715.2	BLK	BLK	Homo sapiens	640		RefSeq
BLM	389.508	2	86.7881	0	244.844	2	62.0082	0	293.514	2	41.4902	0	243.805	2	17.7161	0	410.566	2	3.38748	0	291.361	2	2.67251	0	NM_000057.1	BLM	BLM	Homo sapiens	641		RefSeq
BLMH	664.822	2	33.0603	0	646.368	2	65.7851	0	485.067	2	29.9231	0	479.36	2	22.1313	0	942.368	2	97.5863	0	790.832	2	182.342	0	NM_000386.2	BLMH	BLMH	Homo sapiens	642		RefSeq
BLNK	121.956	2	5.43383	0.763636	134.609	2	9.40471	0.190909	124.653	2	2.5349	0.676623	129.993	2	5.48197	0.37013	135.16	2	17.143	0.215584	134.962	2	2.97847	0.185714	NM_013314.2	BLNK	BLNK	Homo sapiens	29760		RefSeq
BLOC1S1	944.95	2	235.515	0	757.362	2	47.7071	0	549.831	2	81.3026	0	667.218	2	18.9339	0	601.75	2	214.096	0	700.582	2	35.4852	0	NM_001487.1	BLOC1S1	BLOC1S1	Homo sapiens	2647		RefSeq
BLOC1S2	170.652	2	6.77205	0.000918367	165.161	2	7.56619	0.000614775	291.943	2	28.4134	0.00236886	223.938	2	7.10178	0.000215888	182.293	2	5.17946	0.000189745	174.206	2	3.7229	0.00255102	NM_001001342.1	BLOC1S2	BLOC1S2	Homo sapiens	282991		RefSeq
BLOC1S3	117.02	2	5.4005	0.922078	116.422	2	5.1415	0.951948	125.375	2	8.36943	0.677922	118.244	2	0.134157	0.905195	116.231	2	5.04343	0.94026	120.224	2	8.48884	0.848052	NM_212550.1	BLOC1S3	BLOC1S3	Homo sapiens	388552		RefSeq
BLR1	119.676	2	8.57311	0.833766	120.658	2	8.86345	0.833766	118.867	2	0.627698	0.905195	122.472	2	4.04271	0.746753	125.3	2	4.61885	0.592208	128.986	2	8.10502	0.414286	NM_001716.2	BLR1	BLR1	Homo sapiens	643		RefSeq
BLVRA	1320.21	2	334.94	0	1687.97	2	393.574	0	559.185	2	38.8496	0	1071.78	2	41.2507	0	955.127	2	59.1217	0	1521.02	2	93.818	0	NM_000712.3	BLVRA	BLVRA	Homo sapiens	644		RefSeq
BLVRB	695.716	2	251.53	0	1016.56	2	288.196	0	1059.96	2	223.732	0	1519.75	2	577.918	0	752.277	2	98.5987	0	1480.69	2	45.2371	0	NM_000713.1	BLVRB	BLVRB	Homo sapiens	645		RefSeq
BLZF1	1640.17	2	579.155	0	2340.62	2	2043.57	0	2858.15	2	1240.58	0	3213.71	2	773.677	0	3957.28	2	382.553	0	3670.77	2	986.649	0	NM_003666.2	BLZF1	BLZF1	Homo sapiens	8548		RefSeq
BMF	127.559	2	6.80309	0.615019	135.666	2	2.8577	0.1617	122.265	2	4.54068	0.925331	126.412	2	1.21087	0.638015	130.838	2	5.24467	0.463259	128.891	2	3.55216	0.32316	NM_001003940.1	BMF	BMF	Homo sapiens	90427		RefSeq
BMI1	1786.92	2	549.143	0	1902.44	2	256.792	0	2106.46	2	497.834	0	2057.54	2	201.635	0	1899.39	2	248.265	0	1734.19	2	141.898	0	NM_005180.5	BMI1	BMI1	Homo sapiens	648		RefSeq
BMP1	177.913	2	14.1743	0.0451913	191.536	2	2.10463	0.00593144	167.574	2	8.47047	0.0306353	184.933	2	8.64946	0.0706254	160.275	2	3.17955	0.0853226	179.838	2	4.62574	0.0770449	NM_006129.2	BMP1	BMP1	Homo sapiens	649		RefSeq
BMP10	125.219	2	7.25645	0.618182	115.945	2	11.0083	0.954545	131.553	2	1.09401	0.328571	131.063	2	7.32734	0.319481	121.885	2	5.53319	0.751948	127.323	2	11.4095	0.487013	NM_014482.1	BMP10	BMP10	Homo sapiens	27302		RefSeq
BMP15	120.982	2	8.79171	0.796104	118.361	2	3.99577	0.902597	121.863	2	6.81646	0.823377	118.446	2	12.5822	0.916883	120.426	2	3.10624	0.805195	120.284	2	5.8437	0.842857	NM_005448.1	BMP15	BMP15	Homo sapiens	9210		RefSeq
BMP2	133.454	2	10.8405	0.251948	135.384	2	11.6643	0.171429	136.695	2	4.52784	0.142857	156.533	2	19.8199	0.00909091	138.528	2	4.08798	0.111688	138.815	2	4.45507	0.0961039	NM_001200.1	BMP2	BMP2	Homo sapiens	650		RefSeq
BMP2K	163.29	2	2.49025	0.000713028	160.891	2	4.37255	0.00591205	163.039	2	1.83746	0.0189454	150.166	2	15.0653	0.000938725	153.624	2	7.00362	0.0109814	156.845	2	5.82241	0.000938725	NM_198892.1	BMP2K	BMP2K	Homo sapiens	55589		RefSeq
BMP2KL	136.446	2	21.8313	0.171429	139.192	2	16.9856	0.0844156	135.743	2	7.17606	0.185714	139.775	2	12.8885	0.106494	137.074	2	4.07946	0.148052	131.064	2	5.3202	0.31039	XM_936694.1	BMP2KL	BMP2KL	Homo sapiens	347359		RefSeq
BMP3	126.513	2	0.695019	0.550649	127.765	2	6.43512	0.446753	129.317	2	10.2416	0.476623	130.661	2	6.01312	0.341558	127.51	2	7.99796	0.481818	151.612	2	20.1738	0.012987	NM_001201.1	BMP3	BMP3	Homo sapiens	651		RefSeq
BMP4	1713.08	2	670.378	0.0961503	1840.59	2	54.1837	0.0211597	789.571	2	38.6509	0.00854033	1218.92	2	399.507	0.0578054	1553.01	2	194.072	0.00485984	1447.26	2	365.284	0.0100553	NM_001202.2	BMP4	BMP4	Homo sapiens	652		RefSeq
BMP5	136.085	2	6.77692	0.168831	136.888	2	3.33167	0.127273	137.721	2	6.54729	0.14026	127.45	2	0.262735	0.506494	130.309	2	2.47894	0.368831	131.92	2	9.18512	0.285714	NM_021073.2	BMP5	BMP5	Homo sapiens	653		RefSeq
BMP6	202.161	2	43.8501	0	213.683	2	15.0203	0	156.764	2	8.16364	0.00519481	172.013	2	6.53806	0.0025974	231.142	2	28.07	0	235.274	2	41.695	0	NM_001718.2	BMP6	BMP6	Homo sapiens	654		RefSeq
BMP7	209.638	2	54.7848	0	200.521	2	22.5409	0	221.384	2	46.0233	0	231.229	2	57.1379	0	312.401	2	15.3942	0	390.713	2	106.649	0	NM_001719.1	BMP7	BMP7	Homo sapiens	655		RefSeq
BMP8A	125.485	2	11.7853	0.593507	129.883	2	12.4914	0.35974	121.799	2	2.30662	0.798701	127.424	2	11.0462	0.528571	124.785	2	4.09273	0.618182	124.884	2	6.11358	0.606494	NM_181809.1	BMP8A	BMP8A	Homo sapiens	353500		RefSeq
BMP8B	206.926	2	13.4832	0	219.865	2	8.88471	0	185.057	2	6.35521	0.0012987	237.007	2	10.8577	0	196.996	2	15.9559	0	232.667	2	26.6029	0	NM_001720.3	BMP8B	BMP8B	Homo sapiens	656		RefSeq
BMPER	116.754	2	1.01915	0.987033	119.919	2	12.2624	0.929566	121.948	2	2.3717	0.912562	119.075	2	0.639537	0.941669	122.138	2	0.540945	0.860992	125.001	2	0.0847851	0.693364	NM_133468.3	BMPER	BMPER	Homo sapiens	168667		RefSeq
BMPR1A	325.009	2	16.4571	7.58981e-06	308.488	2	64.7948	0.000371901	247.829	2	37.6173	0.0317389	283.25	2	31.1814	0.000918367	272.778	2	20.8145	8.43312e-05	247.179	2	22.7316	0.0123469	NM_004329.2	BMPR1A	BMPR1A	Homo sapiens	657		RefSeq
BMPR1B	131.913	2	1.06757	0.309091	128.084	2	3.59427	0.432468	132.471	2	2.10557	0.292208	123.314	2	12.5585	0.744156	127.527	2	12.8934	0.507792	130.965	2	18.3341	0.338961	NM_001203.1	BMPR1B	BMPR1B	Homo sapiens	658		RefSeq
BMPR2	274.329	2	34.6133	0	373.122	2	45.5105	0	203.736	2	51.924	0	314.87	2	24.3428	0	241.714	2	62.8171	0	295.998	2	2.09242	0	NM_001204.5	BMPR2	BMPR2	Homo sapiens	659		RefSeq
BMS1	1126.08	2	86.5683	0.075393	1074.96	2	96.2548	0.15018	1255.33	2	259.673	0.0723975	1092.12	2	240.312	0.463047	1744.53	2	219.545	0.237781	1276.53	2	199.357	0.343265	NM_014753.2	BMS1	BMS1	Homo sapiens	9790		RefSeq
BMS1P5	3418.69	2	1476.52	0	4235.28	2	3672.24	0	6073.9	2	2830.53	0	5233.45	2	1788.55	0	6825.76	2	1507.59	0	6428.1	2	1242.59	0	NR_003611.2	BMS1P5	BMS1P5	Homo sapiens	399761		RefSeq
BMX	131.078	2	3.74333	0.202611	131.024	2	6.72443	0.125219	132.413	2	8.87298	0.169277	128.416	2	1.92983	0.455266	132.48	2	9.67239	0.218279	129.609	2	0.81433	0.254651	NM_001721.4	BMX	BMX	Homo sapiens	660		RefSeq
BNC1	129.233	2	1.16283	0.403052	129.282	2	0.668373	0.295569	129.698	2	3.61139	0.509631	127.868	2	0.591278	0.572635	129.143	2	4.72423	0.31531	127.38	2	0.341958	0.504816	XM_937947.1	BNC1	BNC1	Homo sapiens	646		RefSeq
BNC2	124.166	2	2.7447	0.663636	123.958	2	4.35134	0.661039	122.669	2	2.3331	0.779221	131.819	2	0.83653	0.302597	134.396	2	2.63668	0.207792	137.399	2	0.243568	0.122078	NM_017637.4	BNC2	BNC2	Homo sapiens	54796		RefSeq
BNIP1	301.128	2	26.717	0	313.679	2	1.69162	0	354.082	2	60.1447	0	283.866	2	13.6311	0	292.407	2	42.2513	0	281.928	2	6.82475	0	NM_013979.1	BNIP1	BNIP1	Homo sapiens	662		RefSeq
BNIP2	1064.98	2	164.889	0	1033.68	2	204.453	0	1240.76	2	117.98	0	966.405	2	59.3672	0	881.812	2	68.8448	0	875.334	2	108.691	0	NM_004330.1	BNIP2	BNIP2	Homo sapiens	663		RefSeq
BNIP3	2605.5	2	159.481	0	4676.86	2	2851.8	0	1649.72	2	473.171	0	2002.54	2	405.565	0	3030.73	2	931.256	0	4090.93	2	1052.37	0	NM_004052.2	BNIP3	BNIP3	Homo sapiens	664		RefSeq
BNIP3L	851.479	2	326.988	0	1564.6	2	1141.33	0	420.683	2	130.555	0	928.368	2	215.069	0	603.912	2	245.428	0	1190.15	2	480.396	0	NM_004331.2	BNIP3L	BNIP3L	Homo sapiens	665		RefSeq
BNIPL	128.843	2	0.0779629	0.575816	137.111	2	2.42339	0.322353	137.582	2	5.31092	0.10635	129.373	2	0.150051	0.463259	134.066	2	1.1116	0.233059	143.999	2	5.70717	0.3603	NM_138279.1	BNIPL	BNIPL	Homo sapiens	149428		RefSeq
BOAT	138.837	2	6.09974	0.0258265	130.266	2	2.39073	0.262577	130.345	2	6.42531	0.474363	123.45	2	7.5391	0.851947	126.948	2	1.26376	0.521834	130.875	2	0.307159	0.244092	XM_942869.1	BOAT	BOAT	Homo sapiens	342371		RefSeq
BOC	115.441	2	4.00128	0.949351	120.636	2	9.65012	0.823377	119.947	2	7.77511	0.851948	118.65	2	7.07711	0.88052	117.631	2	0.924451	0.91039	123.329	2	12.818	0.728571	NM_033254.2	BOC	BOC	Homo sapiens	91653		RefSeq
BOK	302.551	2	42.3756	0	256.079	2	70.3529	0	291.032	2	44.8497	0	277.874	2	13.9965	0	266.538	2	7.96358	0	236.909	2	53.0178	0	NM_032515.3	BOK	BOK	Homo sapiens	666		RefSeq
BOLA1	221.809	2	2.73934	0	210.785	2	10.5607	0	214.501	2	37.2859	0	195.03	2	24.138	0	227.201	2	53.3585	0	212.621	2	38.2551	0	NM_016074.1	BOLA1	BOLA1	Homo sapiens	51027		RefSeq
BOLA2	1669.41	2	17.1172	1.10526e-05	1497	2	302.439	1.10526e-05	1531.51	2	54.3011	1.10526e-05	1430.66	2	114.38	1.10526e-05	1606.06	2	201.321	1.10526e-05	1338.44	2	120.142	1.10526e-05	NM_001031827.1	BOLA2	BOLA2	Homo sapiens	552900		RefSeq
BOLA2B	148.142	2	4.09037	0.0233766	135.81	2	7.6231	0.15974	154.815	2	15.4528	0.0103896	136.963	2	4.51581	0.137662	153.059	2	15.0528	0.0142857	138.728	2	0.717106	0.0987013	NM_001039182.1	BOLA2B	BOLA2B	Homo sapiens	654483		RefSeq
BOLA3	3381.55	2	402.433	0.0459082	2619	2	346.293	0.0143487	3594.84	2	295.793	0.000584701	2933.46	2	343.413	0.000918318	3039.24	2	56.6019	0.00710613	2540.29	2	65.6476	1.08758e-05	NM_212552.2	BOLA3	BOLA3	Homo sapiens	388962		RefSeq
BOLL	128.464	2	2.46073	0.666271	127.068	2	1.94518	0.769685	124.767	2	2.80566	0.872012	126.528	2	4.49716	0.672791	126.665	2	5.65776	0.649752	124.271	2	1.31434	0.85582	NM_033030.3	BOLL	BOLL	Homo sapiens	66037		RefSeq
BOP1	4131.62	2	462.046	0	3534.08	2	861.927	0	4631.34	2	790.449	0	2827.62	2	311.267	0	6316.06	2	248.701	0	3656.88	2	929.623	0	NM_015201.3	BOP1	BOP1	Homo sapiens	23246		RefSeq
BP75	365.351	2	13.7549	0	279.315	2	35.4721	0	332.379	2	12.2931	0	261.829	2	10.1048	0	282.383	2	41.6417	0	249.435	2	1.43262	0	NR_002730.1	BP75	BP75	Homo sapiens	23629		RefSeq
BPESC1	137.848	2	6.44343	0.131169	137.949	2	12.0489	0.103896	134.47	2	1.94069	0.21039	140.575	2	2.4798	0.0779221	136.71	2	2.20176	0.148052	144.716	2	1.79699	0.0376623	NM_021812.1	BPESC1	BPESC1	Homo sapiens	60467		RefSeq
BPGM	169.877	2	21.3553	0.0203501	163.109	2	4.35481	0.185494	149.851	2	0.987088	0.0634277	166.953	2	1.7496	0.0274356	158.508	2	9.63056	0.0461836	161.922	2	5.32435	0.0804428	NM_199186.1	BPGM	BPGM	Homo sapiens	669		RefSeq
BPHL	521.934	2	56.5483	0	505.919	2	2.3645	0	473.309	2	69.5582	0	565.894	2	59.958	0	503.034	2	8.34463	0	534.827	2	10.4573	0	NM_004332.1	BPHL	BPHL	Homo sapiens	670		RefSeq
BPI	122.946	2	3.17885	0.736364	131.798	2	0.983458	0.279221	133.082	2	11.5572	0.223377	133.823	2	1.26375	0.21948	137.969	2	4.22641	0.131169	130.28	2	2.75277	0.355844	NM_001725.1	BPI	BPI	Homo sapiens	671		RefSeq
BPIL1	121.066	2	0.110253	0.792208	128.721	2	11.9698	0.385714	116.366	2	8.29467	0.974026	120.483	2	5.17399	0.835065	122.719	2	4.09629	0.723377	120.431	2	3.23728	0.837662	NM_025227.1	BPIL1	BPIL1	Homo sapiens	80341		RefSeq
BPIL2	127.446	2	3.56971	0.490909	128.619	2	12.3304	0.424675	121.563	2	4.21791	0.828571	117.053	2	2.33035	0.94026	130.621	2	9.04033	0.367532	118.741	2	2.61067	0.88961	NM_174932.1	BPIL2	BPIL2	Homo sapiens	254240		RefSeq
BPIL3	133.876	2	12.3145	0.241558	124.492	2	2.78984	0.638961	121.607	2	3.40746	0.824675	122.701	2	0.867166	0.744156	131.695	2	6.54372	0.322078	121.495	2	8.00903	0.801299	NM_174897.1	BPIL3	BPIL3	Homo sapiens	128859		RefSeq
BPNT1	206.537	2	38.4897	0	203.596	2	13.8325	0	332.525	2	127.818	0	227.339	2	7.54467	0	307.199	2	7.7022	0	275.741	2	17.8383	0	NM_006085.3	BPNT1	BPNT1	Homo sapiens	10380		RefSeq
BPTF	150.061	2	9.75792	0.00052707	154.94	2	4.74976	0.0103905	149.646	2	1.90506	0.0465719	148.236	2	7.48703	0.0213198	151.853	2	3.98763	0.00745151	162.394	2	5.4634	0.0285512	NM_182641.2	BPTF	BPTF	Homo sapiens	2186		RefSeq
BPY2	123.398	2	5.07185	0.775463	126.895	2	7.31515	0.524371	121.846	2	2.47052	0.921036	129.996	2	2.23684	0.356299	131.589	2	3.91017	0.19511	127.879	2	4.06182	0.431123	NM_001002761.1	BPY2	BPY2	Homo sapiens	9083		RefSeq
BPY2B	136.884	2	7.03106	0.146753	127.218	2	6.61115	0.479221	129.262	2	6.58907	0.455844	124.075	2	1.96631	0.684416	123.39	2	6.57573	0.690909	124.495	2	3.54706	0.628571	NM_001002760.1	BPY2B	BPY2B	Homo sapiens	442867		RefSeq
BPY2C	116.462	2	5.28882	0.932468	125.46	2	5.94447	0.574026	114.635	2	3.50101	0.983117	120.876	2	5.27718	0.823377	122.836	2	10.6235	0.674026	120.581	2	4.56643	0.836364	NM_001002761.1	BPY2C	BPY2C	Homo sapiens	442868		RefSeq
BRAF	155.929	2	2.9637	0.00519481	151.884	2	10.7085	0.00779221	158.052	2	7.51779	0.00519481	145.962	2	3.22397	0.0285714	136.289	2	7.17406	0.151948	149.596	2	6.16653	0.0181818	NM_004333.2	BRAF	BRAF	Homo sapiens	673		RefSeq
BRAP	129.562	2	11.6269	0.401299	132.545	2	9.05603	0.242857	135.207	2	4.27535	0.188312	128.237	2	5.64599	0.462338	125.465	2	1.08694	0.571429	127.643	2	2.34796	0.458442	NM_006768.2	BRAP	BRAP	Homo sapiens	8315		RefSeq
BRCA1	258.015	2	1.58378	0.000309024	179.755	2	7.2464	0.000540843	247.456	2	13.1871	0.000279714	263.372	2	15.5036	0.000303948	340.448	2	26.5648	0.000301439	225.29	2	4.97574	0.000309024	NM_007304.2	BRCA1	BRCA1	Homo sapiens	672		RefSeq
BRCA2	135.288	2	15.4893	0.190909	138.945	2	11.2038	0.0974026	129.994	2	15.1119	0.353247	125.749	2	15.8916	0.561039	131.301	2	8.87475	0.31039	120.588	2	5.61476	0.827273	NM_000059.1	BRCA2	BRCA2	Homo sapiens	675		RefSeq
BRCC3	283.8	2	29.0622	0	233.999	2	58.9481	0	329.516	2	54.0609	0	280.604	2	24.9639	0	414.406	2	19.157	0	274.497	2	2.42258	0	NM_024332.2	BRCC3	BRCC3	Homo sapiens	79184		RefSeq
BRD1	237.246	2	14.7909	0	235.561	2	13.0501	0	235.948	2	9.92481	0	225.654	2	46.772	0	235.836	2	1.37669	0	210.47	2	7.27826	0	NM_014577.1	BRD1	BRD1	Homo sapiens	23774		RefSeq
BRD2	2704.79	2	190.123	0	3304.87	2	333.805	0	3329.72	2	49.2794	0	2947.69	2	19.8641	0	2716.36	2	166.957	0	3102.01	2	32.0266	0	NM_005104.2	BRD2	BRD2	Homo sapiens	6046		RefSeq
BRD3	558.151	2	94.6651	0	589.501	2	55.663	0	458.538	2	8.70267	0	563.438	2	116.653	0	440.715	2	69.6561	0	449.588	2	10.1308	0	NM_007371.2	BRD3	BRD3	Homo sapiens	8019		RefSeq
BRD4	144.052	2	7.32998	0.0413916	140.443	2	0.866708	0.119929	136.318	2	0.298153	0.374044	134.29	2	16.4163	0.123616	134.953	2	8.74457	0.0543506	131.144	2	0.472881	0.26373	NM_058243.1	BRD4	BRD4	Homo sapiens	23476		RefSeq
BRD7	1061.25	2	7.90096	0	898.653	2	50.8526	0	1179.6	2	60.0526	0	977.437	2	2.63521	0	1101.35	2	6.1475	0	887.14	2	120.146	0	NM_013263.2	BRD7	BRD7	Homo sapiens	29117		RefSeq
BRD7P2	420.197	2	17.792	7.58981e-06	359.155	2	2.04076	0.000371901	435.995	2	22.621	7.58981e-06	340.915	2	4.32014	4.13223e-05	413.584	2	49.8997	3.03592e-05	363.612	2	69.9857	0.000918367	XR_039198.1	BRD7P2	BRD7P2	Homo sapiens	647076		RefSeq
BRD7P3	138.101	2	0.126687	0.125974	140.728	2	2.08024	0.074026	142.708	2	9.72732	0.0805195	143.89	2	12.8975	0.0402597	148.141	2	0.179583	0.0246753	141.232	2	2.24166	0.0649351	NR_002730.2	BRD7P3	BRD7P3	Homo sapiens	23629		RefSeq
BRD8	454.365	2	33.5319	0.0891285	468.798	2	65.861	0.0776783	345.81	2	41.1974	0.16089	329.536	2	8.02148	0.15774	377.592	2	9.89416	0.025531	432.585	2	5.95103	0.133443	NM_183359.1	BRD8	BRD8	Homo sapiens	10902		RefSeq
BRD9	544.438	2	63.9435	0.0205228	509.284	2	129.982	0.0779356	664.075	2	6.73944	0.0434551	525.1	2	128.846	0.15018	664.659	2	126.265	0.164008	617.389	2	41.7438	0.34219	NM_023924.2	BRD9	BRD9	Homo sapiens	65980		RefSeq
BRDG1	123.902	2	7.63566	0.668831	124.121	2	2.36506	0.65974	121.067	2	3.66606	0.845455	131.443	2	4.49875	0.325974	127.189	2	6.90459	0.507792	121.842	2	8.84475	0.787013	NM_012108.1	BRDG1	BRDG1	Homo sapiens	26228		RefSeq
BRDT	120.188	2	2.8726	0.958351	117.25	2	1.80931	0.998206	118.781	2	2.2538	0.995616	118.325	2	9.32765	0.994697	115.102	2	0.542764	0.999445	121.067	2	6.14164	0.95354	NM_001726.2	BRDT	BRDT	Homo sapiens	676		RefSeq
BRE	283.353	2	7.98952	0.0321704	272.074	2	4.6418	8.9037e-06	357.254	2	2.06231	0.000154014	318.478	2	4.38606	0.00155211	267.233	2	12.6717	0.013725	266.904	2	25.5752	0.00641648	NM_199191.1	BRE	BRE	Homo sapiens	9577		RefSeq
BREA2	150.751	2	16.9323	0.0168831	155.523	2	0.515498	0.00649351	153.348	2	4.28771	0.012987	140.171	2	5.9635	0.0857143	158	2	5.85425	0.00909091	171.153	2	7.96923	0	NR_015445.1	BREA2	BREA2	Homo sapiens	286076		RefSeq
BRF1	148.787	2	21.4962	0.326228	144.838	2	3.11589	0.319943	137.153	2	5.69797	0.327129	135.309	2	1.05509	0.27548	141.416	2	0.359617	0.425333	141.391	2	7.09629	0.169277	NM_145696.1	BRF1	BRF1	Homo sapiens	2972		RefSeq
BRF2	335.846	2	1.49559	0	254.346	2	4.64381	0	365.819	2	44.0116	0	376.439	2	19.313	0	324.965	2	14.1319	0	263.546	2	13.141	0	NM_018310.2	BRF2	BRF2	Homo sapiens	55290		RefSeq
BRI3	1407.47	2	335.082	0	1422.33	2	200.692	0	916.777	2	15.7216	0	1080.38	2	229.276	0	783.403	2	23.4777	0	1008.97	2	4.74097	0	NM_015379.3	BRI3	BRI3	Homo sapiens	25798		RefSeq
BRI3BP	681.536	2	49.6289	0.000277392	488.635	2	14.8639	0.000277392	486.913	2	32.5027	0.00146035	613.584	2	1.52057	0.000277392	830.528	2	139.141	0.000270534	646.73	2	0.730445	0.000268283	XM_941876.1	BRI3BP	BRI3BP	Homo sapiens	140707		RefSeq
BRI3P1	612.718	2	154.849	0	727.348	2	109.202	0	698.627	2	89.9498	0	798.507	2	124.888	0	641.783	2	220.918	0	816.933	2	193.229	0	XR_015539.2	BRI3P1	BRI3P1	Homo sapiens	730010		RefSeq
BRIP1	148.757	2	0.738344	0.0181818	147.936	2	15.567	0.0207792	150.813	2	35.3823	0.0285714	169.386	2	46.1779	0.0038961	167.299	2	43.4625	0.00649351	158.399	2	23.9162	0.00519481	NM_032043.1	BRIP1	BRIP1	Homo sapiens	83990		RefSeq
BRIX1	2738.05	2	342.63	0	2038.73	2	133.429	0	2653.56	2	95.2637	0	1968.76	2	31.7385	0	3194.73	2	163.362	0	1916.48	2	137.946	0	NM_018321.3	BRIX1	BRIX1	Homo sapiens	55299		RefSeq
BRMS1	1024.85	2	22.0727	0	793.449	2	44.8425	0	1074.8	2	218.909	0	1062.7	2	35.1644	0	1543.85	2	298.08	0	881.73	2	309.094	0	NM_015399.3	BRMS1	BRMS1	Homo sapiens	25855		RefSeq
BRMS1L	241.956	2	9.99498	0.000337325	254.06	2	25.8238	3.03592e-05	191.701	2	18.0027	0.000485748	209.94	2	21.5368	0.000974869	247.236	2	11.3753	0.000337325	254.014	2	3.48447	0.00389948	NM_032352.3	BRMS1L	BRMS1L	Homo sapiens	84312		RefSeq
BRP44	930.731	2	231.831	0	890.912	2	27.884	0	688.624	2	53.1236	0	787.752	2	55.9463	0	832.506	2	93.1546	0	907.059	2	9.04365	0	NM_015415.1	BRP44	BRP44	Homo sapiens	25874		RefSeq
BRP44L	1175.13	2	116.668	0	1067.43	2	280.197	0	1228.93	2	84.346	0	1363.82	2	87.117	0	850.23	2	206.663	0	894.769	2	132.632	0	NM_016098.1	BRP44L	BRP44L	Homo sapiens	51660		RefSeq
BRPF1	787.696	2	85.0093	0	651.02	2	54.8243	0	843.896	2	21.7514	0	802.732	2	94.358	0	942.471	2	183.266	0	779.05	2	61.1811	0	NM_001003694.1	BRPF1	BRPF1	Homo sapiens	7862		RefSeq
BRPF3	549.885	2	6.07188	0	499.06	2	106.569	0	620.991	2	98.2777	0	720.138	2	104.11	0	686.878	2	50.1383	0	570.645	2	7.01264	0	NM_015695.1	BRPF3	BRPF3	Homo sapiens	27154		RefSeq
BRS3	133.579	2	11.5852	0.246753	119.208	2	6.09922	0.888312	126.579	2	3.72629	0.561039	128.044	2	5.74348	0.479221	128.505	2	12.9385	0.416883	120.056	2	0.196101	0.846753	NM_001727.1	BRS3	BRS3	Homo sapiens	680		RefSeq
BRSK1	605.731	2	298.622	0	870.426	2	17.426	0	717.046	2	360.478	0	776.747	2	107.107	0	467.882	2	26.5659	0	795.712	2	291.901	0	NM_032430.1	BRSK1	BRSK1	Homo sapiens	84446		RefSeq
BRSK2	142.778	2	1.4103	0.0519481	149.307	2	4.39427	0.0155844	152.993	2	12.7506	0.0142857	152.87	2	3.91771	0.0116883	177.767	2	3.25264	0.0025974	169.024	2	0.180444	0.0012987	NM_003957.1	BRSK2	BRSK2	Homo sapiens	9024		RefSeq
BRUNOL4	131.784	2	7.64388	0.167836	131.185	2	4.85253	0.102279	134.872	2	8.9319	0.0589858	127.377	2	0.515841	0.538528	131.513	2	6.36983	0.155175	128.662	2	1.56658	0.385841	XM_943559.1	BRUNOL4	BRUNOL4	Homo sapiens	56853		RefSeq
BRUNOL5	128.302	2	2.72405	0.450649	154.457	2	10.4551	0.00649351	136.196	2	6.13743	0.171429	142.862	2	11.704	0.0584416	127.612	2	6.71159	0.502597	131.583	2	9.80131	0.305195	NM_021938.3	BRUNOL5	BRUNOL5	Homo sapiens	60680		RefSeq
BRUNOL6	141.239	2	11.935	0.074026	145.787	2	8.79247	0.0272727	167.906	2	5.44639	0.0038961	181.476	2	37.1786	0	156.673	2	23.1296	0.00909091	157.656	2	7.49959	0.00519481	NM_052840.3	BRUNOL6	BRUNOL6	Homo sapiens	60677		RefSeq
BRWD1	209.271	2	3.60192	0.000491193	251.501	2	42.4644	0.000113094	283.282	2	9.93633	0.00112112	266.397	2	29.0921	0.000162024	210.841	2	9.28821	8.41966e-05	252.03	2	14.342	0.000770717	NM_018963.3	BRWD1	BRWD1	Homo sapiens	54014		RefSeq
BRWD2	401.702	2	118.812	0	449.559	2	37.2182	0	465.486	2	82.8863	0	549.844	2	57.3933	0	418.519	2	55.0321	0	515.182	2	34.1252	0	NM_018117.10	BRWD2	BRWD2	Homo sapiens	55717		RefSeq
BRWD3	167.056	2	1.85859	0.0012987	171.613	2	3.39094	0.0025974	150.459	2	1.0547	0.0168831	145.177	2	5.76821	0.0311688	147.28	2	7.39905	0.025974	179.143	2	1.44162	0	NM_153252.2	BRWD3	BRWD3	Homo sapiens	254065		RefSeq
BSCL2	903.932	2	203.233	0	996.673	2	243.101	0	909.096	2	18.79	0	1205.43	2	302.981	0	1188.34	2	71.3394	0	1253.94	2	36.4412	0	NM_032667.4	BSCL2	BSCL2	Homo sapiens	26580		RefSeq
BSDC1	689.753	2	166.777	0	739.63	2	275.22	0	758.859	2	341.909	0	1031.77	2	28.3129	0	693.89	2	132.571	0	986.354	2	19.8272	0	NM_018045.4	BSDC1	BSDC1	Homo sapiens	55108		RefSeq
BSG	1295.72	2	487.167	0.202479	1571.49	2	791.951	0.217629	1137.55	2	210.214	0.274954	1836.6	2	48.5508	0.380826	928.448	2	92.2538	0.172292	1087.48	2	104.147	0.379694	NM_001728.2	BSG	BSG	Homo sapiens	682		RefSeq
BSN	155.033	2	0.394185	0.00649351	162.496	2	21.0918	0.0038961	196.872	2	3.62407	0	152.866	2	26.7166	0.0103896	158.924	2	25.6461	0.00779221	158.667	2	14.8365	0.0038961	NM_003458.1	BSN	BSN	Homo sapiens	8927		RefSeq
BSND	128.565	2	1.52625	0.448052	137.035	2	0.757548	0.120779	130.923	2	7.54935	0.331169	141.039	2	2.8619	0.0714286	132.075	2	2.93289	0.292208	131.668	2	12.8005	0.305195	NM_057176.2	BSND	BSND	Homo sapiens	7809		RefSeq
BSPH1	155.267	2	6.85136	0.00649351	166.108	2	5.49198	0.0025974	140.966	2	23.0982	0.0701299	150.975	2	19.1133	0.0142857	148.799	2	14.4773	0.0246753	161.54	2	9.02608	0.0038961	NM_001128326.2	BSPH1	BSPH1	Homo sapiens	100131137		RefSeq
BSPRY	339.243	2	15.5691	0	354.395	2	54.8022	0	323.488	2	34.3289	0	494.113	2	23.0425	0	283.786	2	3.45966	0	396.757	2	44.5121	0	NM_017688.2	BSPRY	BSPRY	Homo sapiens	54836		RefSeq
BST1	135.28	2	7.10485	0.202597	123.917	2	3.31641	0.667532	122.804	2	3.44881	0.777922	129.297	2	7.56209	0.402597	131.344	2	8.34499	0.337662	123.643	2	0.605348	0.697403	NM_004334.1	BST1	BST1	Homo sapiens	683		RefSeq
BST2	141.143	2	2.11101	0.0727273	145.014	2	21.0921	0.0285714	134.483	2	19.2526	0.171429	159.005	2	11.7361	0.00909091	146.826	2	20.2218	0.0246753	149.903	2	0.547099	0.0155844	NM_004335.2	BST2	BST2	Homo sapiens	684		RefSeq
BSX	129.71	2	0.310712	0.401299	133.241	2	1.78123	0.22987	131.662	2	2.7052	0.328571	135.57	2	12.6877	0.193506	130.644	2	1.20053	0.349351	139.108	2	1.61308	0.0948052	NM_001098169.1	BSX	BSX	Homo sapiens	390259		RefSeq
BTAF1	949.908	2	168.647	0	1220.74	2	11.3206	0	1253.35	2	83.7702	0	1048	2	37.3385	0	1194.38	2	113.667	0	1439.4	2	237.448	0	NM_003972.2	BTAF1	BTAF1	Homo sapiens	9044		RefSeq
BTBD1	958.599	2	224.655	0	896.151	2	275.807	0	905.962	2	17.5724	0	762.63	2	105.634	0	867.435	2	103.688	0	821.607	2	4.22358	0	NM_001011885.1	BTBD1	BTBD1	Homo sapiens	53339		RefSeq
BTBD10	511.092	2	62.0667	0	519.069	2	63.4911	0	529.157	2	0.493225	0	487.75	2	2.32035	0	394.153	2	27.5043	0	447.665	2	4.46952	0	NM_032320.4	BTBD10	BTBD10	Homo sapiens	84280		RefSeq
BTBD11	149.846	2	9.34611	0.569639	179.436	2	32.3609	0.687269	143.236	2	1.33987	0.504487	170.703	2	9.90996	0.839947	145.879	2	1.82074	0.696764	198.298	2	1.92054	0.658049	NM_152322.2	BTBD11	BTBD11	Homo sapiens	121551		RefSeq
BTBD12	249.511	2	17.0646	0	274.294	2	67.8272	0	280.822	2	36.3951	0	249.823	2	26.0631	0	293.296	2	1.13644	0	346.018	2	46.7558	0	NM_032444.2	BTBD12	BTBD12	Homo sapiens	84464		RefSeq
BTBD15	242.056	2	39.6976	0	263.186	2	13.5296	0	230.34	2	52.3528	0	210.771	2	27.0184	0	203.562	2	27.0217	0	250.951	2	5.90939	0	NM_014155.2	BTBD15	BTBD15	Homo sapiens	29068		RefSeq
BTBD16	132.799	2	13.128	0.279221	154.654	2	1.76934	0.00649351	133.11	2	9.33119	0.285714	123.821	2	3.95395	0.693507	128.203	2	7.24661	0.449351	138.131	2	3.77035	0.105195	NM_144587.2	BTBD16	BTBD16	Homo sapiens	118663		RefSeq
BTBD17	126.366	2	4.59803	0.561039	134.207	2	10.6201	0.190909	138.274	2	2.20224	0.122078	129.363	2	7.89091	0.438961	115.764	2	2.52734	0.949351	126.082	2	4.26016	0.542857	NM_001080466.1	BTBD17	BTBD17	Homo sapiens	388419		RefSeq
BTBD2	2923.2	2	231.054	0	3883.8	2	377.994	0	2213.21	2	365.744	0	3174.61	2	613.359	0	2169.25	2	187.874	0	3808.23	2	660.319	0	NM_017797.3	BTBD2	BTBD2	Homo sapiens	55643		RefSeq
BTBD3	346.819	2	51.5257	0.000765608	362.679	2	71.3952	0.1374	354.903	2	54.9861	9.12848e-05	308.139	2	7.42853	0.0262819	265.825	2	15.0962	0.0114106	310.538	2	34.1214	0.0381452	NM_181443.1	BTBD3	BTBD3	Homo sapiens	22903		RefSeq
BTBD6	1034.59	2	171.822	0	889.442	2	164.844	0	1074.4	2	181.078	0	1326.65	2	53.935	0	1470.28	2	112.854	0	1138.03	2	60.5202	0	NM_033271.1	BTBD6	BTBD6	Homo sapiens	90135		RefSeq
BTBD7	188.113	2	7.43321	7.49778e-05	193.454	2	16.3868	0.00504673	211.414	2	9.81542	0.00098044	202.361	2	1.08658	0.00161031	197.303	2	6.49191	0.00872075	193.237	2	6.83235	0.00149533	NM_018167.3	BTBD7	BTBD7	Homo sapiens	55727		RefSeq
BTBD8	126.138	2	4.16723	0.630423	126.958	2	2.38025	0.560395	122.598	2	3.0842	0.871732	121.385	2	5.08317	0.670581	130.106	2	10.9224	0.264463	122.071	2	5.83558	0.784934	NM_183242.1	BTBD8	BTBD8	Homo sapiens	284697		RefSeq
BTBD9	135.072	2	4.93719	0.206493	138.295	2	11.9959	0.1	131.955	2	5.77199	0.325974	149.368	2	3.95202	0.0207792	153.429	2	3.18068	0.0142857	145.37	2	11.8846	0.0376623	NM_152733.1	BTBD9	BTBD9	Homo sapiens	114781		RefSeq
BTC	150.969	2	13.5058	0.0168831	164.728	2	28.3779	0.0038961	204.998	2	3.56783	0	207.928	2	4.87552	0	154.357	2	21.749	0.0103896	148.876	2	14.1741	0.0207792	NM_001729.1	BTC	BTC	Homo sapiens	685		RefSeq
BTD	152.364	2	12.0643	0.00779221	144.912	2	6.68737	0.0324675	144.65	2	16.3544	0.0506494	154.338	2	4.64779	0.0103896	157.462	2	2.3209	0.0103896	148.045	2	4.20676	0.0220779	NM_000060.2	BTD	BTD	Homo sapiens	686		RefSeq
BTF3	10316.6	2	109.913	0	9551.12	2	361.695	0	8092.46	2	757.254	0	6829.37	2	440.172	0	8549.57	2	399.325	0	8142.93	2	668.728	0	NM_001207.3	BTF3	BTF3	Homo sapiens	689		RefSeq
BTF3L1	123.957	2	0.30907	0.668831	124.74	2	4.81999	0.628571	120.179	2	1.72351	0.861039	120.981	2	0.800553	0.825974	127.609	2	2.38507	0.494805	129.044	2	1.47531	0.407792	NR_026983.1	BTF3L1	BTF3L1	Homo sapiens	690		RefSeq
BTF3L4	954.859	2	99.5581	0	765.297	2	69.6952	0	815.807	2	180.35	0	935.974	2	155.768	0	730.919	2	87.5057	0	711.73	2	133.206	0	NM_152265.1	BTF3L4	BTF3L4	Homo sapiens	91408		RefSeq
BTG1	1919.46	2	132.654	0	3079.38	2	421.546	0	4499.02	2	27.2604	0	5381.05	2	1704.59	0	1535.14	2	180.86	0	3217.27	2	723.603	0	NM_001731.1	BTG1	BTG1	Homo sapiens	694		RefSeq
BTG2	292.668	2	25.9501	0	387.504	2	172.506	0	247.703	2	33.6296	0	284.49	2	11.517	0	218.862	2	0.524716	0	342.079	2	95.7933	0	NM_006763.2	BTG2	BTG2	Homo sapiens	7832		RefSeq
BTG3	2116.18	2	75.9329	0	2041.16	2	205.691	0	1994.21	2	217.716	0	2273.61	2	25.8459	0	2264.76	2	186.263	0	2199.68	2	6.08974	0	NM_006806.3	BTG3	BTG3	Homo sapiens	10950		RefSeq
BTG4	124.635	2	4.96384	0.651948	126.407	2	7.80571	0.548052	120.709	2	3.21705	0.851948	125.83	2	3.64663	0.585714	121.43	2	5.07986	0.764935	117.065	2	1.05772	0.938961	NM_017589.2	BTG4	BTG4	Homo sapiens	54766		RefSeq
BTK	142.229	2	5.01916	0.061039	139.707	2	0.498205	0.0844156	129.396	2	0.294386	0.428571	139.849	2	3.21331	0.0974026	139.467	2	12.6194	0.0935065	139.262	2	13.1113	0.0883117	NM_000061.1	BTK	BTK	Homo sapiens	695		RefSeq
BTLA	131.102	2	1.76407	0.374056	125.937	2	0.939029	0.604297	131.5	2	8.45565	0.426312	124.138	2	5.84774	0.72118	127.092	2	1.51774	0.572488	129.875	2	1.07042	0.48838	NM_181780.2	BTLA	BTLA	Homo sapiens	151888		RefSeq
BTN1A1	132.191	2	0.170503	0.297403	131.063	2	4.4574	0.311688	131.187	2	0.166087	0.34026	132.788	2	1.54556	0.266234	131.66	2	2.8442	0.315584	134.36	2	7.86572	0.2	NM_001732.1	BTN1A1	BTN1A1	Homo sapiens	696		RefSeq
BTN2A1	261.843	2	8.24048	0.0918367	279.808	2	12.1378	0.170013	398.991	2	49.9684	0.0123469	360.944	2	6.07135	0.0288624	296.697	2	4.72107	0.0215888	332.427	2	32.3599	0.0089467	NM_007049.2	BTN2A1	BTN2A1	Homo sapiens	11120		RefSeq
BTN2A2	143.115	2	4.53121	0.0261224	147.575	2	0.913703	0.0605701	139.618	2	5.14165	0.191074	147.202	2	6.36913	0.150893	141.561	2	1.52548	0.121134	142.59	2	1.93304	0.0596694	NM_181531.1	BTN2A2	BTN2A2	Homo sapiens	10385		RefSeq
BTN2A3	141.062	2	8.43284	0.0727273	132.861	2	8.606	0.245454	134.009	2	1.79153	0.216883	123.915	2	9.11396	0.676623	129.994	2	8.85685	0.35974	130.186	2	9.43845	0.363636	NM_024018.1	BTN2A3	BTN2A3	Homo sapiens	54718		RefSeq
BTN3A1	145.085	2	10.5873	0.114205	147.783	2	7.48734	0.08	130.924	2	11.1101	0.419147	148.08	2	4.29502	0.102716	139.432	2	14.3506	0.197551	155.391	2	9.62061	0.0858163	NM_194441.1	BTN3A1	BTN3A1	Homo sapiens	11119		RefSeq
BTN3A2	185.166	2	3.79383	0.00014252	208.091	2	15.7914	3.37325e-06	142.669	2	9.39096	0.0102041	216.255	2	3.50244	0	182.084	2	32.6365	4.13223e-05	223.295	2	19.8703	0	NM_007047.3	BTN3A2	BTN3A2	Homo sapiens	11118		RefSeq
BTN3A3	140.969	2	1.95947	0.0766234	133.779	2	12.3466	0.202597	129.331	2	1.25738	0.428571	131.601	2	0.184916	0.311688	120.987	2	7.79129	0.774026	134.369	2	7.82087	0.2	NM_197974.1	BTN3A3	BTN3A3	Homo sapiens	10384		RefSeq
BTNL2	127.679	2	2.82408	0.484416	127.892	2	2.18755	0.451948	128.755	2	11.2903	0.501299	130.577	2	1.22493	0.353247	122.153	2	1.68526	0.753247	128.272	2	5.06993	0.433766	NM_019602.1	BTNL2	BTNL2	Homo sapiens	56244		RefSeq
BTNL3	125.89	2	2.25693	0.677647	127.754	2	2.9112	0.576697	129.929	2	4.37663	0.310345	132.359	2	2.69087	0.195715	127.674	2	2.20849	0.520631	127.793	2	2.89131	0.484748	NM_006707.2	BTNL3	BTNL3	Homo sapiens	10917		RefSeq
BTNL8	117.643	2	1.26058	0.972372	125.275	2	1.40398	0.670581	127.801	2	1.24147	0.531941	126.727	2	7.77609	0.554285	124.899	2	5.9735	0.704449	124.272	2	0.122893	0.713367	NM_024850.1	BTNL8	BTNL8	Homo sapiens	79908		RefSeq
BTNL9	140.164	2	10.2406	0.0844156	142.625	2	12.1894	0.0506494	121.766	2	1.00864	0.8	118.822	2	6.36134	0.877922	125.049	2	13.9521	0.55974	135.386	2	9.02974	0.166234	NM_152547.2	BTNL9	BTNL9	Homo sapiens	153579		RefSeq
BTRC	185.807	2	5.15434	0.0179761	181.703	2	10.3552	0.166997	174.555	2	20.5465	0.0578883	201.314	2	17.734	0.215066	169.644	2	26.7799	0.167748	180.415	2	4.23282	0.0408163	NM_033637.2	BTRC	BTRC	Homo sapiens	8945		RefSeq
BUB1	1318.07	2	112.116	0	1527.98	2	33.6712	0	853.863	2	27.5787	0	529.228	2	57.0857	0	1258.17	2	54.717	0	1509.5	2	308.878	0	NM_004336.2	BUB1	BUB1	Homo sapiens	699		RefSeq
BUB1B	641.496	2	166.535	0	623.069	2	162.459	0	447.299	2	107.552	0	324.075	2	6.10027	0	654.806	2	75.3222	0	567.079	2	44.9353	0	NM_001211.4	BUB1B	BUB1B	Homo sapiens	701		RefSeq
BUB3	2965.46	2	38.3253	0.00026605	2264.04	2	486.551	0.000268283	2966.28	2	359.015	0.00026605	2738.18	2	29.027	0.00026605	3380.16	2	208.929	0.00026605	2783.27	2	436.737	0.00026605	NM_004725.2	BUB3	BUB3	Homo sapiens	9184		RefSeq
BUD13	391.243	2	22.023	0	302.709	2	19.588	0	353.122	2	69.8346	0	297.526	2	9.71858	0	422.209	2	19.6104	0	326.967	2	30.451	0	NM_032725.2	BUD13	BUD13	Homo sapiens	84811		RefSeq
BUD31	4119.88	2	924.148	0	2903.5	2	255.062	0	5256.98	2	189.257	0	5186.34	2	1490.15	0	3478.37	2	139.015	0	2856.59	2	370.645	0	NM_003910.2	BUD31	BUD31	Homo sapiens	8896		RefSeq
BVES	141.512	2	1.4873	0.234551	142.678	2	5.84634	0.550547	134.454	2	4.32463	0.541825	137.668	2	4.73221	0.345312	136.661	2	0.133183	0.653771	140.079	2	10.1275	0.421492	NM_007073.3	BVES	BVES	Homo sapiens	11149		RefSeq
BYSL	940.587	2	34.01	0	720.548	2	116.339	0	986.508	2	311.732	0	724.057	2	75.4698	0	1044.37	2	35.0517	0	636.134	2	231.037	0	NM_004053.3	BYSL	BYSL	Homo sapiens	705		RefSeq
BZRAP1	119.46	2	4.24693	0.846753	123.355	2	14.5202	0.714286	122.817	2	6.28519	0.741558	124.038	2	7.17865	0.705195	132.178	2	10.5753	0.277922	135.221	2	3.12618	0.176623	NM_004758.1	BZRAP1	BZRAP1	Homo sapiens	9256		RefSeq
BZRPL1	138.674	2	16.7393	0.109091	127.365	2	5.872	0.484416	140.884	2	7.79836	0.1	131.27	2	12.1799	0.301299	137.364	2	0.726897	0.141558	118.346	2	3.49142	0.893506	NM_001010873.1	BZRPL1	BZRPL1	Homo sapiens	222642		RefSeq
BZW1	306.699	2	41.3744	0.494871	319.385	2	103.021	0.167924	276.575	2	15.1057	0.54533	230.106	2	1.65439	0.837098	296.476	2	28.471	0.620471	261.406	2	45.4801	0.480225	XM_943154.1	BZW1	BZW1	Homo sapiens	9689		RefSeq
BZW2	3376.78	2	943.342	0	2764.46	2	89.9271	0	2945.59	2	16.9011	0	1515.34	2	424.636	0	2934.56	2	1.29679	0	2148.06	2	192.406	0	NM_014038.1	BZW2	BZW2	Homo sapiens	28969		RefSeq
C10orf10	150.052	2	19.8441	0.0168831	182.288	2	25.3001	0	138.181	2	20.4116	0.109091	139.002	2	0.156487	0.106494	146.079	2	6.35253	0.0285714	193.031	2	11.949	0	NM_007021.2	C10ORF10	C10ORF10	Homo sapiens	11067		RefSeq
C10orf104	370.067	2	6.82313	0	492.542	2	61.7016	0	419.618	2	94.0326	0	681.843	2	5.47987	0	324.481	2	47.597	0	481.056	2	99.3437	0	NM_173473.2	C10ORF104	C10ORF104	Homo sapiens	119504		RefSeq
C10orf105	134.048	2	13.2799	0.237662	135.518	2	17.9437	0.151948	139.411	2	0.699447	0.11039	136.953	2	9.89915	0.131169	130.828	2	0.906814	0.344156	133.121	2	3.93499	0.251948	XM_001723289.1	C10ORF105	C10ORF105	Homo sapiens	414152		RefSeq
C10orf107	126.508	2	10.3898	0.561039	132.164	2	0.5912	0.267533	125.032	2	0.226911	0.662338	121.553	2	2.19036	0.794805	124.771	2	8.28424	0.628571	131.281	2	5.61301	0.305195	NM_173554.1	C10ORF107	C10ORF107	Homo sapiens	219621		RefSeq
C10orf108	115.607	2	7.81084	0.944156	124.287	2	4.41957	0.654545	129.55	2	14.4881	0.479221	132.984	2	23.0545	0.218182	130.926	2	4.13884	0.349351	127.473	2	5.41797	0.461039	NM_001012714.1	C10ORF108	C10ORF108	Homo sapiens	414235		RefSeq
C10orf11	163.298	2	3.04692	0.0025974	209.304	2	38.5637	0	188.662	2	31.9774	0.0012987	249.013	2	57.4359	0	145.801	2	1.87235	0.0337662	208.25	2	24.1415	0	NM_032024.2	C10ORF11	C10ORF11	Homo sapiens	83938		RefSeq
C10orf110	129.06	2	4.56192	0.42987	144.241	2	7.12451	0.0376623	143.401	2	3.52335	0.0623377	135.275	2	1.10571	0.185714	132.861	2	5.43309	0.261039	130.625	2	8.64895	0.342857	NM_018470.1	C10ORF110	C10ORF110	Homo sapiens	55853		RefSeq
C10orf111	122.458	2	5.5784	0.751948	123.194	2	19.2248	0.693507	121.814	2	4.40787	0.793507	120.623	2	4.22767	0.831169	117.938	2	6.21018	0.897403	117.546	2	1.40755	0.924675	NM_153244.1	C10ORF111	C10ORF111	Homo sapiens	221060		RefSeq
C10orf112	142.363	2	17.2707	0.0623377	127.536	2	17.0285	0.446753	134.697	2	7.72178	0.185714	143.505	2	8.03426	0.0519481	136.929	2	11.4327	0.138961	142.838	2	6.37786	0.048052	XM_001716843.1	C10ORF112	C10ORF112	Homo sapiens	340895		RefSeq
C10orf113	118.457	2	9.29884	0.876623	122.184	2	0.818538	0.758442	124.008	2	6.50014	0.694805	121.673	2	15.2683	0.761039	124.824	2	0.709384	0.598701	121.86	2	5.61975	0.768831	NM_001010896.1	C10ORF113	C10ORF113	Homo sapiens	387638		RefSeq
C10orf114	155.105	2	9.50422	0.00649351	140.917	2	0.876917	0.0714286	144.053	2	5.64644	0.0623377	146.339	2	6.33098	0.0285714	143.632	2	9.58496	0.0506494	144.861	2	12.878	0.0376623	NM_001010911.1	C10ORF114	C10ORF114	Homo sapiens	399726		RefSeq
C10orf115	121.898	2	8.34546	0.772727	128.819	2	1.73786	0.397403	136.813	2	5.80802	0.151948	123.597	2	0.0924493	0.709091	132.833	2	1.61564	0.275325	123.8	2	3.76612	0.692208	XM_370536.4	C10ORF115	C10ORF115	Homo sapiens	387642		RefSeq
C10orf116	3939.93	2	860.881	0	5625.74	2	273.79	0	4358.27	2	1030.59	0	12889	2	2640.8	0	4150.91	2	822.011	0	8553.05	2	1944	0	NM_006829.2	C10ORF116	C10ORF116	Homo sapiens	10974		RefSeq
C10orf118	201.814	2	21.2659	0	232.077	2	3.38332	0	210.339	2	44.2958	0	199.046	2	3.93473	0	173.174	2	6.38544	0.0025974	233.382	2	28.7114	0	NM_018017.2	C10ORF118	C10ORF118	Homo sapiens	55088		RefSeq
C10orf119	275.204	2	25.7615	0	180.062	2	17.8484	0	287.085	2	36.9104	0	184.923	2	4.18921	0	323.735	2	35.4812	0	176.407	2	28.5279	0	NM_024834.1	C10ORF119	C10ORF119	Homo sapiens	79892		RefSeq
C10orf12	162.608	2	6.18441	0.0025974	163.134	2	6.36789	0.0038961	162.897	2	6.65662	0.0038961	155.28	2	8.09182	0.0103896	157.647	2	0.856132	0.00909091	162.473	2	1.85505	0.0012987	NM_015652.2	C10ORF12	C10ORF12	Homo sapiens	26148		RefSeq
C10orf120	130.203	2	0.643575	0.377922	123.505	2	3.04819	0.697403	129.088	2	4.59705	0.42987	130.814	2	9.65376	0.362338	124.539	2	5.75703	0.603896	126.074	2	2.61749	0.532467	NM_001010912.1	C10ORF120	C10ORF120	Homo sapiens	399814		RefSeq
C10orf122	135.928	2	15.6493	0.188312	132.093	2	8.43465	0.275325	151.278	2	12.8784	0.0168831	139.343	2	9.35422	0.107792	133.671	2	4.797	0.242857	130.139	2	3.01494	0.355844	XM_370582.4	C10ORF122	C10ORF122	Homo sapiens	387718		RefSeq
C10orf125	186.701	2	23.8687	0	161.117	2	5.24709	0.00649351	211.536	2	3.91613	0	139.186	2	1.30552	0.106494	166.523	2	0.369191	0.00649351	148.064	2	21.4646	0.025974	NM_198472.1	C10ORF125	C10ORF125	Homo sapiens	282969		RefSeq
C10orf128	142.725	2	7.16278	0.0519481	142.011	2	4.04857	0.0519481	141.254	2	4.3703	0.0909091	140.893	2	1.56401	0.074026	148.062	2	5.05319	0.0246753	141.768	2	4.66008	0.0623377	XM_943334.1	C10ORF128	C10ORF128	Homo sapiens	170371		RefSeq
C10orf129	126.167	2	0.58851	0.635985	130.15	2	2.18656	0.273032	128.468	2	1.31981	0.461798	133.232	2	11.6751	0.190272	136.171	2	4.59321	0.0514496	126.508	2	3.48377	0.592659	NM_207321.1	C10ORF129	C10ORF129	Homo sapiens	142827		RefSeq
C10orf131	123.201	2	9.52636	0.724675	129.047	2	2.32835	0.381818	125.599	2	0.302077	0.627273	124.632	2	0.439387	0.661039	128.913	2	2.67326	0.435065	127.493	2	5.94827	0.45974	NM_001130446.2	C10ORF131	C10ORF131	Homo sapiens	100127889		RefSeq
C10orf136	137.151	2	11.6585	0.148052	125.428	2	10.7675	0.574026	123.39	2	8.37943	0.767532	138.995	2	5.59537	0.112987	126.535	2	0.991279	0.515584	124.542	2	9.4794	0.650649	XM_936868.1	C10ORF136	C10ORF136	Homo sapiens	414260		RefSeq
C10orf137	803.425	2	156.328	0	672.922	2	116.503	0	769.9	2	150.214	0	752.355	2	44.9734	0	895.521	2	17.7137	0	628.098	2	204.752	0	NM_015608.2	C10ORF137	C10ORF137	Homo sapiens	26098		RefSeq
C10orf140	155.165	2	3.12999	0.00649351	152.092	2	0.404826	0.00649351	135.48	2	13.2476	0.153247	129.55	2	18.7306	0.362338	155.271	2	1.36645	0.0103896	142.76	2	8.94295	0.0519481	NM_207371.3	C10ORF140	C10ORF140	Homo sapiens	387640		RefSeq
C10orf141	134.172	2	21.1125	0.218486	128.801	2	8.46607	0.371813	123.011	2	8.06014	0.827708	122.604	2	9.11946	0.854761	129.826	2	8.03036	0.329419	127.093	2	1.04769	0.561612	XM_942166.1	C10ORF141	C10ORF141	Homo sapiens	642938		RefSeq
C10orf18	128.715	2	0.119487	0.445454	129.792	2	3.55728	0.354545	128.982	2	6.93876	0.428571	132.256	2	1.03763	0.283117	128.408	2	9.57162	0.480519	135.242	2	13.9067	0.185714	XM_931951.1	C10ORF18	C10ORF18	Homo sapiens	54906		RefSeq
C10orf2	693.366	2	34.9655	0	680.541	2	18.6363	0	766.164	2	100.437	0	597.809	2	112.066	0	801.309	2	39.7373	0	568.653	2	137.974	0	NM_021830.3	C10ORF2	C10ORF2	Homo sapiens	56652		RefSeq
C10orf21	150.271	2	2.39121	0.0181818	149.369	2	6.30374	0.0142857	158.933	2	14.1665	0.0038961	162.399	2	9.53802	0.00649351	138.455	2	7.22764	0.11039	157.904	2	16.5484	0.00649351	XM_374787.3	C10ORF21	C10ORF21	Homo sapiens	414194		RefSeq
C10orf25	143.773	2	14.0195	0.048052	139.548	2	7.71275	0.0844156	137.027	2	5.80727	0.150649	132.322	2	7.30744	0.294805	132.576	2	1.58259	0.280519	125.277	2	11.6053	0.585714	NM_001039380.1	C10ORF25	C10ORF25	Homo sapiens	220979		RefSeq
C10orf26	285.645	2	71.0718	0	267.015	2	58.5068	0	252.008	2	50.141	0	264	2	59.4326	0	212.31	2	7.70309	0	226.718	2	22.7574	0	NM_017787.3	C10ORF26	C10ORF26	Homo sapiens	54838		RefSeq
C10orf27	126.882	2	5.87867	0.52987	139.038	2	1.55136	0.0922078	133.623	2	3.04005	0.224675	141.061	2	12.9426	0.0844156	128.409	2	3.65161	0.466234	136.805	2	10.4901	0.12987	NM_152710.1	C10ORF27	C10ORF27	Homo sapiens	219793		RefSeq
C10orf28	208.96	2	3.2721	0	220.772	2	5.32083	0	264.905	2	11.7121	0	233.728	2	14.021	0	252.687	2	37.9001	0	250.142	2	2.08877	0	NM_014472.3	C10ORF28	C10ORF28	Homo sapiens	27291		RefSeq
C10orf30	131.323	2	5.27891	0.325974	123.727	2	9.50693	0.671429	120.904	2	11.1033	0.81039	132.465	2	9.64782	0.266234	129.25	2	4.7712	0.422078	132.054	2	18.5599	0.267533	NM_152751.1	C10ORF30	C10ORF30	Homo sapiens	222389		RefSeq
C10orf31	127.572	2	0.780608	0.487013	124.204	2	5.25797	0.650649	124.619	2	5.44911	0.662338	126.621	2	3.97553	0.562338	129.031	2	3.96736	0.42987	134.779	2	12.9728	0.203896	NM_001012713.1	C10ORF31	C10ORF31	Homo sapiens	414196		RefSeq
C10orf32	494.495	2	85.9754	0	379.113	2	53.1369	0	571.694	2	92.4115	0	573.889	2	105.952	0	388.034	2	23.1503	0	393.121	2	2.9457	0	NM_144591.1	C10ORF32	C10ORF32	Homo sapiens	119032		RefSeq
C10orf33	169.725	2	26.7069	0.0012987	218.083	2	21.5246	0	154.339	2	32.034	0.00519481	275.883	2	47.0879	0	172.801	2	7.91271	0.0025974	236.503	2	10.2395	0	NM_032709.1	C10ORF33	C10ORF33	Homo sapiens	84795		RefSeq
C10orf35	761.707	2	75.2008	0	620.887	2	78.6901	0	831.554	2	140.991	0	1007.18	2	72.1273	0	936.063	2	95.1324	0	765.787	2	0.165059	0	NM_145306.1	C10ORF35	C10ORF35	Homo sapiens	219738		RefSeq
C10orf37	134.98	2	5.49539	0.338975	135.753	2	5.46586	0.308673	129.891	2	6.4532	0.510336	132.711	2	11.363	0.322081	138.145	2	0.938328	0.431123	140.779	2	10.3253	0.302581	XM_166160.7	C10ORF37	C10ORF37	Homo sapiens	221017		RefSeq
C10orf39	133.921	2	3.40439	0.232467	139.138	2	7.67515	0.0896104	143.821	2	0.0103126	0.0623377	150.721	2	1.98627	0.0142857	134.251	2	4.26947	0.220779	134.488	2	4.95835	0.2	NM_194303.1	C10ORF39	C10ORF39	Homo sapiens	282973		RefSeq
C10orf4	139.756	2	3.103	0.141778	141.077	2	2.05547	0.033261	149.69	2	1.42532	0.1192	151.244	2	8.57757	0.136429	145.124	2	6.74397	0.137311	141.784	2	6.62928	0.0462862	NM_145246.3	C10ORF4	C10ORF4	Homo sapiens	118924		RefSeq
C10orf40	117.441	2	6.4894	0.911688	126.735	2	12.0666	0.532467	118.625	2	0.819223	0.907792	116.3	2	13.4362	0.963636	123.895	2	0.30483	0.649351	119.88	2	3.25679	0.855844	NR_024340.1	C10ORF40	C10ORF40	Homo sapiens	283025		RefSeq
C10orf41	149.085	2	1.59451	0.0181818	138.652	2	12.5728	0.101299	140.417	2	2.10507	0.1	138.61	2	3.00052	0.112987	137.434	2	6.01935	0.144156	143.223	2	21.2584	0.0493507	XM_210876.4	C10ORF41	C10ORF41	Homo sapiens	283065		RefSeq
C10orf46	286.933	2	26.9432	0	256.9	2	63.0517	0	189.807	2	29.5153	0.0012987	196.578	2	6.27903	0	223.09	2	32.0418	0	211.721	2	50.8063	0	NM_153810.3	C10ORF46	C10ORF46	Homo sapiens	143384		RefSeq
C10orf47	323.242	2	1.09593	0	297.928	2	1.03215	0	543.749	2	108.421	0	379.528	2	48.7016	0	287.178	2	2.84199	0	335.425	2	19.9591	0	NM_153256.2	C10ORF47	C10ORF47	Homo sapiens	254427		RefSeq
C10orf50	129.766	2	0.779358	0.401299	125.036	2	5.85636	0.598701	131.067	2	8.2193	0.322078	137.111	2	5.70555	0.14026	122.709	2	3.69911	0.698701	134.435	2	2.94308	0.202597	XR_040541.1	C10ORF50	C10ORF50	Homo sapiens	645528		RefSeq
C10orf51	150.503	2	10.012	0.0181818	162.737	2	2.9648	0.0038961	133.524	2	5.77779	0.222078	152.217	2	3.84266	0.0142857	142.546	2	2.84617	0.0623377	165.76	2	3.69268	0.0012987	XM_940506.1	C10ORF51	C10ORF51	Homo sapiens	387644		RefSeq
C10orf53	121.347	2	5.4374	0.967773	119.087	2	1.52037	0.988656	124.563	2	4.33014	0.872483	124.997	2	2.65487	0.816476	129.201	2	0.777264	0.307177	120.075	2	2.1641	0.990686	NM_182554.2	C10ORF53	C10ORF53	Homo sapiens	282966		RefSeq
C10orf54	134.747	2	5.72797	0.211688	167.914	2	10.3248	0.0025974	147.356	2	14.9843	0.0285714	157.865	2	18.1347	0.00909091	125.877	2	4.93246	0.538961	204.609	2	18.1571	0	NM_022153.1	C10ORF54	C10ORF54	Homo sapiens	64115		RefSeq
C10orf55	136.048	2	8.58585	0.168831	144.313	2	1.92755	0.0363636	126.091	2	13.7432	0.551948	123.462	2	4.48053	0.706493	135.678	2	8.93412	0.163636	136.213	2	7.00772	0.144156	NM_001001791.1	C10ORF55	C10ORF55	Homo sapiens	414236		RefSeq
C10orf57	271.13	2	46.6771	0	309.94	2	49.1351	0	365.144	2	11.8378	0	474.911	2	9.95214	0	304.568	2	0.702163	0	373.622	2	51.0412	0	NM_025125.2	C10ORF57	C10ORF57	Homo sapiens	80195		RefSeq
C10orf58	2014.79	2	456.103	0	2669.42	2	1524.85	0	3214.35	2	557.499	7.58981e-06	4004.55	2	1071.43	0.000102041	4170.42	2	477.782	8.43312e-07	4175.08	2	105.254	0	NM_032333.2	C10ORF58	C10ORF58	Homo sapiens	84293		RefSeq
C10orf59	131.209	2	1.32141	0.355262	136.622	2	3.80404	0.649752	147.332	2	4.90798	0.106763	144.563	2	0.383539	0.402286	135.874	2	0.402403	0.12426	139.551	2	0.339306	0.234437	NM_001031709.1	C10ORF59	C10ORF59	Homo sapiens	55328		RefSeq
C10orf6	602.893	2	88.0263	0	563.274	2	7.25895	0	541.947	2	10.6056	0	758.371	2	6.62891	0	793.651	2	146.96	0	751.118	2	75.4308	0	NM_018121.2	C10ORF6	C10ORF6	Homo sapiens	55719		RefSeq
C10orf61	377.802	2	75.0234	0.000343601	308.825	2	23.2318	0.0111946	342.795	2	17.4153	0.0190982	337.287	2	1.38358	0.00246469	355.191	2	37.0039	3.88727e-06	288.955	2	8.54255	0.0017003	NM_015631.2	C10ORF61	C10ORF61	Homo sapiens	26123		RefSeq
C10orf62	122.624	2	4.14903	0.749351	126.688	2	1.92281	0.525974	125.557	2	11.4167	0.677922	118.99	2	3.48951	0.885714	121.545	2	0.181814	0.766234	117.863	2	12.9648	0.927273	NM_001009997.1	C10ORF62	C10ORF62	Homo sapiens	414157		RefSeq
C10orf64	143.974	2	0.395451	0.0428571	132.851	2	4.58596	0.242857	135.059	2	14.4306	0.163636	138.406	2	13.187	0.124675	148.363	2	8.01277	0.0194805	142.391	2	1.70047	0.0519481	XM_942736.1	C10ORF64	C10ORF64	Homo sapiens	159491		RefSeq
C10orf65	161.763	2	8.2965	0.0038961	169.626	2	32.0443	0.0025974	141.933	2	19.7595	0.0649351	142.405	2	13.543	0.0649351	139.745	2	7.5944	0.0935065	150.741	2	17.5033	0.0155844	NM_138413.2	C10ORF65	C10ORF65	Homo sapiens	112817		RefSeq
C10orf67	124.206	2	4.45867	0.654545	127.057	2	5.74649	0.503896	133.941	2	2.25921	0.21948	127.076	2	5.42224	0.514286	121.335	2	4.68612	0.766234	129.118	2	5.47907	0.392208	NM_153714.1	C10ORF67	C10ORF67	Homo sapiens	256815		RefSeq
C10orf68	127.784	2	3.41631	0.484416	123.621	2	4.21046	0.694805	122.275	2	0.655784	0.784416	128.855	2	2.82354	0.448052	122.029	2	3.05504	0.761039	129.034	2	4.81766	0.394805	NM_024688.1	C10ORF68	C10ORF68	Homo sapiens	79741		RefSeq
C10orf71	134.492	2	10.0087	0.211688	136.578	2	3.70676	0.135065	125.706	2	3.80004	0.632467	122.809	2	7.56229	0.727273	131.74	2	10.3166	0.292208	122.969	2	14.4964	0.716883	NM_199459.2	C10ORF71	C10ORF71	Homo sapiens	118461		RefSeq
C10orf72	130.037	2	3.96505	0.282288	128.648	2	2.20341	0.367503	138.278	2	1.7239	0.117855	139.22	2	4.70711	0.0948066	131.214	2	2.37138	0.2221	135.333	2	2.54295	0.130663	NM_144984.1	C10ORF72	C10ORF72	Homo sapiens	196740		RefSeq
C10orf73	138.978	2	8.37704	0.105195	126.079	2	3.14089	0.550649	125.971	2	2.08663	0.612987	129.079	2	1.52641	0.433766	125.239	2	6.58028	0.57013	129.724	2	11.8618	0.361039	XM_937528.1	C10ORF73	C10ORF73	Homo sapiens	170370		RefSeq
C10orf75	893.76	2	61.2888	0	1460.43	2	149.518	0	721.29	2	5.92411	0	543.833	2	184.493	0	658.832	2	148.527	0	824.467	2	285.409	0	XR_041972.1	C10ORF75	C10ORF75	Homo sapiens	90271		RefSeq
C10orf76	323.527	2	10.6286	0.0969143	242.183	2	10.7571	0.0719042	281.862	2	20.7726	0.371813	355.898	2	54.307	0.00553297	290.989	2	16.6384	0.00947546	261.656	2	22.4879	0.000709226	Hs.576599	C10ORF76	C10ORF76	Homo sapiens	79591		RefSeq
C10orf78	851.212	2	23.4699	0	745.608	2	212.586	0	596.734	2	72.264	0	643.913	2	2.56542	0	773.519	2	26.5624	0	728.672	2	199.484	0	NM_145247.4	C10ORF78	C10ORF78	Homo sapiens	119392		RefSeq
C10orf79	139.496	2	12.0099	0.0974026	171.199	2	34.8449	0.0025974	153.251	2	7.24123	0.0142857	169.337	2	4.86112	0.0038961	143.208	2	1.51069	0.0584416	164.793	2	4.74522	0.0012987	NM_025145.4	C10ORF79	C10ORF79	Homo sapiens	80217		RefSeq
C10orf81	126.73	2	9.04754	0.545455	125.896	2	0.92216	0.564935	124.677	2	2.31285	0.676623	120.979	2	1.41666	0.824675	121.694	2	2.57711	0.761039	130.469	2	11.4357	0.357143	NM_024889.3	C10ORF81	C10ORF81	Homo sapiens	79949		RefSeq
C10orf82	126.281	2	3.82323	0.567532	126.067	2	11.9704	0.546753	128.794	2	1.16887	0.451948	124.869	2	3.82629	0.644156	123.335	2	6.96698	0.692208	125.689	2	9.84936	0.596104	NM_144661.2	C10ORF82	C10ORF82	Homo sapiens	143379		RefSeq
C10orf84	177.281	2	23.0988	0	161.849	2	7.40563	0.00649351	218.553	2	4.59634	0	180.303	2	11.9523	0	194.586	2	5.53376	0	170.793	2	7.14298	0	NM_022063.1	C10ORF84	C10ORF84	Homo sapiens	63877		RefSeq
C10orf85	132.82	2	1.10928	0.151607	134.536	2	2.92219	0.08	127.431	2	10.9343	0.480709	127.046	2	5.67384	0.566462	139.46	2	2.91321	0.0210525	132.265	2	0.58085	0.345421	NM_001012711.1	C10ORF85	C10ORF85	Homo sapiens	404216		RefSeq
C10orf88	464.257	2	16.7012	0	536.89	2	80.3021	0	700.039	2	63.5007	0	568.674	2	24.3908	0	512.579	2	3.07144	0	526.922	2	39.6807	0	NM_024942.1	C10ORF88	C10ORF88	Homo sapiens	80007		RefSeq
C10orf90	120.667	2	0.755071	0.81039	120.685	2	6.77869	0.831169	117.189	2	0.923989	0.944156	123.043	2	6.67405	0.722078	120.068	2	4.20976	0.836364	122.338	2	0.484199	0.754545	NM_001004298.2	C10ORF90	C10ORF90	Homo sapiens	118611		RefSeq
C10orf91	122.716	2	0.517442	0.852653	123.477	2	2.47594	0.779793	129.655	2	3.47044	0.422722	121.442	2	3.37812	0.910376	119.037	2	4.83751	0.955776	122.79	2	2.82536	0.854761	NM_173541.1	C10ORF91	C10ORF91	Homo sapiens	170393		RefSeq
C10orf92	117.095	2	8.08057	0.920779	122.934	2	2.24989	0.71948	133.715	2	9.25888	0.209091	126.344	2	3.53317	0.555844	121.38	2	6.04689	0.764935	121.949	2	5.4489	0.766234	NM_017609.2	C10ORF92	C10ORF92	Homo sapiens	54777		RefSeq
C10orf93	126.889	2	5.05504	0.56504	131.217	2	3.23244	0.283143	127.542	2	5.60102	0.483445	125.693	2	3.16769	0.759101	127.105	2	5.52984	0.626892	136.381	2	4.09405	0.0421661	XM_945168.1	C10ORF93	C10ORF93	Homo sapiens	255352		RefSeq
C10orf95	118.32	2	3.05719	0.88052	131.424	2	6.37948	0.290909	132.198	2	6.98466	0.280519	126.583	2	12.4975	0.519481	139.11	2	10.6035	0.1	128.451	2	0.0758356	0.431169	NM_024886.1	C10ORF95	C10ORF95	Homo sapiens	79946		RefSeq
C10orf96	121.02	2	0.0544389	0.792208	121.969	2	1.87031	0.767532	129.742	2	9.92406	0.444156	123.507	2	1.49228	0.71039	120.142	2	0.692591	0.82987	119.845	2	0.34391	0.853247	NM_198515.1	C10ORF96	C10ORF96	Homo sapiens	374355		RefSeq
C10orf99	123.791	2	1.70035	0.676623	125.792	2	11.012	0.574026	125.069	2	0.761258	0.658442	125.22	2	5.04604	0.645455	135.684	2	9.10281	0.185714	129.051	2	7.6237	0.412987	NM_207373.1	C10ORF99	C10ORF99	Homo sapiens	387695		RefSeq
C11orf1	1124.71	2	21.1514	0.123705	1065.66	2	221.899	0.297551	1095.1	2	82.6539	0.199187	1379.11	2	58.8684	0.0184719	757.093	2	41.7129	0.117959	850.439	2	40.3497	0.113585	NM_022761.1	C11ORF1	C11ORF1	Homo sapiens	64776		RefSeq
C11orf10	7878.09	2	225.78	0	7249.18	2	483.722	0	7125.32	2	266.638	0	7722.74	2	397.529	0	6764.67	2	55.7904	0	7343.42	2	80.9891	0	NM_014206.1	C11ORF10	C11ORF10	Homo sapiens	746		RefSeq
C11orf16	125.181	2	6.70422	0.606494	121.197	2	8.8551	0.797403	124.174	2	0.111748	0.709091	116.041	2	8.64879	0.950649	117.614	2	0.654966	0.914286	111.623	2	0.414483	0.994805	NM_020643.1	C11ORF16	C11ORF16	Homo sapiens	56673		RefSeq
C11orf17	367.715	2	27.5371	6.39039e-05	363.082	2	17.5614	0.000401363	472.583	2	27.6003	8.15275e-05	624.055	2	10.1746	0.000105312	389.792	2	37.5584	7.5199e-05	424.282	2	69.4856	6.82152e-05	NM_020642.3	C11ORF17	C11ORF17	Homo sapiens	56672		RefSeq
C11orf2	967.476	2	303.645	0	1170.27	2	240.275	0	1275.28	2	48.1356	0	875.16	2	281.281	0	1273.72	2	208.242	0	1390.22	2	43.484	0	NM_013265.2	C11ORF2	C11ORF2	Homo sapiens	738		RefSeq
C11orf20	153.908	2	2.85011	0.00649351	139.112	2	2.45041	0.0909091	128.411	2	8.19379	0.512987	124.142	2	1.56824	0.681818	136.097	2	14.6916	0.179221	139.879	2	0.514188	0.0831169	NM_001039496.1	C11ORF20	C11ORF20	Homo sapiens	25858		RefSeq
C11orf21	125.116	2	8.85009	0.609091	127.029	2	3.87153	0.503896	124.329	2	13.218	0.738961	125.94	2	5.14209	0.596104	123.38	2	0.764883	0.671429	130.166	2	0.886042	0.357143	NM_001142946.1	C11ORF21	C11ORF21	Homo sapiens	29125		RefSeq
C11orf24	196.931	2	15.593	0	198.371	2	32.0992	0	293.56	2	73.1881	0	311.171	2	9.08258	0	298.239	2	70.037	0	208.442	2	22.4308	0	NM_022338.2	C11ORF24	C11ORF24	Homo sapiens	53838		RefSeq
C11orf30	138.098	2	0.172409	0.125974	133.351	2	3.86698	0.227273	135.375	2	2.10849	0.179221	146.653	2	17.7805	0.0285714	137.482	2	11.5526	0.146753	138.469	2	5.63355	0.102597	NM_020193.3	C11ORF30	C11ORF30	Homo sapiens	56946		RefSeq
C11orf31	157.667	2	0.493878	0.0038961	139.287	2	4.11322	0.0896104	143.322	2	5.83052	0.0623377	154.407	2	15.3257	0.0103896	142.335	2	9.39039	0.0623377	137.426	2	4.15449	0.122078	NM_170746.2	C11ORF31	C11ORF31	Homo sapiens	280636		RefSeq
C11orf34	120.598	2	3.4773	0.926611	128.962	2	2.80079	0.313797	126.912	2	3.62095	0.619174	125.523	2	3.94586	0.671634	124.621	2	7.50067	0.728884	125.149	2	4.62185	0.664226	XM_938134.1	C11ORF34	C11ORF34	Homo sapiens	349633		RefSeq
C11orf35	129.505	2	4.80207	0.409091	145.141	2	13.36	0.0337662	134.158	2	2.48088	0.220779	130.292	2	1.22515	0.364935	129.454	2	3.77345	0.393506	136.294	2	6.19947	0.144156	NM_173573.1	C11ORF35	C11ORF35	Homo sapiens	256329		RefSeq
C11orf36	132.228	2	9.38856	0.251405	126.404	2	1.83412	0.559176	138.661	2	8.22242	0.0502075	127.393	2	2.39674	0.560395	131.31	2	3.93758	0.346501	132.622	2	6.41952	0.139008	NM_173590.1	C11ORF36	C11ORF36	Homo sapiens	283303		RefSeq
C11orf37	121.659	2	6.47913	0.772727	141.749	2	10.0111	0.0558442	127.192	2	7.1867	0.519481	128.712	2	0.433748	0.450649	125.282	2	3.36385	0.587013	129.916	2	8.1599	0.375325	NM_001007543.1	C11ORF37	C11ORF37	Homo sapiens	440072		RefSeq
C11orf39	135.329	2	1.55348	0.2	128.128	2	16.1404	0.455844	136.751	2	5.72406	0.141558	135.1	2	3.74956	0.196104	127.628	2	8.46308	0.479221	129.71	2	7.12714	0.38052	NM_207432.1	C11ORF39	C11ORF39	Homo sapiens	399980		RefSeq
C11orf40	126.017	2	3.01603	0.571429	129.064	2	4.17607	0.384416	129.721	2	11.6803	0.449351	131.319	2	7.13451	0.309091	122.194	2	5.90438	0.761039	127.299	2	10.6559	0.487013	NM_144663.1	C11ORF40	C11ORF40	Homo sapiens	143501		RefSeq
C11orf41	129.888	2	6.74169	0.332589	124.68	2	2.052	0.699436	134.308	2	9.68541	0.237781	126.713	2	3.48498	0.615766	126.509	2	1.49607	0.573688	125.991	2	5.67026	0.644796	NM_152314.1	C11ORF41	C11ORF41	Homo sapiens	25758		RefSeq
C11orf42	115.415	2	1.24685	0.951948	125.273	2	4.3127	0.583117	124.086	2	0.73595	0.71039	122.915	2	5.64221	0.746753	127.204	2	2.1164	0.506494	125.39	2	3.16273	0.601299	NM_173525.1	C11ORF42	C11ORF42	Homo sapiens	160298		RefSeq
C11orf44	132.129	2	0.525549	0.215066	126.242	2	0.810009	0.578471	126.525	2	0.425103	0.653499	130.698	2	0.957469	0.367347	128.679	2	4.76249	0.391095	131.5	2	1.05016	0.20083	NM_173580.1	C11ORF44	C11ORF44	Homo sapiens	283171		RefSeq
C11orf45	130.794	2	9.79609	0.349351	128.458	2	2.4376	0.423377	134.615	2	2.38457	0.206493	123.306	2	3.44641	0.715584	134.058	2	0.231341	0.220779	128.566	2	3.26749	0.422078	NM_145013.1	C11ORF45	C11ORF45	Homo sapiens	219833		RefSeq
C11orf46	415.578	2	19.1682	0	347.232	2	80.8367	0	382.617	2	27.3443	0	316.581	2	7.91209	0	396.994	2	72.4736	0	310.054	2	44.5383	0	NM_152316.1	C11ORF46	C11ORF46	Homo sapiens	120534		RefSeq
C11orf47	136.951	2	3.26322	0.0506198	146.784	2	6.55177	0.0076109	136.98	2	16.6397	0.0330612	155.543	2	0.141331	0.00729381	144.921	2	9.66847	0.0375451	140.419	2	0.400929	0.0699477	NM_173589.2	C11ORF47	C11ORF47	Homo sapiens	283294		RefSeq
C11orf48	1455.99	2	313.83	0	1199.76	2	134.814	0	1871.63	2	475.63	0	1958.19	2	271.799	0	1711.39	2	417.364	0	1178.55	2	291.635	0	NM_024099.2	C11ORF48	C11ORF48	Homo sapiens	79081		RefSeq
C11orf49	157.651	2	5.58247	0.00527009	163.006	2	1.86489	0.0105023	159.931	2	8.29703	0.00305301	156.245	2	14.9499	0.0079954	158.617	2	1.08337	0.00450638	166.528	2	14.0639	0.00111805	NM_001003677.1	C11ORF49	C11ORF49	Homo sapiens	79096		RefSeq
C11orf51	608.317	2	89.3652	0	458.019	2	137.659	0	409.81	2	23.9488	0	324.6	2	29.3736	0	418.077	2	151.938	0	324.627	2	42.8077	0	NM_014042.1	C11ORF51	C11ORF51	Homo sapiens	25906		RefSeq
C11orf52	148.318	2	0.630733	0.0207792	152.478	2	0.238964	0.00649351	144.53	2	9.16348	0.0519481	137.327	2	5.35694	0.127273	143.631	2	14.2833	0.0623377	153.589	2	8.68006	0.0103896	NM_080659.1	C11ORF52	C11ORF52	Homo sapiens	91894		RefSeq
C11orf53	132.058	2	8.51079	0.297403	132.037	2	8.67035	0.267533	135.659	2	10.3593	0.155844	135.607	2	8.25503	0.166234	133.357	2	6.46869	0.233766	134.335	2	13.966	0.197403	NM_198498.1	C11ORF53	C11ORF53	Homo sapiens	341032		RefSeq
C11orf54	380.755	2	10.4289	0	472.76	2	34.2398	0	401.339	2	21.7909	0	541.735	2	25.4984	0	315.56	2	9.2245	0	473.815	2	17.6542	0	NM_014039.2	C11ORF54	C11ORF54	Homo sapiens	28970		RefSeq
C11orf55	128.856	2	9.7626	0.367347	133.046	2	0.180235	0.121134	128.126	2	4.38556	0.516741	132.427	2	0.731269	0.157382	120.567	2	0.396466	0.860992	124.163	2	1.59934	0.740239	NM_207428.1	C11ORF55	C11ORF55	Homo sapiens	399879		RefSeq
C11orf57	360.177	2	3.68508	0	408.158	2	106.47	0	397.241	2	24.603	0	392.986	2	35.544	0	335.016	2	9.65612	0	335.973	2	16.3367	0	NM_018195.2	C11ORF57	C11ORF57	Homo sapiens	55216		RefSeq
C11orf58	312.937	2	0.78482	9.8569e-09	280.023	2	43.2912	4.56338e-08	271.051	2	10.7328	2.33645e-05	290.379	2	10.408	4.85909e-07	282.83	2	36.5475	1.86916e-07	246.704	2	21.8134	6.30842e-07	NM_014267.3	C11ORF58	C11ORF58	Homo sapiens	10944		RefSeq
C11orf59	1336.37	2	130.906	0	1080.24	2	53.2124	0	1274.76	2	61.4923	0	1058.5	2	64.9669	0	1300.11	2	35.8582	0	989.081	2	96.5466	0	NM_017907.1	C11ORF59	C11ORF59	Homo sapiens	55004		RefSeq
C11orf60	245.196	2	24.7088	0	221.326	2	33.9367	0	281.763	2	19.8855	0	208.702	2	25.4761	0	250.29	2	2.4306	0	207.486	2	7.91188	0	NM_020153.2	C11ORF60	C11ORF60	Homo sapiens	56912		RefSeq
C11orf61	219.249	2	15.7213	0	225.885	2	24.8405	0	218.537	2	16.0384	0	212.514	2	25.548	0	231.924	2	30.0695	0	196.002	2	26.2035	0	NM_024631.1	C11ORF61	C11ORF61	Homo sapiens	79684		RefSeq
C11orf63	176.819	2	1.09364	8.35217e-05	188.583	2	28.6702	0.00074966	209.298	2	31.1399	0.000290459	191.5	2	15.3396	0.00025014	219.52	2	23.1602	0.000322197	212.247	2	4.12901	9.41998e-05	NM_024806.2	C11ORF63	C11ORF63	Homo sapiens	79864		RefSeq
C11orf64	127.023	2	6.99998	0.51039	130.11	2	8.45875	0.336364	124.273	2	4.13111	0.690909	121.32	2	1.60946	0.81039	123.363	2	8.42349	0.694805	123.368	2	7.43535	0.722078	XR_039988.1	C11ORF64	C11ORF64	Homo sapiens	283197		RefSeq
C11orf65	143.584	2	15.1471	0.0493507	148.006	2	1.9618	0.0181818	149.976	2	16.04	0.0168831	151.76	2	1.08715	0.0142857	133.813	2	0.906539	0.225974	144.344	2	1.65619	0.0402597	NM_152587.3	C11ORF65	C11ORF65	Homo sapiens	160140		RefSeq
C11orf66	127.238	2	2.56605	0.506494	141.779	2	1.09506	0.0584416	125.625	2	6.35058	0.653247	130.843	2	2.34419	0.341558	123.225	2	3.85088	0.692208	132.342	2	2.21178	0.280519	NM_145017.1	C11ORF66	C11ORF66	Homo sapiens	220004		RefSeq
C11orf67	419.679	2	91.4338	0	606.48	2	91.4266	0	375.94	2	7.21467	0	426.325	2	17.2522	0	396.685	2	36.1522	0	679.319	2	154.304	0	NM_024684.2	C11ORF67	C11ORF67	Homo sapiens	28971		RefSeq
C11orf68	276.094	2	3.67251	0	314.897	2	43.2116	0	447.803	2	111.537	0	547.813	2	24.062	0	276.126	2	74.6775	0	317.629	2	45.6909	0	NM_031450.2	C11ORF68	C11ORF68	Homo sapiens	83638		RefSeq
C11orf70	129.366	2	3.3265	0.367347	130.463	2	1.09514	0.312769	126.572	2	2.97902	0.649161	127.227	2	3.06473	0.571286	127.282	2	3.52926	0.510336	126.967	2	2.0399	0.556734	NM_032930.1	C11ORF70	C11ORF70	Homo sapiens	85016		RefSeq
C11orf71	146.036	2	8.15479	0.0272727	152.993	2	6.52204	0.00649351	162.83	2	9.58188	0.0038961	146.26	2	10.3102	0.025974	131.203	2	5.02219	0.336364	152.767	2	1.58737	0.0116883	NM_019021.1	C11ORF71	C11ORF71	Homo sapiens	54494		RefSeq
C11orf72	111.698	2	4.78591	0.992208	116.851	2	6.08875	0.931169	122.028	2	3.52874	0.805195	119.91	2	3.23558	0.862338	116.332	2	3.86024	0.945454	117.996	2	8.94053	0.902597	NM_173578.1	C11ORF72	C11ORF72	Homo sapiens	283135		RefSeq
C11orf73	665.011	2	4.11328	0	524.082	2	34.0671	0	653.847	2	106.705	0	672.579	2	33.1975	0	584.403	2	74.3288	0	470.375	2	24.4881	0	NM_016401.2	C11ORF73	C11ORF73	Homo sapiens	51501		RefSeq
C11orf74	597.901	2	234.725	0	694.815	2	41.6014	0	472.391	2	11.3842	0	518.199	2	18.2995	0	517.342	2	16.2161	0	608.016	2	59.0343	0	NM_138787.2	C11ORF74	C11ORF74	Homo sapiens	119710		RefSeq
C11orf75	796.072	2	251.656	0	756.216	2	246.082	0	815.98	2	127.351	0	982.407	2	91.9432	0	1034.01	2	169.39	0	1010.9	2	150.766	0	NM_020179.1	C11ORF75	C11ORF75	Homo sapiens	56935		RefSeq
C11orf76	126.107	2	3.63609	0.606604	119.561	2	0.80095	0.962455	127.875	2	0.192329	0.531941	127.273	2	8.22306	0.571286	128.974	2	2.46561	0.356299	124.361	2	2.6126	0.755908	NM_145308.2	C11ORF76	C11ORF76	Homo sapiens	220070		RefSeq
C11orf80	248.342	2	30.5403	0	296.82	2	69.8753	0	261.347	2	9.12804	0	254.05	2	50.8869	0	248.719	2	8.98205	0	344.584	2	107.475	0	NM_024650.2	C11ORF80	C11ORF80	Homo sapiens	79703		RefSeq
C11orf82	750.831	2	23.2738	0	373.02	2	5.77794	0	752.782	2	61.0519	0	497.92	2	67.258	0	777.028	2	29.6517	0	458.99	2	46.5866	0	NM_145018.2	C11ORF82	C11ORF82	Homo sapiens	220042		RefSeq
C11orf83	408.658	2	1.01369	0	303.571	2	26.8064	0	276.21	2	63.3102	0	266.051	2	76.707	0	442.871	2	78.5877	0	320.487	2	43.9278	0	NM_001085372.1	C11ORF83	C11ORF83	Homo sapiens	790955		RefSeq
C11orf84	275.267	2	41.4458	0	249.912	2	83.8163	0	238.033	2	4.95257	0	203.121	2	14.068	0	234.466	2	26.0341	0	211.479	2	22.1817	0	NM_138471.1	C11ORF84	C11ORF84	Homo sapiens	144097		RefSeq
C11orf85	128.623	2	0.701234	0.398017	121.579	2	7.33272	0.892521	122.93	2	0.00222603	0.862358	132.626	2	10.6554	0.298554	123.292	2	1.73954	0.787482	124.625	2	9.62382	0.700442	XM_929824.1	C11ORF85	C11ORF85	Homo sapiens	283129		RefSeq
C11orf86	135.473	2	1.05005	0.193506	132.065	2	10.1552	0.264935	130.442	2	12.3651	0.424675	126.016	2	7.17631	0.597403	128.005	2	1.79957	0.480519	129.741	2	3.1257	0.376623	NM_001136485.1	C11ORF86	C11ORF86	Homo sapiens	254439		RefSeq
C11orf87	115.896	2	2.30217	0.941558	123.463	2	0.40039	0.696104	123.479	2	3.88173	0.731169	118.027	2	10.906	0.928571	115.093	2	4.0956	0.962338	121.103	2	8.20366	0.815584	NM_207645.1	C11ORF87	C11ORF87	Homo sapiens	399947		RefSeq
C11orf88	118.84	2	9.26616	0.868831	126.771	2	3.35656	0.515584	123.105	2	11.9738	0.720779	124.124	2	6.16965	0.675325	129.149	2	3.62035	0.422078	119.497	2	7.27427	0.871429	NM_207430.1	C11ORF88	C11ORF88	Homo sapiens	399949		RefSeq
C11orf9	194.024	2	2.05718	0	228.11	2	43.5973	0	186.191	2	11.6671	0.0012987	246.841	2	14.0322	0	190.763	2	22.8316	0	209.356	2	16.1079	0	NM_013279.1	C11ORF9	C11ORF9	Homo sapiens	745		RefSeq
C11orf91	137.792	2	10.1081	0.127273	139.195	2	22.4082	0.0844156	134.915	2	4.0976	0.2	139.348	2	1.51848	0.105195	138.608	2	7.20174	0.109091	151.23	2	20.93	0.0155844	XM_001717207.1	C11ORF91	C11ORF91	Homo sapiens	100131378		RefSeq
C11orf92	114.546	2	3.86964	0.963636	121.477	2	1.38374	0.794805	121.373	2	7.0066	0.841558	113.898	2	12.0149	0.985714	124.373	2	1.5765	0.632467	117.062	2	0.345178	0.938961	NM_207429.2	C11ORF92	C11ORF92	Homo sapiens	399948		RefSeq
C12orf10	1872.4	2	411.384	0	2023.02	2	451.196	0	2892.93	2	669.485	0	2356.44	2	367.297	0	2162.06	2	429.756	0	1834.49	2	24.4646	0	NM_021640.2	C12ORF10	C12ORF10	Homo sapiens	60314		RefSeq
C12orf11	578.183	2	15.3238	0	718.875	2	438.289	0	527.845	2	46.4215	0	400.408	2	5.01398	0	622.581	2	29.9656	0	579.107	2	41.7078	0	NM_018164.1	C12ORF11	C12ORF11	Homo sapiens	55726		RefSeq
C12orf12	133.052	2	2.00353	0.263636	119.98	2	2.14588	0.853247	121.152	2	2.67875	0.825974	130.688	2	5.47451	0.361039	129.812	2	1.75736	0.383117	122.682	2	2.96645	0.742857	NM_152638.2	C12ORF12	C12ORF12	Homo sapiens	196477		RefSeq
C12orf23	327.845	2	11.5023	0	409.863	2	25.2379	0	366.341	2	15.5053	0	349.425	2	14.366	0	304.216	2	18.8454	0	460.517	2	4.12768	0	NM_152261.1	C12ORF23	C12ORF23	Homo sapiens	90488		RefSeq
C12orf24	500.472	2	60.4062	0	495.292	2	247.282	0	877.404	2	151.197	0	291.529	2	3.3142	0	583.908	2	36.2494	0	434.88	2	29.4449	0	NM_013300.1	C12ORF24	C12ORF24	Homo sapiens	29902		RefSeq
C12orf26	261.747	2	51.1306	0	266.295	2	4.0326	0	253.286	2	17.4682	0	317.339	2	38.8064	0	306.411	2	19.5629	0	305.624	2	17.5753	0	NM_032230.1	C12ORF26	C12ORF26	Homo sapiens	84190		RefSeq
C12orf27	124.022	2	3.29211	0.668831	115.614	2	10.5948	0.967533	114.228	2	4.05899	0.990909	122.252	2	0.991841	0.767532	125.213	2	1.74153	0.577922	123.796	2	4.85994	0.693507	NR_024345.1	C12ORF27	C12ORF27	Homo sapiens	283460		RefSeq
C12orf28	131.995	2	10.3352	0.301299	143.427	2	2.11459	0.0441558	130.722	2	2.55236	0.355844	132.947	2	5.54205	0.253247	130.017	2	6.95287	0.388312	129.511	2	2.11162	0.379221	NM_182530.1	C12ORF28	C12ORF28	Homo sapiens	196446		RefSeq
C12orf29	673.782	2	60.8672	0	654.873	2	58.3542	0	548.573	2	42.6746	0	623.322	2	9.43079	0	691.842	2	22.9453	0	621.399	2	43.6388	0	NM_001009894.2	C12ORF29	C12ORF29	Homo sapiens	91298		RefSeq
C12orf30	397.922	2	6.83866	0	371.102	2	29.1538	0	495.995	2	25.3536	0	423.061	2	66.9996	0	449.955	2	23.418	0	398.48	2	64.5263	0	NM_024953.2	C12ORF30	C12ORF30	Homo sapiens	80018		RefSeq
C12orf31	915.341	2	347.623	0	832.423	2	55.7998	0	1136.86	2	29.6699	0	866.678	2	86.284	0	1181.19	2	188.409	0	776.828	2	173.206	0	NM_032338.2	C12ORF31	C12ORF31	Homo sapiens	84298		RefSeq
C12orf32	748.808	2	223.649	0	521.79	2	179.913	0	858.122	2	262.383	0	569.799	2	9.28951	0	704.004	2	30.3308	0	538.793	2	72.7516	0	NM_031465.2	C12ORF32	C12ORF32	Homo sapiens	83695		RefSeq
C12orf33	131.097	2	6.34108	0.250485	128.8	2	3.76425	0.493528	124.362	2	5.56536	0.779793	123.935	2	2.15373	0.804078	126.924	2	0.0204164	0.530683	117.784	2	3.48286	0.969556	XR_041989.1	C12ORF33	C12ORF33	Homo sapiens	253128		RefSeq
C12orf34	157.591	2	10.3175	0.0038961	157.088	2	20.6588	0.00649351	132.947	2	20.121	0.21039	140.605	2	0.514188	0.0831169	175.282	2	20.3523	0.0025974	161.401	2	14.299	0.0038961	NM_032829.1	C12ORF34	C12ORF34	Homo sapiens	84915		RefSeq
C12orf35	566.689	2	81.6308	0	698.632	2	76.991	0	725.136	2	118.44	0	559.218	2	45.0412	0	478.12	2	80.8183	0	656.01	2	50.3035	0	NM_018169.2	C12ORF35	C12ORF35	Homo sapiens	55196		RefSeq
C12orf36	129.838	2	4.00935	0.4	123.45	2	0.260151	0.697403	132.056	2	19.6416	0.244156	135.954	2	9.68323	0.153247	131.737	2	1.4013	0.31039	131.301	2	11.5239	0.3	NM_182558.1	C12ORF36	C12ORF36	Homo sapiens	283422		RefSeq
C12orf37	135.184	2	6.05581	0.201299	133.101	2	1.28038	0.233766	143.615	2	11.0604	0.0688312	138.525	2	5.63372	0.118182	136.967	2	8.36185	0.141558	140.689	2	0.0372052	0.0727273	XR_000530.1	C12ORF37	C12ORF37	Homo sapiens	439916		RefSeq
C12orf39	127.294	2	7.05683	0.497403	122.847	2	2.10624	0.71948	162.789	2	11.829	0.0038961	146.988	2	14.394	0.0246753	116.792	2	2.8859	0.923377	129.187	2	3.06013	0.4	NM_030572.1	C12ORF39	C12ORF39	Homo sapiens	80763		RefSeq
C12orf4	249.791	2	14.1642	0	200.845	2	21.3208	0	325.179	2	25.3279	0	211.03	2	38.4162	0	283.627	2	5.42573	0	208.855	2	11.9338	0	NM_020374.2	C12ORF4	C12ORF4	Homo sapiens	57102		RefSeq
C12orf40	132.687	2	4.79496	0.306615	130.429	2	6.88966	0.366571	127.46	2	1.1595	0.406186	126.481	2	1.30954	0.58426	139.022	2	3.38278	0.0861672	129.325	2	1.54413	0.442682	NM_001031748.1	C12ORF40	C12ORF40	Homo sapiens	283461		RefSeq
C12orf41	1133.14	2	158.887	0	930.162	2	123.405	0	1593.98	2	166.604	0	1471.03	2	76.8333	0	1332.35	2	80.4797	0	1096.84	2	38.393	0	NM_017822.2	C12ORF41	C12ORF41	Homo sapiens	54934		RefSeq
C12orf42	125.205	2	4.86334	0.606494	119.439	2	8.70652	0.884416	116.625	2	5.61832	0.964935	118.862	2	9.23677	0.874026	116.415	2	0.942422	0.94026	115.308	2	7.47524	0.962338	NM_198521.1	C12ORF42	C12ORF42	Homo sapiens	374470		RefSeq
C12orf43	363.455	2	14.6276	0	261.381	2	4.38753	0	313.25	2	34.0605	0	238.896	2	3.47663	0	389.201	2	40.8585	0	258.257	2	60.5166	0	NM_022895.1	C12ORF43	C12ORF43	Homo sapiens	64897		RefSeq
C12orf44	727.139	2	14.8475	0	732.536	2	69.0312	0	1210.43	2	390.595	0	1049.05	2	164.189	0	824.237	2	149.001	0	804.221	2	27.8764	0	NM_021934.3	C12ORF44	C12ORF44	Homo sapiens	60673		RefSeq
C12orf45	536.868	2	52.3474	0	486.309	2	9.47867	0	546.904	2	111.147	0	415.244	2	60.7539	0	558.871	2	87.6721	0	474.06	2	105.225	0	NM_152318.1	C12ORF45	C12ORF45	Homo sapiens	121053		RefSeq
C12orf47	1294.31	2	316.477	0	1986.74	2	495.225	0	1713.36	2	75.0871	0	1804.28	2	90.4224	0	1308.95	2	76.7449	0	2152.51	2	171.995	0	NM_016534.2	C12ORF47	C12ORF47	Homo sapiens	51275		RefSeq
C12orf48	575.129	2	110.744	0.0105785	447.627	2	49.0021	0.00653061	489.281	2	24.2817	8.43312e-07	372.682	2	82.8138	0	669.072	2	39.3174	0	517.565	2	100.315	0	NM_017915.1	C12ORF48	C12ORF48	Homo sapiens	55010		RefSeq
C12orf49	214.663	2	6.70234	0	193.239	2	8.84503	0	282.078	2	28.9926	0	249.776	2	13.9168	0	246.107	2	25.6578	0	193.266	2	15.8605	0	NM_024738.1	C12ORF49	C12ORF49	Homo sapiens	79794		RefSeq
C12orf5	462.574	2	24.2678	0	364.706	2	11.0979	0	520.418	2	83.1435	0	363.465	2	0.259506	0	461.791	2	40.5338	0	387.153	2	185.688	0	NM_020375.1	C12ORF5	C12ORF5	Homo sapiens	57103		RefSeq
C12orf50	126.243	2	0.520941	0.616903	124.372	2	0.729915	0.743969	126.731	2	3.77814	0.620306	126.684	2	6.75892	0.622566	130.505	2	8.93301	0.30562	129.696	2	7.76181	0.463047	NM_152589.1	C12ORF50	C12ORF50	Homo sapiens	160419		RefSeq
C12orf51	320.719	2	42.6468	0	433.437	2	73.6644	0	315.938	2	109.479	0	407.52	2	60.2908	0	286.159	2	45.9262	0	385.844	2	99.2771	0	NM_001109662.1	C12ORF51	C12ORF51	Homo sapiens	283450		RefSeq
C12orf52	428.41	2	78.5329	0	460.736	2	170.376	0	487.776	2	73.2961	0	548.801	2	71.4828	0	577.514	2	16.8511	0	508.794	2	123.817	0	NM_032848.1	C12ORF52	C12ORF52	Homo sapiens	84934		RefSeq
C12orf53	125.31	2	7.71363	0.6	119.938	2	0.0820715	0.857143	126.24	2	13.7812	0.645455	121.35	2	1.6357	0.815584	123.359	2	6.68904	0.657143	125.959	2	2.85727	0.557143	NM_153685.2	C12ORF53	C12ORF53	Homo sapiens	196500		RefSeq
C12orf54	119.32	2	1.13687	0.850649	124.299	2	1.19087	0.649351	121.906	2	4.28679	0.790909	125.022	2	2.71007	0.641559	127.39	2	12.2654	0.507792	124.529	2	11.5686	0.611688	NM_152319.2	C12ORF54	C12ORF54	Homo sapiens	121273		RefSeq
C12orf55	131.99	2	4.09027	0.306493	129.623	2	4.30267	0.354545	138.411	2	3.30536	0.125974	137.219	2	5.52017	0.12987	130.029	2	5.6266	0.362338	129.081	2	1.09804	0.4	XM_001715090.1	C12ORF55	C12ORF55	Homo sapiens	144535		RefSeq
C12orf56	128.039	2	2.95608	0.471429	126.193	2	2.66793	0.550649	118.838	2	2.29679	0.907792	130.153	2	10.4152	0.4	126.727	2	9.39228	0.527273	117.562	2	1.54848	0.923377	XM_056680.7	C12ORF56	C12ORF56	Homo sapiens	115749		RefSeq
C12orf57	3707.9	2	562.721	0	3477.42	2	704.296	0	3693.8	2	311.466	0	4720.19	2	86.3936	0	2780.47	2	158.41	0	3199.21	2	214.236	0	NM_138425.2	C12ORF57	C12ORF57	Homo sapiens	113246		RefSeq
C12orf59	129.544	2	2.7588	0.411688	128.38	2	7.30084	0.431169	124.157	2	3.71636	0.720779	130.72	2	0.888678	0.348052	126.536	2	1.99278	0.515584	127.561	2	2.33668	0.45974	NM_153022.1	C12ORF59	C12ORF59	Homo sapiens	120939		RefSeq
C12orf60	250.748	2	29.1177	0	254.269	2	6.76957	0	219.705	2	0.524985	8.43312e-07	230.789	2	15.7233	0	280.164	2	14.0139	0	226.39	2	9.23095	0	NM_175874.2	C12ORF60	C12ORF60	Homo sapiens	144608		RefSeq
C12orf61	122.246	2	2.39501	0.758442	117.865	2	0.142342	0.909091	121.793	2	4.83418	0.820779	122.555	2	2.15903	0.746753	112.032	2	2.58336	0.992208	114.953	2	3.58903	0.974026	NM_175895.2	C12ORF61	C12ORF61	Homo sapiens	283416		RefSeq
C12orf62	464.772	2	130.556	0	458.538	2	55.4411	0	459.216	2	115.042	0	654.024	2	47.856	0	521.794	2	80.5453	0	572.261	2	126.304	0	NM_032901.2	C12ORF62	C12ORF62	Homo sapiens	84987		RefSeq
C12orf63	125.057	2	3.38942	0.623377	120.18	2	2.26613	0.842857	126.254	2	6.19126	0.612987	121.452	2	1.3051	0.803896	122.426	2	2.83619	0.742857	125.378	2	5.67636	0.588312	NM_198520.2	C12ORF63	C12ORF63	Homo sapiens	374467		RefSeq
C12orf64	129.156	2	0.208489	0.328021	129.731	2	0.670599	0.198838	130.17	2	3.55942	0.288471	128.03	2	5.86571	0.425066	128.284	2	5.92082	0.397072	127.599	2	0.460376	0.450769	NM_173591.1	C12ORF64	C12ORF64	Homo sapiens	283310		RefSeq
C12orf65	666.551	2	163.869	0	568.062	2	110.959	0	659.778	2	27.3773	0	665.619	2	42.652	0	628.685	2	48.0865	0	635.614	2	24.7338	0	NM_152269.1	C12ORF65	C12ORF65	Homo sapiens	91574		RefSeq
C12orf66	216.477	2	9.84667	0	231.366	2	31.906	0	259.545	2	3.61598	0	250.727	2	5.62777	0	239.026	2	38.0829	0	255.858	2	74.7636	0	NM_152440.3	C12ORF66	C12ORF66	Homo sapiens	144577		RefSeq
C12orf67	131.85	2	2.51374	0.309091	131.804	2	5.88616	0.275325	125.854	2	7.10188	0.635065	137.365	2	1.5048	0.12987	129.96	2	0.551566	0.375325	131.439	2	9.99993	0.31039	NM_144667.1	C12ORF67	C12ORF67	Homo sapiens	144360		RefSeq
C12orf68	154.018	2	9.50603	0.00649351	146.404	2	9.27266	0.025974	165.282	2	11.6814	0.0038961	176.146	2	35.991	0	153.301	2	1.96165	0.0142857	155.987	2	7.54655	0.00649351	NM_001013635.3	C12ORF68	C12ORF68	Homo sapiens	387856		RefSeq
C12orf69	123.491	2	4.78171	0.690909	124.965	2	9.53089	0.616883	134.528	2	7.00334	0.21948	134.102	2	1.98433	0.216883	128.209	2	5.78862	0.480519	128.048	2	16.0199	0.45974	NM_001013698.1	C12ORF69	C12ORF69	Homo sapiens	440087		RefSeq
C12orf71	127.076	2	0.911943	0.51039	129.974	2	0.214247	0.345454	125.68	2	0.385319	0.622078	130.186	2	12.7336	0.402597	135.589	2	6.1366	0.184416	123.444	2	0.240362	0.711688	Hs.334003	C12ORF71	C12ORF71	Homo sapiens	728858		RefSeq
C12orf72	131.075	2	14.588	0.354545	124.455	2	5.82034	0.62987	120.725	2	0.389516	0.846753	118.331	2	1.83833	0.905195	119.682	2	2.13415	0.841558	117.215	2	6.42686	0.931169	NM_173802.2	C12ORF72	C12ORF72	Homo sapiens	254013		RefSeq
C12orf73	135.196	2	8.6748	0.205195	142.922	2	10.7932	0.0467533	153.123	2	3.94524	0.0142857	143.498	2	10.7117	0.0532468	153.561	2	18.4678	0.0142857	146.856	2	0.618428	0.0298701	NM_001135570.1	C12ORF73	C12ORF73	Homo sapiens	728568		RefSeq
C12orf74	127.476	2	5.00391	0.497403	125.32	2	6.30796	0.594805	136.308	2	12.9155	0.141558	122.617	2	6.97703	0.737662	121.724	2	2.17707	0.764935	124.135	2	2.80931	0.668831	NM_001037671.1	C12ORF74	C12ORF74	Homo sapiens	338809		RefSeq
C12orf76	242.549	2	7.43424	0	263.533	2	39.3584	0	294.409	2	31.613	0	288.632	2	0.601345	0	219.125	2	4.55634	0	279.414	2	19.3527	0	NM_207435.1	C12ORF76	C12ORF76	Homo sapiens	400073		RefSeq
C12orf77	168.402	2	2.04606	0.0012987	175.801	2	27.678	0.0012987	173.898	2	18.0912	0.0025974	178.837	2	39.9562	0.0012987	185.553	2	48.6134	0	179.412	2	17.3297	0	NM_001101339.1	C12ORF77	C12ORF77	Homo sapiens	196415		RefSeq
C12orf8	140.521	2	0.35005	0.0831169	136.551	2	11.7105	0.141558	136.324	2	5.32142	0.164935	148.525	2	15.0394	0.0207792	132.865	2	0.304172	0.267533	138.737	2	4.37372	0.0974026	NM_006817.2	C12ORF8	C12ORF8	Homo sapiens	10961		RefSeq
C13orf1	329.839	2	42.1789	0	322.318	2	26.3233	0	570.036	2	4.8128	0	417.484	2	47.9784	0	375.678	2	11.7541	0	348.28	2	40.208	0	NM_020456.1	C13ORF1	C13ORF1	Homo sapiens	57213		RefSeq
C13orf15	413.375	2	138.938	0	495.713	2	104.668	0	254.975	2	55.4954	0	276.342	2	45.4255	0	400.265	2	0.0244169	0	501.679	2	22.1241	0	NM_014059.1	C13ORF15	C13ORF15	Homo sapiens	28984		RefSeq
C13orf16	129.572	2	8.44375	0.401299	141.868	2	9.43756	0.0597403	131.366	2	7.37862	0.315584	127.808	2	0.669005	0.494805	128.417	2	1.09294	0.461039	134.847	2	8.83208	0.198701	NM_152324.1	C13ORF16	C13ORF16	Homo sapiens	121793		RefSeq
C13orf18	136.326	2	4.36936	0.0680182	136.727	2	2.91087	0.0548364	148.035	2	0.093851	0.00526311	137.196	2	14.536	0.0314125	137.001	2	2.01837	0.0419371	134.498	2	1.6043	0.135605	NM_025113.1	C13ORF18	C13ORF18	Homo sapiens	80183		RefSeq
C13orf23	602.674	2	43.0057	0.0510362	507.781	2	14.7284	0.0930346	797.92	2	106.512	0.0440106	713.046	2	155.958	0.0391253	572.464	2	78.3595	0.0109814	433.825	2	5.38403	0.139697	NM_025138.3	C13ORF23	C13ORF23	Homo sapiens	80209		RefSeq
C13orf25	243.134	2	23.3112	0	235.154	2	8.23699	0	223.621	2	2.80743	0	218.554	2	45.9352	0	314.276	2	71.189	0	203.064	2	26.2657	0	XM_931068.1	C13ORF25	C13ORF25	Homo sapiens	407975		RefSeq
C13orf26	120.655	2	1.13239	0.924102	128.901	2	1.89238	0.423917	126.729	2	5.76791	0.646982	128.941	2	5.9808	0.399177	127.738	2	2.24614	0.469317	129.563	2	14.705	0.355204	NM_152325.1	C13ORF26	C13ORF26	Homo sapiens	122046		RefSeq
C13orf27	1566.11	2	34.0934	0	1153.39	2	40.1849	0	1844.74	2	238.318	0	1425.74	2	129.494	0	1532.69	2	213.375	0	1062.68	2	40.3905	0	NM_138779.2	C13ORF27	C13ORF27	Homo sapiens	93081		RefSeq
C13orf28	132.908	2	1.51296	0.268831	124.988	2	8.88127	0.597403	122.791	2	6.56372	0.741558	116.893	2	2.97612	0.944156	121.658	2	1.8055	0.763636	129.718	2	7.24178	0.38052	NM_145248.2	C13ORF28	C13ORF28	Homo sapiens	122258		RefSeq
C13orf29	142.71	2	2.313	0.0532468	141.282	2	11.2626	0.0714286	152.197	2	18.9152	0.0168831	130.734	2	5.99309	0.338961	141.282	2	14.0684	0.0844156	150.184	2	7.63474	0.0155844	XR_041485.1	C13ORF29	C13ORF29	Homo sapiens	283487		RefSeq
C13orf3	542.549	2	40.8995	0	304.106	2	73.1225	0	641.332	2	92.0857	0	452.57	2	17.8996	0	728.1	2	30.6225	0	403.504	2	53.9759	0	NM_145061.3	C13ORF3	C13ORF3	Homo sapiens	221150		RefSeq
C13orf30	110.972	2	0.299231	0.994805	120.956	2	2.6485	0.81948	120.369	2	10.2515	0.879221	114.542	2	6.14717	0.981818	115.758	2	10.1792	0.962338	111.2	2	3.65609	0.996104	NM_182508.1	C13ORF30	C13ORF30	Homo sapiens	144809		RefSeq
C13orf31	145.733	2	0.472143	0.0311688	145.479	2	6.61861	0.0285714	148.069	2	11.4149	0.0272727	151.472	2	5.68037	0.0142857	135.026	2	11.7644	0.179221	150.347	2	11.1316	0.0155844	NM_153218.1	C13ORF31	C13ORF31	Homo sapiens	144811		RefSeq
C13orf33	132.655	2	6.46326	0.271429	127.47	2	0.239042	0.472727	132.443	2	0.465509	0.284416	128.421	2	4.62779	0.453247	131.642	2	7.57071	0.322078	128.529	2	5.88024	0.41948	NM_032849.2	C13ORF33	C13ORF33	Homo sapiens	84935		RefSeq
C13orf34	1064.18	2	246.256	0	925.315	2	82.5774	0	1156.23	2	75.6165	0	556.426	2	53.0679	0	866.768	2	246.231	0	879.934	2	102.747	0	NM_024808.2	C13ORF34	C13ORF34	Homo sapiens	79866		RefSeq
C13orf35	117.736	2	0.913195	0.906493	117.39	2	0.297749	0.920779	127.206	2	6.37675	0.564935	120.604	2	8.75967	0.828571	113.85	2	1.72928	0.984416	118.337	2	1.12572	0.894805	NM_207440.1	C13ORF35	C13ORF35	Homo sapiens	400165		RefSeq
C13orf36	134.9	2	11.4813	0.211688	136.712	2	5.88929	0.127273	129.316	2	10.2576	0.403896	130.71	2	0.445389	0.349351	130.671	2	12.8294	0.372727	130.099	2	1.38692	0.357143	NM_203451.2	C13ORF36	C13ORF36	Homo sapiens	400120		RefSeq
C13orf37	1055.11	2	255.043	0	1207.35	2	156.831	0	1006.92	2	137.909	0	760.855	2	4.02167	0	806.956	2	131.617	0	949.748	2	221.192	0	NM_001071775.2	C13ORF37	C13ORF37	Homo sapiens	440145		RefSeq
C13orf39	115.663	2	1.03235	0.944156	123.843	2	0.0376633	0.676623	124.852	2	1.77297	0.677922	119.57	2	2.83304	0.872727	113.612	2	5.38225	0.987013	120.794	2	1.42396	0.822078	NM_001010977.1	C13ORF39	C13ORF39	Homo sapiens	196541		RefSeq
C13orf7	371.519	2	17.1189	0	291.74	2	9.38017	0	348.06	2	20.162	0	293.895	2	23.9016	0	408.895	2	11.7252	0	286.516	2	37.1164	0	NM_024546.2	C13ORF7	C13ORF7	Homo sapiens	79596		RefSeq
C14orf1	135.519	2	14.3009	0.185714	133.131	2	1.88476	0.232467	133.283	2	4.33154	0.237662	137.728	2	9.97644	0.119481	131.176	2	14.6743	0.302597	140.313	2	6.68331	0.0792208	NM_007176.1	C14ORF1	C14ORF1	Homo sapiens	11161		RefSeq
C14orf100	1196.9	2	18.0973	0	1300.13	2	89.2232	0	1020.67	2	170.625	0	1230.2	2	2.8655	0	971.193	2	36.1841	0	1125.36	2	54.1197	0	NM_016475.2	C14ORF100	C14ORF100	Homo sapiens	51528		RefSeq
C14orf101	181.126	2	37.0255	0	173.458	2	0.767837	0.0012987	182.127	2	27.3699	0.0012987	193.524	2	19.031	0	169.835	2	9.10749	0.0025974	164.846	2	17.6924	0.0012987	NM_017799.2	C14ORF101	C14ORF101	Homo sapiens	54916		RefSeq
C14orf102	435.295	2	17.0578	0	445.574	2	35.5017	0	431.745	2	15.3532	0	411.233	2	0.976801	0	464.322	2	12.5006	0	470.68	2	34.704	0	NM_199043.1	C14ORF102	C14ORF102	Homo sapiens	55051		RefSeq
C14orf104	1017.81	2	135.21	0	891.523	2	124.028	0	1018.15	2	146.55	0	931.026	2	102.256	0	1006.37	2	78.9203	0	687.722	2	89.6542	0	NM_018139.1	C14ORF104	C14ORF104	Homo sapiens	55172		RefSeq
C14orf105	122.204	2	7.78508	0.683109	128.008	2	1.75824	0.536953	126.223	2	0.674924	0.622566	128.322	2	0.244664	0.520563	128.986	2	2.3317	0.523103	123.269	2	1.08691	0.71631	NM_018168.1	C14ORF105	C14ORF105	Homo sapiens	55195		RefSeq
C14orf106	874.278	2	29.3363	0	731.406	2	218.938	0	403.899	2	74.6306	0	579.988	2	45.0461	0	947.846	2	185.474	0	875.373	2	276.844	0	NM_018353.3	C14ORF106	C14ORF106	Homo sapiens	55320		RefSeq
C14orf109	767.015	2	106.987	0	721.564	2	145.024	0	863.143	2	292.551	0	679.052	2	7.61421	0	793.474	2	114.976	0	745.986	2	49.8298	0	NM_015676.1	C14ORF109	C14ORF109	Homo sapiens	26175		RefSeq
C14orf11	198.862	2	19.8356	0	199.488	2	1.12008	0	157.38	2	16.6467	0.00519481	165.507	2	16.9542	0.0038961	178.566	2	3.31	0.0025974	177.761	2	2.39581	0	NM_018453.2	C14ORF11	C14ORF11	Homo sapiens	55837		RefSeq
C14orf112	2789.67	2	547.326	0	2636.82	2	435.218	0	1830.5	2	37.4265	0	1559.66	2	126.413	0	2538.69	2	84.296	0	2221.43	2	96.0177	0	NM_016468.3	C14ORF112	C14ORF112	Homo sapiens	51241		RefSeq
C14orf115	136.965	2	25.2544	0.158442	135.641	2	22.6992	0.145454	133.955	2	8.82943	0.248052	135.076	2	2.42874	0.196104	137.522	2	6.85653	0.131169	132.249	2	11.0172	0.267533	NM_018228.1	C14ORF115	C14ORF115	Homo sapiens	55237		RefSeq
C14orf118	162.971	2	3.26481	1.3493e-05	152.143	2	7.2565	0.00014252	157.357	2	9.46107	0.00121774	141.719	2	5.24678	0.0240858	161.125	2	3.83196	0.000165289	148.187	2	6.30193	0.00163265	NM_017926.2	C14ORF118	C14ORF118	Homo sapiens	55668		RefSeq
C14orf119	125.62	2	13.7062	0.602597	130.275	2	2.25595	0.336364	129.308	2	2.97793	0.425974	121.325	2	3.57894	0.806493	128.708	2	1.1606	0.437662	134.096	2	9.16384	0.207792	NM_017924.2	C14ORF119	C14ORF119	Homo sapiens	55017		RefSeq
C14orf121	146.079	2	0.937707	0.0272727	139.559	2	1.22254	0.0844156	152.457	2	9.55541	0.0155844	151.052	2	10.8358	0.0142857	146.022	2	5.36476	0.0337662	135.62	2	0.415061	0.164935	NM_138360.2	C14ORF121	C14ORF121	Homo sapiens	90668		RefSeq
C14orf124	235.261	2	11.7274	0	215.131	2	28.9844	0	245.039	2	35.1829	0	228.318	2	25.1012	0	241.785	2	6.68528	0	258.557	2	3.57942	0	NM_020195.1	C14ORF124	C14ORF124	Homo sapiens	56948		RefSeq
C14orf125	181.277	2	6.68175	0	193.493	2	26.5925	0	170.124	2	21.4371	0.0038961	224.848	2	33.2296	0	198.029	2	18.9503	0	193.89	2	53.8245	0	XM_113763.7	C14ORF125	C14ORF125	Homo sapiens	25938		RefSeq
C14orf126	243.095	2	28.5348	0	179.099	2	22.6114	0	247.368	2	49.043	0	207.019	2	3.97817	0	235.155	2	19.6589	0	177.489	2	20.9235	0	NM_080664.1	C14ORF126	C14ORF126	Homo sapiens	112487		RefSeq
[truncated: 32,782 more rows]

## Sheet: Additional File 1B
Additional File 1B- Gene expression in PANC1 cells
[truncated: 34,696 more rows]
