# Supplementary material for: Altering cancer transcriptomes using epigenomic inhibitors
Source: Epigenetics Chromatin. 2015 Feb 24;8:9. doi: 10.1186/1756-8935-8-9 (PMC4506402; doi:10.1186/1756-8935-8-9)
Supplement: Supplementary file 2 — Additional file 2: Genes with expression changes after drug treatment. (XLSX 656 KB) [file 13072_2014_359_MOESM2_ESM.xlsx]

## Sheet: HCT116
Additional File 2A- Genes with drug-altered expression in HCT116
detection p-value <0.01
Illumina Custom differential p-value <0.05
SYMBOL	ICG-001 12hr expression fold change	ICG-001 96hr expression fold change	C646 12hr expression fold change	C646 96hr expression fold change
SEPT2	-1.23116	-1.3601	1.08936	-1.00669
SEPT3	-1.88288	-2.33887	-1.65789	-1.76532
SEPT7	-1.24634	-1.3366	-1.23681	-1.15586
A2LD1	1.18458	1.34863	1.25507	1.38955
AAGAB	1.02563	-1.24178	1.23745	-1.00475
AARS	2.76895	1.46499	1.73445	1.53052
AARS2	-1.08972	1.45584	-1.04328	-1.04071
ABCA11	-1.56819	-1.48165	-1.01573	-1.21667
ABCB6	-1.7024	-1.63324	-1.35201	-1.05965
ABCB7	-1.31352	-1.489	-1.29433	-1.06876
ABCB9	-1.01477	-1.2206	-1.08193	-1.20107
ABCC3	1.90665	1.16178	2.4624	1.45024
ABCD3	-1.53342	-1.20806	-1.08669	-1.05932
ABHD10	-1.37485	-1.20148	-1.37699	-1.26567
ABHD14A	1.69254	1.45724	1.08905	-1.02486
ABI2	-1.04488	-1.05478	-1.19765	-1.31113
ACAD11	1.07505	1.34529	1.20024	1.07771
ACAT1	1.00928	-1.11177	-1.43695	-1.25062
ACAT2	-1.74911	-1.03226	-1.65191	-1.044
ACIN1	-1.7338	-1.22996	-1.34116	-1.17008
ACLY	-1.93159	-1.42016	-1.35337	-1.2467
ACN9	-1.3455	-1.14247	-1.18013	-1.24423
ACO1	-1.11887	1.45083	-1.06752	-1.0441
ACOT9	-1.17626	-1.29244	-1.11628	-1.04382
ACOX3	-1.20874	-1.43123	-1.22898	-1.24289
ACP2	1.39092	1.17746	1.6249	1.23765
ACSL1	-1.28313	-1.1482	-1.21825	-1.02682
ACSL3	-1.16067	-1.37874	-1.2162	-1.31558
ACSL5	1.27362	1.41425	1.4123	1.40828
ACTG1	-1.09	-1.55334	1.00742	1.10283
ACTN4	1.21157	1.39458	-1.03693	1.23937
ACTR2	-1.22268	1.01573	-1.35684	-1.31478
ACTR3	-1.83571	1.08738	-1.12634	-1.2674
ACTR6	-1.03241	-1.69051	-1.09899	-1.27171
ACVR1	-1.10439	1.25777	1.19005	1.31287
ACYP1	-1.67919	-2.34065	-1.08048	-1.09447
ADA	-1.63858	-1.04856	-1.04405	1.03778
ADAM15	1.37277	2.24991	-1.00116	-1.01293
ADAM17	-1.22974	-1.3111	1.12985	1.05737
ADAM9	-1.01054	-1.49261	-1.14535	1.00253
ADAT1	2.21976	2.7946	1.32464	1.37041
ADCK4	-1.11993	-1.36575	-1.1581	-1.10925
ADD1	-1.39991	-1.81595	-1.18741	-1.1687
ADM2	1.9524	2.22875	1.59164	1.66105
ADNP	-1.46584	-1.1458	-1.05998	1.10405
ADORA2B	-1.02681	1.47915	1.45192	1.54717
ADPGK	1.38991	1.74863	1.15916	1.09456
AEBP2	1.26222	1.5707	-1.05006	-1.05569
AGA	1.32748	1.38257	1.18455	1.23872
AGBL5	-1.29704	-1.69571	-1.34377	-1.15073
AGK	-1.34323	-1.26484	-1.03574	-1.04558
AGPAT9	1.30362	1.25456	1.60109	1.49523
AGPS	1.19761	1.11957	-1.24905	-1.15401
AHCTF1	1.51386	1.31349	-1.02649	-1.20047
AHCY	-2.30928	-1.43981	-1.38442	-1.20098
AHCYL1	-2.54542	-1.66908	-1.29014	1.13578
AHI1	-1.24983	-1.28099	1.15283	-1.15197
AHR	1.09776	1.03619	1.29767	1.13298
AHSA1	1.20234	1.54259	1.10085	1.37651
AIDA	-1.40047	-1.60741	1.02223	-1.03809
AIF1L	1.0316	-1.25248	-1.02456	1.107
AIG1	1.12931	1.44299	1.24913	1.14344
AIMP2	1.38666	1.09373	1.85276	1.3375
AK2	1.16336	1.11386	1.04672	1.0264
AK2P2	-1.699	-1.01063	1.01958	1.01644
AK3	1.13097	1.39344	1.05792	1.0776
AKAP12	-1.1223	-1.35558	-1.30454	-1.11541
AKIRIN2	-1.09456	-1.3493	-1.16172	-1.26968
AKNA	1.15423	1.44187	1.58694	1.73434
AKR1C3	-1.33425	-1.58178	-1.38157	-1.20587
AKTIP	2.08734	2.16883	1.09592	2.57667
ALCAM	-1.21778	-1.18993	1.00771	1.04927
ALDH18A1	-1.11333	-1.20761	-1.1455	-1.05081
ALDH2	1.42653	1.50868	1.4891	1.34441
ALDH3A2	1.13154	1.14142	1.61366	1.34807
ALDH9A1	1.41682	1.05777	1.11385	-1.00357
ALDOC	-1.24075	-1.32703	-1.85417	-1.50264
ALG13	1.49688	1.41467	-1.1924	1.27513
ALG5	1.10978	1.19548	1.22091	1.19685
ALG9	-1.81123	-2.87435	-1.13985	-1.17456
ALKBH3	1.47223	1.84333	1.17962	1.34295
ALKBH6	-1.03618	-1.28861	1.14626	-1.10645
ALKBH7	1.38338	1.21358	-1.08249	1.0912
ALOX12B	1.38696	1.45757	1.01438	1.15029
ALPK1	-1.18717	-1.26785	1.021	-1.05229
ALPP	1.10398	1.58399	1.15603	-1.08176
ALS2CR14	-1.58401	-1.19175	1.11584	-1.05285
AMH	-1.1554	1.30012	1.22122	1.19198
AMMECR1L	-1.30291	-2.15899	1.15094	1.0158
AMOT	1.48109	-1.64483	-1.30356	-1.22954
AMT	1.19872	1.1825	1.35442	1.23094
ANAPC1	1.33413	1.00486	-1.05814	-1.05102
ANAPC4	-1.44309	1.24054	1.11279	1.1927
ANG	-2.61348	-2.97389	-1.61283	-1.16472
ANGEL1	-1.21792	-1.26965	1.00633	-1.1087
ANGEL2	1.14945	1.17697	1.47848	1.15553
ANKMY2	-1.50424	-1.73766	-1.00852	-1.09396
ANKRA2	-1.28425	-1.23651	1.02638	1.03324
ANKRD10	-1.22464	-1.67476	-1.15854	-1.0396
ANKRD11	4.11885	5.70157	1.72731	1.59849
ANKRD17	1.26041	1.35574	-1.1247	-1.08557
ANKRD29	2.38667	2.78173	1.15475	1.4887
ANKRD30B	1.32328	1.6181	1.25462	1.12233
ANKRD32	-1.22911	-1.101	1.03698	1.10582
ANKRD57	1.30825	1.21055	-1.04396	-1.19124
ANKRD9	-1.01907	1.32642	-1.11042	1.10234
ANKS1A	-1.34509	-1.09767	-1.15268	-1.05843
ANXA3	1.50934	1.35786	1.70078	1.28055
ANXA5	-1.17025	-1.0739	1.01294	1.03863
AP1S2	-1.0825	-1.13194	-1.0487	-1.1395
AP2B1	1.48733	1.21714	-1.16161	-1.01004
AP2M1	-1.18589	1.12454	-1.0546	1.08607
AP2S1	1.12071	1.67131	1.00567	1.02623
AP3M1	-1.36204	-1.26116	1.0034	-1.01883
AP3M2	1.01472	1.8279	1.435	1.01568
AP3S2	2.74745	2.40281	1.25594	1.42892
APAF1	-1.72784	-2.15199	-1.14453	-1.00385
APEH	1.29771	-2.39038	-1.30306	1.07869
APEX1	3.02464	1.11452	-1.33193	-1.01412
APH1A	-1.17312	-1.00849	1.10813	-1.07485
APH1B	-1.34772	-1.86406	-1.26573	-1.07953
APIP	1.25068	-1.05269	-1.23387	-1.05791
APITD1	1.40528	1.10791	1.29237	1.17659
APLP1	-1.43164	-1.0401	-1.22624	-1.41439
APLP2	1.16695	1.2869	1.21439	1.05352
APOA1BP	1.44562	1.1133	1.06135	1.06322
APOBEC3F	-1.43287	-1.55309	-1.10229	-1.20224
APOO	-1.13488	1.41982	-1.07848	1.00976
APPL2	-1.42818	1.07847	-1.06985	-1.04278
APRT	-1.49625	-1.41185	-1.30041	-1.327
ARAP3	-1.04786	-1.58683	-1.30752	-1.27123
ARC	-1.21437	-1.42852	1.02675	-1.00482
ARCN1	-1.09187	-1.74295	-1.35491	-1.51717
ARF5	-1.52016	-1.49729	-1.11824	-1.32882
ARFGAP2	1.6951	1.27321	1.30104	1.43907
ARFIP1	-1.93111	-1.48763	-1.08274	-1.19133
ARG2	1.29809	1.66101	1.29786	1.20729
ARGLU1	-1.40579	-1.20054	-1.15277	1.07973
ARHGAP1	-1.25378	-1.82965	1.10323	1.11932
ARHGAP12	-1.74748	-1.68766	-1.28782	-1.22958
ARHGAP19	-1.15436	-1.49703	-1.49575	-1.39434
ARHGAP4	1.06864	2.06304	1.06311	1.22399
ARHGDIB	-1.57725	-1.34222	-1.23108	-1.06565
ARHGEF18	1.36463	1.22594	-1.00541	1.02865
ARHGEF19	1.32611	-1.01263	1.34022	1.16875
ARHGEF2	1.71846	1.51841	2.2476	1.41886
ARID3B	-1.30151	1.03618	1.04319	1.21154
ARID5B	-1.21955	2.27938	-2.25641	1.68783
ARIH1	-2.36095	-1.57492	-1.38223	-1.10976
ARL16	1.06504	1.35437	1.42326	1.24934
ARL2	-1.61448	-1.82969	1.26515	1.01146
ARL4A	-1.55005	-1.80409	-1.17398	1.12323
ARL4D	1.21759	1.34968	1.087	1.16853
ARL6IP4	-1.01888	-1.33485	1.01843	-1.07492
ARL8B	1.35088	1.25768	1.07131	-1.03837
ARMC1	1.30263	2.13916	-1.25882	-1.01933
ARMC4	-1.43443	-1.01082	1.00504	1.01332
ARMC7	1.46394	1.44215	1.27027	1.14351
ARPC1A	-1.48749	-1.23195	1.14476	1.05996
ARPC1B	1.55459	1.52372	1.49821	1.17903
ARPC5	1.55147	2.28447	1.12346	1.19243
ARPC5L	-1.07683	1.08262	1.31732	1.47534
ARRDC4	-1.71794	-1.16935	-1.08293	-1.03233
ARSD	-1.41921	-1.32867	1.05813	1.17404
ASAP1	-1.41317	1.04613	-1.23069	-1.1775
ASAP3	-1.30974	-1.27994	-1.09517	1.0133
ASB1	1.86913	1.29978	1.11569	-1.15878
ASB9	-1.30457	-3.00626	-1.21004	1.02708
ASCC1	-2.02833	-1.68372	-1.07706	-1.02284
ASCC2	1.33542	1.0621	1.12475	1.05883
ASF1B	1.37278	1.61669	1.55959	1.87853
ASH2L	-1.31912	-1.24365	-1.05304	1.03422
ASNS	1.33482	1.08822	2.23433	1.34327
ASNSD1	-1.06752	-1.14784	1.06647	1.10632
ASPM	-2.06281	-1.48891	-1.31216	-1.18046
ASXL1	1.47805	1.67165	-1.04415	1.25758
ASXL2	1.12101	1.34614	1.18083	1.3637
ATAD1	1.02867	-1.2868	-1.00639	-1.14267
ATAD2	-2.09482	-3.0873	-1.32081	-1.24116
ATAD3A	-1.27186	-1.31919	-1.18295	-1.21841
ATF4	1.56306	1.88711	1.33705	-1.02878
ATF5	1.61294	1.71057	2.55016	1.67548
ATF6	1.4069	1.56564	1.7536	1.51232
ATG12	-1.34229	-1.24758	-1.22885	-1.37216
ATOX1	1.48344	1.22789	1.28041	1.15855
ATP11B	1.12298	1.29524	1.00176	1.14815
ATP13A1	-1.00831	1.45099	1.08635	1.0811
ATP13A2	-1.36815	-1.08185	1.00954	-1.13168
ATP1B1	-1.58286	-1.84291	-1.10796	-1.20369
ATP2C1	1.0887	1.32765	1.02032	1.17503
ATP5B	-1.22036	-1.19853	-1.06272	-1.37177
ATP5C1	-1.51171	-1.30686	-1.28618	-1.21339
ATP5E	-1.68594	-1.20614	-1.3342	-1.08599
ATP5F1	-1.83686	-2.00851	-1.2744	-1.42444
ATP5J2	-1.65362	-1.50431	-1.25032	-1.35015
ATP5O	-1.00492	-1.35698	-1.15416	-1.20195
ATP5SL	-1.42717	-1.15879	-1.14854	-1.27877
ATP6AP1L	1.20803	1.14473	1.49526	1.34633
ATP6AP2	1.23093	1.6131	1.07955	1.05206
ATP6V0A2	1.34365	1.02518	1.1167	-1.10716
ATP6V0B	1.7664	1.04358	1.39017	-1.07323
ATP6V0E1	-1.19604	-1.36793	-1.0311	-1.22756
ATP6V1B2	1.10647	1.31206	-1.00946	1.03305
ATP6V1C1	-1.06584	-1.35985	-1.13548	-1.1796
ATRIP	-1.38792	-1.17726	1.05478	1.39497
AUH	-2.10946	-2.27496	-1.3194	-1.31098
AURKA	-1.30062	-1.31215	-1.50157	-1.40044
AVEN	1.31977	1.52542	1.60743	1.58876
AVL9	1.33218	1.40658	-1.0984	-1.16084
AVPI1	1.19601	1.00644	-1.02698	1.04775
AXL	1.40912	1.70927	2.01009	1.69538
AXUD1	-1.16976	-2.26842	-1.63408	-1.61574
AZI2	-1.56574	-1.62313	1.16333	1.14388
AZIN1	1.27192	1.02471	1.25561	-1.10708
B2M	1.24762	1.23182	-1.04277	1.00576
B3GALT6	1.68459	1.50274	-1.05355	1.13752
B3GNT2	1.66694	-1.30748	-1.00201	-1.26116
B3GNT5	1.43245	-1.04957	-1.19097	-1.24157
B3GNT6	1.04238	-1.03415	-1.20743	-1.04815
B4GALNT1	-1.38826	-1.59688	1.06019	-1.09944
B4GALT1	-1.00313	1.49515	1.43193	1.46815
B4GALT7	1.34119	1.24003	1.45748	1.43222
BACE2	-1.16068	1.88662	1.40439	1.1968
BAD	-1.40945	1.43907	-1.05244	1.01581
BAG3	-1.11698	-1.24787	-1.00982	1.02143
BAIAP2L1	1.25389	1.77644	1.16356	1.28428
BANP	1.48277	1.40839	1.19892	1.24703
BARD1	-1.41603	1.01362	1.13677	-1.01394
BAT2D1	-1.17329	1.48478	-1.21053	1.02908
BAT5	1.41253	1.25746	-1.01472	-1.01828
BBS10	-1.7729	-1.38873	-1.08575	-1.03414
BBS2	-1.46724	-1.39346	-1.09316	-1.00567
BCAP31	-1.31717	-1.26826	-1.14346	1.07068
BCAR3	1.72787	1.53192	1.95479	1.5622
BCDIN3D	-1.26064	-1.18368	1.15247	1.00127
BCKDHA	1.14374	-1.53055	-1.11404	-1.25873
BCL2L1	-1.01682	-1.30998	1.08529	-1.16091
BCL2L13	-1.1421	1.06781	1.22798	1.08232
BCL6	-1.11039	-1.69187	-1.2884	-1.29642
BCS1L	1.65828	1.12389	1.27561	1.13226
BEST1	5.8792	1.99085	1.12117	1.29453
BEX2	5.40517	5.43975	2.17066	5.37794
BFSP1	-1.62717	-1.27438	-1.25608	1.06223
BIK	-1.23354	1.14769	1.11249	1.27003
BIN1	-1.2652	-1.47036	-1.05169	1.06524
BIVM	1.51919	1.82961	-1.01439	-1.05036
BLCAP	1.20444	1.11622	1.08698	1.17723
BLMH	-1.12672	-1.24181	-1.17256	-1.07769
BLOC1S2	1.22579	1.46346	1.13813	-1.06521
BLVRA	-1.19814	-1.56278	-1.27851	-1.01527
BLZF1	1.1987	1.26218	1.14731	1.04035
BMP4	-1.02085	-1.40746	-1.25238	-1.07416
BOLA2	1.56656	1.1063	-1.03896	1.05622
BOP1	-1.54894	-1.47097	-1.11603	-1.11941
BPNT1	-1.07429	-1.28893	1.01624	-1.22983
BRCA1	1.37032	1.21747	1.19953	1.13552
BRCC3	1.11385	1.24017	1.05011	1.05399
BRD2	1.32484	2.95623	-1.06261	1.26549
BRE	1.3949	1.66304	1.03728	1.17657
BRF2	1.12243	-1.06411	1.20947	-1.04212
BRI3BP	-2.02484	-1.39962	1.07809	-1.14586
BRMS1	-1.11197	-1.65709	1.12802	1.31861
BRMS1L	1.05293	-1.21875	-1.0943	1.14183
BRPF3	1.22401	1.66962	1.18306	1.1937
BRWD1	1.19212	1.23961	-1.00416	1.03644
BSN	1.24047	1.48283	-1.04429	1.18061
BSPRY	1.20083	1.15158	1.15821	1.00623
BTBD2	1.23789	1.09093	-1.10053	-1.10319
BTBD6	1.83374	1.65955	1.21914	1.07996
BTC	-1.15384	1.32529	1.08209	1.14574
BTF3	-1.67856	-1.74498	-1.19958	-1.32537
BTG1	2.14306	1.13577	1.41678	-1.10462
BTG2	3.20339	7.20827	-1.18058	1.09843
BTN2A1	-1.33138	-1.19037	1.09793	-1
BTN3A2	1.22347	1.61804	-1.01171	1.17939
BUB1	-1.87456	-2.22625	-1.7928	-1.3969
BUB3	1.37597	1.70566	1.05298	1.11307
BZW2	-1.24256	-1.65059	-1.39005	-1.29392
C10orf104	1.22202	1.87974	1.1519	1.09632
C10orf116	1.04444	1.60161	1.83755	2.50001
C10orf28	1.50833	1.3852	-1.00473	-1.01156
C10orf35	-1.04033	-1.09321	1.33136	-1.09657
C10orf46	1.36752	-1.11096	-1.14619	-1.0174
C10orf57	-1.40715	1.11103	1.25682	1.42732
C10orf58	1.00806	-1.06027	1.2295	1.15687
C10orf6	-1.30019	-1.13424	1.13203	-1.02867
C10orf75	-1.56666	-1.23396	-1.70089	-1.52219
C10orf78	-1.06902	-1.50871	-1.07238	-1.05533
C10orf88	-1.26583	-1.55127	-1.00436	-1.29557
C11orf10	1.38821	1.85006	-1.00098	1.00015
C11orf17	1.22756	1.60275	1.3935	1.18585
C11orf24	1.02073	1.02295	1.28456	1.23341
C11orf48	1.22877	1.2554	1.33286	1.06362
C11orf54	-1.40121	-1.15123	1.02781	1.09046
C11orf68	1.30066	-1.06403	1.41098	1.2528
C11orf74	-1.27577	-1.46071	-1.16365	-1.16517
C12orf24	-1.18153	-1.3621	-1.33723	-1.13279
C12orf30	1.31804	1.06412	1.02519	-1.21612
C12orf4	1.56393	1.73915	-1.00696	1.0819
C12orf41	1.7836	1.03107	1.29392	1.16668
C12orf49	-1.31079	-1.1664	1.09955	-1.01758
C12orf62	-1.00728	1.19667	1.17103	1.12183
C13orf1	1.04208	-1.33497	1.10169	-1.15712
C13orf3	1.11928	1.71456	1.21691	1.29978
C13orf34	-1.75219	-1.6342	-1.31138	-1.38141
C13orf37	-1.25211	-1.42268	-1.28274	-1.07294
C14orf100	1.47524	1.14925	-1.04264	-1.01249
C14orf106	-1.59049	-1.8176	-1.1226	-1.23248
C14orf112	-1.09783	-1.66513	-1.32902	-1.5081
C14orf147	-1.03828	-1.13492	-1.25132	-1.06439
C14orf159	1.98902	2.14431	1.40665	1.25021
C14orf166	-1.35176	-1.14653	-1.05393	1.05059
C14orf174	1.29118	1.09415	-1.00579	-1.04243
C14orf2	-1.03781	1.14433	-1.19762	-1.12623
C14orf4	-1.40505	-1.69254	-1.3037	-1.32739
C14orf45	-1.76989	-1.6953	-1.13818	-1.24458
C14orf79	-2.26645	-4.77375	1.04119	-1.41583
C15orf17	1.39323	1.01095	1.16059	-1.068
C15orf24	1.24302	1.52496	1.3292	1.11396
C15orf29	1.43042	1.15554	1.13213	1.20145
C15orf42	1.15867	1.06281	-1.02535	-1.0054
C15orf57	1.07481	1.28752	1.04191	1.38626
C16orf33	-1.22222	-1.44527	-1.00037	-1.21417
C16orf45	-1.39295	-1.48716	1.01447	-1.05034
C16orf53	1.42276	1.12236	1.09279	1.08741
C16orf58	1.322	1.27203	1.01783	-1.00614
C16orf63	-1.04411	-1.19084	-1.03199	-1.06017
C16orf79	3.67015	4.03995	1.15998	1.16991
C16orf93	-1.71886	-1.44928	-1.06033	-1.11759
C17orf39	-1.09751	-1.29009	-1.11076	-1.02338
C17orf45	1.55019	1.00469	1.12237	1.28209
C17orf53	1.34802	-1.0747	1.30307	-1.01454
C17orf58	-1.36299	-1.17495	1.03949	1.08693
C17orf60	1.54479	1.38036	1.37212	1.3668
C17orf62	-1.59879	-2.85241	-1.04964	-1.47809
C17orf71	1.412	-1.06241	-1.01434	-1.0285
C17orf85	1.09328	1.61035	1.12773	1.18718
C17orf90	-1.10509	1.39601	1.00688	1.09902
C17orf95	-1.4041	1.1961	-1.09211	-1.30847
C17orf96	1.13999	-1.61938	-1.18337	-1.12734
C18orf10	1.27434	1.43723	-1.02058	1.13156
C18orf21	-1.04879	-1.51523	-1.1994	1.03493
C18orf45	-1.17609	-1.04484	-1.0919	-1.01719
C18orf56	-1.49207	-1.91119	-1.84952	-1.59413
C19orf10	1.18671	1.81743	1.32332	1.19308
C19orf33	1.29397	1.42117	1.92509	1.5222
C19orf42	1.48572	1.35558	1.80396	1.45746
C19orf43	1.00173	1.18789	-1.20141	-1.15799
C19orf48	1.7845	1.59356	1.42991	1.46058
C19orf51	-1.45488	-1.37914	-1.17564	1.01185
C19orf54	-1.18235	-1.51277	1.01603	1.02104
C1GALT1	-1.03931	1.66664	1.16282	1.40824
C1orf112	1.32882	1.58493	1.22261	1.26761
C1orf115	1.08208	1.09244	-1.33911	-1.34935
C1orf122	1.01525	1.13011	1.3557	1.3241
C1orf131	1.27749	1.46642	1.12623	-1.02145
C1orf135	1.1762	1.16665	1.2807	1.29471
C1orf144	1.18485	1.17567	1.21437	1.26989
C1orf163	1.45966	1.18025	1.23504	1.15796
C1orf174	-1.05656	1.65685	1.04667	1.28796
C1orf19	1.53499	1.65494	2.39791	1.685
C1orf198	-1.05966	1.22321	-1.11331	-1.18591
C1orf218	1.23751	1.95857	1.173	1.17892
C1orf25	1.00997	1.65245	-1.07226	-1.00693
C1orf41	1.34219	1.38875	1.03773	-1.01416
C1orf57	1.16609	-1.28069	-1.18229	-1.24283
C1orf63	-1.26732	-1.32929	-1.2665	-1.09168
C1orf74	1.39701	1.14638	1.19	1.14765
C1orf97	-1.42645	-1.15793	-1.10044	-1.02324
C20orf108	-1.07389	-1.1941	-1.22069	-1.06507
C20orf111	-1.08534	1.25141	-1.19665	-1.10641
C20orf127	1.73349	1.37417	2.16274	1.57254
C20orf191	1.37716	1.4776	1.10158	-1.13192
C20orf20	-1.53938	1.05958	-1.16186	1.03144
C20orf24	-1.55176	1.20026	1.09411	1.23896
C20orf3	1.59521	2.72459	1.35699	1.34257
C20orf46	-1.43786	-1.26663	-1.08057	-1.18329
C20orf72	1.00521	1.71196	1.16612	1.03142
C21orf55	1.253	1.49662	1.25541	1.17526
C21orf57	-1.5089	-1.22674	-1.104	1.06726
C21orf59	1.2789	-1.05245	1.12659	-1.175
C21orf63	1.34455	1.47402	1.3132	1.32951
C21orf69	-1.46656	-1.10197	-1.00207	-1.07023
C2CD2	1.98864	1.70381	1.05711	1.01003
C2orf18	1.41431	1.12034	1.05672	1.00162
C2orf24	-1.01363	-1.26716	-1.02368	-1.19007
C2orf28	1.18079	1.43317	1.2154	1.19191
C2orf34	1.23503	1.40957	1.06184	1.30307
C2orf37	1.35789	1.26225	1.02245	-1.10648
C2orf42	1.66646	1.62168	1.07558	1.12347
C2orf43	-1.23384	-2.09014	-1.05167	1.10535
C2orf47	1.42271	-1.20062	-1.13554	-1.26543
C2orf69	-1.45924	-1.81909	1.42621	1.27378
C2orf7	-1.03805	1.17385	-1.3709	-1.05446
C3orf19	1.6855	1.39888	1.18267	1.40001
C3orf21	1.75343	3.85491	1.28705	1.36844
C3orf38	1.03816	-1.24434	-1.12571	-1.19235
C3orf57	-1.71574	-1.66459	-1.25994	-1.17955
C3orf75	5.03014	6.63403	1.29933	1.80839
C4orf14	-1.81889	-1.32246	-1.25398	-1.03841
C4orf27	-1.0045	1.01407	-1.21064	-1.22273
C4orf32	1.29473	1.78468	1.18022	1.1669
C4orf34	-1.0255	1.55722	1.18809	1.16752
C5orf13	-1.50485	-1.18207	-1.01309	-1.08404
C5orf28	-1.08117	1.12304	1.34291	1.36859
C5orf33	-1.17481	1.36658	1.05073	1.00635
C5orf34	1.52272	1.26867	1.05635	1.01388
C5orf35	-1.48547	-3.29952	1.03714	1.02856
C5orf37	1.20599	-1.33692	1.02307	-1.04933
C5orf5	-1.8302	-1.11944	1.04333	1.04744
C5orf51	-1.38599	-1.07321	-1.04007	-1.16789
C5orf62	-1.07217	1.54948	1.02168	-1.13836
C6orf111	-1.77457	-1.8707	-1.47504	-1.39854
C6orf115	-1.07568	-1.16001	-1.26057	-1.24874
C6orf117	-1.25973	1.2152	-1.24188	1.11833
C6orf125	-1.20666	-1.19233	-1.01814	1.0191
C6orf129	1.64884	1.02825	-1.03538	-1.04821
C6orf130	-1.15856	-1.31794	1.1638	-1.06354
C6orf160	-1.15338	-1.20101	-1.04365	-1.25303
C6orf170	-1.23801	1.11214	1.01514	-1.3006
C6orf173	-1.31916	-1.00535	-1.54785	-1.38395
C6orf192	1.40805	1.29995	1.13461	1.1478
C6orf47	-1.07752	1.86027	1.24665	1.67601
C6orf48	1.31999	1.24296	1.90617	1.28861
C7orf23	1.65918	1.01706	-1.08319	-1.00286
C7orf25	1.29775	-1.2295	1.05259	-1.11019
C7orf30	-1.41565	-1.02452	-1.12491	-1.16288
C7orf38	1.36005	1.20084	-1.01169	-1.01066
C7orf50	1.30543	1.2604	1.61085	1.3013
C7orf68	-1.29929	-1.00547	-1.24032	1.02016
C8orf30B	2.12286	1.7986	1.09218	1.07161
C8orf33	1.18916	1.25647	1.10736	1.11517
C8orf38	1.80006	1.28428	1.10042	1.35335
C8orf40	1.45141	1.11561	1.10069	1.01726
C8orf48	1.39422	1.11177	1.05678	1.02026
C8orf59	-1.68954	-1.16689	-1.20254	-1.05873
C8orf83	-1.17672	-1.71	-1.35357	-1.36311
C9orf102	1.97352	1.90562	-1.04301	1.01227
C9orf103	1.50787	1.0592	1.10408	-1.01892
C9orf116	1.00091	-1.30039	-1.04915	-1.14727
C9orf150	1.36132	1.05401	1.38035	1.21167
C9orf156	1.06529	1.26321	1.07974	1.16727
C9orf16	1.33015	1.03296	1.02355	1.05322
C9orf3	1.05855	1.10455	-1.12708	-1.20437
C9orf30	-1.02017	2.38523	-1.10366	-1.13381
C9orf45	-1.18779	-1.2995	-1.09973	-1.14169
C9orf46	1.22926	1.03357	-1.06542	1.06874
C9orf6	1.36809	1.53206	1.09875	1.08283
C9orf80	1.39163	1.38542	1.35782	1.44487
C9orf85	1.30611	1.11425	-1.09587	1.23856
C9orf89	-1.34845	-1.73714	-1.00608	-1.06202
C9orf90	1.20177	-1.38156	1.02927	1.06652
C9orf91	1.16108	1.19917	1.4602	1.17307
CA11	-1.38169	-1.47527	-1.26599	-1.08756
CA8	-1.04977	1.20442	-1.15548	-1.10411
CABC1	-1.95733	-1.85499	-1.45951	-1.41332
CACNA1H	1.44396	-1.38044	-1.10366	1.4847
CADM4	-1.14028	1.33452	-1.03573	1.05895
CALB2	1.34336	1.56492	1.91868	1.42522
CALCB	-1.81068	-1.08837	1.01658	-1.07612
CALCOCO2	1.42738	1.14601	1.22816	1.24416
CALHM2	1.75899	1.29275	1.05194	-1.04376
CALM1	1.03848	1.49156	1.42112	1.27949
CALM3	1.12426	1.21681	1.0288	1.07407
CALR	-1.34282	-1.3905	-1.27391	-1.08852
CAMK2G	-1.0661	1.34972	-1.00944	1.37156
CAMLG	-2.36001	1.42085	-1.27099	-1.1867
CANX	-1.38302	-1.21836	-1.23719	-1.12803
CAP1	-1.27627	-1.36394	-1.12597	-1.08562
CAP2	-1.01478	1.15954	1.08893	1.15647
CAPN2	1.236	1.17676	1.57863	1.34329
CAPS2	-1.33171	-1.34369	-1.03803	-1.09726
CAPZA2	1.24922	1.98988	-1.14318	-1.1177
CAPZB	-3.78362	-3.45101	-1.30327	-1.15973
CARHSP1	-1.36198	-1.34387	-1.24155	-1.11736
CARS	1.22572	1.29034	1.43355	1.33936
CASC4	-1.20831	1.13224	-1.2256	-1.11181
CASK	2.12698	2.5496	1.12868	1.12512
CASP2	1.44425	1.1846	1.11541	-1.13998
CASP6	2.36051	3.15172	1.07847	-1.12359
CASP9	1.99723	1.12634	1.06001	1.12534
CAT	-1.09584	-1.35096	-1.30267	-1.20514
CATSPER1	1.32652	1.02935	-1.07169	-1.00143
CBARA1	-1.56276	-2.3415	-1.11677	-1.29396
CBLC	-1.06166	-1.57538	-1.14911	-1.04972
CBR4	-1.95845	-1.66014	-1.26953	-1.13773
CBX2	2.38228	1.53723	-1.03518	1.01264
CBX4	1.0386	1.57731	1.03065	-1.01756
CBX5	-1.25533	-1.03612	-1.13133	-1.10863
CCDC110	1.42476	1.10052	-1.28243	1.32473
CCDC112	1.03029	-1.244	-1.25622	-1.31721
CCDC115	1.1263	1.34978	1.05175	1.10311
CCDC125	1.66284	1.23391	1.08271	-1.04692
CCDC128	1.10981	1.31268	1.05478	-1.07347
CCDC24	-1.36225	-1.58502	-1.00776	-1.36595
CCDC34	-1.4549	-1.85617	-1.24169	-1.17483
CCDC41	1.39772	1.66045	1.04031	1.03233
CCDC43	2.06384	2.08729	-1.0658	1.10893
CCDC53	-1.10124	2.01709	1.12326	1.34546
CCDC56	2.52362	1.46638	1.19589	1.30746
CCDC72	1.10739	1.02936	-1.03532	-1.15312
CCDC77	1.69473	1.4094	-1.05436	1.42364
CCDC86	-1.07058	-1.30046	-1.17802	-1.12816
CCDC90A	-1.71683	1.03437	-1.2751	-1.26006
CCDC90B	1.24079	1.02304	1.2161	-1.04757
CCDC91	1.21858	1.318	1.12111	1.09838
CCNB2	-1.49261	-1.2508	-1.44392	-1.08422
CCNC	-1.27861	1.11532	-1.33871	-1.18424
CCND1	1.36059	1.35665	1.67522	1.47649
CCNDBP1	-1.01624	1.17999	-1.04519	-1.05168
CCNE2	2.45025	1.66578	1.5479	1.12181
CCNF	-1.50804	-2.38209	-1.39437	-2.10432
CCNG1	-1.37008	-1.5258	-1.50907	-1.1542
CCNI	1.24345	1.44883	1.27723	1.44256
CCNL1	-1.07987	-1.74077	-1.14222	-1.3141
CCPG1	-1.25688	1.11963	1.46816	1.61946
CCT2	-1.18374	-1.55171	-1.13307	-1.05345
CCT3	-1.57537	-1.39252	-1.11038	-1.03282
CCT6B	1.21704	1.30281	-1.00936	-1.06171
CD151	1.8206	1.35744	1.06341	1.20664
CD164	-1.17192	-1.57034	-1.12981	1.0747
CD164L2	1.58103	1.13684	-1.276	-1.0647
CD276	1.62951	1.9702	-1.11273	1.05546
CD46	1.10844	1.20592	-1.1687	-1.11084
CD55	1.29049	1.03426	1.13612	-1.08536
CD58	1.39224	1.41124	1.43636	1.33783
CD82	-1.32305	-1.236	-1.01034	1.05392
CDC16	1.35619	1.55237	1.24311	1.16398
CDC2	-1.0222	1.20347	-1.15094	-1.04256
CDC25C	-1.44281	-1.52597	-1.23228	-1.14882
CDC2L5	-1.08835	-1.50859	1.07528	1.01504
CDC2L6	1.33724	1.34178	-1.00708	1.18235
CDC34	-1.25889	-1.20545	-1.25086	-1.14322
CDC37	1.35361	1.18482	1.09158	1.14524
CDC42BPA	1.65779	2.19687	1.0976	1.29568
CDC42EP1	1.25875	1.30294	1.21173	1.19096
CDC42EP2	1.89436	1.47206	1.19054	1.33552
CDC45L	1.31965	1.49707	1.17648	1.28879
CDC5L	-1.02822	-1.05069	-1.2574	-1.33255
CDC6	-1.80348	1.42788	1.0541	1.00307
CDCA7	1.1377	1.13995	1.24193	-1.03665
CDCA7L	-1.39374	-1.19613	-1.23311	-1.04105
CDCP1	1.31696	1.19708	1.60251	1.32798
CDH3	-1.47322	-1.29597	1.05447	1.09097
CDK2	1.55743	1.33565	-1.03646	1.0684
CDK5	-1.4264	-1.16016	-1.00086	-1.0549
CDK5RAP2	1.13917	1.40866	1.03208	1.13223
CDK6	1.04901	2.19222	-1.10207	-1.33418
CDK7	-1.23777	-1.92417	-1.02235	-1.17801
CDKN1A	1.84385	1.64332	1.71111	1.45055
CDKN1B	-1.51821	-1.14882	-1.12313	-1.20224
CDKN1C	-1.25444	-1.42418	-1.29849	-1.26653
CDKN2AIPNL	1.7213	1.7218	1.32579	1.1725
CDKN3	-1.05807	1.33998	-1.22424	-1.03408
CDS1	1.41236	1.9413	1.31237	1.21083
CDT1	1.58776	1.5079	1.31223	1.16928
CEBPB	1.12095	-1.24984	1.52871	1.03475
CEBPD	1.41728	2.15029	1.06488	1.31733
CEBPG	1.62418	1.46986	2.26425	1.76844
CECR7	1.34577	1.39754	1.16079	1.36276
CELSR2	-1.23939	-1.11204	-1.06046	-1.15857
CENPA	-1.45885	-1.64074	-1.15746	-1.15904
CENPJ	-1.16289	-1.02653	-1.02585	-1.11146
CENPQ	1.32482	1.20118	-1.05503	-1.06403
CENTA1	-1.03468	1.67456	1.48823	1.4517
CENTB2	1.31385	1.08023	1.13994	-1.04041
CENTG2	1.11314	1.22013	1.21743	1.06545
CEP135	1.31605	1.2337	-1.06966	1.03251
CEP27	1.54737	1.46653	1.30744	1.21057
CEP78	-1.13018	-1.18379	-1.1018	1.02282
CERK	-1.10006	1.50063	1.13086	1.27192
CETN2	1.05396	-1.28545	-1.016	-1.06524
CETN3	1.27345	-1.45756	-1.16545	-1.21147
CFL1	-1.6201	-1.69641	-1.12652	-1.06197
CFLAR	1.40232	1.39401	1.4555	1.14906
CGGBP1	-1.18039	-1.27223	-1.11388	-1.29181
CGI-96	1.42466	1.04548	-1.04079	-1.07712
CGNL1	-1.3284	-1.3908	-1.29438	-1.13818
CHAC1	1.30217	1.58821	1.76342	1.43798
CHAF1A	1.15442	1.27145	1.0474	1.01187
CHAF1B	1.76529	1.17322	1.16717	1.07813
CHCHD1	-1.31592	-1.54789	-1.21443	-1.20466
CHCHD4	1.33126	1.21954	1.35777	1.25534
CHCHD8	1.39772	1.01669	1.06234	1.08682
CHD1L	-1.11411	-1.2506	-1.14448	-1.04062
CHD6	1.52783	1.17716	-1.07401	-1.10817
CHEK2	-1.38694	1.04158	-1.12534	1.02845
CHES1	-1.35745	-1.44587	-1.20807	-1.27003
CHMP2B	-1.07053	-1.59877	-1.07404	-1.07015
CHMP4A	1.58406	1.37547	1.79509	1.42346
CHMP4C	1.17917	1.67533	1.07644	1.2047
CHPF	1.47595	1.14569	1.55106	1.51592
CHST12	1.1189	-1.14736	1.16249	-1.20494
CHST15	1.77679	-1.27504	1.13548	1.13884
CHST3	1.49817	1.2352	1.42343	1.21515
CHST6	-1.01995	1.28042	1.07293	-1.0496
CHTF18	1.25725	-1.21306	-1.14622	-1.21736
CHURC1	1.07644	1.37121	1.31611	1.15717
CIB2	1.12375	-1.05036	-1.242	-1.33447
CIP29	-1.42227	-1.31912	-1.3972	-1.37323
CIRBP	1.10722	1.48356	1.29392	1.54344
CISD1	-1.29987	-1.06426	-1.06285	1.26879
CKAP2	-1.18859	-1.62613	-1.22759	-1.32718
CKAP2L	-1.25281	-1.37628	-1.05218	-1.18476
CKAP4	1.70831	1.46069	2.24537	1.45897
CKAP5	-1.05003	-1.36387	-1.20469	1.00552
CKB	-1.34544	-1.67071	-1.43492	-1.52808
CKMT1A	-1.19378	-1.10073	-1.27319	-1.20024
CKS1B	1.89498	1.44504	1.42671	1.25247
CKS2	-1.83107	-1.61321	-1.38292	-1.49492
CLCF1	1.12847	1.41624	1.28658	1.24297
CLCN3	-1.0931	1.22279	1.04998	1.03201
CLCN6	-1.50072	-1.54016	-1.1186	-1.0719
CLCN7	1.39367	-1.0671	1.05087	-1.07799
CLDN15	-1.25074	-1.2841	-1.01182	1.08747
CLDN7	1.2743	1.54137	1.64668	1.52971
CLDND2	-1.05843	1.06977	-1.26683	-1.15886
CLIC4	-1.03714	1.2667	1.16266	1.12304
CLIP2	-1.7368	-1.11656	-1.13595	-1.15678
CLIP4	1.36335	1.76418	1.11231	1.00781
CLK2	-1.10841	-1.60451	-1.09739	-1.35985
CLK3	1.20847	1.27376	-1.00749	1.0367
CLN3	-1.39216	1.2775	-1.10548	-1.10493
CLN8	-1.02635	-1.66436	1.04643	1.1248
CLNS1A	-1.49077	1.02502	-1.08872	-1.09686
CLPX	1.11696	2.81724	-1.26972	1.16464
CLTA	-1.20462	-1.68467	-1.11005	-1.13465
CLTC	-1.36409	-1.454	-1.09723	-1.01848
CLUAP1	1.33666	-1.01677	1.13217	-1.01589
CMBL	-1.14236	-1.12522	-1.28921	-1.27321
CMC1	-1.77685	-2.4068	-1.15468	-1.01974
CMPK1	-1.25991	1.2149	-1.02999	1.02025
CMTM4	1.06893	1.39251	1.43744	1.07332
CNN3	-1.45016	-1.33608	-1.08196	-1.19307
CNOT8	1.68273	2.84856	-1.14266	1.43557
CNPY2	1.01032	1.68079	1.29536	1.25507
CNTNAP1	-1.43511	-1.66885	-1.34512	-1.38489
CNTNAP2	-1.65114	-1.86115	-1.39634	-1.25481
COCH	1.50991	1.25657	1.04001	-1.0981
COG3	1.66848	1.00811	1.00757	-1.02614
COG6	-1.51373	-1.80204	-1.15017	1.01312
COIL	-1.95028	-1.29286	-1.15275	-1.14233
COMMD7	1.5287	-1.22446	1.34311	1.02296
COMMD9	-1.32152	1.4086	-1.0981	-1.10051
COMT	1.15287	1.07948	1.45557	1.13865
COMTD1	1.60513	1.5	-1.17663	-1.00891
COPB1	-2.23597	-2.13741	-1.0859	-1.25782
COPE	-1.1059	-1.33619	-1.22782	-1.04464
COPG	-1.29522	-1.24411	-1.13211	-1.01308
COPS3	-1.35836	-1.12848	1.09018	-1.05463
COPS5	1.21917	-1.25605	1.04112	-1.06023
COPZ1	-1.79313	-1.68155	-1.02753	1.20616
COQ9	1.21312	1.35683	-1.05498	1.0523
CORO1C	-1.03041	-1.00777	-1.36882	-1.33005
CORO6	-1.16528	-1.40379	-1.16158	-1.0337
COTL1	-1.41666	-1.06266	-1.12003	1.25388
COX11	1.13014	1.1205	1.16997	1.13366
COX19	1.32703	1.31295	1.43331	1.30418
COX5B	-1.21416	-1.35938	-1.00012	-1.0745
COX6C	-1.48279	-1.309	-1.34242	-1.22672
COX7A2	1.21024	1.72659	-1.08157	1.1108
COX7A2L	1.08394	-1.61235	1.02365	1.2659
COX7B	1.17694	1.80206	-1.4117	-1.07429
COX7C	-1.0627	1.24185	-1.13879	-1.10462
CPA4	-1.13356	1.20645	1.25122	1.16965
CPE	2.63537	1.29418	1.88087	1.31073
CPNE1	-1.80329	-1.68815	-1.07734	-1.13879
CPNE3	-1.75067	1.06637	-1.10973	-1.01648
CPNE8	1.3795	1.27994	1.2022	1.04984
CPOX	-1.52838	-1.43381	-1.22329	-1.2139
CRABP2	-3.3802	-2.18054	-1.74159	-1.78014
CRB3	1.40839	-1.01823	1.07191	-1.07161
CRBN	1.25164	1.49212	1.14062	-1.06992
CREBZF	-1.55017	-1.39825	-1.31154	-1.35879
CREG1	-1.29014	-1.13963	-1.00782	1.28046
CRIP2	1.19505	1.56046	-1.4423	-1.15416
CRIPAK	1.20725	1.68692	1.11521	1.28969
CRISPLD2	-1.57482	-1.33613	-1.18959	1.09506
CRLF1	-1.05377	-1.0653	-1.30174	1.18
CROP	-1.05557	-2.20086	-1.33124	-1.63634
CRYZ	-1.21918	-1.31336	-1.20459	-1.12922
CS	-1.34438	1.035	-1.2295	1.05782
CSAG2	-1.03926	1.11259	1.12469	1.19905
CSAG3B	2.92051	2.11177	1.07773	1.31613
CSE1L	-1.61173	-1.4955	-1.10467	-1.23084
CSF2RA	-2.10801	1.13367	1.17774	1.31849
CSNK1E	-1.41964	1.25685	1.02793	1.06865
CSNK1G2	1.25628	-1.05624	-1.02007	1.02097
CSRP2	1.08274	1.13659	-1.47142	-1.1922
CTAGE6	-1.16596	1.4613	1.14267	1.03976
CTDSPL	1.42009	1.27274	1.12354	1.05956
CTHRC1	-1.58752	1.4364	1.36702	1.55149
CTNNA1	-1.38521	-1.17957	-1.03433	1.23379
CTNNAL1	1.31093	1.52572	-1.30448	-1.10784
CTPS	1.27969	1.72922	1.49919	1.32645
CTR9	-1.41406	-1.99002	-1.31556	-1.43976
CTSB	1.21296	1.40633	1.05651	-1.20975
CTSC	-1.40601	-1.18928	1.07082	-1.17792
CTSK	-1.60436	-3.25753	-1.1641	-1.23044
CTSL2	1.83799	1.14246	-1.22949	-1.10189
CTSZ	-1.3418	-1.35137	1.26004	1.66311
CTTN	1.35728	1.79365	1.21342	1.44218
CTXN1	-1.12022	1.48439	-1.24539	-1.13727
CUEDC2	-2.37632	-2.60346	-1.02276	-1.32264
CUGBP1	-1.18342	-1.18665	-1.19887	-1.16021
CUL1	1.29372	1.13907	-1.05421	-1.12109
CUL4A	1.23249	1.4903	1.04456	1.17321
CUL4B	1.64722	1.2648	-1.32474	-1.08655
CUTA	1.23047	2.30559	-1.09668	1.03896
CUTC	-1.14627	-1.31865	-1.2705	-1.13404
CWF19L1	-1.47107	-1.57176	1.03948	-1.14488
CXADR	1.27311	1.63801	1.06791	1.11011
CXorf39	-1.14682	-1.06297	-1.24351	-1.09442
CXorf40B	-1.21461	-1.27623	-1.01017	-1.0036
CXorf57	-1.67166	1.05808	1.10353	1.20974
CXXC1	1.22842	1.33141	1.14432	1.22189
CYB561D1	1.50251	1.84367	1.10848	1.05076
CYB5A	-1.87501	-1.07673	1.00606	1.11285
CYB5B	-1.3325	-1.64114	-1.41352	-1.34954
CYBA	-2.19146	-1.50839	-1.02938	-1.19326
CYBRD1	1.52859	1.30624	-1.05135	-1.02403
CYCS	-1.57037	-1.1298	-1.00756	1.26342
CYP24A1	-1.98684	-1.88086	-2.46477	-2.09605
CYP27B1	1.03709	-1.54543	-1.1049	-1.21019
CYP4F11	1.08205	1.25022	1.06586	1.19588
CYP4F22	-1.30413	1.14738	-1.45935	-1.48735
CYP4V2	1.27034	1.4407	1.71891	1.40774
D2HGDH	1.08346	1.51456	1.20753	1.48714
DACT3	-1.24586	-1.39371	-1.37218	-1.0884
DAGLB	1.01728	-1.01345	-1.04276	-1.01626
DAK	1.16526	1.21383	-1.13448	1.05528
DAP	1.28776	1.07463	1.34035	1.22107
DAPP1	1.16347	1.20085	1.40002	1.22532
DAZAP2	-1.13517	-1.43598	-1.05626	-1.05537
DBI	-1.27141	-1.40177	-1.43393	-1.42372
DBNDD1	1.11789	1.35665	-1.03366	-1.03648
DBP	-1.30886	-1.36148	-1.22118	-1.3021
DCAF10	1.22936	1.50485	1.0684	1.14214
DCAKD	1.16859	1.07898	1.60123	1.22235
DCBLD1	1.46757	1.32922	1.17045	-1.02772
DCI	1.33967	1.3563	1.67741	1.40698
DCLRE1A	2.95931	1.5278	1.15469	1.33392
DCLRE1C	-1.28742	1.16972	1.11401	1.12959
DCTD	1.53614	1.11783	1.30239	1.06885
DCTN3	-1.41139	-1.66343	-1.23266	-1.28183
DCTN4	-1.49044	-1.13557	-1.07939	1.009
DCTN6	-1.2126	-1.1063	-1.15276	-1.09876
DDAH1	-1.49919	-2.44259	-1.1478	-1.16576
DDB2	-1.45917	-1.02128	-1.13137	1.02559
DDHD2	-1.1434	1.37488	-1.14263	-1.20685
DDIT3	1.58559	1.59974	2.44066	1.63836
DDIT4	1.49036	1.94084	1.21494	1.24036
DDIT4L	1.36021	1.00215	-1.019	-1.24366
DDN	1.04988	-1.0993	-1.26638	-1.23715
DDOST	1.34016	1.63775	1.33965	1.3033
DDT	1.79215	1.31123	-1.00616	1.32591
DDX23	1.25356	1.14991	-1.17821	-1.14315
DDX27	1.16133	1.21172	-1.01962	1.00584
DDX28	-1.46643	-1.02361	1.27954	1.0089
DDX41	-1.62199	-1.97345	-1.21175	-1.19486
DDX46	1.54124	1.44188	1.19689	1.10377
DDX49	1.18638	1.15697	1.1627	1.17341
DDX50	-1.63409	-1.64153	-1.24807	-1.26647
DDX51	-1.26224	1.66988	1.38191	1.46017
DDX52	-1.66945	-1.59308	-1.10319	1.04787
DDX55	-1.03167	1.33325	1.18807	1.19889
DDX60L	-1.25418	-1.95165	-1.22238	-1.21731
DECR2	1.23484	1.1335	1.29464	-1.01734
DEDD2	-1.4552	1.29955	1.01788	1.1576
DEF6	1.20039	1.11301	1.1366	1.02979
DEF8	-1.44372	-1.33941	-1.0538	1.08614
DEGS1	1.36859	1.06329	1.01371	1.09265
DEK	1.25739	1.55462	-1.05078	1.06959
DENR	1.1294	-1.34589	1.17279	1.16965
DEPDC6	-1.49389	-1.56894	-1.17642	-1.21915
DERA	1.10117	1.24882	1.14573	1.00618
DEXI	1.31958	1.39172	1.22215	1.23013
DFFA	1.24434	1.062	1.04124	-1.01813
DFNA5	-1.08224	-1.34322	-1.204	-1.17574
DGCR2	1.33692	1.11294	1.0285	1.08969
DGCR5	1.15093	1.27739	1.10597	-1.05527
DGCR8	1.21595	1.59343	1.17946	1.20326
DHCR24	-1.4442	-1.58485	-1.09118	-1.08365
DHRS1	-1.00194	-1.90336	-1.05155	-1.01234
DHRS2	1.3647	1.03769	1.23913	1.10978
DHRS3	1.48788	1.17995	1.821	1.24017
DHRS4	1.17251	1.26732	-1.04475	1.05924
DHX15	-1.20814	-1.18312	-1.22331	-1.11634
DHX16	1.22245	1.21878	-1.04299	-1.04195
DHX29	2.8415	2.98399	-1.03763	1.13647
DHX34	-1.30898	-1.31697	1.01753	-1.09266
DHX36	-1.80937	-1.85227	-1.09222	1.05212
DHX40	-1.29656	-1.10062	-1.24074	-1.13381
DIABLO	1.32079	1.54783	1.1257	1.00971
DIP2B	-1.74606	-1.31083	-1.2206	-1.25777
DIS3L	1.80081	1.8061	1.53886	1.54474
DISP1	-1.094	1.34084	1.1797	1.13946
dJ341D10.1	1.16786	1.80855	1.11305	-1.10888
DKC1	-1.3184	-1.3044	-1.02063	-1.06054
DKFZp434K191	-1.23718	-1.4916	1.02268	1.01958
DKK1	-1.46523	-1.12686	-2.6487	-1.63281
DLAT	-1.30821	-1.20798	-1.19954	-1.05321
DMGDH	-1.28461	-1.43612	1.15009	1.06224
DMKN	-1.42761	-1.66494	1.1727	1.10301
DMRT1	1.29233	1.01456	-1.23005	-1.23463
DMTF1	-1.11241	1.12892	-1.04645	-1.13219
DMXL1	1.1518	-1.2195	1.01883	1.02159
DNAJA1	1.53974	1.15231	-1.05242	-1.05504
DNAJA3	1.38251	1.1794	1.33357	1.13248
DNAJA4	1.29331	1.69263	1.36955	1.19241
DNAJB11	1.49785	2.17406	1.23824	1.08145
DNAJB6	-1.36082	-1.22947	-1.15877	-1.21063
DNAJB9	1.27556	1.40368	1.25976	1.03918
DNAJC10	1.50023	1.38332	1.8401	1.51259
DNAJC12	2.05061	1.22135	-1.29477	1.06803
DNAJC15	1.10215	1.27408	1.63208	2.10855
DNAJC19	1.30087	1.10891	1.04972	1.0013
DNAJC24	-1.23489	-1.10898	-1.15337	-1.13459
DNAJC25	-1.10608	1.12591	1.15227	1.28551
DNAJC9	-1.23922	1.58812	1.56834	1.21599
DNAL4	-1.14534	-1.23781	1.11604	1.04668
DNASE2	1.26499	1.34481	1.40999	1.32399
DNCL1	-1.15204	-1.30073	-1.0287	1.01474
DNMT1	1.39028	1.31367	1.00385	1.0939
DNTTIP1	-1.53077	-1.11018	1.08463	1.07606
DOLK	1.13005	-1.06705	1.05015	-1.143
DOLPP1	1.47688	1.1707	1.20271	-1.0213
DOM3Z	1.52362	1.17345	-1.01699	-1.06697
DOPEY2	1.31133	1.46891	1.09648	1.08164
DPAGT1	1.26608	1.71461	1.15127	1.19739
DPF2	1.49821	1.03289	1.0388	1.27098
DPM1	-1.35027	-1.70821	-1.15449	1.08039
DPM3	-1.4658	-1.09032	-1.26848	1.18543
DPP4	-1.2078	-1.32213	-1.20767	-1.1556
DPY19L1	-1.15749	-1.34258	-1.16329	-1.20045
DPYSL2	1.32223	1.52143	1.16849	1.26532
DPYSL3	-1.74017	-1.71114	-1.42745	-1.92908
DPYSL4	-1.43577	-1.46332	-1.33415	-1.52629
DR1	-1.01141	-1.6102	1.00317	-1.16017
DRAP1	-1.53187	-1.09077	-1.07935	-1.15741
DRG1	1.49375	1.04091	-1.13522	-1.02189
DSN1	1.12141	1.41479	1.0153	-1.02318
DSTN	1.01332	-1.49671	-1.08881	1.2816
DTD1	2.42271	2.76993	1.40971	1.22278
DTL	1.35974	1.07483	1.06663	-1.07152
DUS4L	1.16759	1.30121	1.33097	1.25782
DUSP3	-1.66397	-2.04725	-1.19574	-1.07756
DUSP5	-1.25	1.16137	-1.17084	-1.074
DVL2	1.94751	2.23109	-1.03635	1.27364
DYNLL1	-1.02722	-1.49448	-1.06986	-1.00558
DYNLRB1	-1.38303	-1.63829	-1.06583	-1.19746
DYNLT1	-1.50948	-1.42862	-1.07184	-1.08494
E2F2	1.75919	1.25239	1.19479	1.10479
E2F4	1.67571	1.7656	1.08951	1.13591
E2F7	1.13575	1.45057	1.28371	1.42396
EAF1	-1.54795	1.16038	1.02803	1.14954
EAPP	2.54364	2.78436	-1.26214	-1.05471
EARS2	-1.09389	-1.2121	-1.16808	-1.21382
EBP	1.13585	1.06008	-1.12927	-1.17569
ECGF1	1.37988	-1.38285	1.29815	1.14621
ECHDC2	1.26773	1.27289	1.42891	1.49354
EDEM2	1.28519	1.71877	1.06004	1.16856
EDF1	1.28283	1.50311	1.21665	1.26546
EEF1AL7	-1.18582	1.30787	-1.00212	1.12927
EEF1D	-1.64519	-1.7343	-1.09351	-1.0548
EEF2	-1.17284	-1.37412	-1.24849	-1.20611
EFCAB4A	1.62984	1.60483	1.4071	1.11712
EFTUD2	-1.88419	-1.5881	-1.36303	-1.28552
EGR1	-1.54403	-1.39825	-1.90162	1.01851
EGR2	-1.02651	-1.3675	-1.11414	-1.22545
EHD1	-1.28781	-1.14289	-1.01372	1.04868
EHD4	1.42463	1.11161	-1.08508	-1.05775
EI24	-1.33686	-1.32974	-1.05647	1.0595
EID2	-1.06421	1.33855	-1.05012	1.00623
EIF1	1.74578	1.7929	1.39879	1.32636
EIF1B	1.1997	1.35067	1.00333	-1.08546
EIF2A	-1.44967	-1.29118	-1.31762	-1.35031
EIF2AK4	1.52286	1.29107	1.2517	1.1581
EIF2B2	-1.75525	-1.24021	-1.12261	-1.02251
EIF2B3	1.21694	1.11506	-1.01577	1.0669
EIF2B4	-1.19588	-1.38637	1.02951	-1.27733
EIF2C1	1.37392	1.34426	1.13091	-1.01602
EIF2S1	1.33841	1.09541	-1.04159	-1.1395
EIF2S2	1.32338	1.48173	1.1679	-1.13115
EIF2S3	-1.75839	-1.18302	-1.19451	-1.13308
EIF3B	1.34654	1.00871	-1.09567	-1.04805
EIF3C	1.5421	1.00742	-1.10306	-1.10869
EIF3D	1.83998	3.01073	1.01318	1.17077
EIF3F	-1.39347	-1.60582	-1.22285	-1.32768
EIF3I	-1.40369	-1.70163	1.06898	1.03494
EIF3J	1.27707	1.35834	1.00128	1.05991
EIF3K	-1.04867	1.31539	-1.28077	1.00388
EIF3M	-1.31845	-1.18094	-1.05716	1.05537
EIF4A2	-1.61061	1.12835	-1.01453	1.0961
EIF4A3	1.058	-1.55793	-1.1917	-1.20649
EIF4B	-1.14039	-1.16117	-1.39179	-1.0901
EIF4EBP1	-1.05789	1.29946	1.15521	1.17311
EIF5A	-1.11586	-1.26959	-1.28885	-1.11343
EIF5B	-1.24121	-1.27643	-1.11289	-1.16945
EIF6	1.84392	1.90007	1.5848	1.4662
ELF3	-1.56262	-1.75598	-1.18574	-1.3191
ELF4	-1.2824	1.46263	1.33375	1.11217
ELFN2	1.214	-1.01486	1.09708	1.00973
ELK1	-1.49757	-1.48804	-1.07221	-1.06911
ELL2	1.82184	2.45411	-1.00856	1.28183
ELL3	-2.4538	-2.61403	-1.2306	-1.31691
ELMOD1	-1.45429	-1.2294	-1.13049	-1.15915
ELMOD2	2.38646	1.81605	-1.03745	1.34352
ELOVL5	-1.31344	1.46827	-1.18824	-1.02884
EME1	1.10594	1.50522	-1.03582	-1.02004
EMILIN2	1.10336	1.18331	1.62781	1.61996
EML2	1.50333	1.30432	1.3405	1.18078
EMP1	1.65752	1.75264	1.17032	1.02198
ENC1	-1.37677	-1.15264	-1.48391	-1.16057
ENDOG	1.76423	1.75586	-1.08281	1.00582
ENO2	2.28729	1.12959	-1.34628	-1.29717
ENOPH1	1.31553	-1.16676	1.05384	-1.09596
ENSA	-1.63156	-1.49131	-1.321	-1.16994
ENTPD6	1.47543	1.18446	1.42038	1.45269
ENY2	-1.08096	-1.82637	-1.33096	-1.7778
EPAS1	-1.72386	-1.30492	-1.02232	1.10914
EPB49	-1.51136	-1.21609	1.00469	-1.15424
EPDR1	-1.17744	-1.02093	1.17343	1.4028
EPHA4	1.09063	1.25346	1.12705	-1.06583
EPHX2	-1.38021	-1.23944	-1.20857	-1.19283
EPM2AIP1	1.32063	1.31266	-1.1084	-1.00556
EPPB9	3.8282	31.1182	-1.03902	1.19182
EPS8	1.09115	1.43736	-1.0854	1.05581
ERCC5	-1.09295	-1.31613	-1.28517	-1.22328
ERCC6L	1.26625	1.01398	-1.15837	-1.10191
ERGIC3	-1.02422	-4.83421	1.19058	-1.0629
ERI1	1.36569	1.75095	-1.32081	-1.01686
ERI2	1.23105	-1.12117	1.00428	-1.06539
ERICH1	-1.23818	-1.7697	-1.04351	-1.15234
ERP29	1.21551	1.18051	1.43863	1.22475
ERRFI1	-1.58069	-1.62899	-1.01604	1.06888
ESPL1	-1.3238	-1.50171	-1.16526	-1.04597
ESPN	-1.43421	-1.30731	-1.25861	-1.05528
ESYT1	1.33867	1.3924	1.29864	1.29394
ETF1	1.45364	1.82513	1.17015	1.37085
ETFA	-1.78185	-3.55888	-1.17106	-1.44966
ETNK1	-1.39534	-1.3389	-1.22466	-1.34478
ETNK2	-1.33457	-1.52633	-1.13045	-1.19849
ETS1	-1.97982	-1.54454	-1.25192	-1.19583
EVI5	1.3218	1.12607	1.13716	-1.06323
EVL	-1.42356	-1.24192	-1.34759	-1.13862
EWSR1	-1.27589	-1.45628	-1.0916	-1.08986
EXOC1	-1.57781	-1.70035	-1.14581	-1.22771
EXOSC2	1.41357	1.39039	1.18971	1.27983
EXT2	1.5744	-1.02641	1.34633	1.21785
EXTL3	-1.1825	-1.40586	-1.04081	1.01459
EZR	-1.50767	1.34409	1.02837	1.08871
F2R	1.18317	1.80667	-1.01485	1.01431
F2RL1	-1.85816	-2.06815	-1.34432	-1.20747
F3	1.40825	1.59466	2.06776	1.01423
FAAH2	-1.12654	1.1487	1.21154	1.01869
FABP5	-1.15007	-1.89938	-1.36383	-1.4685
FABP5L2	-1.08641	-1.35163	-1.31894	-1.22303
FADD	1.24956	1.21458	1.36199	1.06986
FAF1	1.17521	1.4582	1.05497	1.20108
FAF2	-1.36106	-1.33457	-1.0483	-1.08047
FAM100B	-1.03502	-1.44197	-1.07765	-1.10273
FAM102B	-1.11927	-2.25046	-1.27553	-1.44956
FAM105A	1.09731	1.20006	-1.014	1.06468
FAM105B	-1.04297	1.24075	1.23279	1.50999
FAM108C1	-1.39721	-1.45548	1.15205	1.00122
FAM10A4	-1.75223	-1.28391	-1.49037	-1.5279
FAM114A1	-1.44723	-1.31567	-1.20296	-1.39931
FAM117B	-1.28171	-1.34746	-1.22436	-1.26792
FAM120AOS	-1.0532	1.33576	1.25186	1.1803
FAM129A	2.22224	1.64017	2.91631	1.61149
FAM134A	1.11763	1.35384	-1.01702	1.01817
FAM136A	1.91425	1.93066	1.19114	1.16843
FAM13B	1.07476	1.21104	-1.00539	1.00635
FAM153B	1.79107	-1.13134	1.08022	1.17748
FAM161A	-1.10334	1.25333	-1.05422	-1.17112
FAM162A	-1.57902	-2.64841	-1.92754	-2.0561
FAM165B	-1.19467	1.00003	-1.17615	-1.06334
FAM171A1	-1.65528	-2.28931	-1.08821	-1.07317
FAM173B	1.47347	1.2484	1.17607	1.07234
FAM188B	1.29498	1.24655	1.03563	1.05644
FAM195B	1.3226	1.93091	-1.27198	1.06817
FAM24B	1.40926	-1.06676	1.04095	1.04115
FAM39E	1.35794	1.48294	1.37197	1.00823
FAM3A	1.32785	1.43882	1.0088	1.16018
FAM3C	-1.45965	-1.60706	-1.06473	-1.00888
FAM43A	1.62399	1.11267	1.80451	1.44879
FAM44B	1.20768	1.01	1.1583	1.00966
FAM46A	-1.12401	1.37681	-1.21845	1.04035
FAM46B	-1.0648	-1.6942	-1.35924	-1.08631
FAM49B	-1.29513	-1.23635	-1.19248	-1.2107
FAM50A	1.4583	1.50181	1.25822	1.42751
FAM54B	-1.48796	-1.16752	-1.05213	-1.16936
FAM60A	1.04326	-1.52317	-1.15215	1.03045
FAM62B	1.431	1.24312	1.20385	1.13088
FAM64A	-1.55721	-1.5118	-1.38311	-1.17984
FAM65A	-1.15518	-1.20792	1.09795	-1.04329
FAM69A	-1.49662	-1.10702	-1.19848	-1.04686
FAM71E1	-1.75132	-1.5209	-1.5214	-1.48869
FAM72D	-1.22737	-1.1329	-1.29793	-1.37882
FAM73A	-1.6568	-1.27399	1.11528	1.17314
FAM80A	-1.11184	-1.42915	-1.27256	-1.22449
FAM83D	-1.04204	-1.77651	-1.31544	-1.44136
FAM83H	1.24578	1.42081	1.49402	1.1875
FAM84B	1.3076	1.47932	1.35979	1.20589
FAM86C	1.97289	2.39597	1.02002	1.01762
FAM86D	1.67512	1.47464	1.24647	1.10844
FAM89B	-1.14055	1.38982	-1.03513	1.01943
FAM8A1	-1.24006	-1.27533	-1.34998	-1.11743
FAM91A1	-1.29771	-1.50345	-1.28089	-1.21012
FAM92A1	-1.27866	-1.22767	-1.38095	-1.07245
FAM98A	-1.22366	-1.6021	-1.13652	-1.05003
FANCB	-1.11569	-1.47532	1.02485	-1.0129
FANCD2	-1.32628	-1.38686	-1.01296	1.01757
FANCE	-1.29776	-1.22623	1.01326	-1.03922
FANCG	1.45283	1.16342	1.25702	1.06934
FANCI	-1.27481	1.42215	1.33106	1.11619
FARSLB	1.33771	1.13412	1.13171	1.31034
FASTK	1.14461	1.47065	1.07092	1.0501
FASTKD2	2.1273	1.13911	1.1023	1.07586
FASTKD3	-1.39621	-1.41296	-1.24697	-1.09924
FASTKD5	-1.37381	-1.26966	-1.05671	-1.23412
FBXL10	-1.02197	1.72845	-1.0825	1.24657
FBXL12	-1.23534	-2.06873	-1.20467	-1.10077
FBXO3	1.48861	-2.32892	-1.16098	1.27557
FBXO33	-1.09443	-1.26345	-1.28461	-1.29541
FBXO5	-1.23675	-1.43917	-1.03117	-1.08171
FCF1	2.43796	3.11319	1.10722	1.27242
FCGBP	1.2401	2.30124	1.44441	1.80025
FDFT1	-1.30477	-1.12749	-1.59281	-1.35988
FDPS	1.64656	1.52055	-1.38879	-1.20692
FEM1A	1.27205	1.58201	1.12445	1.14578
FEM1C	-1.05428	-1.16971	-1.34008	-1.13516
FGF19	1.56765	1.92625	3.48335	2.02547
FGF9	2.05244	1.90708	1.73027	1.53715
FGFR1OP	1.00013	2.87353	-1.03195	-1.12499
FGFR1OP2	-1.84237	-2.73228	-1.26522	-1.1583
FGFR3	-1.2807	-1.58124	-1.07488	-1.05038
FH	-1.66765	-1.26445	-1.22468	-1.25269
FHOD3	1.84773	1.02259	1.14872	1.24227
FICD	-1.01894	-1.17879	1.4362	1.27264
FJX1	-1.533	-1.21426	-1.16972	-1.26622
FKBP11	-1.0349	-1.37986	-1.03208	-1.10761
FKBP4	-1.87273	1.00729	1.17473	-1.00517
FKBP5	-1.544	-1.50815	-1.24456	-1.21597
FKTN	1.43872	1.88837	1.20724	1.25766
FLAD1	-1.71312	1.7689	1.41586	1.25292
FLJ10213	-1.18784	-1.11686	-1.02197	1.13834
FLJ20021	-1.5301	1.0115	-1.54542	-1.26304
FLJ20254	-1.40721	1.12847	-1.01362	-1.03333
FLJ20489	1.13168	-1.19154	1.19225	-1.12499
FLJ20718	-1.00378	1.47162	-1.21022	-1.08972
FLJ22795	1.81442	1.51725	1.16106	1.17795
FLJ25363	2.23972	3.80418	1.29551	1.37183
FLJ33630	1.45909	1.66307	1.35576	1.46303
FLJ35390	-1.33361	-1.19908	1.23689	1.08702
FLJ38482	1.49608	1.3477	1.16716	1.07521
FLJ38717	-1.52146	-1.38176	1.16809	1.03361
FLJ39653	3.24171	2.39952	1.08468	-1.00134
FLJ40504	14.0349	6.59271	1.46786	1.38731
FLJ42627	1.81757	1.76179	1.42732	1.25615
FLJ43681	-1.20217	-1.28445	-1.28405	-1.33825
FLJ44124	1.22344	1.24445	1.38397	1.2905
FLJ45244	-1.12507	-1.77755	-1.08564	-1.07309
FLJ46309	-1.08274	-1.05799	1.17171	1.01042
FLJ90757	1.75935	1.43064	1.02946	-1.07864
FLNB	1.41152	1.12657	1.73464	1.33315
FLNC	1.82066	1.56886	1.0548	1.15328
FLVCR2	2.26555	-1.68022	1.05384	1.29288
FLYWCH1	2.54986	1.8991	1.32379	1.47012
FNTA	-1.94018	-2.17811	-1.09917	1.11921
FOSB	-1.05006	-1.37785	-1.12996	1.15832
FOXA3	-1.38271	-1.18755	-1.01356	1.01788
FOXD1	1.97093	1.4284	2.47703	1.61785
FOXD4	1.64494	1.57402	1.21255	1.19559
FOXD4L1	1.33409	1.04972	1.28292	-1.05745
FOXJ3	1.12004	-1.24329	-1.03779	1.12073
FOXQ1	1.59538	1.50016	2.06991	1.56404
FRAG1	1.29858	1.50094	1.55032	1.10288
FRMD8	-1.25533	1.11338	1.06139	-1.15465
FSCN1	1.04377	-1.25971	-1.04469	-1.0843
FSTL1	-1.28691	1.1205	-1.02976	-1.16801
FSTL3	1.22561	1.32756	1.51162	1.29057
FTH1	1.7762	1.74548	2.44948	1.6967
FTHL11	1.86041	1.61377	2.17558	1.49059
FTHL12	-1.2703	1.04552	1.45217	1.22496
FTHL2	1.44572	1.4247	2.02736	1.62913
FTHL3	1.58817	1.66286	2.39716	1.7245
FTHL7	1.199	1.6015	1.23004	1.15059
FTHL8	1.33036	1.19425	1.6207	1.29128
FTL	1.55654	1.46293	1.00192	1.21905
FTO	-1.42004	-1.33575	-1.15484	-1.23247
FTSJ2	3.25628	1.78663	1.09953	1.4674
FUS	2.47404	1.8993	-1.03589	1.20356
FUT1	-1.45058	-1.10984	1.02478	-1.07061
FUT3	-1.57057	-3.11035	1.33934	1.34027
FUT4	1.09862	1.40041	-1.01495	-1.08244
FUT6	1.27922	1.70264	-1.00794	1.02143
FVT1	1.09859	1.5396	1.01078	-1.02609
FXR1	2.56509	1.49075	-1.37982	1.03701
FXYD1	-1.09555	-1.18612	-1.07614	-1.04039
FXYD6	-1.19918	-1.19036	-1.17917	1.03214
FYTTD1	1.0114	-1.22364	-1.07111	1.05093
FZD1	1.50537	1.19914	-1.06434	-1.0642
FZD2	-1.26117	-1.80513	-1.25347	-1.17615
FZD4	-1.19086	-1.42018	-1.12344	-1.36488
FZD6	1.38541	1.21999	1.46171	1.26167
FZD7	-1.63175	-1.35796	-1.0204	-1.18016
GABARAPL1	-1.43904	1.33437	-1.05864	1.03349
GABARAPL2	1.0227	1.17421	-1.09758	1.0684
GAD1	-1.80631	-1.07701	-1.08281	-1.03806
GADD45A	1.53755	1.49656	1.89334	1.58385
GADD45B	1.67997	2.37188	1.01954	1.01118
GALK1	-1.08767	-1.29147	-1.62677	-1.14205
GALM	-1.10788	-1.43767	-1.02794	1.13975
GALNT11	1.36552	1.1701	-1.09318	-1.11185
GALNT12	1.26393	1.79719	1.64954	1.37462
GARS	1.52105	1.86572	1.61511	1.10666
GAS6	1.29319	1.1014	1.14293	-1.00026
GATA2	-1.20463	-1.44936	-1.03432	1.05305
GATAD2A	1.45905	1.38485	1.0103	1.17219
GBA	-1.12005	1.07385	1.13921	1.01581
GBAS	-1.76002	-2.17101	-1.3073	-1.23878
GCC1	1.18256	1.36726	1.23024	1.2817
GCET2	1.30354	1.19309	-1.01603	1.095
GCHFR	1.08969	1.02469	-1.14911	-1.15649
GCNT3	2.39044	1.75405	4.20979	3.4456
GDF15	1.96897	1.59919	2.552	1.68684
GDI1	-1.43322	2.82873	-1.34529	1.27398
GDPD5	1.2917	1.16357	-1.29383	1.01801
GEMIN4	1.07469	2.29108	1.01216	1.00106
GEMIN6	1.25744	1.75464	-1.11867	1.00022
GFI1	-1.46873	-1.17235	-1.21718	-1.17885
GFPT1	1.62463	1.53678	2.28186	1.69335
GGA2	-1.21267	-1.16368	-1.58127	1.12644
GGCX	1.84021	1.64705	1.41806	1.6006
GGH	1.04507	1.14811	-1.12812	1.01246
GGPS1	1.4309	1.6676	-1.09531	-1.03533
GHITM	1.30237	1.48862	1.63735	1.14535
GINS2	-1.16142	1.34224	1.02299	1.07374
GINS3	1.43527	1.56615	1.32557	1.025
GIT2	1.88982	2.66436	-1.14453	1.16995
GJB2	1.79631	1.61884	2.47382	1.69771
GJC1	1.52383	1.30552	1.15158	1.04977
GLA	1.02307	1.27729	-1.01874	1.0427
GLG1	1.55877	1.96161	1.25132	1.55453
GLIPR2	-1.18891	-1.52465	-1.11065	-1.29894
GLRX	-1.49205	-1.32546	-1.16954	-1.20079
GLRX5	1.30452	1.12629	1.08441	-1.06503
GLS	-1.11246	1.34636	1.31641	1.33349
GLTP	1.23447	1.21329	1.03873	1.07349
GLTPD1	-1.03446	-1.51122	1.16207	-1.15896
GLTSCR2	1.19931	1.0762	-1.04297	1.07422
GLUD1	-1.01924	1.45936	1.21281	1.54564
GM2A	1.10252	1.52137	1.13532	1.49266
GMFB	-1.42132	-1.2194	-1.34905	-1.16216
GMNN	-1.09985	-1.42143	-1.17079	-1.26076
GNAI1	-1.274	-1.43411	-1.3396	-1.24194
GNAI2	-1.32767	-1.27417	-1.26507	-1.31357
GNB1	1.15738	1.03859	1.21845	1.06774
GNE	-1.40172	-1.23234	-1.28871	1.00318
GNG10	-1.37284	1.06409	1.01647	-1.3047
GNG12	-1.02792	-1.17703	-1.14995	-1.04821
GNG5	1.71474	1.55351	-1.26552	-1.04327
GNG7	-1.56171	-1.48669	1.1518	1.30279
GNL3	-1.10724	-1.18187	-1.2713	-1.26033
GNPAT	-1.25926	-1.63119	-1.04861	-1.10504
GOLM1	-1.34725	1.11475	1.14389	1.24671
GOLPH3	1.36049	1.33343	-1.04755	1.05245
GOLPH3L	-1.82459	-1.37098	-1.13912	-1.13483
GOLPH4	-1.54645	-1.76628	-1.17386	-1.18377
GOLSYN	-1.32818	1.18073	-1.0413	-1.1505
GOLT1A	1.34232	1.25206	1.05746	-1.02806
GOLT1B	1.02969	1.77035	1.01135	1.15535
GOT1	1.88876	1.98287	1.64742	1.67594
GPBP1	-1.41856	-1.02701	-1.26282	-1.09072
GPN1	1.26449	1.30943	1.12521	1.12476
GPR108	-1.34178	-1.40001	1.07147	1.09456
GPR114	1.00347	1.60394	1.07283	1.05486
GPR161	-1.12751	-1.33605	-1.04972	-1.19821
GPR172A	-1.17893	-1.3074	1.24807	1.01295
GPR180	-1.07261	-1.6509	1.0036	1.0442
GPR37	-2.06409	-1.52657	-1.25364	-1.09649
GPRC5A	1.99656	1.85235	1.16068	1.06333
GPT2	1.79679	1.62954	2.18326	1.74035
GPX8	1.44464	1.54466	2.29196	1.64368
GRAMD3	-1.30222	-1.05044	-1.10176	1.0149
GRB10	1.12317	1.4365	1.15069	1.17745
GRSF1	1.38981	1.55146	1.08954	1.24718
GSDMB	1.71075	1.35588	1.06822	1.05477
GSG2	-1.12636	-1.46967	-1.07461	1.01353
GSR	-1.26811	-1.61335	-1.31231	-1.23857
GSS	1.23025	1.28254	1.49733	1.15396
GSTO1	-1.69672	1.23049	-1.00331	1.04415
GTF2F1	-1.21819	1.23347	-1.25538	-1.25461
GTF2F2	1.05935	1.23911	1.01336	1.08115
GTF2H2B	-1.28716	-1.54843	1.00729	-1.07739
GTF2H3	-2.21108	-1.249	1.03618	1.0254
GTF2H5	1.52896	1.30222	-1.04759	1.07057
GTF3A	-1.1554	-1.30751	-1.04237	-1.10556
GTF3C2	-1.81996	-1.43288	-1.0377	-1.13282
GTF3C3	-1.05124	1.48381	-1.2071	-1.12625
GTPBP6	-1.19625	-1.03092	-1.06113	-1.36136
GTSE1	-1.31918	-1.50706	-1.19282	1.18176
GUCY1B2	1.35606	1.34877	1.10035	1.00907
GUSB	1.30672	1.7652	1.12539	1.17029
GYG1	-1.69875	-1.41721	-1.22224	-1.19769
H2AFY	1.73408	1.14626	1.12732	1.00884
H2AFY2	1.27943	1.60807	1.03479	1.045
H3F3A	-1.203	1.0634	-1.17299	-1.11251
H3F3B	1.1119	-1.09528	-1.14967	-1.59274
HADH	-1.62958	-1.24698	1.03253	1.13089
HADHB	1.54105	1.50893	1.26145	1.17677
HAGH	1.59855	1.09509	1.08313	-1.12299
HAPLN3	-1.50418	1.00921	-1.13754	-1.29458
HAT1	-1.23367	1.04943	-1.07123	1.1025
HAX1	1.71806	2.02914	1.3319	1.17791
HBE1	1.0308	-1.35654	-1.62469	-1.52401
HCFC1	-1.98666	-1.78789	-1.00061	1.02121
HCFC1R1	-1.7194	-1.85924	-1.56121	-1.47933
HCFC2	-1.23779	-1.02389	-1.23789	-1.22981
HCG18	-1.09915	1.20397	1.18696	1.25619
HDAC2	-1.0409	-1.40782	-1.13689	-1.21262
HDAC3	-1.54563	1.00377	-1.21835	-1.13734
HDAC4	-1.31484	-1.14501	1.31571	1.03064
HDGF	-1.42367	-1.55915	-1.00338	-1.26187
HDGF2	-1.0501	-1.12296	-1.28992	-1.24232
HDHD2	1.04156	2.38424	1.14324	1.31703
HDHD3	1.44001	1.83522	1.04075	1.0266
HEATR1	-1.08277	-1.13826	1.15287	-1.00552
HEATR5B	-2.03404	-1.40022	-1.14146	-1.50207
HEATR6	-1.04824	-1.48674	1.04594	1.41149
HEBP1	1.09139	1.409	-1.01304	1.08435
HECA	-1.75889	-3.34442	-1.39202	-1.55164
HELLS	-1.24926	-1.05409	-1.05807	1.07987
HERC5	-1.229	-1.13224	-1.20564	-1.37656
HERPUD1	1.31334	1.30992	1.56105	1.36429
HERPUD2	-1.01694	-1.38317	-1.01976	-1.27635
HES2	1.05831	1.3045	-1.04457	1.07963
HES6	-1.01096	1.69487	1.07121	1.13639
HEXDC	1.71202	1.66075	1.0676	1.32697
HGS	-1.82752	-1.03022	1.2003	1.14866
HIBCH	-1.21023	-1.28872	-1.26093	-1.34436
HIC2	1.45847	1.08517	-1.01922	-1.07399
HINT1	1.6266	1.32364	1.07461	1.10501
HINT2	3.63389	1.52844	2.07854	2.2519
HIST1H1C	-1.0953	-1.37326	-1.37681	-1.24121
HIST1H2AC	1.39276	1.27254	-1.2609	-1.17899
HIST1H2BK	-1.65206	-1.75751	-1.58022	-1.67842
HIST1H4C	-1.55645	-1.69218	1.24577	1.12249
HIST2H2AA3	-1.35179	-1.07517	-1.19125	-1.08287
HJURP	-1.31991	-1.19968	-1.21851	-1.05448
HKDC1	1.533	1.14964	1.96693	1.30553
HLA-A	1.29904	4.00452	1.12344	1.33323
HLA-DRB3	-1.30645	-1.48459	-1.04087	1.03102
HLCS	1.45867	-1.2088	1.14066	1.08753
HLTF	-1.21495	-1.15569	-1.41926	-1.24805
HMGB1	-1.43172	1.05671	-1.41083	-1.13815
HMGB1L1	-1.20188	1.18187	-1.37453	1.00719
HMGB2	1.13162	-1.46336	-1.33426	-1.16423
HMGB3	-1.4013	-1.54401	-1.13672	-1.18585
HMGCR	-1.67303	-1.35392	-1.60121	-1.22938
HMGCS1	-1.22181	-1.84451	-1.68355	-1.29053
HMGN1	1.19585	1.32901	-1.05313	-1.04026
HMGN2	-1.26989	1.1235	1.05321	-1.09147
HMGN4	1.06919	1.22169	-1.09588	-1.03243
HMOX1	1.2036	1.1458	1.18337	1.12252
HMOX2	-1.37104	-1.24634	-1.33373	-1.05821
HNRNPH2	-1.15929	-1.80313	-1.14659	-1.0367
HNRNPH3	1.26679	1.98128	1.34385	1.46625
HNRNPM	2.00381	1.13089	-1.14303	1.12993
HNRNPUL2	-1.06569	1.08748	-1.47389	-1.1656
HNRPDL	1.48151	1.05581	-1.03319	-1.00466
HNRPH3	1.99316	2.19418	1.50962	1.55059
HOMER1	-1.30828	-1.3194	-1.05956	-1.09319
HOOK2	-1.02457	1.47205	-1.01974	-1.00136
HOXA13	1.35985	-1.78631	-1.05271	1.48781
HOXA5	1.33319	-1.22404	1.05437	-1.13806
HOXA9	1.52017	1.3603	1.84841	1.3707
HOXB5	2.02173	1.47488	1.12612	1.1523
HOXB7	1.04611	1.67657	1.1809	1.24265
HOXC13	-1.21131	-1.32043	-1.07119	-1.19134
HOXC8	1.60243	1.50313	1.17123	1.19258
HOXC9	1.48501	1.93434	1.13631	1.28075
HP1BP3	-1.28639	-1.34303	-1.23441	-1.22179
HPCAL4	-1.35763	-1.39159	-1.51301	-1.32393
HRIHFB2122	-1.51806	-1.10896	1.00519	1.19452
Hs.13291	-1.43772	-1.3379	-1.2436	-1.24869
Hs.143018	1.31262	1.09184	1.00648	-1.08384
Hs.143408	-1.25484	1.31972	-1.20718	-1.02273
Hs.145444	-1.19623	1.12061	1.05678	-1.04054
Hs.14555	2.06952	1.89575	-1.10594	-1.01696
Hs.168950	1.32548	1.13153	-1.04619	-1.03498
Hs.171171	1.36725	1.06856	1.31437	1.34991
Hs.176498	-1.377	1.08662	-1.5973	-1.07534
Hs.184721	-1.05341	1.24956	1.10211	1.5314
Hs.188979	-1.01183	1.28153	1.01933	-1.06676
Hs.193406	1.33509	1.21554	1.18378	1.26111
Hs.193557	-1.13338	-1.4162	-1.21882	-1.11353
Hs.193767	-1.28076	-1.44909	-1.00569	1.00327
Hs.20255	-1.29341	-1.19887	-1.07845	-1.21167
Hs.208623	-1.07513	1.36941	1.10163	1.19731
Hs.21177	1.34468	1.57696	1.05153	1.16719
Hs.250648	1.06602	1.6673	-1.03651	1.01904
Hs.25318	-1.32406	-1.20234	1.62316	1.89867
Hs.25892	3.33659	5.53094	1.49163	1.74701
Hs.259679	1.03303	1.98416	-1.16116	1.04096
Hs.276860	1.33851	1.3985	1.35761	1.09541
Hs.281931	-1.39711	-1.0867	-1.03917	-1.05054
Hs.291319	-1.08878	-1.62801	-1.2064	-1.16511
Hs.334831	-1.01592	1.9582	-1.14161	1.09945
Hs.348514	-1.35567	-1.19984	1.28728	1.42338
Hs.355933	-1.07312	-1.17835	1.36465	1.40468
Hs.363526	-1.40918	-1.4985	-1.25564	-1.29697
Hs.403972	1.11245	-1.1043	-1.14983	-1.09031
Hs.415576	-1.10672	-1.23066	-1.14882	-1.16648
Hs.443490	1.02281	1.36855	1.1373	1.27935
Hs.445274	1.15398	1.29837	1.08354	1.2339
Hs.445442	1.98104	2.10294	1.01961	1.36627
Hs.482960	-1.22065	-1.12418	1.04508	-1.10998
Hs.516646	-1.30467	1.15619	1.04257	1.05262
Hs.535360	3.40513	2.28283	1.14636	1.14849
Hs.538962	-1.17814	-1.00155	1.20854	1.2092
Hs.541191	2.23432	1.04311	1.00481	-1.01542
Hs.542428	-1.11707	-1.25541	-1.01515	-1.07323
Hs.546148	-1.12893	-1.32853	-1.25708	1.17459
Hs.547277	-1.80013	-1.76095	-1.29688	-1.39618
Hs.551847	-1.26777	-1.39524	-1.02599	-1.45063
Hs.552957	-1.40512	1.21711	-1.05257	-1.05938
Hs.556018	-1.00027	1.60164	-1.14089	1.18001
Hs.556255	2.17146	-1.69093	1.02105	1.23688
Hs.568690	1.25408	1.24596	-1.01493	-1.03289
Hs.5724	1.13459	-1.01434	1.28197	1.05438
Hs.576106	1.32588	1.07022	1.04133	-1.03251
Hs.579479	1.02815	1.22122	1.03465	1.04366
Hs.72010	1.63904	1.5148	1.14564	-1.14274
Hs.92308	-1.11896	-1.92492	-1.20432	1.13995
HS3ST1	-1.20546	1.11107	1.38991	1.3655
HSCB	-1.34204	-1.5668	1.02377	-1.03272
HSD17B11	-1.47503	-1.27352	-1.19724	-1.14746
HSD17B4	-1.26975	-1.7726	-1.15837	-1.07647
HSD17B6	-1.71774	-1.57234	-1.27004	-1.2004
HSD17B7P2	-1.491	-1.5701	-1.06049	-1.07468
HSDL2	1.02756	-1.55664	-1.01338	1.00535
HSF2	-1.16161	1.05034	-1.36629	1.03753
HSP90AA1	-1.14973	-1.02988	-1.03376	-1.07373
HSP90AB1	-1.25928	-1.34062	-1.42246	-1.00925
HSPA13	-1.0584	-1.29191	1.06616	1.16032
HSPA1B	2.30763	1.44916	1.03679	1.00157
HSPA4L	-1.06433	-1.37003	-1.08986	-1.18461
HSPA5	1.77387	1.56879	1.74336	1.76494
HSPA8	1.42363	1.44755	1.43466	1.36578
HSPA9	1.59442	1.13019	1.16145	1.10201
HSPBL2	1.6488	-1.22269	-1.32693	-1.16068
HSPC157	1.28453	-1.07145	-1.11358	-1.12255
HSPC159	-1.36291	-2.09126	-1.54073	-1.33945
HSPC171	-1.47132	-1.34437	1.08418	-1.12225
HSPE1	-1.65209	-1.35921	-1.04778	1.05141
HSPH1	1.62989	1.58296	1.17135	1.09789
HYAL1	-1.37434	-1.64876	-1.24166	-1.43582
IARS	1.59533	1.71062	1.41769	1.25419
IARS2	-1.41429	-1.35391	-1.18171	-1.01737
IBTK	-1.12725	-1.10074	-1.0466	-1.10594
ICMT	-1.03636	1.33872	1.09931	1.17171
ICT1	-1.94538	-1.07317	1.04631	-1.03529
ID3	-1.77545	-1.00758	-1.31613	-1.01164
IDH1	1.14993	1.04813	1.32166	1.10673
IDH2	1.16206	1.36448	-1.19024	1.04185
IDH3A	-1.22407	1.31452	1.06083	1.03833
IDI1	-1.43239	-1.45921	-2.59976	-2.64321
IDS	1.33594	1.42476	-1.04401	-1.12287
IER3	1.42305	1.49289	1.47177	1.16618
IER5	-1.50634	-2.15575	-1.25694	-1.09347
IFI35	1.28547	1.63215	1.17541	-1.018
IFI6	-2.01935	-2.95535	-1.96352	-1.72814
IFIT1	-1.32478	-1.33119	-1.28479	-1.10898
IFNAR1	1.27799	1.51012	1.20026	1.03643
IFNGR2	1.10972	1.32712	1.14366	1.12376
IFRD1	1.47917	1.31996	1.92693	1.46047
IFT74	1.03467	-1.15645	-1.07986	1.082
IGBP1	-2.39779	-1.72938	-1.50437	-1.1732
IGDCC4	1.22709	1.16846	-1.04247	-1.11646
IGF2BP3	-1.6408	-1.68411	-1.67329	-1.30332
IGFBP6	1.51452	1.51459	2.20897	1.71582
IGSF3	1.80397	1.72067	1.02009	-1.08721
IK	-1.36032	1.00425	-1.22256	-1.13696
IKBKG	1.34877	1.20957	1.16081	1.12015
IL17RB	-1.06325	-1.21689	-1.01705	-1.12393
IL18	1.1489	1.19345	1.22456	1.11488
IL20RB	1.56397	1.87503	2.59791	1.95378
ILDR1	-1.3539	-1.10232	1.17198	-1.08363
ILF2	-1.57001	-1.26533	-1.14463	-1.06826
ILK	-1.28448	-1.17023	-1.07049	-1.2352
ILVBL	1.37247	1.38144	-1.03473	-1.05041
IMAA	1.70512	2.04458	1.13201	1.03582
IMPA2	-1.15181	-1.02766	1.10017	-1.05529
ING2	-2.30407	-1.96571	-1.05731	-1.18202
INHBE	-1.03592	1.27405	1.04556	-1.02298
INPP1	1.14735	1.37588	1.26844	1.17234
INPP4B	1.42091	1.16843	-1.59736	-1.42026
INPP5A	-1.71431	-1.29517	-1.05018	-1.03287
INSIG1	-1.36883	-1.64233	-2.84009	-2.17448
INTS1	1.55451	1.38323	-1.23469	1.11291
INTS5	-1.26156	-1.3257	-1.1056	-1.05764
INTS6	1.97307	1.86669	-1.00381	1.13395
INTS8	-1.22816	-1.43109	-1.30186	-1.09662
INTU	-1.46486	1.15846	-1.3079	-1.15944
IP6K2	-1.18562	-1.5494	-1.13708	-1.05454
IQCC	1.46686	-1.42638	1.16943	1.1012
IQCK	-1.4234	-2.63103	-1.04233	-1.10711
IQGAP1	-1.38833	-1.03592	-1.2398	-1.1136
IRAK1	1.46226	1.13225	1.64136	1.38663
IREB2	-1.61663	-1.46109	-1.28698	-1.13164
IRF2BP2	2.1586	2.04506	1.20488	1.18451
IRX3	-1.07276	-1.07145	-1.40975	-1.30565
IRX4	1.32149	1.19423	1.62125	1.24128
ISCU	1.03866	1.25585	1.56337	1.19534
ISG15	-1.01758	-1.19716	-1.00806	1.02359
ISG20	-1.67005	-1.55281	-1.3293	-1.32271
ISOC2	1.29469	1.19865	-1.05809	-1.03268
ISY1	1.60655	3.41591	-1.07138	1.12552
ITFG2	-1.08442	-1.24504	1.23498	-1.01083
ITFG3	-1.94938	-1.51362	-1.04044	-1.13956
ITGA2	1.17425	1.16356	1.0096	-1.1311
ITGB1BP1	-1.57005	-1.10663	-1.169	1.04297
ITGB3BP	-1.47076	-1.87325	-1.2253	1.11606
ITGB4BP	-1.0459	-1.10379	1.57127	1.12083
ITGB5	1.63047	1.50901	2.27426	1.48786
ITM2C	1.71464	1.48507	-1.05027	1.11628
ITPKA	1.60895	1.75776	2.10248	1.63402
ITPRIP	1.36532	1.43627	1.72052	1.34388
JAGN1	-1.22943	1.89353	1.07898	1.05601
JARID1A	-1.23328	-1.40027	-1.2157	-1.1826
JAZF1	-1.68279	-1.79354	-1.26532	-1.25332
JDP2	1.34691	1.60726	1.38185	1.43987
JOSD1	1.87862	2.60755	1.39188	1.40009
JUB	1.26349	-1.03664	1.05364	-1.02941
JUN	1.49179	1.63421	1.26672	1.22754
KANK2	-1.06987	-1.34543	-1.07404	-1.32619
KAT2A	-2.04964	-2.03584	1.03328	-1.13553
KAT2B	-1.70328	-1.32849	-1.0906	-1.13931
KBTBD9	1.57709	1.43226	1.12635	1.01013
KCNG1	1.35631	1.54854	1.80942	1.5655
KCNK6	-1.07792	1.09755	1.16395	1.23236
KCNMB4	1.08131	1.45583	-1.10192	1.061
KCTD14	1.81385	1.40777	-1.17246	1.00405
KCTD15	1.33207	1.1276	1.61697	1.30825
KCTD20	1.70129	1.82466	-1.00227	1.19267
KCTD3	-1.3072	-1.07663	-1.30723	-1.08333
KCTD5	1.69178	1.7722	1.28094	1.22016
KDELC2	1.33769	-1.38289	1.04758	-1.06692
KDELR3	-1.24939	-1.4732	-1.19092	-1.18799
KDM5B	-1.48228	-1.68469	-1.33168	-1.29209
KHDC1L	-1.0682	-1.15629	-1.30853	-1.2251
KIAA0090	1.31538	1.17741	1.8255	1.40914
KIAA0101	1.03071	1.23327	1.10451	1.09193
KIAA0114	-1.12516	1.13616	-1.45074	-1.23599
KIAA0146	1.23044	1.22878	1.10138	1.06809
KIAA0194	1.16467	1.24111	-1.01074	1.00564
KIAA0391	-1.21315	-1.35427	-1.06736	-1.17827
KIAA0427	1.09625	1.18449	-1.0932	1.0489
KIAA0672	1.19672	1.91565	1.05507	1.5434
KIAA0831	-1.49056	-1.06649	-1.05681	-1.28571
KIAA0922	-1.13804	-1.58365	-1.33554	-1.20536
KIAA1012	1.38986	-1.21261	-1.25285	-1.2658
KIAA1199	1.68666	1.29462	2.21199	1.55313
KIAA1333	-1.36882	-1.3471	-1.14494	-1.09096
KIAA1345	-1.38154	-1.28233	1.00695	-1.12154
KIAA1429	-1.12402	-1.33474	-1.17163	-1.12155
KIAA1468	1.31479	-1.06248	-1.13701	-1.03321
KIAA2013	1.14573	-1.10849	-1.07966	-1.08544
KIDINS220	-1.19956	-1.29625	1.00861	-1.22631
KIF11	-1.33414	-1.29338	-1.16186	-1.17526
KIF14	-1.28044	-1.06692	-1.2233	-1.12111
KIF15	-1.01013	1.32004	-1.036	-1.01822
KIF1B	-1.31049	-2.59177	-1.23726	-1.34944
KIF20A	-1.33606	-2.10159	-1.82372	-1.79991
KIF20B	-1.25421	-1.33726	-1.14968	-1.31486
KIF22	-1.22427	1.38338	-1.16499	1.12795
KIF3B	2.24155	2.45873	-1.21346	1.169
KIFC1	-1.23503	1.2495	-1.09161	1.15846
KIFC2	-1.39769	-1.23795	1.09148	1.04208
KITLG	3.35323	4.57344	-2.09861	1.77161
KLF11	1.25079	-1.0124	1.24643	-1.03774
KLF2	1.19018	-1.03425	1.24487	1.29529
KLF4	-1.42486	-1.22513	1.05623	-1.05125
KLF5	-1.27546	-1.10302	-1.14705	-1.04343
KLHDC2	1.38553	1.61967	1.14648	1.04671
KLHDC3	-1.35025	-1.45477	-1.26124	-1.18335
KLHDC5	1.19784	1.10805	1.50181	1.23367
KLHL12	1.14447	1.41377	1.19106	1.27036
KLHL13	1.07173	-1.25061	-1.17434	-1.11179
KLHL2	1.3826	1.26404	1.37717	1.06913
KLHL24	-1.75366	-1.28101	-1.55364	-1.45181
KLHL29	1.73339	1.19115	1.04424	1.16154
KLHL35	1.71828	2.08225	1.15851	1.29425
KLHL5	1.24898	1.22691	-1.02701	1.08505
KLHL7	-1.1303	-1.2264	-1.09478	1.05445
KLHL8	-1.71955	-2.51124	1.03259	1.11703
KLK10	1.2565	1.11464	1.58051	1.26338
KLK3	1.14967	1.31222	1.13896	1.07213
KLK4	-1.36263	-1.74783	-1.22565	-1.48154
KLK6	1.72264	1.6329	2.65606	1.74099
KLK7	1.91446	1.3924	2.56179	1.51988
KLK8	1.48212	1.28678	1.28085	1.05723
KPNA2	-1.51427	-2.11159	-1.30223	-1.3997
KPNA4	1.5514	1.32624	1.03991	-1.05196
KPNA5	-1.22971	-1.54579	-1.14113	-1.17618
KRT15	1.19848	1.0565	-1.04383	-1.08588
KRT18P13	2.28613	2.10181	1.77267	1.27271
KRT18P28	1.22862	1.65751	1.28506	1.11556
KRT23	-1.71411	-1.4229	-1.26983	-1.58266
KRT7	1.54207	1.24224	1.93712	1.42426
KRT81	1.40781	1.11693	1.31063	1.14059
KTELC1	-1.61888	-2.00414	1.11402	-1.07074
KTN1	1.18574	1.01784	-1.25362	-1.10723
LACTB2	1.08858	1.06955	1.5061	1.15391
LAMC2	1.68982	1.72585	2.06826	1.70072
LAMC3	-1.36475	-1.39887	-1.02796	-1.22247
LAMP2	-1.18536	-1.89912	1.03611	-1.04103
LAMP3	1.84152	1.54766	2.29829	1.70578
LANCL1	-1.13058	-1.75844	-1.21794	-1.06496
LANCL2	1.37491	1.6617	1.13285	1.09209
LAPTM4B	1.01246	1.72137	-1.16109	-1.16253
LARP1B	1.44068	1.09399	-1.01406	1.04008
LARP6	4.34622	2.38145	1.56299	1.6772
LARS	2.04545	2.72783	1.08398	1.10702
LAT2	1.695	1.5089	1.23104	1.26351
LBR	-1.03895	-1.45169	-1.16221	-1.06659
LCLAT1	1.00472	1.21972	-1.03845	1.39187
LCMT1	-1.24886	1.07761	-1.07223	1.07161
LCN2	2.30785	1.57637	4.32331	3.18214
LDHA	-1.88276	-1.87851	-1.17087	-1.19216
LDHB	-1.62587	-1.64748	-1.25626	1.00353
LDLR	-3.715	-2.89239	-1.82405	-2.05373
LEMD3	-2.13226	1.30835	-1.19979	1.0902
LEPROT	1.54929	1.82219	1.47215	1.40551
LEPROTL1	1.03592	1.57384	1.27388	1.21698
LGALS1	-1.85049	-2.5155	-1.22904	1.02538
LGMN	1.63943	1.79092	-1.06074	1.11387
LHFP	-1.30136	-1.18547	-1.00693	1.1759
LHFPL2	1.64844	1.59506	1.09684	1.47981
LHX2	-1.5239	-1.18884	-1.18706	-1.10369
LIAS	1.21371	1.24513	1.02526	1.01407
LIFR	-1.04373	1.38714	-1.18964	-1.03584
LIG1	-1.46163	-1.35037	-1.21445	-1.1178
LILRB3	1.04994	1.61834	1.17621	1.5391
LIMCH1	-1.27291	-1.4401	-1.06571	-1.26122
LIN54	-1.20724	-1.47283	-1.04301	1.02843
LIN7C	-1.41852	-1.2033	-1.11364	-1.25273
LIPA	-1.32614	-1.31602	-1.26183	-1.26185
LITAF	-2.10528	-1.89664	1.05163	-1.12826
LMAN2L	-1.35845	-1.36716	1.04441	-1.10735
LMBR1	-1.76414	-1.2008	1.27131	1.25911
LMNB1	-1.55481	-1.56773	-1.07249	-1.12178
LMNB2	-1.48451	1.03514	1.01912	-1.06808
LMTK3	1.06625	-1.00432	-1.2881	-1.25935
LOC100008589	1.54402	1.52394	1.90694	1.53242
LOC100009676	1.38516	1.41835	1.07666	-1.06596
LOC100127918	-1.8628	-1.85285	-1.22902	-1.57468
LOC100127922	-1.38981	-1.4084	-1.31672	-1.12183
LOC100127975	-1.26215	-1.21016	1.02182	-1.00018
LOC100127982	1.01535	-1.05145	-1.13351	-1.2293
LOC100128060	-1.36023	-1.40301	-1.49389	-1.07635
LOC100128062	1.36576	1.45842	1.2678	1.22134
LOC100128086	1.19372	-1.18916	-1.17725	1.16729
LOC100128126	-1.27274	-1.322	1.00395	-1.154
LOC100128196	-1.18452	-1.14291	-1.2927	-1.32447
LOC100128266	-1.42795	-1.11024	-1.18444	-1.07545
LOC100128291	-1.14798	-1.25662	-1.22043	-1.0867
LOC100128309	-1.40871	-1.21585	-1.28474	-1.07909
LOC100128337	-1.079	-1.24861	-1.35182	-1.41784
LOC100128410	1.29347	-1.3381	-1.4845	-1.33149
LOC100128460	1.04257	1.63213	1.18582	1.14147
LOC100128505	-1.29404	1.1642	1.25566	1.20585
LOC100128510	-1.10638	-1.24094	1.14857	-1.06198
LOC100128689	-1.6854	-1.42725	-1.12438	-1.03604
LOC100128836	1.31286	1.99875	-1.19411	1.06057
LOC100128881	1.45908	1.30712	1.54003	1.17936
LOC100128936	1.28161	-1.53487	-1.13623	1.53958
LOC100129067	-1.54729	-1.51534	-1.34932	-1.09806
LOC100129094	-1.14516	-1.23948	1.04281	-1.1215
LOC100129201	1.55576	1.12799	-1.16686	-1.31406
LOC100129379	1.35044	1.3145	-1.0488	1.08746
LOC100129502	-1.09803	1.2421	1.19062	1.12217
LOC100129550	1.21082	1.36941	1.22476	1.24546
LOC100129553	-1.07364	-1.3098	-1.14797	-1.08871
LOC100129608	-1.15297	-1.47734	-1.10032	1.00433
LOC100129716	-1.17562	-1.34297	-1.01521	-1.08946
LOC100129828	1.55861	1.59489	1.16529	1.14455
LOC100130070	-1.05033	1.23446	-1.38975	-1.24126
LOC100130168	1.04335	1.17558	1.41517	1.24364
LOC100130263	1.38358	1.21734	-1.01749	1.07242
LOC100130276	-1.30637	1.01255	1.06941	1.08764
LOC100130506	-1.22595	-1.62661	-1.20119	-1.17527
LOC100130553	1.2522	-1.02322	1.01724	1.00418
LOC100130556	1.10089	1.64921	-1.01654	1.18102
LOC100130598	1.3706	-1.04846	1.14057	1.05305
LOC100130633	-1.39807	1.19492	1.30843	1.19943
LOC100130892	-2.6194	-3.63608	-1.36098	-1.64878
LOC100130919	1.30454	1.49345	1.39044	1.4636
LOC100131096	1.24646	1.14001	1.13076	1.07377
LOC100131139	1.40588	1.36203	1.23098	1.11525
LOC100131196	-1.02034	1.45686	-1.1234	1.03764
LOC100131526	-1.34964	-2.19285	-1.65368	-1.54239
LOC100131531	1.44585	1.2299	-1.04572	1.03495
LOC100131541	-1.33065	-1.3509	1.00866	-1.2035
LOC100131572	-1.13587	1.0058	-1.45126	-1.26816
LOC100131609	-1.83308	1.28412	-1.0929	1.0185
LOC100131672	-1.22404	1.2508	-1.5628	-1.43422
LOC100131787	-2.01774	-1.66048	-1.55762	-1.46086
LOC100131801	1.12364	-1.36912	-1.37663	1.41983
LOC100131859	-1.33505	-1.104	-1.42201	-1.23582
LOC100131940	-1.60709	-1.58659	-1.63931	-1.34868
LOC100131970	1.34586	-1.11154	1.03268	-1.25347
LOC100132037	-1.42938	-1.40126	-1.11293	-1.03962
LOC100132139	1.20698	-1.1129	1.08508	-1.02498
LOC100132199	-1.3262	-1.07781	-1.32422	-1.36907
LOC100132323	1.41421	-1.04874	1.07583	-1.1297
LOC100132369	-1.11064	1.35281	-1.03315	-1.00982
LOC100132439	1.27482	1.17399	1.05865	1.20124
LOC100132488	1.35366	1.05923	1.0075	1.0021
LOC100132510	-1.54365	-2.88718	-1.04761	-1.01224
LOC100132535	1.00041	1.14307	1.19701	1.06653
LOC100132547	-1.69413	-1.45401	-1.59167	-1.46524
LOC100132564	1.92286	1.43344	2.69025	1.64046
LOC100132585	1.24244	1.13701	1.37968	1.36958
LOC100132658	-1.28057	-1.62419	-1.34129	-1.18244
LOC100132717	1.06954	-1.56091	1.00905	1.03622
LOC100132727	1.43386	1.74185	1.33196	1.12763
LOC100132728	-1.48342	-1.42082	-1.24294	-1.17348
LOC100132740	-1.82514	-1.42869	1.19909	1.22446
LOC100132774	-1.33387	-1.35391	-1.02065	-1.0866
LOC100132795	-1.40011	-1.23414	-1.0899	-1.29896
LOC100132797	-2.04467	-1.52748	-1.41376	-1.1781
LOC100132901	-1.0487	1.39424	-1.19542	1.11953
LOC100132992	-1.36666	-1.11146	-1.13157	1.06078
LOC100133019	1.23146	1.49588	1.02755	1.20985
LOC100133177	1.29703	1.03878	1.27534	1.08827
LOC100133185	-1.26737	-1.12587	-1.39357	-1.18195
LOC100133233	1.92869	1.7195	1.48481	1.54708
LOC100133277	-1.26163	1.61406	-1.59376	-1.20564
LOC100133477	1.24668	1.58907	-1.05007	-1.06665
LOC100133489	1.35023	1.37207	-1.11442	1.18373
LOC100133516	1.90173	1.5144	1.10145	1.14669
LOC100133649	1.48185	1.07978	1.26257	1.03034
LOC100133697	-1.6925	-1.24812	-1.24403	-1.18431
LOC100133747	-1.84263	1.00824	-1.20727	1.21497
LOC100133772	1.8049	1.27917	1.28159	-1.02902
LOC100133836	1.12712	-1.54323	-1.03147	1.04882
LOC100133840	-1.19554	1.68891	1.50714	1.61146
LOC100134053	1.31667	1.54366	1.14335	1.00981
LOC100134134	-1.05501	1.35119	1.16879	1.025
LOC100134265	1.51794	1.89481	2.0121	1.87533
LOC100134304	-1.21865	-1.5254	-1.15228	-1.31667
LOC100134393	1.53749	1.59489	1.04594	1.09828
LOC100134504	-1.43086	-1.32715	-1.45053	-1.32642
LOC100134868	1.50007	1.67202	1.29736	1.18159
LOC100190938	-1.44502	-1.11758	1.23369	1.22759
LOC113386	1.93011	2.72093	1.36095	1.57061
LOC123688	-1.1876	-1.34085	1.01169	1.07302
LOC127295	-1.23542	1.08409	-1.2461	-1.13729
LOC128192	1.00691	-2.30444	-1.55521	-1.75278
LOC143543	-1.20778	-1.2095	-1.08295	1.06143
LOC144438	2.3439	1.74744	-1.25035	1.04478
LOC146439	1.01887	1.41337	1.15487	1.18716
LOC147727	1.02684	1.02124	-1.28858	-1.0895
LOC148413	1.1063	1.04394	1.1176	1.20903
LOC148430	-1.52347	-1.21506	1.00464	-1.23746
LOC153561	-1.02956	-1.02353	1.02326	1.31613
LOC158160	1.16685	1.0268	-1.31246	-1.29608
LOC201175	1.09746	1.04709	1.14876	1.07684
LOC202227	1.10618	1.09425	-1.26007	-1.13707
LOC203547	1.6659	3.62365	1.2212	1.3951
LOC205251	1.28719	-1.89608	-1.19036	1.36055
LOC220433	-1.44823	-1.37177	-1.05554	-1.1782
LOC283267	1.41749	1.63976	-1.12651	-1.04894
LOC283412	-1.03924	1.23358	-1.22246	-1.11773
LOC283953	1.55907	1.47772	1.88523	1.44147
LOC284293	-1.76129	-1.95356	-1.32318	-1.23416
LOC284821	-1.39038	-1.3364	-1.15824	-1.19406
LOC285074	-1.50758	-1.37246	-1.06968	-1.04929
LOC285216	1.58977	1.35718	1.10867	1.12754
LOC285550	1.61552	1.73084	1.06996	1.19884
LOC286076	-1.43203	-1.42287	-1.05075	1.16038
LOC286208	1.10452	1.46432	1.27508	1.54206
LOC341315	-1.1265	-1.54853	-1.18927	-1.16772
LOC342979	-1.01649	1.39504	-1.18029	1.01783
LOC343184	2.15697	1.42888	1.14923	1.49318
LOC345645	1.0016	-1.47526	-1.07612	-1.40182
LOC347292	-1.02787	1.48098	-1.38673	-1.12686
LOC347376	-1.21144	-1.00447	-1.46429	-1.28763
LOC347544	1.222	1.76579	-1.07392	1.01828
LOC374395	-1.09374	1.40019	1.27965	-1.03522
LOC387753	-1.38647	-1.28677	-1.248	-1.02725
LOC387791	-1.57605	-1.33786	-1.73014	-1.58462
LOC387934	-1.1628	-1.17343	-1.50462	-1.37311
LOC388076	-1.65534	-3.10769	-1.44168	1.30435
LOC388275	-1.08692	-1.6979	-1.19128	-1.12432
LOC388556	1.14302	2.09557	-1.19747	-1.0565
LOC388564	1.73249	1.53918	1.46118	1.52989
LOC388789	-1.01927	-1.23265	-1.05975	-1.15671
LOC388796	-1.07149	-1.06127	1.33365	1.00051
LOC389168	-1.16854	1.47632	-1.04656	-1.12895
LOC389641	1.19947	1.36746	1.47577	1.36389
LOC389765	1.22919	1.48328	1.17446	1.19297
LOC389791	1.30284	1.1266	1.11863	1.03001
LOC390345	-1.42774	-1.19486	-1.00354	1.03351
LOC390354	1.3752	1.3217	-1.17349	-1.22014
LOC390466	-1.50634	-1.57105	-1.30372	1.00812
LOC390735	-1.46794	-1.87478	-1.28476	-1.13774
LOC391019	-1.68612	-1.60317	-1.40284	-1.37105
LOC391075	-1.26823	-1.46807	-1.18874	-1.52191
LOC391532	-1.166	-1.37344	-1.28046	-1.01189
LOC391656	-1.26978	1.06432	-1.07005	-1.05729
LOC391825	-1.72002	-1.36401	-1.43722	-1.11361
LOC391833	-1.27496	1.22142	-1.07193	-1.01569
LOC392301	-1.32945	-1.00732	-1.168	-1.23153
LOC392501	-1.10263	-1.17617	-1.17841	-1.24433
LOC392635	1.26081	1.17055	-1.06032	-1.01937
LOC399804	-1.39595	-1.74679	-1.29688	-1.32491
LOC399959	-1.4691	-1.59668	-1.56736	-1.26278
LOC399965	1.37744	1.14369	1.59862	1.43008
LOC400657	-1.08314	1.14285	1.39637	1.88595
LOC400721	1.32506	1.65421	1.28258	1.33841
LOC400750	1.38982	1.86631	1.18596	1.05633
LOC400890	-1.16936	-1.25808	-1.2621	-1.11683
LOC401098	1.32379	1.32353	1.02208	1.16766
LOC401115	1.13276	1.34258	-1.08129	1.14641
LOC401397	-1.4233	-1.83208	-1.22883	-1.2975
LOC401431	1.15298	1.33977	1.03289	1.06663
LOC401640	-1.5008	-1.24059	-1.42025	-1.26206
LOC401676	-1.14513	-1.23163	-1.24478	1.03516
LOC402175	-1.55878	-1.21863	-1.11473	1.06078
LOC402509	-1.1329	-1.4568	-1.15298	-1.13672
LOC402644	-1.7258	-1.71801	-1.58051	-1.63062
LOC439949	1.27434	1.99179	1.04119	-1.00472
LOC439953	2.15732	1.72629	-1.11335	1.03957
LOC440043	-1.03392	1.28939	-1.10627	1.14222
LOC440063	-1.22048	-1.25444	-1.56082	-1.421
LOC440145	-1.13213	-1.43855	-1.14166	-1.06025
LOC440157	1.46056	1.32815	1.14066	1.09516
LOC440280	1.57128	1.52571	-1.00767	1.02112
LOC440345	1.30531	-1.49949	1.09491	-1.03238
LOC440359	1.21647	1.09764	-1.04521	-1.05597
LOC440589	-1.42505	-1.21187	1.01074	-1.04419
LOC440595	-1.13645	-1.43125	-1.01848	1.03456
LOC440704	-1.54314	-1.7056	1.11156	1.05214
LOC440731	-1.24753	-1.52249	-1.51594	-1.24207
LOC440733	1.3735	1.42936	-1.13985	-1.03376
LOC440737	-1.41139	-1.07204	-1.40292	1.09559
LOC440926	-1.58381	-1.23343	-1.12983	1.07408
LOC440928	-1.33197	-1.00905	-1.21298	-1.20755
LOC440957	-1.27562	-1.1449	-1.36498	-1.19668
LOC440991	-1.61324	-1.30934	-1.26192	-1.10957
LOC441050	-1.341	-1.01089	-1.15294	1.14997
LOC441154	-1.05214	-1.28818	-1.3354	-1.3541
LOC441246	-1.23493	-2.26221	-1.19841	-1.23905
LOC441268	-1.21626	-1.65084	-1.0385	-1.07675
LOC441377	-1.32356	-1.55363	-1.24108	-1.0321
LOC441511	-1.15807	-1.15711	-1.13133	-1.15115
LOC441550	-1.67694	1.00246	-1.19417	1.10526
LOC441775	-1.25408	-1.19718	-1.26224	-1.21285
LOC442270	-1.33515	-1.33064	-1.20652	-1.28291
LOC493754	1.17329	1.59746	1.07842	1.10301
LOC493869	1.69272	1.25125	1.43485	1.66417
LOC550112	-1.15703	-1.15475	-1.01829	-1.04894
LOC552889	-1.83039	-1.75638	-1.02299	-1.17804
LOC641727	1.35467	1.1417	-1.20424	1.22975
LOC641768	-1.74525	-1.71596	-1.32795	-1.25247
LOC641814	1.00348	-1.07192	-1.16715	-1.17563
LOC641844	-1.27762	-1.44049	-1.17561	-1.09159
LOC641849	1.5922	1.29406	-1.42912	1.04611
LOC642082	1.23927	1.30103	1.06028	1.02117
LOC642197	2.48237	3.61584	-1.18452	-1.07034
LOC642250	-1.01525	-1.37596	-1.0383	1.0649
LOC642333	-1.22813	1.78991	-1.05444	-1.04604
LOC642567	1.52308	1.27243	2.10814	1.53618
LOC642738	-1.30928	-1.15156	-1.35447	-1.26016
LOC642741	-1.57582	-1.93986	-1.107	-1.15526
LOC642755	-1.22908	-1.11575	1.11977	1.00387
LOC642817	-1.44896	-1.39801	-1.33209	-1.20835
LOC642828	2.39231	3.81251	-1.43876	1.21177
LOC642897	1.78937	1.17949	1.04678	1.08616
LOC642947	1.19269	1.89065	1.24703	1.1155
LOC642975	-1.59796	1.32732	1.03845	1.19364
LOC642989	-1.27303	1.2023	-1.50241	-1.07835
LOC643007	-1.29981	-1.80937	-1.52778	-1.31817
LOC643272	-1.32897	-1.68604	-1.22788	-1.17184
LOC643284	1.10784	-1.34507	1.08306	-1.07031
LOC643287	-1.14764	-1.81864	-1.5647	-1.58751
LOC643308	-1.523	-3.33496	-2.55394	-1.42494
LOC643310	-1.27035	-1.49649	-1.54253	-1.4717
LOC643357	-1.38384	-1.8269	-1.11081	-1.05842
LOC643358	-1.12162	-1.64678	1.0607	-1.0088
LOC643384	-1.75571	-2.28886	-1.0724	-1.13439
LOC643531	-1.21048	-1.05728	-1.10188	1.03446
LOC643668	-1.35702	-1.68735	-1.013	-1.14501
LOC643778	1.04211	1.27844	-1.06844	1.14573
LOC643779	-1.12883	-1.2322	-1.29278	-1.23879
LOC643873	1.76752	2.15658	-1.66873	1.48178
LOC643882	1.0797	-1.55706	1.03962	-1.04295
LOC643888	1.15022	-1.29857	-1.08935	-1.00202
LOC643949	-1.07422	-1.24686	-1.10925	1.06822
LOC643997	-1.34554	-1.18551	-1.60291	-1.37188
LOC644029	-1.26608	1.00912	-1.08506	-1.03219
LOC644037	-1.08842	1.45974	-1.20731	-1.2215
LOC644101	-1.80922	-1.9493	-1.47242	-1.37992
LOC644124	-1.28329	-1.81964	-1.05489	-1.09401
LOC644128	1.33677	1.14166	1.0864	1.01344
LOC644132	3.03099	2.79045	1.29543	1.31722
LOC644250	1.09487	1.13004	1.2724	1.0096
LOC644254	-1.18889	-1.20827	-1.09303	-1.10144
LOC644310	1.10822	1.08166	-1.25007	-1.02363
LOC644315	-1.46846	-1.8754	-1.18861	-1.44527
LOC644330	-1.53122	-1.74268	-1.08191	-1.28781
LOC644380	-1.47768	-1.6959	-1.35777	-1.26845
LOC644422	-1.45992	-1.76787	-1.08925	-1.07418
LOC644511	-1.25917	-1.55473	-1.16308	-1.12246
LOC644517	1.07407	1.33053	1.03103	1.13857
LOC644615	1.19655	1.3091	-1.04332	-1.02308
LOC644620	1.36204	1.45616	1.12675	1.09689
LOC644670	1.24967	1.37132	1.13201	1.14105
LOC644695	-1.16516	1.28367	1.10474	1.08366
LOC644745	1.0624	1.51241	1.03344	1.07759
LOC644762	-1.67918	-1.34065	-1.15177	-1.1394
LOC644774	-1.23845	-2.35831	-1.71464	-1.61783
LOC644790	-1.03297	-2.14668	-1.1386	-1.52581
LOC644816	-1.36946	-1.09375	-1.13648	1.02582
LOC644860	-1.43205	-1.5509	-1.13511	-1.15648
LOC644863	-1.23029	-1.38632	-1.15103	-1.00028
LOC644869	1.53317	1.4535	1.07844	1.17254
LOC644877	-1.37414	-1.342	-1.02304	1.08012
LOC644914	1.06557	1.35644	-1.3264	-1.00619
LOC644928	-1.28538	-1.27146	-1.24596	-1.19892
LOC645058	1.09532	1.52062	-1.14651	1.01998
LOC645138	-1.51246	-1.19818	-1.2246	-1.26474
LOC645296	-1.45206	-1.69295	-1.07899	-1.37996
LOC645381	1.26715	1.43864	1.31615	1.15879
LOC645385	-1.31669	-1.25773	-1.14348	-1.12966
LOC645387	-1.58684	1.05059	-1.17207	-1.26888
LOC645430	-2.67852	-1.60973	-1.43078	-1.13077
LOC645452	1.15662	1.18217	1.31759	-1.08035
LOC645515	-1.04678	-1.54	-1.44914	-1.35107
LOC645630	-1.45287	-1.45415	-1.42601	-1.58806
LOC645638	-1.37582	1.46007	1.44185	1.55919
LOC645676	-1.01629	-1.38325	1.05562	1.13626
LOC645688	-2.25478	-1.75625	-1.13962	-1.23109
LOC645726	1.18211	1.83358	-1.1898	-1.04517
LOC645733	-1.09004	-1.04637	-1.03944	-1.11846
LOC645762	-1.43792	-1.72206	-1.59681	-1.26983
LOC645979	1.3482	-1.1525	-1.21393	-1.02402
LOC646135	-1.22174	-1.278	1.05321	1.14401
LOC646197	-1.40588	-1.48414	-1.60666	1.01479
LOC646200	1.01455	-1.09786	-1.15987	-1.29987
LOC646463	1.01403	1.00802	-1.26159	1.08306
LOC646483	-1.28959	-1.30764	-1.22002	-1.25472
LOC646527	-1.17475	1.18848	-1.55645	-1.18996
LOC646609	-2.32356	-1.4871	1.00157	1.14653
LOC646672	-1.51248	-1.34373	-1.27877	-1.03628
LOC646723	1.27749	2.02616	1.15091	1.25319
LOC646766	1.25322	1.54543	-1.22516	-1.28803
LOC646785	-1.4338	1.48291	-1.10637	1.0472
LOC646808	1.34208	1.7505	1.19292	1.1264
LOC646817	-1.68194	-1.19165	1.09609	-1.00772
LOC646841	-1.4444	-1.23845	-1.21135	-1.23315
LOC646849	-1.49968	-2.60751	-1.61285	-1.85696
LOC646909	-1.62986	-1.57176	-1.3507	-1.41269
LOC646916	1.10913	-1.01603	1.189	1.02581
LOC646949	-1.12357	-1.45043	-1.26305	-1.25577
LOC646966	-3.13635	-1.97632	-1.59435	-1.15638
LOC647000	1.20313	1.82483	-1.0712	-1.14367
LOC647030	-1.29079	-1.2299	-1.1524	-1.30002
LOC647042	1.2265	1.28966	1.10638	1.21207
LOC647081	-1.24688	-1.89208	-1.12529	-1.03685
LOC647195	-1.36699	-1.40243	-1.14994	1.01017
LOC647276	-1.19891	-1.34916	-1.0412	-1.11933
LOC647285	-1.23061	1.07951	-1.38449	-1.10974
LOC647307	-1.27859	-1.2252	-1.43967	-1.05369
LOC647340	-1.48454	-1.6982	-1.24408	-1.19924
LOC647349	2.19458	1.48387	-1.30883	1.17855
LOC647361	-1.40862	-1.10044	1.04821	1.20779
LOC647436	-1.39733	-1.57071	-1.32894	1.01391
LOC647673	1.37861	1.56356	-1.00342	1.06045
LOC648210	1.21053	-1.12217	-1.20481	-1.26442
LOC648343	1.16344	-1.17018	-1.45636	-1.062
LOC648390	1.62275	1.21431	1.16253	-1.08923
LOC648399	-1.34454	-2.8157	-1.48611	-1.4531
LOC648526	-1.42826	-1.23862	-1.16058	-1.03051
LOC648622	-1.05765	1.01659	-1.0884	1.0794
LOC648638	-1.08319	-1.57492	-1.06401	-1.06072
LOC648659	-1.34976	-1.74881	-1.40765	-1.41503
LOC648705	1.43884	1.1846	1.02723	1.07025
LOC648921	1.15777	-1.19183	1.33287	-1.02582
LOC649025	1.10958	1.50996	1.12994	1.08806
LOC649076	1.02026	-1.23473	-1.01185	-1.40859
LOC649209	-1.4783	-1.44442	-1.06412	1.27821
LOC649555	-1.07003	-1.50159	-1.10929	-1.1077
LOC649821	-1.29309	-1.31184	-1.1067	-1.29093
LOC649841	-1.01468	-1.08612	1.29736	1.33812
LOC649946	-1.09928	-1.59131	-1.23792	1.02771
LOC649970	-1.33179	1.06336	-1.30597	-1.25578
LOC650029	1.06015	2.3622	1.0988	1.01931
LOC650215	1.54829	1.67613	1.40869	-1.0224
LOC650518	1.31977	1.78912	1.15823	1.24771
LOC650803	1.07559	1.04368	1.24399	1.24991
LOC650832	1.07775	1.26021	-1.4387	-1.18067
LOC651202	-1.88088	-1.68237	-1.29399	-1.43518
LOC651453	1.01009	-1.20003	-1.36782	-1.18061
LOC651524	1.9712	1.71722	1.12904	1.13628
LOC651621	-1.26775	-1.30545	-1.08105	-1.1879
LOC651697	-1.13483	-1.27922	-1.0099	-1.13274
LOC651816	-1.38443	-1.38451	-1.11511	-1.02221
LOC652183	-1.1184	-1.73727	-1.03912	-1.00995
LOC652342	-1.08706	-1.01843	1.18666	1.31018
LOC652481	1.11764	1.38888	1.12305	1.057
LOC652595	-1.36842	1.14826	-1.12064	1.01316
LOC652608	-1.25468	-1.17217	-1.34028	-1.3166
LOC652694	1.35847	1.66312	1.19376	1.09259
LOC652771	1.31493	1.93465	-1.08702	1.09543
LOC652773	1.43421	1.3606	1.02309	-1.03873
LOC652815	-1.37588	1.29267	1.15559	1.14189
LOC652826	-1.06374	-1.16824	-1.05384	-1.14243
LOC652837	-1.13386	-1.34253	1.04948	-1.04754
LOC652904	1.15551	1.15043	1.1108	1.20489
LOC653147	-1.6845	-1.77536	-1.26687	-1.34772
LOC653308	1.10193	1.60021	1.31869	1.28919
LOC653496	1.20066	1.13824	1.30753	1.10849
LOC653505	-1.03606	-1.72994	-1.40668	-1.04956
LOC653506	1.21069	1.60536	1.10942	1.23733
LOC653658	-1.23653	-1.2986	-1.20889	-1.01872
LOC653702	-1.75554	-2.44145	-1.55269	-1.73009
LOC653820	-1.17266	-1.05684	-1.2324	-1.1553
LOC653829	1.26519	1.63993	1.15408	1.05162
LOC653874	-1.35612	-1.45174	-1.13677	-1.41333
LOC653972	1.07116	-1.08118	-1.39916	-1.21569
LOC654074	-1.07555	-1.19528	-1.23839	-1.21184
LOC654103	1.46346	1.28726	1.34401	1.23644
LOC654161	1.29165	1.35699	1.00873	-1.07404
LOC654174	-1.07846	1.28041	-1.07753	1.2882
LOC654260	1.52843	2.31146	-1.07918	1.12076
LOC678655	-1.27484	-1.39854	-1.20668	-1.17293
LOC727803	-1.16896	1.28362	-1.09169	1.09628
LOC727821	-1.5479	-2.03454	-1.55239	-1.28193
LOC727826	-1.15627	-1.11755	-1.21234	-1.04247
LOC727908	1.66704	1.55151	1.41978	1.13556
LOC728006	1.34338	1.48819	1.41834	1.23847
LOC728026	-1.45246	-1.66691	-1.5542	-1.58778
LOC728037	-1.56155	-2.21396	-1.14442	-1.10618
LOC728059	-1.62884	-1.04435	-1.09191	-1.09235
LOC728069	-1.57779	-1.4265	-1.39142	-1.3622
LOC728105	1.31118	1.306	1.1382	-1.09328
LOC728115	-1.32125	-1.43506	-1.1537	1.00709
LOC728126	-1.51066	1.07771	-1.10579	-1.20888
LOC728139	-1.62536	-1.33995	-1.20961	-1.16323
LOC728153	1.09481	-2.58678	-1.07689	-1.09409
LOC728188	-1.46068	-1.0242	-1.46043	-1.12464
LOC728428	-1.35909	-1.41225	-1.24872	-1.08709
LOC728453	-1.02611	1.68964	-1.05702	1.07629
LOC728457	1.02165	-1.47462	1.10119	1.02822
LOC728481	-1.53702	1.00225	-1.10354	-1.23734
LOC728484	-1.52004	-1.78691	-1.55534	-1.42382
LOC728492	-1.28911	-1.52666	-1.38951	-1.24701
LOC728532	1.04816	1.37668	-1.13114	-1.01233
LOC728554	1.19708	1.13257	1.07914	1.15573
LOC728576	-1.01685	-1.36147	-1.12279	-1.05386
LOC728640	-1.63914	-1.24691	-1.21556	-1.1923
LOC728672	1.22637	1.01809	-1.04176	-1.02772
LOC728715	-1.1118	-1.47962	-1.2845	-1.17557
LOC728732	-1.22363	-1.35936	-1.23073	-1.26412
LOC728758	3.28371	2.87404	1.05261	1.31896
LOC728809	1.5961	-1.14159	1.33826	1.3816
LOC728823	-1.2541	-1.61987	-1.21061	-1.30885
LOC728873	-1.52081	1.00775	-1.35024	-1.04901
LOC728888	1.01819	-1.28353	1.17736	1.00589
LOC728889	1.26586	-1.05851	-1.05103	1.07158
LOC728931	-1.34351	-1.20779	-1.12112	-1.07394
LOC729009	1.58947	1.365	2.05747	1.68024
LOC729101	1.75315	-1.69894	1.16671	-1.13892
LOC729120	1.01027	1.16353	1.2421	1.00686
LOC729148	1.30565	1.36944	-1.01614	1.09065
LOC729200	1.19337	1.68407	-1.25975	-1.18857
LOC729208	-1.67082	-1.75662	-1.31259	-1.27593
LOC729231	1.27733	1.23325	1.20253	1.23098
LOC729236	1.06811	-1.63287	-1.21368	1.00488
LOC729340	-1.01445	1.08022	-1.32787	-1.16382
LOC729342	-1.41568	-1.16957	-1.57771	-1.19906
LOC729348	-1.28206	-1.27857	1.11652	1.09623
LOC729375	2.48313	2.20942	1.22236	1.25302
LOC729423	1.00569	-1.35787	-1.1921	-1.07461
LOC729500	-2.05851	-1.14874	-1.24968	-1.1937
LOC729513	1.62671	1.87439	1.06579	1.30912
LOC729603	1.43911	-1.05727	1.4245	1.3322
LOC729608	-1.54485	-2.04423	-1.08668	-1.24794
LOC729617	1.06887	1.24877	-1.0257	1.01098
LOC729660	1.05233	-1.38653	-1.01409	-1.11335
[truncated: 1,693 more rows]

## Sheet: PANC1
Additional File 2B- Genes with drug-altered expression in PANC1
detection p-value <0.01
Illumina Custom differential p-value <0.05
SYMBOL	ICG-001 12hr expression fold change	ICG-001 96hr expression fold change	C646 12hr expression fold change	C646 96hr expression fold change
SEPT2	1.03307	1.16857	1.05939	1.26987
SEPT3	-1.23067	2.20403	-1.23044	1.32307
SEPT7	-1.23664	-1.27748	-1.3949	-1.25642
SEPT9	-1.16408	-1.04371	1.06948	1.26189
SEPT11	1.0744	-1.13079	1.06913	-1.11491
A4GALT	1.35395	1.80802	1.04962	1.20883
AACS	1.14658	1.42302	1.35909	1.73882
AADACL1	-1.03872	-1.06977	-1.62232	-1.87045
AAGAB	-1.03186	-1.2252	1.03699	-1.20996
AAMP	-1.19343	-1.20399	-1.72653	-1.48577
AARS	1.8041	2.0416	1.24667	1.71447
AARS2	1.23445	1.26747	1.36492	1.34102
AASDHPPT	1.03717	-1.10034	1.11187	-1.06762
AATF	-1.26124	-1.47734	-1.27453	-1.50933
ABCA3	1.16113	3.05745	1.14573	2.10166
ABCB10	-1.17968	-1.30628	-1.1038	-1.12058
ABCB7	-1.14706	-1.44437	1.07796	1.02607
ABCC1	-1.20813	-1.66259	-1.58724	-1.41681
ABCD1	-1.32741	-2.31133	-1.82125	-1.92677
ABCD3	-1.19841	-1.41353	-1.07461	1.03622
ABCE1	-1.10092	-1.75572	-1.26094	-1.75037
ABCF1	1.05031	-1.05497	1.16821	1.0434
ABCF2	1.06031	1.02549	-1.23965	-1.28549
ABHD10	-1.16786	-1.15418	-1.27862	-1.32108
ABHD12	-1.21178	-1.17693	-1.24875	-1.21705
ABHD14B	-1.09451	-1.28006	-1.39849	-1.06118
ABHD8	1.10684	1.66392	1.27132	1.46399
ABL1	1.08852	1.55836	1.28566	1.2893
ABLIM1	1.08285	1.13918	1.06014	-1.07334
ABR	1.21981	2.14551	1.5129	1.90908
ACAA1	-1.00408	1.24349	1.20525	1.37939
ACAA2	1.16047	1.37001	1.24895	1.30224
ACAD10	1.21325	1.10773	1.39748	1.39741
ACAD11	2.06838	3.0114	2.05483	2.02235
ACAD9	1.13689	1.43124	1.3238	1.98278
ACADM	-1.12193	1.16521	-1.01663	1.21696
ACADVL	1.05299	-1.22227	1.20086	-1.04248
ACAP2	1.17648	1.2538	-1.13061	-1.09606
ACAT1	-1.08569	1.18583	-1.04107	1.20276
ACAT2	-1.18363	-1.98194	-1.22215	1.04388
ACBD3	-1.24106	-1.35178	-1.3264	-1.48459
ACCS	1.24425	1.69649	1.38896	2.02817
ACIN1	-1.32444	-1.58812	-1.3758	-1.69005
ACLY	-1.22124	-1.49222	-1.30156	1.01023
ACN9	-1.05881	-1.30114	-1.05759	-1.07919
ACO1	-1.17346	-1.04604	-1.15069	1.15492
ACO2	-1.12771	-1.24406	-1.24031	-1.38095
ACOT1	-1.04366	1.35254	1.0279	1.33939
ACOT7	-1.05438	1.34772	1.17837	1.31639
ACP1	1.11169	1.10362	-1.04323	-1.34896
ACP2	1.38429	1.26085	1.25642	1.19701
ACTA2	1.03188	1.54629	1.20636	1.63867
ACTB	-1.09258	-1.2012	-1.10599	-1.31974
ACTN1	-1.09721	-1.14419	-1.16956	-1.26779
ACTN4	-1.18545	-1.0545	-1.42229	-1.13051
ACTR1A	1.06861	1.32427	1.35305	1.49172
ACTR1B	1.00658	1.29146	-1.34166	-1.02327
ACTR2	-1.16014	-1.19855	-1.02644	1.1014
ACTR3	-1.29283	-1.30979	-1.3819	-1.49294
ACTRT1	-1.13071	-1.30418	-1.31578	-1.43817
ACVR1B	1.16589	1.30041	1.27326	1.47393
ACYP1	-1.20242	-1.64345	1.10766	-1.03214
ADA	1.26325	1.4131	-1.1061	1.3794
ADAM10	-1.01208	-1.48001	-1.06427	-1.37353
ADAM15	1.04828	1.60763	1.08749	1.27707
ADAM17	1.17387	1.17051	1.08122	1.21124
ADAMTSL4	-1.00182	1.38246	1.06601	1.50798
ADARB1	1.1087	1.29915	1.45636	1.4738
ADAT3	-1.06238	-1.63124	-1.25247	-1.40127
ADCK2	1.14349	1.92749	1.34801	1.68558
ADCY3	1.08345	1.77188	1.03525	1.21811
ADD1	-1.0865	-1.09389	1.17896	1.28225
ADIPOR1	-1.15983	-1.29525	-1.4714	-1.43204
ADIPOR2	-1.01232	1.00871	1.0057	1.41511
ADM2	1.98112	2.75507	1.18868	1.40834
ADNP2	1.14604	1.52757	1.20427	1.16039
ADO	1.02491	1.01571	-1.23912	-1.15088
ADORA2A	-1.12852	-1.0976	-1.32497	-1.34479
ADORA2B	1.20176	-1.63643	-1.32677	-1.74315
ADPGK	-1.08564	1.14993	-1.0493	1.1212
ADPRHL2	1.24002	1.41461	1.31698	1.52523
ADRA1B	1.24305	1.41334	1.07238	1.03871
ADRB2	1.48901	-1.45308	-1.04019	-1.77693
ADRM1	-1.31138	-1.4623	-1.35322	-1.65612
ADSL	1.20761	1.18774	1.07586	1.12024
ADSS	1.06574	1.16296	-1.09122	-1.20216
AES	-1.35313	-1.01631	-1.86274	-1.61736
AFF4	1.02874	1.1779	1.15665	1.18184
AFG3L2	1.10315	1.15091	1.2853	1.41269
AGAP3	1.15457	1.10826	1.18301	-1.05467
AGK	-1.13357	-1.19928	1.01572	-1.06445
AGPAT5	-1.0814	-1.436	-1.18082	-1.47824
AGPAT9	1.22555	-1.28374	1.50759	-1.1483
AGPS	-1.14134	-1.21652	-1.15281	-1.23042
AGRN	-1.00107	-1.3816	-1.47331	-1.61069
AHCY	1.02605	-1.04323	-1.15433	1.28234
AHNAK	1.0468	1.05	1.16767	1.30937
AHR	1.52577	1.4874	2.16728	2.19374
AHSA1	-1.1236	1.37581	1.22752	-1.04432
AIDA	-1.0957	1.20525	-1.0192	1.13769
AIFM1	-1.10886	-1.15032	1.25619	1.35079
AIG1	1.00428	1.93435	1.09082	1.41521
AIP	1.0558	1.36372	1.11361	1.22318
AK1	1.04582	1.58703	1.41854	2.18769
AK2	1.16985	1.28237	-1.08631	-1.13323
AK2P2	1.10351	1.10757	1.39266	1.42489
AK3	-1.15979	1.01572	1.00207	1.33121
AKAP12	1.20963	-2.06505	-1.44505	-1.67084
AKAP13	1.33434	1.02866	1.3638	1.12588
AKIRIN2	1.01467	-1.32701	-1.35251	-1.88216
AKR1A1	1.14605	1.24099	-1.20522	1.37121
AKR1B1	-1.13509	1.01345	-1.29762	-1.22253
AKR7A2	1.12809	1.52899	1.06542	1.30472
AKT1	-1.21439	1.02185	-1.18933	-1.04225
AKT1S1	-1.1815	-1.52984	-1.63511	-1.65762
AKT2	-1.44606	-1.26803	-1.40486	-1.72421
ALCAM	-1.22443	-1.49111	-1.19906	-1.68618
ALDH1A3	-1.14495	-1.05957	-1.19587	1.04801
ALDH1B1	-1.19475	-1.46283	-1.2213	-1.33341
ALDH7A1	-1.08316	1.4682	1.05898	1.50415
ALDH9A1	-1.09795	1.33491	1.08427	1.19518
ALDOC	1.1179	-1.05736	1.43164	2.04424
ALG1	-1.13504	-1.73989	-1.03795	-1.26126
ALG13	1.19755	-1.23342	1.21216	-1.17476
ALG3	1.28696	1.29861	1.51795	1.28109
ALG5	-1.04144	-1.14645	-1.06978	-1.18256
ALG6	-1.00926	-1.3489	1.05951	1.01302
ALG8	-1.15805	-1.33645	-1.08874	-1.05919
ALG9	1.02277	-1.34116	1.1137	1.19646
ALKBH2	-1.05494	-1.21783	-1.01162	-1.15887
ALKBH3	1.11453	1.46516	1.03653	1.17097
ALKBH5	-1.05383	-1.01645	1.37547	1.2368
ALKBH6	1.11084	1.20922	1.12692	1.56629
ALKBH8	-1.00123	-1.37287	-1.04312	-1.36535
ALPP	1.8122	1.27208	2.63895	2.44776
ALPPL2	1.14178	2.57073	-1.02965	1.79701
ALS2CR14	1.22708	1.10731	1.60676	1.53696
ALS2CR4	1.02415	1.31	1.09068	1.26334
AMD1	-1.01397	-1.16871	-1.12024	-1.14979
AMDHD2	1.05507	-1.19329	-1.57556	-1.35846
AMMECR1L	1.44064	1.41638	1.19026	1.04724
AMZ2	-1.06677	-1.21907	-1.04102	-1.20765
ANAPC10	1.05699	1.13455	1.00804	-1.24675
ANAPC4	1.31572	1.35173	1.24969	1.43436
ANAPC5	-1.08907	1.08765	-1.09246	1.18557
ANAPC7	1.02885	-1.06956	-1.04304	1.27361
ANKDD1A	1.13473	2.17786	1.20197	1.81669
ANKFY1	1.01797	1.34304	1.22846	1.45067
ANKRA2	1.23631	1.65741	1.26088	1.48725
ANKRD1	1.12894	-1.83805	-1.18858	-2.26932
ANKRD13A	-1.02646	-1.0875	-1.35966	-1.20951
ANKRD27	-1.06582	-1.14866	-1.63801	-1.48526
ANKRD30B	1.83059	1.2455	2.40519	2.0111
ANKRD36B	1.22819	1.39204	1.65013	1.8785
ANKRD40	-1.15751	-1.42763	-1.39178	-1.62103
ANKRD54	-1.25097	-1.38928	-1.13435	-1.35229
ANKRD9	1.10288	1.58918	1.25508	1.17191
ANLN	-1.35512	-1.76931	-1.62433	-1.40936
ANO9	1.14998	1.62061	-1.13949	-1.03268
ANP32A	1.22114	-1.68965	-1.04975	-2.07376
ANP32B	-1.09421	-1.04297	-1.18957	-1.07753
ANPEP	-1.13018	-1.56692	-2.42944	-1.23674
ANTXR1	-1.06142	-1.13863	-1.08853	-1.02937
ANTXR2	-1.0106	-1.8663	-1.22218	-1.44211
ANXA1	-1.26317	-3.01726	-1.08411	-1.53393
ANXA11	1.01959	1.07835	1.37728	1.27684
ANXA2	1.00088	-1.16302	-1.06563	-1.09954
ANXA2P1	-1.31866	-1.29867	-1.43224	-1.18905
ANXA2P2	1.07477	1.21515	1.1098	1.19137
ANXA5	-1.23757	-1.61937	-1.02629	1.04105
AOF2	1.07411	1.33139	1.08431	1.51479
AP1G1	-1.31061	-2.01849	-1.56869	-1.69059
AP1M1	1.27305	1.31018	1.55707	1.48423
AP1S1	-1.00196	-1.34459	1.33294	-1.41217
AP2A1	-1.3091	-1.5186	-1.61034	-1.55187
AP2B1	-1.16461	-2.58268	-1.68196	-2.6808
AP2M1	-1.07876	-1.24248	-1.15657	-1.27297
AP2S1	-1.113	-1.1742	-1.043	-1.06077
AP3M2	-1.02609	1.38872	-1.00728	1.26031
AP3S1	-1.01816	-1.16302	-1.12465	-1.59349
AP3S2	1.11839	1.60515	1.0088	1.29185
AP4E1	1.02621	-1.24698	-1.0587	-1.53485
APBA3	1.30467	1.69087	1.14552	1.15278
APBB3	1.34786	1.29565	1.70141	1.96318
APEH	-1.16908	-1.24843	-1.47695	-1.19955
APEX1	-1.38109	-1.78356	-1.07554	-1.24128
APEX2	1.28255	1.07567	1.06336	-1.17123
APH1A	-1.12086	-1.02826	-1.35112	-1.08593
APH1B	1.20094	1.54356	-1.11239	1.46573
API5	-1.1773	-1.29485	-1.51509	-1.66338
APIP	-1.07452	-1.94079	-1.08506	-1.43132
APLP2	-1.04301	-1.25102	-1.56392	-1.25509
APOA1BP	1.0288	1.18559	-1.03583	1.0586
APOC1	1.00801	2.06849	1.02574	1.38526
APOE	-1.07583	2.746	-2.09467	1.66517
APOOL	-1.11803	-1.34166	-1.04362	-1.29377
APP	1.44466	-1.87296	-1.46366	-1.27675
APPBP2	1.07502	1.4532	1.26277	1.33935
APPL2	-1.10091	1.29652	-1.34912	-1.03234
APRT	-1.17229	-1.21309	-1.21948	-1.35125
AQP11	-1.09322	1.71939	-1.08463	1.18701
ARAF	1.08217	1.0915	1.68556	1.66906
ARCN1	-1.37328	-1.58492	-1.66094	-1.75811
ARF1	1.04833	1.10589	1.10469	1.05294
ARF3	-1.04167	-1.17759	-1.73259	-1.77502
ARF4	1.09405	-1.00816	-1.11724	-1.24828
ARF5	-1.17016	-1.02801	-1.34267	-1.43096
ARFGAP2	1.69344	1.36791	1.48427	1.30308
ARFIP1	-1.09237	-1.34092	-1.04964	-1.25169
ARGLU1	1.06708	-1.47149	1.21711	-1.0296
ARHGAP12	-1.11408	-1.59222	-1.21601	-1.35603
ARHGAP17	-1.12316	-1.02696	1.19595	1.2867
ARHGAP19	-1.20954	-1.98304	-1.16043	-1.49239
ARHGAP21	1.11983	1.20907	1.00088	-1.1171
ARHGAP4	1.65178	1.91857	1.68011	2.15168
ARHGDIA	-1.34892	-2.32574	-2.78942	-3.28159
ARHGEF1	-1.17253	-1.43874	-1.46574	-1.62077
ARHGEF11	-1.07812	-1.24058	-1.29852	-1.40205
ARHGEF19	1.41287	2.2942	1.77995	1.75109
ARHGEF2	2.00779	2.39114	-1.00588	1.23867
ARHGEF6	-1.17566	3.1412	1.05013	3.25675
ARID3B	1.55064	1.4128	1.78993	1.13312
ARIH2	1.12513	1.68438	1.73748	1.9978
ARL14	-1.16295	-1.62296	-1.1095	-1.14973
ARL16	1.80881	1.41986	2.48548	2.4431
ARL2	1.46024	2.58407	1.40927	1.87475
ARL2BP	-1.07066	1.36168	-1.19138	-1.12096
ARL5A	-1.068	-1.0271	1.04583	-1.03665
ARL6IP1	-1.12243	-1.47491	-1.26774	-1.07438
ARL8B	1.15881	1.05649	-1.18219	-1.04083
ARMC1	-1.19275	-1.1153	-1.36382	-1.09796
ARMC5	-1.30467	-1.5886	-1.30594	-1.35311
ARMC7	-1.06124	1.56897	1.13852	1.43957
ARMET	-1.24297	-1.57265	-1.02521	-1.19245
ARPC1A	1.04156	-1.12639	1.00146	-1.18617
ARPC1B	1.00908	2.1061	1.20567	2.59411
ARPC3	-1.09043	1.47674	-1.114	1.53482
ARPC4	-1.05972	-1.66518	1.04358	-1.41592
ARPC5L	-1.09685	-1.39061	-1.16975	-1.37848
ARPP19	-1.22035	-1.74419	-1.1365	-1.21626
ARSA	1.19226	1.14049	1.22185	1.08258
ARSK	-1.10392	-1.26187	-1.5336	-1.43339
ASAP1	-1.16641	-1.17565	-1.31592	-1.31889
ASAP2	1.00423	-1.18302	-1.15043	-1.1787
ASAP3	1.13026	2.02301	1.43519	2.11621
ASB3	-1.18717	-1.15808	-1.29631	-1.10598
ASB9	-1.44701	-1.07484	-1.00082	1.34772
ASCC2	1.41596	1.34035	2.08651	1.74726
ASF1A	-1.26388	-1.40053	-1.21616	-1.04389
ASF1B	1.36497	1.65592	1.57705	1.50113
ASMTL	1.06225	1.44821	1.03251	1.22085
ASNS	3.60787	2.71301	1.48848	1.84378
ASPH	1.12168	-1.5765	1.03956	-1.43985
ASPSCR1	1.15172	-1.13443	1.448	1.39612
ASRGL1	-1.09571	1.49187	-1.10803	1.06734
ASS1	1.23971	2.28019	-1.09526	1.26033
ASXL2	1.09241	1.95448	1.28118	1.90573
ATAD1	1.08845	-1.30607	-1.16245	-1.30451
ATAD2	-1.46096	-2.26269	-1.41346	-1.71778
ATAD3A	-1.21527	-1.39755	1.04037	-1.14444
ATF1	-1.13136	-1.40476	-1.03804	-1.27389
ATF4	2.16498	1.79612	1.2346	1.39284
ATF5	1.01945	-1.07302	1.13545	-1.1372
ATF6	1.63893	1.92732	-1.05298	1.19216
ATG16L1	-1.21556	-1.26882	-1.42175	-1.18532
ATG3	1.09211	1.26315	-1.10627	-1.20303
ATG9A	1.03987	-1.22164	-1.26094	-1.12684
ATHL1	1.32656	1.32914	1.065	1.31797
ATIC	1.12691	1.47171	-1.05621	1.21258
ATL2	-1.11448	-1.57029	-1.30921	-1.11306
ATOX1	1.00442	1.53111	-1.02821	1.01781
ATP11C	-1.0181	-1.23748	-1.01804	-1.01121
ATP1A1	-1.08628	-1.11946	-1.24644	1.04788
ATP1B1	-1.08414	-1.11182	1.06011	-1.026
ATP1B3	-1.13625	-1.48146	-1.23859	-1.42011
ATP2A2	-1.26266	-1.83109	-1.439	-1.59891
ATP2C1	-1.10043	-1.23184	-1.28291	-1.2693
ATP5C1	-1.43533	-1.8797	-1.28552	-1.31821
ATP5D	-1.11467	-1.22467	-1.52931	-1.64794
ATP5E	-1.0997	-1.07247	-1.10656	-1.33893
ATP5F1	-1.32273	-1.65127	-1.14929	-1.27272
ATP5G2	1.23452	1.62272	1.26699	1.23465
ATP5J2	-1.06444	-1.10875	-1.23516	-1.26907
ATP5L	1.06796	1.02783	1.12741	-1.03683
ATP5SL	-1.11105	-1.4888	-1.2705	-1.33005
ATP6AP1	1.30945	1.31361	1.64599	1.80797
ATP6AP2	1.13115	1.35481	1.17034	1.43481
ATP6V0A2	-1.0221	-1.29004	-1.3428	-1.37087
ATP6V0C	-1.08919	-1.19977	-1.23377	-1.08114
ATP6V0D1	-1.0267	-1.02985	-1.13897	-1.29141
ATP6V0E1	-1.13662	1.08101	-1.26552	-1.15942
ATP6V0E2	1.02975	1.65276	1.38187	1.4006
ATP6V1A	-1.19581	-1.2888	1.03975	1.02386
ATP6V1C1	-1.27804	-1.29837	-1.49913	-1.19881
ATP6V1D	-1.27807	-1.29361	-1.13747	-1.07117
ATP6V1E1	-1.24401	-1.14119	1.07941	1.32662
ATP6V1E2	1.20133	2.10819	1.23159	1.1938
ATP6V1F	1.05545	1.19476	1.04191	1.17758
ATP6V1G1	-1.03203	1.23287	-1.32768	-1.12897
ATP6V1H	1.00942	-1.27608	-1.26684	-1.31141
ATP8B2	-1.05793	1.37138	1.06229	1.41426
ATP8B3	1.10047	1.73362	1.13891	1.691
ATPBD1B	-1.03739	-1.19925	1.20928	1.36575
ATPIF1	-1.01264	-1.42965	1.32307	1.23542
ATXN1	1.08949	1.45678	1.20081	1.57932
ATXN2	1.26029	1.44947	1.56812	1.6796
ATXN7L3	-1.10485	-1.35745	-1.47399	-1.86201
AURKAIP1	-1.19831	-1.47563	1.1751	1.06969
AVEN	1.03703	1.44624	-1.37948	-1.23325
AXL	1.29178	1.1271	1.2206	1.19193
AYP1p1	1.04728	1.4877	1.08927	1.07017
AZI1	1.17186	1.12684	1.44194	1.33407
AZI2	1.0427	1.32527	1.06132	1.30008
AZIN1	1.28911	1.326	-1.01733	-1.26035
B2M	-1.08919	1.34013	-1.17577	1.03528
B3GALNT1	-1.07308	1.28701	-1.27944	1.02789
B3GALT6	-1.00618	-1.66525	-1.31637	-1.74081
B3GAT3	-1.02564	-1.45493	-1.33238	-1.31652
B3GNT1	-1.30888	-1.05793	1.28961	1.79381
B3GNT5	-1.0513	-1.40672	-1.18206	-1.39301
B3GNTL1	-1.26528	-1.53612	-1.08785	-1.16481
B4GALNT1	1.25484	1.80728	1.66144	1.83572
B4GALT3	1.13168	1.1355	1.38118	1.26176
B4GALT4	1.27564	1.61687	1.40142	1.54451
B4GALT5	-1.02964	1.12763	1.205	1.53953
B4GALT6	-1.0993	-1.71269	-1.43487	-1.67964
B4GALT7	1.35088	1.69272	1.75515	1.67176
BACE2	1.03429	3.02552	1.1287	1.47247
BAD	-1.15042	1.3139	-1.13572	-1.02022
BAG3	-1.04923	1.38795	1.65019	1.45516
BAIAP2	-1.15743	-1.78701	-1.50121	-1.93803
BAIAP2L1	1.42723	1.33623	1.17804	1.34825
BANF1	-1.13266	-1.0737	-1.28849	-1.46232
BARX1	-1.32922	-1.32678	-1.92481	-1.70306
BASP1	-1.04538	-1.48285	-1.31309	-1.71805
BAT1	-1.26607	-2.21039	-1.74675	-1.78326
BAT2	-1.19527	-1.7846	-2.02146	-2.37337
BAT2D1	1.00119	-1.25376	-1.2371	-1.21155
BAZ1B	-1.11431	-1.24777	-1.22416	-1.29592
BAZ2B	1.04478	1.40276	1.26846	1.79189
BBS2	1.09753	1.39711	1.11254	1.52456
BBS4	1.22739	1.64127	1.75375	1.99675
BBX	-1.08794	2.04029	1.05604	1.6044
BCAP31	-1.22343	-1.27182	-1.07117	1.1909
BCAR1	-1.12562	-1.66058	-1.2285	-1.71128
BCAS4	1.44455	1.39403	1.45416	1.41302
BCAT1	1.7328	2.36377	-1.04963	1.1482
BCAT2	1.05384	1.5408	-1.01201	1.05541
BCCIP	-1.05218	-1.44561	1.05376	-1.16172
BCKDHA	1.0874	1.23164	1.3896	1.43315
BCKDK	1.27778	1.26956	1.61708	1.67088
BCL2L1	-1.08121	-1.75486	-1.99898	-2.36305
BCL2L13	-1.03257	1.35801	-1.13596	1.06765
BCL3	-1.0448	1.06696	-1.48151	-1.1968
BCL7B	1.18788	1.14771	1.05904	-1.32606
BCL7C	-1.13197	-1.21177	-1.46726	-1.56424
BCL9L	-1.14646	-1.61584	-1.62911	-1.93825
BCLAF1	-1.07215	-1.30786	-1.00861	-1.0521
BCYRN1	-1.04896	-2.70226	-1.36521	-1.49565
BEGAIN	1.01458	-1.39443	-1.34202	-1.65107
BEND6	-1.0073	1.76532	1.0321	1.03242
BET1L	-1.20538	-1.26248	-1.47331	-1.47704
BFAR	-1.08042	-1.44153	-1.15179	-1.1484
BGN	1.32605	5.00316	1.41209	1.8307
BIRC2	1.10788	-1.09387	-1.15412	-1.66087
BIRC3	1.60396	1.76834	1.05659	-1.2066
BLCAP	-1.10475	-1.25897	-1.27673	-1.12401
BLMH	-1.35047	-1.4271	1.13429	-1.07307
BLOC1S1	-1.37733	-1.30409	-1.83922	-1.25579
BLVRA	-1.45835	-1.29019	-1.06058	1.32855
BLVRB	1.1022	2.46283	1.02312	1.60042
BLZF1	1.73213	1.48766	2.66298	2.93891
BMI1	-1.06286	1.19473	-1.12854	-1.16859
BMPR2	-1.04831	1.37948	1.10544	1.4477
BMS1P5	1.67476	1.20334	2.24647	2.47915
BNIP2	1.00572	1.16774	-1.20746	-1.06376
BOLA2	-1.00006	-1.32228	-1.12222	-1.2281
BOLA3	-1.0115	1.12188	-1.11944	-1.2526
BPHL	1.15179	1.39622	1.11033	1.57099
BRD2	1.09737	-1.1014	1.22453	1.00235
BRD8	-1.35988	-1.22591	-1.28495	-1.00074
BRE	1.00617	1.45435	-1.08846	-1.01857
BRI3	-1.16853	-1.02556	-1.82574	-1.44828
BRI3BP	-1.22783	-1.22753	-1.03008	1.01272
BRI3P1	1.19608	1.44112	-1.02375	1.09731
BRIX1	-1.19427	-1.33173	1.04913	-1.10709
BRMS1	-1.13934	-1.15415	1.0757	-1.17372
BRPF1	1.03034	-1.05432	1.1893	1.01365
BRPF3	1.30119	1.6757	1.22045	-1.00737
BRSK1	-1.06058	-1.32057	-1.20716	-1.42098
BRWD1	1.17435	1.34344	1.04585	1.20961
BRWD2	1.0721	1.22646	-1.09547	1.27144
BSCL2	1.03832	1.07461	1.50326	1.70766
BSDC1	1.16792	1.96388	1.09724	1.75444
BSN	1.22511	1.76857	1.0772	1.07409
BTBD1	-1.17346	-1.03889	-1.08834	-1.24048
BTBD10	-1.14427	-1.11303	-1.29291	-1.35303
BTBD12	1.41289	1.19946	1.75202	1.57067
BTBD2	1.20614	3.21595	1.30966	1.92532
BTF3	-1.13174	-1.37683	-1.16008	-1.22022
BTF3L4	-1.05634	1.13888	1.03503	1.24363
BTN2A1	1.17396	1.24241	1.36655	1.42312
BUB1	-1.33989	-1.63054	-1.12555	-1.10011
BUB1B	-1.47561	-1.64101	-1.52773	-1.42308
BUB3	-1.01445	-1.0044	-1.12186	-1.11017
BUD31	1.44219	1.53081	-1.11179	-1.24181
BZW2	-1.25518	-1.90832	-1.37258	-1.38656
C10orf104	1.09878	1.54534	-1.01102	1.03702
C10orf119	-1.1227	-1.6699	-1.21459	-1.30548
C10orf125	1.08241	1.09692	-1.29265	-1.43548
C10orf137	-1.0038	-1.13648	1.21639	1.14171
C10orf2	-1.11808	-1.56112	-1.20456	-1.50066
C10orf35	1.1345	1.74245	1.05517	-1.01801
C10orf57	1.0563	1.17631	1.27872	1.42654
C10orf58	1.20929	1.65432	1.43265	1.96276
C10orf75	-1.01665	1.97386	-1.24317	1.67216
C10orf78	1.02178	-1.12221	-1.02272	-1.35196
C11orf2	1.21067	1.22288	1.48758	1.77656
C11orf46	-1.02383	1.23041	1.14143	1.28776
C11orf48	1.13949	1.32024	1.0756	-1.08338
C11orf51	-1.21837	-1.77053	-1.16423	-1.55796
C11orf54	1.07152	1.61911	1.11802	1.35224
C11orf57	-1.11748	-1.09298	-1.32408	-1.45062
C11orf59	-1.1002	-1.04772	-1.30557	-1.17981
C11orf63	1.16582	1.04612	1.27944	1.3377
C11orf67	1.22743	1.10489	1.54852	1.35286
C11orf68	-1.00191	-2.02695	-1.70421	-1.99083
C11orf83	-1.35668	-1.71655	1.16204	-1.09858
C11orf84	-1.1034	-1.48379	-1.23818	-1.9541
C12orf10	1.38463	1.56481	1.22799	1.05708
C12orf11	-1.20279	-1.89439	-1.17419	-1.63472
C12orf31	1.0914	-1.27464	1.30262	-1.20174
C12orf32	1.03256	-1.21612	-1.29382	-1.04144
C12orf34	-1.33625	-1.5842	-1.35674	-1.67338
C12orf35	-1.10543	-1.20473	-1.06325	1.10132
C12orf41	-1.06746	1.01035	1.09145	1.23396
C12orf43	-1.21249	-1.48906	-1.046	-1.19522
C12orf44	1.33951	1.30072	-1.03969	-1.31215
C12orf47	1.30966	1.4017	1.26302	1.43851
C12orf52	1.13591	1.75834	1.30929	1.47654
C12orf57	-1.0289	2.09346	-1.33347	1.26932
C12orf62	1.02822	-1.03831	-1.00505	1.25085
C13orf1	1.28072	1.48568	1.07848	-1.15193
C13orf15	1.32419	2.07353	-1.4129	-1.15301
C13orf27	-1.03931	-1.23133	-1.27787	-1.85582
C13orf34	-1.12128	-1.78131	-1.10772	-1.42551
C13orf7	-1.22151	-1.43539	-1.06563	-1.45466
C14orf100	-1.09954	-1.48008	-1.14637	-1.12515
C14orf104	1.08639	1.0822	-1.10462	-1.25418
C14orf109	-1.12334	-1.33271	-1.24845	-1.21464
C14orf112	-1.26059	-1.44384	-1.23394	-1.2687
C14orf131	1.51847	1.72019	1.56593	1.45207
C14orf135	1.1292	1.24426	1.08373	1.11719
C14orf142	-1.15627	-1.34742	-1.1315	-1.3071
C14orf149	-1.17747	-1.23053	-1.08184	-1.25654
C14orf153	1.71308	1.23998	2.61911	2.58428
C14orf156	-1.02939	-1.14495	-1.08399	-1.17533
C14orf159	-1.14381	1.66102	1.09304	1.53785
C14orf179	1.12179	1.27084	1.20549	1.12579
C14orf2	-1.31301	-1.38191	-1.37786	-1.31953
C14orf32	1.09263	-1.09464	1.30467	1.08581
C14orf79	1.28239	1.1722	1.39509	1.60296
C14orf80	1.57166	1.71734	1.92415	1.74006
C14orf82	1.56116	1.31462	1.91868	2.71371
C14orf85	1.57431	1.10911	2.19477	2.28101
C14orf93	1.01695	1.08618	1.13552	1.5407
C15orf17	1.70337	2.39826	1.14014	1.30372
C15orf24	1.11129	1.03872	-1.01736	-1.15844
C15orf42	-1.20992	-1.54027	-1.29398	-1.36934
C15orf48	-1.1541	2.28652	-2.13992	-1.0383
C15orf52	1.17206	-1.12217	-1.11229	-1.9155
C15orf63	1.59104	1.23808	2.34498	2.5058
C16orf33	-1.17647	-1.38844	1.06478	1.03993
C16orf35	1.41463	1.76207	1.34662	1.43112
C16orf48	1.27012	1.32947	1.55845	1.57181
C16orf52	-1.02279	-1.22378	-1.48558	-1.54084
C16orf56	-1.33802	-2.02907	-1.76987	-1.98947
C16orf57	1.07461	1.27442	1.33246	1.03601
C16orf58	1.63537	1.8449	1.62526	1.60691
C16orf59	1.22195	1.17238	1.5499	1.24798
C16orf62	-1.21023	-1.27975	-1.36812	-1.06581
C16orf63	-1.23799	-1.11374	-1.11074	-1.13828
C16orf68	1.15412	2.25475	-1.0587	1.20068
C16orf93	1.05121	-1.16587	1.67532	1.68382
C17orf45	1.39385	1.72004	-1.1381	-1.07923
C17orf49	1.08824	1.47207	-1.00347	-1.15514
C17orf58	1.10784	1.56731	1.00206	1.25039
C17orf61	1.22509	1.2055	1.20121	1.40428
C17orf62	-1.07211	-1.32695	-1.41163	-1.32933
C17orf70	1.5963	1.26792	1.74098	1.98708
C17orf79	1.00827	1.27627	1.09328	1.15235
C17orf89	-1.17393	-1.45425	-1.14352	-1.19259
C17orf90	1.51177	1.2813	1.37433	1.61977
C17orf95	-1.0997	-1.21322	-1.05205	-1.15438
C18orf10	-1.23822	-1.03987	-1.32987	-1.47477
C18orf21	-1.14912	-1.21463	-1.21035	-1.07813
C18orf22	-1.22955	-1.46746	-1.10188	-1.06938
C18orf32	-1.12036	-1.49479	-1.1536	-1.25748
C18orf55	-1.04023	-1.16464	1.17089	-1.22455
C18orf56	-1.28076	-2.33844	-1.12555	1.16345
C18orf8	-1.03975	-1.18668	-1.30612	-1.3162
C19orf10	1.05697	1.60386	1.16663	2.50606
C19orf12	1.06332	1.29497	1.25337	1.30078
C19orf2	-1.11197	-1.04843	-1.0396	-1.17476
C19orf22	1.1252	-1.24323	-1.16167	-1.39146
C19orf24	-1.08329	-1.20781	-1.41089	-1.58033
C19orf29	-1.15397	-1.50609	-1.46446	-1.54935
C19orf42	1.02451	1.43551	-1.20801	1.0812
C19orf43	-1.33271	-2.15888	-1.10498	-1.68273
C19orf50	1.10749	-1.02819	-1.15119	-1.21889
C19orf53	-1.02414	-1.16742	1.07922	1.02487
C19orf6	-1.01727	-1.39192	-1.05797	-1.18845
C19orf60	-1.06217	1.26995	-1.03701	-1.08957
C19orf61	-1.01864	-1.42924	-1.20432	-1.17193
C19orf70	-1.16852	-1.28034	-1.21776	-1.27284
C1orf122	-1.03781	1.15879	-1.19517	-1.3529
C1orf124	-1.08119	-1.2692	-1.07389	-1.34034
C1orf144	-1.03011	1.16996	1.15093	1.20653
C1orf159	-1.14625	-1.64361	-1.56627	-1.69518
C1orf163	1.09871	1.12872	1.18759	1.33849
C1orf166	-1.18035	-1.19649	-1.33874	-1.37333
C1orf19	1.7745	1.96636	1.37173	1.23216
C1orf198	-1.40935	-1.10039	-1.67339	-1.13911
C1orf216	1.15442	1.12821	1.09354	1.43485
C1orf24	1.75296	5.14078	-1.14572	1.24031
C1orf35	-1.28667	-1.62171	-1.2067	-1.29636
C1orf43	-1.24388	1.01907	-1.56715	-1.09576
C1orf50	1.07515	-1.28124	1.09865	-1.05426
C1orf53	1.05117	2.1173	1.00266	1.13762
C1orf57	-1.34333	-1.32369	-1.12101	1.17285
C1orf63	-1.03493	-1.42252	1.12449	1.07093
C1orf85	1.07004	1.13399	-1.07155	1.6651
C1orf86	1.10609	1.54715	1.21987	1.14549
C20orf100	1.46399	2.03062	1.35453	1.59845
C20orf11	1.08561	-1.12672	-1.07172	-1.17453
C20orf111	-1.15134	-1.34574	-1.15284	-1.3455
C20orf160	1.58545	10.7247	2.25131	3.91346
C20orf191	1.26614	1.20974	1.38623	1.28752
C20orf24	-1.21641	-1.22701	-1.13235	-1.13484
C20orf27	1.36102	1.78336	1.6155	1.4829
C20orf29	-1.03145	-1.56504	-1.53775	-1.51233
C20orf4	-1.06482	-1.09072	-1.22434	-1.31083
C20orf43	1.14994	1.36886	1.18888	1.13931
C20orf45	-1.01621	1.16601	-1.09851	-1.19329
C20orf55	1.01028	-1.12544	-1.09993	-1.43723
C20orf72	1.09237	1.05835	1.24864	1.22641
C20orf94	1.55991	1.88807	1.76711	1.8533
C21orf24	1.45437	-1.03741	1.90987	1.68114
C21orf45	-1.13114	-1.6571	-1.1078	-1.53031
C21orf51	-1.2992	-1.59367	-1.04041	-1.25035
C21orf55	1.55908	1.28443	2.09411	1.64477
C22orf13	-1.05905	1.38329	1.19391	1.49517
C2orf24	-1.13286	-1.30318	-1.50558	-1.45775
C2orf25	1.03719	-1.0341	-1.05996	-1.26348
C2orf28	-1.02376	1.53238	-1.03273	1.34088
C2orf29	-1.02834	1.13387	-1.10294	1.03475
C2orf42	1.21594	1.2282	1.05935	1.31704
C2orf44	1.11805	1.11507	1.36752	1.31514
C2orf47	-1.34248	-1.97555	-1.12102	-1.34873
C2orf49	-1.10731	-1.3239	1.08288	-1.04755
C2orf69	1.67699	1.39971	2.56622	2.66072
C2orf7	-1.42521	-1.79915	-1.28639	-1.52437
C2orf76	-1.16241	-1.43916	-1.30016	-1.26044
C2orf79	-1.13342	-1.61134	-1.0266	1.14654
C2orf82	1.11861	1.60432	1.07403	1.63572
C3orf10	-1.07245	-1.65257	-1.13818	1.03128
C3orf14	1.11943	1.51839	1.22224	-1.05328
C3orf21	1.27889	1.40669	1.47889	1.61124
C3orf26	-1.22153	-1.57979	-1.01623	-1.21806
C3orf31	1.09736	1.34502	1.06562	1.28254
C3orf34	1.40474	-1.39628	1.581	1.41662
C3orf37	-1.04552	1.19972	1.25714	1.56765
C3orf39	-1.33366	1.00324	-1.53619	-1.04946
C3orf52	-1.14227	-1.24751	-1.30633	-1.46277
C3orf58	-1.10575	-1.47959	-1.06009	-1.05142
C3orf59	1.10581	-1.20648	-1.11368	-1.41941
C4orf29	1.01368	1.03944	1.25712	1.58209
C4orf34	1.21586	1.82188	1.37082	2.10792
C4orf46	-1.0131	-1.31397	-1.23585	-1.52326
C5orf13	-1.09781	1.78552	1.30728	1.85601
C5orf15	1.00466	1.1314	1.23075	1.83965
C5orf21	-1.01833	1.8194	1.31522	1.66208
C5orf28	1.22789	1.22629	2.65768	2.0724
C5orf32	1.11443	1.41854	-1.50334	-1.40847
C5orf35	1.01449	1.37368	-1.27821	-1.52038
C5orf39	1.12897	-1.70978	1.07472	-1.19932
C5orf51	1.02239	1.00571	-1.37729	-1.40078
C5orf53	1.12574	1.50174	1.15034	1.57686
C5orf62	-1.21653	1.33779	1.07679	1.70133
C6orf1	-1.0229	-1.22868	-1.24401	-1.41745
C6orf111	-1.06403	-1.47798	1.03742	1.05225
C6orf115	-1.24449	-1.13288	-1.39099	-1.33708
C6orf130	1.21832	1.31746	1.19726	1.06294
C6orf136	1.47557	1.38616	1.8405	1.264
C6orf153	-1.26703	-1.33274	1.03613	1.06963
C6orf160	-1.01069	1.05884	-1.74556	-1.73844
C6orf170	1.42146	1.18276	1.84775	1.59582
C6orf211	-1.06113	-1.27792	-1.00908	-1.02496
C6orf47	1.21768	1.49555	1.59469	1.74519
C6orf48	1.4377	1.92067	-1.14194	-1.04063
C6orf57	-1.00419	1.2742	1.03234	1.30048
C6orf62	1.04154	-1.19453	-1.19966	-1.28412
C6orf64	-1.03619	1.19491	1.31561	1.44909
C6orf66	-1.14124	-1.45278	-1.11819	-1.63449
C6orf72	1.22752	1.27454	1.37664	1.25561
C7orf20	1.0944	-1.09917	-1.06486	-1.26006
C7orf26	-1.17864	-1.36636	-1.57186	-1.86205
C7orf27	1.32501	1.42	2.02037	1.9921
C7orf28B	1.14184	1.34502	-1.05072	-1.08048
C7orf30	-1.04357	1.01905	1.00569	-1.14991
C7orf36	1.17985	-1.07826	1.12669	-1.20902
C7orf40	1.29094	1.30168	-1.10198	-1.24762
C7orf42	-1.01799	-1.32585	-1.49726	-1.43955
C7orf43	-1.1177	-1.68759	-1.11386	-1.45127
C7orf44	1.2691	1.80564	1.32443	1.47799
C7orf47	-1.07525	-1.23213	-1.23369	-1.12651
C7orf50	1.27045	1.5739	1.73803	1.52203
C7orf59	1.04871	1.07419	1.24632	1.3146
C7orf70	-1.02206	1.09312	-1.22117	-1.39041
C8orf37	1.46506	1.20647	1.98798	1.79361
C8orf38	-1.15134	-1.35758	-1.13184	-1.69735
C8orf40	1.18891	1.58932	1.08012	1.33942
C8orf45	1.7383	1.38779	2.72832	2.75387
C8orf55	1.16839	1.01183	1.59933	1.68901
C8orf59	1.05122	1.06124	-1.18055	-1.38281
C9orf10OS	-1.1239	-1.24068	-1.47412	-1.63481
C9orf119	1.26947	1.49688	1.1535	-1.01793
C9orf127	1.21409	1.27877	1.50913	1.83289
C9orf130	1.58088	1.2648	1.93149	1.78839
C9orf140	-1.10096	-1.28708	-1.24844	-2.03277
C9orf142	-1.03506	-1.38774	-1.07953	-1.31963
C9orf167	-1.29509	-2.08496	-2.05247	-2.64273
C9orf21	1.07317	-1.09554	-1.42356	-1.3887
C9orf23	1.23737	1.40864	-1.02327	1.1288
C9orf25	-1.08668	-1.21281	-1.13545	-1.57706
C9orf30	-1.04297	-1.05639	-1.62303	-2.23571
C9orf40	-1.01854	1.27343	1.01254	1.05334
C9orf45	1.15947	1.22466	1.60327	1.60897
C9orf46	-1.18303	1.20517	1.01782	-1.12996
C9orf64	1.52854	1.92029	1.30097	1.34785
C9orf69	-1.07355	1.266	-1.44043	-1.17731
C9orf78	-1.08182	1.27911	1.0307	1.16786
C9orf80	1.62034	1.32958	2.30181	2.16127
C9orf86	-1.06072	-1.43407	-1.23487	-1.45162
C9orf90	1.29241	1.47462	1.42065	1.29959
C9orf91	1.36849	1.88967	1.07452	1.20759
CAB39	-1.02311	-1.20004	-1.13763	-1.26392
CABLES1	-1.03142	-1.14445	-1.03397	-1.1892
CACNA1H	1.65629	2.33492	1.50354	1.16335
CACNB3	1.06855	3.06079	1.48147	2.29161
CALCOCO2	1.05005	1.52155	1.04475	1.42822
CALM1	-1.2849	1.59314	-1.45959	-1.06246
CALR	-1.4776	-2.7	-2.02762	-1.65579
CALU	-1.2423	-1.26825	-1.72927	-1.42386
CAMK2G	-1.16881	1.50547	1.19196	1.47109
CAMK2N1	1.17577	-1.16554	-1.40478	-2.06533
CAMLG	1.02748	1.28818	1.02126	1.0782
CAMSAP1	1.13209	1.2625	1.06694	-1.09826
CAMSAP1L1	-1.03287	-1.07893	-1.0649	-1.17969
CAND1	-1.325	-1.50488	1.06217	1.0589
CANT1	-1.11942	-2.02698	-1.61542	-2.08068
CANX	-1.20321	-1.99157	1.10174	1.26341
CAP1	-1.24041	-1.64744	-1.40079	-1.37064
CAP2	-1.11661	1.44722	1.11283	1.16282
CAPG	1.01841	1.54077	-1.05419	1.52144
CAPN1	1.20566	1.31	1.40585	1.64079
CAPN11	1.06884	-1.24254	1.34819	1.38033
CAPN12	1.25325	1.69392	1.27508	1.7533
CAPN5	-1.07955	2.13526	1.66786	2.07588
CAPNS1	-1.00449	1.31591	-1.39646	-1.26711
CAPRIN1	-1.10037	-1.26888	-1.39652	-1.37608
CAPRIN2	-1.02478	-1.32679	-1.08748	-1.34749
CAPZA2	-1.1357	-1.46691	-1.18911	-1.30572
CAPZB	-1.35527	-1.91448	-1.3617	-1.35271
CARD10	1.34682	-1.16569	1.04858	-1.23413
CARHSP1	1.1386	-1.20979	1.47068	1.50636
CARM1	-1.01078	1.36846	-1.08772	-1.18378
CARS	1.6931	1.92729	1.35189	1.98386
CASC3	-1.05779	-1.0994	-1.71072	-1.59074
CAST	-1.21357	-1.26377	-1.22867	-1.04692
CAT	-1.00939	-1.92709	1.03164	-1.04027
CATSPER2	1.95265	1.12295	2.61294	2.51181
CAV1	-1.00667	-1.11689	-1.37587	-1.27135
CAV2	1.10754	-1.17852	1.05254	-1.02495
CBFB	-1.08421	-1.70738	-1.12442	-1.73573
CBL	1.17454	1.01001	-1.17073	-1.37798
CBLL1	-1.0157	-1.09675	-1.04416	-1.23365
CBS	2.7858	3.93001	1.20039	1.73409
CBX4	1.01317	1.00863	-1.23694	-1.57719
CBX8	-1.35789	-1.3328	-1.427	-1.21104
CCAR1	-1.03475	-1.67895	-1.06874	-1.43672
CCBE1	1.84417	1.17404	2.64271	2.92008
CCDC102A	1.15505	2.32111	1.29486	1.65887
CCDC106	1.47453	1.5774	2.12017	2.66103
CCDC109A	1.02209	1.02451	-1.45067	-1.31952
CCDC115	-1.29774	1.36701	-1.36964	-1.06928
CCDC117	-1.42616	-1.4809	-1.36483	-1.64037
CCDC12	-1.11391	-1.07334	1.15644	1.4154
CCDC125	2.02597	1.37385	2.98017	3.21326
CCDC128	1.12435	1.24206	1.14646	1.34687
CCDC130	1.45702	1.05993	1.89976	1.57537
CCDC137	1.17583	1.04304	1.77152	1.38088
CCDC16	1.11569	-1.13346	1.15838	-1.01362
CCDC21	1.22504	1.70554	1.80504	1.91054
CCDC24	1.47912	2.3036	1.58701	2.62473
CCDC28A	1.13915	1.82968	1.08041	1.50385
CCDC34	-1.45543	-1.58546	1.19652	1.28291
CCDC43	-1.23317	-1.32016	-1.13314	-1.02971
CCDC47	-1.05792	-1.45902	-1.23684	-1.31795
CCDC53	1.14541	1.50804	-1.13205	-1.03706
CCDC55	1.20398	-1.27662	1.18507	-1.1551
CCDC58	-1.08317	-1.67549	-1.01085	-1.70128
CCDC59	-1.14947	-1.0996	-1.26879	-1.21696
CCDC6	1.02224	1.2147	-1.22551	-1.15655
CCDC72	-1.04188	-1.04696	-1.26142	-1.26054
CCDC74B	-1.22969	-1.15736	-1.06569	-1.39565
CCDC84	1.3064	-1.31741	1.51636	-1.03384
CCDC86	-1.22178	-1.87585	-1.41612	-1.75388
CCDC88C	-1.10901	-1.3252	-1.45113	-1.5569
CCDC90B	1.26677	1.44443	-1.03255	1.05754
CCDC92	1.58728	1.74395	2.0403	2.09551
CCDC93	1.07525	1.38968	1.11314	1.26125
CCDC97	-1.10374	-1.35593	-1.51959	-1.96105
CCL5	1.15923	18.903	1.533	4.83548
CCNA2	-1.33674	-2.02201	-1.19972	-1.38712
CCNB1	-1.47747	-1.97786	-1.31311	-1.21124
CCNC	-1.24532	-1.18609	-1.00019	1.08931
CCND2	1.14417	1.93774	-1.0721	-1.0457
CCND3	-1.04675	1.00308	1.5849	1.38654
CCNE1	-1.26912	-1.3658	-1.11629	-1.19976
CCNF	-1.08333	-1.62053	1.23213	1.06415
CCNG1	-1.14428	1.21797	-1.24564	1.39831
CCNI	1.20993	1.84636	1.23528	1.29763
CCNJL	1.0184	-1.17462	-1.62761	-1.59619
CCNK	-1.26556	-1.94666	-1.7834	-2.19995
CCNL1	1.08204	-1.29433	1.23515	1.1196
CCS	1.07893	1.09693	1.37068	1.53129
CCT3	-1.22609	-1.18673	1.07206	-1.00502
CCT4	-1.2432	-1.3511	-1.02374	-1.01417
CCT5	-1.18786	-1.50771	-1.23883	-1.24756
CCT6A	-1.25438	-1.07176	-1.13164	-1.08641
CCT7	1.02626	1.11166	1.04437	1.07264
CCT8	-1.16588	-1.33021	-1.05688	-1.21849
CD164	-1.05481	-1.70772	-1.12069	-1.19438
CD24	-1.21615	-1.07086	-1.17903	1.44564
CD2AP	-1.03737	-1.39191	-1.11358	-1.29729
CD2BP2	1.158	-1.29079	-1.01528	-1.15081
CD320	1.16391	-1.08562	1.1628	-1.16609
CD44	-1.25242	-1.28256	-1.18407	-1.1299
CD47	1.08076	1.14659	1.11164	1.17568
CD58	1.05349	1.22391	-1.06729	-1.04226
CD59	1.0368	-1.51658	1.03645	-1.18508
CD68	-1.14473	-1.08719	-1.50778	-1.46032
CD70	1.12414	1.57744	-1.29164	-1.23837
CD81	1.11231	1.44854	1.27927	1.43879
CD97	1.15282	-1.63588	1.25958	1.27214
CD99	-1.04895	1.35155	-1.15574	1.14968
CD99L2	1.1464	2.20747	1.12014	2.01309
CDAN1	1.48067	1.46872	2.09699	1.99651
CDC16	1.13151	1.38341	1.17866	1.32036
CDC23	1.02203	1.23113	1.03109	1.14291
CDC25A	-1.32022	-1.73369	-1.22609	-1.57866
CDC25B	-1.02436	-1.07143	-1.66313	-1.04722
CDC2L1	-1.00217	-1.42019	-1.17785	-1.29389
CDC2L2	1.05168	1.16088	1.53264	1.64917
CDC2L5	1.10732	1.21756	1.16681	1.07056
CDC2L6	1.07744	2.04328	-1.01631	1.59693
CDC34	-1.08069	-1.29258	-1.26489	-1.54857
CDC37	1.03831	-1.2678	1.42371	1.31182
CDC42	-1.24063	-1.586	-1.34418	-1.18808
CDC42BPA	1.10759	1.39069	1.09957	1.10075
CDC42BPB	-1.21716	-1.15797	-1.87743	-1.52347
CDC42EP1	1.44434	1.49523	1.08388	-1.05937
CDC42SE1	1.13198	-1.40332	1.27341	-1.32975
CDC45L	-1.15563	-1.39563	1.2544	1.29866
CDC5L	-1.24353	-1.449	-1.23036	-1.37297
CDC7	-1.01871	-1.19911	1.15503	-1.14668
CDCA3	-1.14078	-1.43096	-1.1128	-1.42521
CDCA4	1.03285	-1.18757	-1.13559	-1.097
CDCA7	1.0125	1.22005	1.13721	1.15894
CDCA7L	-1.18818	-1.33266	-1.26734	-1.13439
CDCP1	1.13567	1.10332	-1.22511	-1.26578
CDK10	1.11408	-1.00035	1.37872	1.34764
CDK2	-1.06799	-1.30342	-1.07798	-1.41871
CDK4	-1.27293	-1.11733	-1.38575	-1.23413
CDK5RAP2	-1.01632	-1.0316	1.18609	1.25463
CDK5RAP3	1.28515	1.14426	1.4763	1.54138
CDK6	1.14869	1.23273	1.36792	1.13841
CDK7	1.28993	1.01822	1.05383	-1.23714
CDK8	-1.13011	-1.1799	-1.35112	-1.36034
CDK9	1.31241	1.06817	1.30025	1.07362
CDKN1A	1.18163	1.12452	1.82406	1.21893
CDKN2AIP	-1.36848	-1.90161	-1.38394	-1.34799
CDKN2AIPNL	1.5921	1.37696	2.29734	2.33549
CDKN3	-1.06458	-1.10357	-1.13831	-1.49688
CDR2L	1.1612	2.08943	1.69351	1.593
CDV3	1.0009	1.16947	-1.0705	-1.04849
CEBPB	2.33633	2.63457	1.20462	1.5466
CEBPG	2.04413	2.85132	-1.1442	1.05577
CEBPZ	-1.1237	-1.16086	-1.02057	-1.05511
CECR7	1.16036	1.54274	1.38473	1.22225
CELSR3	1.35675	1.50866	1.35326	1.66721
CEND1	-1.05213	-1.40734	-1.16296	-1.68582
CENPB	1.40811	1.37278	1.55472	1.20817
CENPE	-1.08351	-1.86905	1.02524	-1.22767
CENPF	1.06765	-1.54587	-1.08635	-1.18655
CENPH	-1.03262	-1.35323	-1.0073	-1.27302
CENPI	-1.18256	-1.54736	-1.1554	-1.27136
CENPJ	-1.0836	-1.42439	1.13194	-1.094
CENPK	1.02987	-1.37206	-1.02106	-1.37078
CENPT	-1.3021	-1.79264	-1.57829	-1.7027
CENTA1	1.07061	2.15455	1.52007	1.27975
CENTB2	1.14677	1.31384	1.04757	-1.08063
CENTG2	1.01124	1.28066	1.08812	1.04927
CEP135	1.16812	1.01701	1.37119	1.17548
CEP164	-1.01066	-1.14226	-1.25072	-1.33998
CEP27	1.66673	1.24766	2.73441	2.26885
CEP55	-1.17834	-1.50105	-1.42507	-1.33131
CEP70	-1.05708	1.49505	1.18697	1.89841
CERK	1.00086	1.35718	1.10059	1.04153
CETN3	-1.20669	-1.10396	-1.21381	-1.28955
CFD	1.26523	1.33162	1.32122	1.82897
CFDP1	-1.10569	1.15648	1.02484	1.25221
CFL1	1.02104	-1.11325	-1.0376	-1.05235
CFLAR	1.31646	2.09003	1.51619	1.67353
CGGBP1	-1.02707	-1.10542	1.02574	-1.03273
CHCHD10	-1.56565	-1.38487	-2.30173	-1.93989
CHCHD2	1.00131	-1.12061	-1.08614	-1.29628
CHCHD5	1.02868	1.12511	-1.06558	-1.20614
CHCHD7	-1.03515	-1.08788	1.20326	1.10585
CHD4	1.03394	-1.07464	-1.15153	-1.11483
CHD5	1.51867	-1.12394	1.64559	1.35259
CHD7	1.06905	-1.30934	-1.03243	-1.28864
CHEK1	-1.12432	-1.26078	-1.04036	-1.21998
CHEK2	-1.32146	-1.4537	-1.17185	-1.14195
CHERP	-1.01166	-1.44891	-1.15879	-1.44056
CHMP1A	-1.21885	-1.18165	-1.7003	-1.39405
CHMP2A	1.05572	1.10418	1.00384	1.30804
CHMP4B	-1.02265	-1.09117	-1.08346	-1.25732
CHORDC1	-1.34759	-1.47931	-1.01669	-1.85774
CHPF	-1.26384	-1.19614	-1.65773	-1.2549
CHPT1	-1.13384	1.14093	-1.23373	-1.09569
CHRAC1	1.01401	-1.08968	-1.28613	-1.50649
CHRNA5	1.3854	1.2103	2.07567	2.26091
CHRNB1	1.03013	1.16805	-1.38365	-1.04229
CHST12	1.15065	1.23185	1.4439	1.47545
CHST13	1.21427	3.23025	1.09164	1.15962
CHST15	1.20627	2.02243	1.26512	1.55803
CHST3	1.06823	1.57024	1.05811	1.02957
CHSY1	1.19963	1.09462	1.13538	1.18101
CHTF18	-1.0529	-1.84119	-1.15005	-1.49775
CHUK	-1.13076	1.11018	-1.18153	-1.09142
CIAO1	1.12918	1.32456	1.28866	1.22017
CIAPIN1	-1.18567	-1.35455	-1.18055	-1.14171
CIB1	1.07724	1.32594	1.07194	1.36906
CIB2	-1.21896	1.07534	-1.34287	-1.25896
CIC	-1.30864	-1.48693	-1.75112	-1.52652
CIP29	-1.27447	-1.89613	1.03929	1.06185
CIRBP	1.43108	-1.06558	-1.17086	-1.67607
CISD1	-1.18938	-1.25551	-1.21606	-1.49261
CITED2	-1.25339	-1.49857	-1.26465	-1.28824
CITED4	1.00194	-1.33368	-2.07528	-1.2996
CKAP4	-1.01436	1.71841	-1.23417	1.02232
CKAP5	1.0041	-1.26691	-1.07352	-1.15679
CKB	1.05732	1.0439	1.15101	1.55579
CKLF	-1.22987	-1.16636	-1.22447	-1.0717
CKMT1A	1.01662	2.81285	1.02103	1.12626
CKMT1B	1.03994	1.90636	1.04152	1.05936
CKS2	-1.17333	1.04741	-1.12521	-1.19006
CLASP2	-1.11971	-1.45536	-1.31737	-1.38937
CLCN7	1.36047	1.45187	-1.01429	1.50592
CLDN1	1.97697	1.73776	-1.13214	-1.71093
CLDN11	1.38363	1.84635	-1.08342	1.2461
CLDN12	1.1879	1.36704	1.071	1.30004
CLDN15	1.14332	1.08309	1.32189	1.1673
CLDN23	1.16457	1.38782	1.11896	1.30037
CLDN7	1.48901	1.09302	-1.04132	1.76573
CLEC16A	1.14958	2.11576	1.78584	1.59667
CLIC1	-1.24194	-1.26107	-1.21723	1.02097
CLIC3	-1.00602	1.29951	1.15239	1.72217
CLIC4	1.35901	1.79004	-1.03488	1.1542
CLINT1	-1.21944	-1.62526	-1.35594	-1.5742
CLIP2	-1.17988	1.09837	-1.40362	-1.11239
CLK1	1.19198	-1.35842	-1.00376	-1.16116
CLK3	1.2088	1.35235	1.34827	1.40195
CLK4	-1.083	-1.38185	-1.07786	-1.35074
CLMN	-1.00001	-1.11459	-1.25799	-1.0817
CLN3	-1.22366	-1.28757	-1.70369	-1.23399
CLN6	-1.15045	-1.31341	-1.47507	-1.45567
CLNS1A	-1.03473	1.23083	-1.0875	-1.10679
CLOCK	1.20386	-1.07874	1.48448	1.36227
CLPTM1	-1.29633	-1.44057	-1.45653	-1.51636
CLTA	-1.23281	-1.5202	-1.22765	-1.29264
CLTC	-1.14119	-1.48606	-1.18688	-1.15801
CLUAP1	1.07481	1.23798	1.1959	1.32971
CMPK1	-1.21199	-1.31661	-1.19774	-1.48972
CMTM4	1.18229	1.57516	1.3996	1.4945
CMTM6	-1.313	-1.30117	-1.82045	-1.38926
CMTM7	1.17414	1.42782	1.11301	1.47707
CNDP2	1.08297	1.28229	1.03457	1.17937
CNIH4	-1.12381	-1.04465	-1.27616	1.04065
CNKSR3	1.17321	1.07309	1.19976	-1.05912
CNN3	-1.13502	1.17934	-1.15636	-1.03175
CNNM3	1.13042	1.25932	1.22164	1.20727
CNOT3	-1.5313	-2.45968	-2.08043	-2.33448
CNOT6	-1.15285	-1.05484	-1.02842	1.40353
CNOT7	-1.10614	-1.22172	-1.19918	-1.41553
CNPY2	-1.0368	1.0007	-1.16435	-1.14335
CNPY3	1.00205	-1.53554	1.00907	-1.06804
CNTROB	-1.15069	-1.51956	-1.4383	-1.62473
COASY	1.0362	1.20593	1.26212	1.17864
COG5	1.24059	1.77396	1.12262	1.2839
COIL	-1.27109	-1.56186	-1.24066	-1.47291
COL4A3BP	-1.08669	1.19766	1.12232	1.27404
COL5A2	1.61096	-1.07404	1.58677	2.25189
COL7A1	1.41982	1.17501	1.94436	1.62586
COMMD1	1.05888	1.22956	1.10187	1.08854
COMMD2	1.32475	1.04206	1.34301	1.1196
COMMD7	1.17055	1.55902	1.19474	1.24608
COMMD9	-1.37033	-1.43966	-1.23184	-1.36668
COMT	1.31386	2.16214	1.54605	1.94159
COMTD1	-1.17791	-1.11426	-1.5744	-1.24209
COPA	1.2215	1.16332	1.52404	1.36592
COPB1	-1.17413	-1.31431	-1.27475	-1.07282
COPB2	1.16423	1.22204	1.32908	1.49827
COPE	-1.43238	-1.69784	-1.34371	-1.31771
COPG	-1.00134	-1.35643	-1.19013	-1.4729
COPS2	-1.08636	-1.28037	-1.21102	-1.26514
COPS5	1.0508	-1.09397	-1.03269	-1.18157
COPS6	1.08241	-1.37655	1.10892	-1.25263
COPS7A	1.04495	1.03705	1.07236	1.24308
COPS7B	1.23011	1.16886	1.51826	1.3199
COPZ1	-1.28345	-1.54045	-1.62386	-1.51047
COQ2	1.02522	-1.08719	1.15954	1.11473
COQ3	-1.08231	-1.43558	1.10981	-1.08337
COQ5	1.06462	1.09426	1.20334	1.52571
CORO1B	1.07375	1.19731	-1.02888	1.22013
CORO1C	-1.65065	-2.814	-1.66564	-1.84869
CORO6	-1.05474	-1.54668	-1.50547	-1.41589
COTL1	-1.1034	-1.4778	-1.80701	-1.57804
COX10	1.05246	1.44911	1.32177	1.38412
COX15	1.17123	1.28665	1.17142	1.03982
COX17	-1.0336	-1.22876	1.00129	-1.35188
COX19	1.39877	1.25021	1.77598	1.53691
COX5A	1.07532	1.14827	-1.04005	1.12239
COX5B	1.05543	1.41844	-1.0987	-1.07907
COX6B1	-1.11493	-1.01979	-1.07298	-1.34347
COX6C	-1.09373	-1.25326	-1.09425	-1.21033
COX7A2	-1.07241	-1.12749	-1.12349	-1.23298
COX7A2L	-1.02959	1.12939	-1.26729	-1.21564
COX7B	-1.25446	-1.42697	-1.39368	-1.52377
COX7C	-1.02826	-1.12295	-1.09651	-1.31827
CP110	1.02763	-1.05768	1.397	1.19718
CPNE1	-1.00483	1.09633	-1.09065	-1.05548
CPNE8	1.16787	1.28265	1.08542	1.05976
CPOX	-1.09997	1.12714	1.18723	1.10857
CPSF1	1.62542	1.70769	2.19157	1.88876
CPSF2	1.02837	-1.30891	-1.0467	-1.1127
CPSF4	1.15625	1.39194	1.09293	1.2793
CPT2	1.11525	-1.1853	1.34548	1.165
CPXM1	1.1285	-1.14112	-1.05841	-1.69495
CRCP	1.75827	1.53257	2.74678	2.59807
CREB1	1.48379	1.06913	1.85847	1.60819
CREBBP	1.3249	1.42673	1.15362	1.0167
CREBZF	-1.08126	-1.5971	1.14879	1.19114
CRELD2	1.06448	1.21185	1.74222	1.78888
CRIP1	1.08885	2.32676	1.25232	1.61926
CRIP2	1.0811	2.04523	1.29624	1.91688
CRKL	1.19242	1.14844	1.1369	1.06619
CRKRS	-1.06492	-1.51653	-1.14972	-1.32663
CROP	-1.17877	-1.52374	1.13119	-1.07954
CRSP9	-1.08128	-1.16293	-1.08691	-1.19599
CRTC2	-1.15379	-1.24633	-1.81487	-1.50304
CRTC3	1.40986	2.27093	1.22387	1.31325
CRY1	-1.05976	-1.0001	-1.28168	-1.31074
CRYAA	1.05091	1.76961	1.02759	1.05958
CS	-1.07949	-1.18031	1.05948	-1.12469
CSDA	1.25188	1.72826	1.1288	1.32566
CSE1L	-1.25197	-1.45287	-1.38566	-1.31269
CSF1	1.12408	1.59738	-1.51641	-1.43263
CSK	1.03504	-1.06776	-1.18605	-1.41734
CSNK1D	1.08759	1.01823	1.33145	1.29674
CSNK1E	1.27443	1.74364	1.37084	1.41846
CSNK1G2	1.12214	-1.12058	1.32361	1.19497
CSNK1G3	-1.06282	-1.04256	-1.22027	-1.2372
CSNK2A1	1.01071	-1.1141	-1.1542	-1.2609
CSPG4	1.16117	2.40964	1.68645	1.95583
CSRNP2	1.03396	1.62768	-1.05091	1.00408
CSRP1	-1.04598	1.4076	-1.46758	-1.33152
CSRP2	-1.15336	1.81001	-1.17292	-1.05046
CST3	-1.14414	1.08506	-1.45696	-1.54747
CSTB	-1.10051	1.46958	-1.51624	-1.08729
CSTF3	-1.02268	-1.34622	1.33889	1.12769
CTCF	-1.05496	-1.37367	-1.17316	-1.37804
CTDSP2	1.29236	1.89672	1.50394	1.91651
CTDSPL	-1.02614	1.53374	1.18163	1.44489
CTGF	1.48603	1.52883	1.06302	-1.66613
CTGLF3	1.34885	1.33645	1.81144	1.92779
CTGLF7	1.03548	1.11252	1.1898	1.17839
CTH	1.49555	2.02279	-1.04309	1.2238
CTHRC1	-1.19134	2.41243	-1.00768	2.02625
CTNNA1	1.21359	1.51838	1.07227	1.42021
CTNNAL1	-1.53043	-2.15111	-1.89306	-1.80053
CTPS	1.12128	-1.107	-1.16506	-1.43117
CTR9	-1.22741	-1.7013	-1.31641	-1.3716
CTSA	-1.16746	1.23002	-1.77846	1.04968
CTSB	-1.00041	1.94452	1.07646	1.98464
CTSC	-1.03628	-1.13663	-1.04751	-1.25437
CTSL1	1.39747	1.98572	1.61781	1.57177
CTSL2	-1.17669	-1.11418	-1.03324	1.49362
CTSO	1.02513	2.03904	1.16513	1.59223
CTSZ	1.18699	1.64076	1.28947	2.07365
CTTN	-1.03124	-1.24393	1.00925	-1.05776
CUEDC1	1.86535	2.09178	2.39724	2.00369
CUL1	-1.09643	-1.46678	-1.0663	-1.27999
CUL4A	-1.0562	-1.17044	1.0493	-1.10605
CUL4B	-1.07819	-1.34086	-1.21282	-1.25628
CUTA	1.07838	1.1931	1.0406	1.14811
CUTC	-1.1853	-1.53041	-1.26244	-1.18213
CWC15	-1.18761	-1.27465	1.07516	1.03247
CWC22	-1.1116	-1.49596	-1.09057	-1.33581
CX3CL1	1.92347	6.47992	1.22137	3.03791
CXorf12	1.29011	1.26709	1.19522	1.73374
CXorf26	1.0088	-1.11264	-1.06404	-1.16065
CXorf39	-1.2542	-1.48888	-1.03381	-1.16931
CXorf40A	1.04585	1.2608	-1.00068	-1.00205
CXorf57	-1.12665	-2.05263	1.09475	-1.44959
CXXC1	1.2033	-1.00516	1.46172	1.10588
CXXC5	-1.19816	-1.12707	1.05783	1.10448
CYB561D1	1.21027	1.0711	1.2754	1.21858
CYB5A	-1.01315	2.19494	1.17156	-1.0017
CYB5B	-1.12357	-1.39053	-1.04345	-1.0442
CYB5D1	-1.10472	-1.21014	-1.41406	-1.58718
CYB5R2	-1.12631	1.864	-1.04322	1.28421
CYB5R3	1.12316	1.67124	1.03559	1.33634
CYB5R4	-1.1846	-1.22779	-1.48702	-1.44738
CYBA	-1.09097	-1.20447	-1.19571	1.00708
CYC1	1.11694	1.25848	1.26052	1.20495
CYCS	-1.10958	-1.42749	-1.08054	-1.26675
CYCSL1	1.00112	-1.14212	1.115	-1.17779
CYFIP1	-1.13571	-1.35694	-1.34621	-1.2491
CYLN2	-1.34229	-1.18127	-1.82691	-1.68268
CYP1B1	1.01643	-1.19549	1.00788	-1.69118
CYP26B1	1.22254	1.4844	1.46231	1.16015
CYP51A1	-1.007	-1.6953	-1.30522	-1.12667
CYR61	1.35128	1.50289	1.22651	1.47537
CYTH3	-1.04462	1.43576	-1.29538	-1.07259
D2HGDH	1.36511	-1.10344	1.99512	2.30576
DACT2	-1.15688	-1.69747	-1.05896	-1.56191
DAD1	1.03536	1.11997	1.08094	1.09253
DAGLB	1.33368	1.3203	1.35066	1.27593
DAP3	-1.03485	-1.06712	-1.27504	-1.32422
DARS	1.08657	1.124	-1.1611	-1.18153
DAXX	-1.23556	-1.5621	-1.36345	-1.50694
DAZAP2	-1.19703	-1.17149	-1.08086	-1.02478
DBI	-1.27154	-1.14827	-1.33741	1.07915
DBN1	1.1215	-1.04476	1.38082	1.29311
DBNDD1	1.11739	1.75837	1.23203	1.41266
DBNL	1.1308	1.03203	1.15447	-1.02862
DCAF10	1.11858	1.79294	1.01211	1.08584
DCAF15	-1.28374	-1.77126	-1.55547	-1.81415
DCAF7	-1.13648	-1.25753	-1.32131	-1.15447
DCAKD	1.33698	1.93476	1.57368	1.53074
DCBLD2	-1.06244	-1.27689	-1.06965	-1.10718
DCI	1.61858	3.10497	1.68019	2.02853
DCP2	1.00885	1.15162	1.12921	1.46108
DCTN2	1.17487	1.29055	1.01544	1.31568
DCTN3	-1.18146	-1.45822	1.13247	-1.034
DCTN4	-1.06734	-1.17579	-1.25596	-1.36529
DCTN5	-1.02363	-1.17748	1.027	-1.14743
DCTN6	-1.10941	-1.39674	-1.11581	-1.17261
DCTPP1	1.05203	1.4113	1.08502	1.05806
DCUN1D4	-1.02681	1.10602	-1.06084	1.19688
DCUN1D5	-1.20124	-1.25476	-1.2214	-1.34062
DDAH1	-1.30786	-1.66546	-1.48345	-1.6401
DDAH2	1.34039	2.4368	1.08829	2.23508
DDB1	1.09399	1.02636	1.29696	1.36728
DDIT3	1.76379	2.13517	-1.02097	1.16501
DDIT4	3.09453	4.69206	1.32267	2.32857
DDOST	1.249	1.63618	1.05035	1.4606
DDT	1.2288	1.1612	-1.09614	1.04755
DDX1	-1.28519	-1.43368	-1.22404	-1.06835
DDX10	-1.15051	-1.31601	-1.18919	-1.25063
DDX18	-1.07672	-1.22477	-1.26395	-1.44327
DDX19B	1.02747	1.30884	1.06262	1.30086
DDX21	-1.12511	-1.38683	-1.73946	-1.85022
DDX23	-1.19266	-1.64126	-1.08904	-1.02146
DDX24	-1.59504	-1.70342	-1.43166	-1.37492
DDX39	-1.24434	-1.92932	-1.28923	-1.63623
DDX3X	-1.1276	-1.92458	-1.44677	-1.67515
DDX43	1.07775	1.69593	-1.11898	1.08113
DDX47	-1.07771	-1.27825	-1.23334	-1.20592
DDX5	1.00119	-1.37572	1.08813	-1.02662
DDX51	1.59245	1.32572	2.42178	3.06502
DDX52	-1.15515	-1.29887	-1.0411	-1.21586
DDX56	-1.09195	-1.28795	-1.22463	-1.27781
DECR1	-1.06979	-1.32032	1.20185	1.16313
DEDD	-1.21867	-1.47744	-1.34582	-1.2203
DEDD2	1.17156	1.12715	1.39545	1.07074
DEK	-1.12412	-1.22653	-1.08927	-1.12069
DEM1	1.39467	1.06088	1.99694	2.34152
DENND4B	1.03454	-1.26109	-1.46778	-1.69271
DENND5A	1.11648	1.23107	-1.09083	1.01585
DENND5B	-1.01367	1.70223	1.34767	1.52337
DENR	1.15426	-1.09404	1.28028	1.04189
DEPDC6	-1.08664	1.27265	1.01548	1.64988
DERA	1.04527	1.31402	1.07933	1.29631
DERL1	-1.01403	-1.20618	-1.38518	-1.15271
DERL2	1.14208	1.04258	1.18895	1.19854
DEXI	-1.01167	1.74319	1.30369	1.50362
DFNA5	1.23935	3.66136	-1.00833	1.73499
DGAT1	1.12189	1.27395	1.21438	1.38985
DGCR2	-1.06828	-1.33446	-1.24287	-1.78899
DGCR5	1.02465	2.38011	1.05089	1.37795
DGCR8	1.03026	-1.05138	-1.11857	-1.44219
DHCR24	-1.44683	-2.12727	-1.05909	1.28654
DHCR7	-1.18643	-1.97245	-1.87978	1.37565
DHPS	-1.13968	-1.16297	-1.30907	-1.15062
DHRS3	1.14163	2.33389	-1.00801	2.03498
DHRS4	-1.12743	1.78004	-1.13606	1.04467
DHRS4L2	-1.03982	1.44857	1.04221	-1.03803
DHX15	-1.22306	-1.60253	-1.06021	-1.10618
DHX16	-1.05865	-1.27978	1.04836	-1.10783
DHX29	-1.40524	-1.77392	-1.4799	-1.41987
DHX30	-1.05023	-1.43316	-1.19721	-1.34836
DHX32	1.1165	1.17716	1.35813	1.55743
DHX33	-1.08009	1.03644	-1.24791	-1.33387
DHX36	-1.02081	-1.0787	-1.22387	-1.25192
DHX9	-1.07682	-1.22328	-1.1659	-1.1533
DIAPH1	-1.29313	-1.75008	-1.17516	-1.10451
DIMT1L	1.16321	1.62601	1.06048	-1.1318
DIP2B	-1.03213	-1.09301	1.01783	1.09654
DIS3L	1.10118	1.64913	1.12512	1.35329
DISP1	1.10343	1.87577	1.21388	1.48372
DISP2	-1.15878	-1.42759	-1.5173	-1.98227
DKC1	-1.0277	-1.46332	-1.24127	-1.40609
DKFZp434K191	1.09587	1.06808	1.6322	1.67042
DKFZp761P0423	1.25092	-1.60828	-1.16525	-1.59618
DKK1	1.034	-1.5732	-1.12328	-1.2321
DKK3	1.01988	1.16038	1.11034	1.24215
DLAT	-1.26787	-1.49945	-1.30211	-1.38777
DLEU1	-1.15291	-1.56025	-1.08806	-1.39481
DLEU2	1.09755	-1.38927	-1.05713	-1.30811
DLG1	-1.18243	-1.48773	-1.10011	-1.25302
DLG4	1.16763	-2.08241	-1.24969	-2.92535
DLK2	1.30599	1.50435	1.28881	1.4159
DLL1	1.0397	1.92895	1.0452	-1.03492
DLL3	1.01179	1.29534	-1.01624	1.07417
DMAP1	-1.21994	-1.20566	1.07304	1.46715
DMC1	1.85499	1.2056	2.61977	2.13253
DMTF1	1.29696	1.13171	1.27487	1.47562
DNAJA1	-1.29469	-1.17972	1.24227	1.05433
DNAJA3	1.15585	1.30918	1.1621	1.12804
DNAJA4	-1.13341	1.62857	1.06733	1.02087
DNAJB1	-1.44426	-1.1409	-1.76338	-1.41456
DNAJB11	-1.02152	-1.13983	1.02808	1.03126
DNAJB6	-1.07571	-1.19512	-1.12718	-1.21774
DNAJC10	1.01983	1.00579	-1.22389	-1.19028
DNAJC2	-1.34943	-2.38422	-1.28104	-1.86175
DNAJC24	-1.23551	-1.18708	-1.30549	-1.31999
DNAJC27	1.08711	1.09419	1.24626	1.33201
DNAJC30	1.16125	-1.04767	1.38792	1.31365
DNAJC5	1.06427	-1.18738	-1.05946	-1.3943
DNAJC7	-1.3445	-1.4918	-1.27714	-1.40544
DNAJC8	-1.17486	1.01359	1.11194	1.16512
DNAL4	1.02927	1.46602	1.09358	1.24537
DNASE2	1.50777	2.62277	1.37785	2.24003
DNCL1	-1.15344	-1.08223	-1.27199	-1.35171
DNLZ	1.3576	1.7444	1.24861	1.32502
DNM1L	-1.03657	-1.03348	-1.06371	-1.04189
DNM2	-1.11899	-1.37701	-1.1818	-1.4402
DNMT1	-1.02709	-1.15254	1.29719	1.13048
DNPEP	-1.05518	1.71763	-1.07708	1.02129
DNTTIP1	1.24153	1.51606	-1.03118	1.00189
DOCK10	-1.06901	1.52489	1.09262	1.2273
DOHH	1.03516	-1.5493	1.02608	-1.74171
DOLK	-1.09996	-1.357	-1.30138	-1.24506
DOLPP1	1.15132	-1.03414	1.37901	1.25193
DOPEY2	1.3165	1.57443	1.34432	1.91288
DPAGT1	1.26562	1.05074	1.37078	1.43933
DPH3	1.04952	-1.26853	-1.10921	-1.5256
DPM1	-1.17403	-1.57071	-1.0274	-1.16863
DPM3	-1.06761	-1.61429	-1.00454	1.38138
DPP7	1.23877	1.86086	1.04012	1.30889
DPP9	-1.12955	1.05296	-1.68015	-1.49517
DPY19L1	-1.09854	-1.47771	-1.00625	-1.06136
DPY30	-1.0763	-1.04817	-1.03097	-1.18755
DPYSL2	1.20312	1.76192	1.22778	1.24482
DPYSL4	1.05854	1.48906	1.35794	1.33668
DR1	1.00755	1.23889	-1.04401	-1.32385
DRAP1	-1.10977	-1.36862	-1.35239	-1.5312
DRG1	-1.24705	-1.49889	-1.16539	-1.31236
DSN1	-1.44369	-1.43873	-1.2064	-1.09622
DSTN	-1.13989	-1.25812	-1.28686	-1.27904
DTL	-1.39248	-1.73132	-1.39156	-1.44945
DTWD2	1.65791	1.40275	2.74185	2.74143
DTX2	1.11199	1.09611	1.26045	1.10558
DULLARD	-1.2561	-1.39756	-1.7282	-1.8849
DUS1L	-1.24012	-1.26588	-1.32532	-1.25659
DUS3L	-1.12822	-1.47004	-1.2601	-1.2998
DUSP1	1.22567	1.28817	1.27131	1.42791
DUSP12	1.07874	-1.01187	-1.04391	-1.26147
DUSP14	-1.38909	-1.28559	-1.32707	-1.56553
DUSP19	1.66827	1.16999	2.24831	2.69208
DUSP22	1.06538	1.45397	1.12007	1.20216
DUSP23	-1.02215	1.47759	1.0368	1.16655
DUSP28	1.1849	1.55855	1.16723	1.34948
DUSP3	1.04983	1.37394	-1.12493	-1.03565
DUSP5	1.68281	-1.09172	-1.15703	-1.61905
DUT	-1.05989	-1.21398	1.04694	1.07939
DUXAP3	1.82485	1.12942	2.65436	2.12473
DVL1	-1.08591	-1.24528	-1.32643	-1.55592
DVL3	-1.05949	-1.04769	-1.11773	-1.39287
DYM	1.00657	1.11443	-1.39847	-1.29019
DYNC1H1	1.12446	-1.06098	-1.26062	1.03579
DYNLL1	-1.18299	1.0375	-1.18823	-1.35794
DYNLL2	1.23488	1.03659	1.46364	1.21344
DYNLRB1	-1.07723	-1.21059	-1.22811	-1.25624
DYNLT1	-1.20361	-1.0185	-1.36943	-1.17462
DYRK1B	1.04695	1.06873	-1.83098	-1.14125
DYRK4	-1.21781	-1.26589	-1.20157	-1.28944
E2F1	-1.30443	-1.22819	-1.57201	-1.28038
E2F2	-1.21572	1.15544	1.17516	1.32186
E2F4	1.15897	1.16478	1.19886	-1.19172
E2F5	-1.09358	-1.35389	-1.1891	-1.51391
E2F6	1.00976	1.23283	1.01456	1.0546
E4F1	1.91817	1.87034	2.36919	2.43681
EAPP	-1.29553	-1.35669	-1.23116	-1.05491
EARS2	-1.26457	-1.84404	-1.29503	-1.20597
EBI3	1.06652	4.04139	-1.19194	1.5025
EBNA1BP2	1.02068	-1.53573	1.22386	-1.1659
EBP	-1.13578	-1.37096	1.01789	1.6484
EBPL	1.10406	1.3435	1.36118	1.50363
ECD	-1.23272	-1.29367	-1.25337	-1.1273
ECH1	1.18533	2.36197	1.58036	2.3718
ECHDC1	-1.18931	-1.3024	-1.05	-1.26925
ECHDC2	1.46848	2.40607	1.54578	2.17802
ECHS1	1.18897	1.29684	1.37476	1.68035
EDARADD	1.07605	1.63495	1.303	1.93422
EDC4	-1.02726	1.17002	1.22222	1.29095
EDF1	1.11325	1.52803	-1.07141	-1.1142
EDG4	1.15036	1.49221	1.05443	1.87177
EDN1	1.51985	1.311	1.29823	-1.26921
EED	-1.03579	-1.23829	1.03617	-1.20501
EEF1A2	-1.00725	-1.45293	1.01789	-1.16175
EEF1B2	1.014	-1.08181	-1.0288	-1.06255
EEF1D	1.03785	-1.32753	1.07133	-1.14132
EEF1G	-1.04725	-1.25261	1.07491	1.09708
EEF2	-1.17077	-1.64056	-1.02806	-1.20781
EFCAB4A	-1.19749	1.03754	1.34789	1.2403
EFEMP2	1.27697	1.9144	1.77368	1.80365
EFHC1	1.07522	-1.39298	1.08367	-1.06449
EFHD2	-1.43328	-1.88481	-1.48684	-1.42481
EFNA1	-1.10047	1.41741	-1.08034	1.54311
EFNB2	-1.00106	-1.75366	1.43286	-1.2748
EFR3A	1.16589	1.1877	1.00372	-1.09916
EFTUD2	-1.49686	-2.09013	-1.74818	-1.29763
EGFR	1.23311	-1.08713	-1.14927	-1.16546
EGLN1	-1.21801	-1.39743	-1.157	-1.27468
EGLN2	1.19942	1.13465	1.28385	1.25121
EHBP1L1	-1.08258	-1.0972	-1.46709	-1.04471
EHD1	1.172	-1.06284	1.04854	-1.14342
EHD2	-1.35622	-1.49078	-1.50529	-1.35882
EHD4	-1.06666	-1.04303	-1.1377	-1.22006
EI24	-1.24041	-1.17439	-1.27298	-1.16453
EID2	-1.10768	-1.45204	-1.23911	-1.21072
EID2B	1.45156	-1.20285	1.9355	1.86522
EID3	-1.18189	-1.5281	-1.08487	-1.14491
EIF1	1.30065	1.3451	-1.10288	-1.12287
EIF2A	-1.23529	-1.60556	-1.05519	-1.29431
EIF2AK2	-1.09297	1.24725	1.09703	1.26981
EIF2AK3	-1.11	-1.25773	-1.32508	-1.29428
EIF2AK4	1.62015	1.36835	2.30805	1.9872
EIF2B1	1.01205	-1.08975	-1.0001	-1.20092
EIF2B2	-1.37978	-2.0629	-1.14794	-1.3747
EIF2B3	-1.23918	-1.3693	-1.21121	-1.41864
EIF2B4	-1.01655	1.06471	1.04356	1.19111
EIF2C1	1.35607	1.83189	1.2196	1.23174
EIF2C2	1.36795	1.52451	1.52235	1.3293
EIF3B	-1.16901	-1.3899	-1.04159	-1.01119
EIF3D	1.24071	1.29431	-1.05685	1.12853
EIF3E	-1.03154	1.14962	-1.12169	-1.06255
EIF3F	1.00353	1.09427	-1.24721	-1.21277
EIF3G	-1.29884	-1.67793	-1.01718	-1.12752
EIF3H	1.3749	1.32092	1.30071	1.06193
EIF3J	-1.21598	-1.41702	-1.11032	-1.19087
EIF3K	-1.10699	-1.28742	-1.12945	-1.21351
EIF3M	1.02823	1.03344	-1.09082	-1.27299
EIF4A1	-1.1776	-1.5248	-1.22257	-1.22148
EIF4A2	1.14075	1.21281	-1.01392	-1.28405
EIF4A3	-1.34276	-1.66221	-1.15983	-1.15726
EIF4B	-1.03114	-1.20041	-1.69636	-1.51434
EIF4E2	1.09718	-1.10537	1.00829	-1.43649
EIF4EBP2	-1.30535	-1.29609	-1.55377	-1.63092
EIF4G2	-1.09466	-1.01404	-1.19293	-1.16066
EIF4G3	1.11009	1.27485	1.15265	1.6575
EIF4H	1.10503	-1.19841	-1.01011	-1.23224
EIF5A	1.27739	-1.06827	1.3293	1.08631
EIF5A2	-1.21142	-1.07164	-1.40332	-1.1895
EIF5B	-1.07815	-1.1729	-1.02837	-1.05566
ELF1	1.0469	1.34654	-1.00557	1.16642
ELF4	1.50014	1.60023	1.56666	1.1194
ELK1	-1.07372	-1.08972	-1.14797	-1.29793
ELL2	-1.15664	-1.47697	-1.44607	-1.30308
ELMOD1	1.07646	-1.85167	1.23557	-1.58259
ELMOD2	1.10934	1.55624	1.0756	1.10625
ELOVL1	-1.15007	-1.2387	-1.2688	1.03321
ELOVL2	-1.28138	-1.94291	-1.35806	-1.96715
ELOVL5	-1.33496	-1.59659	-1.29169	-1.04024
ELP2	1.12907	1.2115	-1.02269	1.28597
EMD	1.37849	1.83699	1.43005	1.48584
EMG1	-1.06167	-1.41045	-1.27516	-1.46022
EMILIN2	1.2581	2.67286	1.19544	1.58938
EML3	1.48176	1.23697	1.65487	1.54688
EMP1	-1.18441	-1.94925	-1.521	-1.03313
EMP3	-1.3779	-1.3948	-1.30731	1.19447
ENC1	-1.12659	-1.58749	-1.20846	-1.9878
ENDOG	-1.42748	-1.93969	-1.09943	-1.41821
ENG	-1.13233	-1.04847	-1.25326	-1.32046
ENO1	1.01282	-1.13357	-1.02468	-1.07938
ENO2	-1.03261	-1.18555	-1.36599	-1.37863
ENO3	1.21643	1.77462	1.36592	1.58922
ENOPH1	-1.11313	-1.17748	-1.08031	-1.12408
ENOSF1	1.3731	-1.02664	1.21672	1.34859
ENSA	-1.40633	-1.91753	-1.13239	1.07194
ENTPD6	1.28994	-1.02259	-1.07239	-1.27203
EP400	1.2336	1.18707	1.37396	1.32501
EPAS1	-1.04271	-1.08797	-1.45288	-1.50335
EPB41L2	-1.0944	-1.18383	-1.24866	-1.2423
EPCAM	1.07439	-1.50373	-1.03722	1.01776
EPHA2	-1.34879	-2.76606	-2.09894	-2.90677
EPHB4	-1.07165	-1.16401	-1.6193	1.00321
EPM2AIP1	-1.11287	-1.43408	-1.08658	1.00445
EPOR	1.01771	1.14961	-1.33791	-1.05718
EPRS	1.65471	2.32373	1.32443	1.68319
EPS8	-1.03827	-1.37047	-1.08609	-1.09624
ERAL1	-1.06895	-1.30402	1.02479	-1.13425
ERAP2	-1.18376	1.97502	-1.02435	1.33703
ERCC1	1.04773	-1.2513	-1.16952	-1.36399
ERCC2	1.17059	1.48233	1.39919	1.1725
ERCC6L	-1.44285	-1.67973	-1.63788	-1.54896
ERF	-1.07721	-1.32619	-1.38793	-1.5192
ERGIC2	-1.06559	-1.37372	1.03938	-1.29514
ERGIC3	1.12334	1.17067	1.04952	1.04343
ERH	-1.20064	-1.29658	-1.27025	-1.27491
ERI3	1.173	1.17846	1.27026	1.20969
ERP29	1.34595	1.30916	1.12847	1.22497
ERRFI1	1.57369	1.22621	1.17141	1.06969
ESD	-1.12011	-1.03829	-1.30021	-1.37205
ESPL1	-1.23775	-1.70578	-1.24356	-1.23282
ESRRA	-1.28381	-1.2265	-1.5088	-1.97624
ESRRAP2	1.03831	1.45971	1.26831	1.20666
ESYT1	1.2377	1.4228	1.09363	1.42521
ETF1	1.08166	1.07681	-1.25423	-1.34824
ETFA	-1.03694	-1.31441	1.09003	-1.11065
ETFDH	1.06283	-1.07685	1.26276	1.15949
ETS2	-1.20386	-1.15257	-1.20512	-1.0942
ETV5	1.24367	1.70232	-1.24265	-1.01845
ETV6	1.01343	1.72761	1.04363	1.01901
EVI5	1.31893	1.15183	1.73467	1.70182
EVI5L	1.15764	1.82275	1.33039	1.49172
EVL	1.03063	1.67557	1.40052	1.7399
EVPL	1.00913	1.13863	1.23389	1.40658
EWSR1	1.09684	-1.45919	1.05672	-1.15069
EXOC4	1.08988	1.35071	1.11084	1.41384
EXOSC10	-1.02662	-1.13346	1.14618	1.19166
EXOSC2	1.04131	1.01635	1.3831	1.17216
EXOSC4	-1.15778	-1.28038	-1.20302	-1.41312
EXOSC6	1.24878	-1.33364	1.07278	-1.26729
EXOSC9	-1.20862	-1.3911	-1.06706	-1.30647
EXTL2	-1.03565	-1.25499	1.13725	-1.00703
EZH2	-1.01904	-1.2137	1.02864	1.00066
EZR	-1.11432	-1.11703	-1.04153	-1.02466
F12	1.17674	1.80148	1.21757	1.36916
F2RL1	-1.11919	-3.78477	-1.45785	-1.73464
FABP5L2	-1.10347	-1.43575	-1.21066	-2.03747
FADD	1.13929	1.19616	1.35577	1.04274
FAF1	1.06261	1.14085	-1.00173	-1.18754
FAH	-1.43227	-1.533	-1.07624	-1.03025
FAHD1	-1.08714	-1.35033	-1.2098	-1.02112
FAHD2B	1.19333	1.60401	1.15097	1.32731
FAM100A	-1.2827	-1.592	-1.77634	-1.82036
FAM102A	1.17709	-1.25523	-1.211	-1.30935
FAM103A1	1.05921	-1.07344	-1.1669	-1.39467
FAM104A	-1.11022	-1.06506	-1.04819	-1.15212
FAM108A2	-1.16729	-1.26292	-1.76918	-1.6438
FAM108C1	1.03572	1.1726	1.0394	-1.26344
FAM10A4	-1.25691	-1.46683	-1.13705	-1.1371
FAM10A7	-1.22427	-1.31419	-1.25736	-1.2792
FAM111A	-1.18162	-1.51065	-1.05308	-1.27207
FAM116B	1.10584	1.74998	1.19628	1.76542
FAM118A	1.3523	1.54134	1.42053	1.58016
FAM119A	1.54851	-1.16886	1.83764	1.75094
FAM120A	-1.05018	-1.10274	1.02655	-1.0553
FAM120B	1.26184	1.99668	1.48807	2.21176
FAM122B	-1.07928	-1.68827	-1.21994	-1.43714
FAM125A	1.20571	1.25257	1.31483	1.46715
FAM127C	-1.05375	1.16364	-1.23121	-1.08548
FAM129A	2.22428	6.20533	1.06792	1.46517
FAM129B	1.15007	1.2863	1.35091	1.56953
FAM131A	1.61562	1.64626	1.69991	1.32739
FAM133B	-1.06732	-1.15943	1.17391	-1.07722
FAM134A	-1.06896	1.32029	-1.24296	-1.06522
FAM149B1	1.34515	1.88641	1.17901	1.41899
FAM153B	1.31366	1.01109	1.63935	1.61117
FAM156B	1.21054	-1.2596	1.2459	1.0306
FAM162A	-1.27781	-1.50875	1.02721	-1.0125
FAM164A	1.27395	1.67583	1.34449	1.30939
FAM165B	-1.22865	-1.42513	1.01311	-1.14451
FAM171A1	1.06845	1.11555	-1.0917	-1.26991
FAM173B	-1.03379	-1.22693	-1.08815	-1.09567
FAM174B	-1.02112	1.97617	1.54207	2.84386
FAM175A	2.04496	1.09224	3.06023	2.88623
FAM176B	-1.29806	-1.06443	-1.74565	-1.31265
FAM188A	1.14023	1.23024	-1.01536	1.20058
FAM190B	-1.09033	-1.00228	-1.34236	-1.12889
FAM195A	-1.10926	-1.62433	-1.21853	-1.65271
FAM195B	1.17318	-1.78751	-1.12924	-1.91278
FAM24B	1.72715	1.36653	1.0049	-1.01808
FAM32A	-1.0523	1.43187	1.28319	1.78451
FAM35A	-1.14032	-1.23131	-1.20841	-1.16483
FAM36A	1.45613	1.36311	1.22758	1.22754
FAM39DP	1.38978	1.37635	1.60347	1.61516
FAM39E	1.88041	1.7791	2.58064	2.20924
FAM3A	1.02549	1.13938	1.06166	1.15893
FAM3C	-1.12069	-1.564	-1.25656	-1.26195
FAM40B	1.47328	1.00837	2.14842	1.775
FAM44B	1.08746	1.27953	-1.12633	-1.24571
FAM49B	-1.1233	-1.31332	-1.22336	-1.3654
FAM50A	1.27637	1.649	1.21765	1.25404
FAM53B	-1.07698	-1.03087	-1.45109	-1.28755
FAM53C	1.50412	1.82704	1.60296	1.51434
FAM57A	-1.07906	-1.15024	-1.27989	-1.28642
FAM58A	1.12607	1.64006	1.20782	1.19391
FAM60A	1.13648	1.07925	-1.37979	-1.20639
FAM62B	-1.07882	-1.25569	-1.27222	1.17299
FAM65A	1.33601	2.01221	1.36895	1.22959
FAM72D	-1.14286	-1.51697	-1.24773	-1.50306
FAM73A	1.76319	1.60747	2.81729	3.72152
FAM73B	-1.10975	-1.26776	-1.31318	-1.32607
FAM76B	-1.15627	-1.55146	-1.044	-1.09312
FAM80A	-1.08427	1.3943	-1.16893	1.27017
FAM82A2	-1.31214	-1.66594	-1.35414	-1.20099
FAM83D	-1.073	-1.46476	1.39559	-1.03072
FAM83H	1.17849	1.45897	-1.0518	1.16274
FAM86B1	1.02656	-1.10034	-1.21645	-1.3505
FAM89A	1.02954	1.34185	-1.10974	-1.22199
FAM89B	-1.02868	1.29736	-1.00719	1.17243
FAM91A1	-1.02292	-1.15306	-1.25141	-1.38333
FAM96A	-1.16055	-1.08722	-1.15897	-1.0559
FAM96B	1.1955	1.89754	1.11522	1.15988
FAM98A	-1.14744	-1.60423	-1.0112	-1.67777
FAR1	-1.27589	-1.56286	-1.2875	-1.40518
FARSA	-1.13249	-1.51048	-1.06001	-1.42851
FARSLB	1.20819	1.40905	1.25166	1.47111
FASTK	1.22995	-1.07235	1.38704	1.32196
FASTKD3	-1.20585	-1.79825	-1.18103	-1.31301
FBL	1.2193	1.32897	1.32243	1.33062
FBLN1	1.04619	1.68789	1.1246	1.44627
FBRS	-1.09791	1.00799	-1.69843	-1.54065
FBS1	-1.05157	-1.13161	-1.31145	-1.44473
FBXL12	1.00486	1.2125	1.03216	1.34662
FBXL16	-1.0987	-1.26435	-1.94777	-1.5919
FBXL6	1.0488	-1.34371	-1.11117	-1.24076
FBXO17	1.02144	1.57622	-1.19327	1.03966
FBXO2	-1.02227	1.64221	-1.06707	1.23042
FBXO21	1.00646	1.20145	-1.02745	1.0627
FBXO27	-1.22593	1.52254	-1.47915	1.12133
FBXO28	-1.02104	-1.24033	-1.01648	-1.04394
FBXO5	-1.13414	-1.66219	-1.02511	-1.30429
FBXO6	-1.01748	2.04981	1.1003	1.94864
FBXW11	1.01816	1.25942	-1.07997	-1.10908
FBXW9	1.12744	-1.06644	1.2224	1.44081
FDFT1	-1.10339	-1.29122	-1.05583	1.47086
FDPS	-1.2411	-1.25186	-1.06632	1.41361
FEM1A	1.18194	1.2786	1.08787	-1.12703
FEM1C	-1.102	-1.23709	-1.18909	-1.24904
FEN1	-1.26022	-1.3655	-1.03111	-1.05927
FER1L3	-1.10978	-1.17544	-1.27588	1.08382
FEZ2	-1.02822	-1.01098	-1.55271	-1.47207
FGFR1OP2	-1.07231	-1.15118	-1.07944	-1.20203
FGFR3	1.0864	1.38466	1.60716	1.17187
FGFRL1	-1.04786	-1.68873	-1.33073	-2.4562
FH	-1.11374	-1.47416	1.00668	-1.03111
FHOD3	1.0191	1.52996	1.10491	1.27559
FIBP	1.40843	1.46884	1.47876	1.4613
FICD	1.10978	1.44395	1.38623	1.3627
FIGNL1	-1.20817	-1.67601	-1.31029	-1.5526
FIZ1	-1.1379	-1.34944	-1.19568	-1.37802
FJX1	1.15247	-1.56186	-1.1534	-1.71583
FKBP11	-1.09983	1.27068	1.14026	1.5271
FKBP14	1.42859	1.17041	2.12797	2.74292
FKBP15	-1.11572	-1.00153	-1.3623	-1.14291
FKBP1A	-1.21012	-1.58938	-1.7617	-2.14236
FKBP2	-1.00263	1.36542	-1.13773	1.86625
FKBP3	-1.14246	-1.49289	-1.01311	-1.27186
FKBP4	-1.11689	1.35014	1.27892	1.03574
FKBP5	1.08234	1.23014	-1.05527	1.16067
FKSG30	-1.38021	-1.65125	-1.57484	-2.29405
FKTN	1.43948	1.13348	1.86036	1.57357
FLAD1	1.26374	1.63715	1.45372	1.59577
FLII	-1.07942	-1.58884	-1.55438	-1.58923
FLJ10374	-1.02648	-1.11895	1.36386	1.49572
FLJ10916	1.43113	2.64448	1.36452	2.42957
FLJ10986	1.05558	1.41994	1.13736	1.31241
FLJ12949	-1.17733	-1.38169	-1.24572	-1.1872
FLJ16165	1.67851	-1.13254	-1.5375	-1.18605
FLJ20254	-1.16321	-1.37201	-1.34148	-1.05648
FLJ20628	-1.05538	1.39312	-1.10752	1.03246
FLJ20674	1.16384	1.46673	1.19712	1.35062
FLJ20718	-1.37722	-1.7443	-1.72547	-1.75868
FLJ22184	1.15707	1.64611	1.15744	1.37639
FLJ22795	1.99151	2.3468	2.02869	1.63869
FLJ25363	1.64184	1.26126	2.40664	2.28726
FLJ25404	1.205	-1.02178	1.55565	1.55056
FLJ33630	1.24363	1.625	-1.02928	-1.0429
FLJ34047	1.18736	-1.11533	1.56342	1.32474
FLJ35024	1.50837	2.39072	-1.06468	1.00102
FLJ35258	1.1124	1.13321	1.36389	1.57401
FLJ35390	1.71179	1.5116	2.65687	2.42053
FLJ36848	1.04256	1.01868	1.35493	1.28909
FLJ38717	1.39952	1.27804	1.7223	1.92187
FLJ40504	-1.36881	-1.34294	-1.04683	1.50983
FLJ40722	1.65211	1.37603	2.26755	2.61594
FLJ42627	1.53305	1.60468	1.16196	-1.03673
FLJ43681	-1.25447	-1.84508	-1.60931	-1.80685
FLJ44124	1.79721	1.74134	2.8691	3.28838
FLJ44342	1.08996	-1.41249	1.37957	1.51967
FLJ46309	1.80323	1.66116	2.40348	2.65634
FLJ90757	1.05636	1.12437	1.34289	1.36322
FLNC	1.34413	1.38622	1.44669	1.01768
FLOT1	1.02458	1.48425	-1.37607	-1.46973
FLOT2	1.26686	1.76598	1.54098	1.81813
FLVCR1	-1.09645	-1.53643	1.10231	-1.18196
FLVCR2	1.25334	1.37878	1.06953	1.21512
FN3KRP	1.12966	1.68243	1.32862	1.7088
FNBP1	1.27724	1.3865	1.39156	1.21552
FNBP1L	1.27809	1.37021	1.08518	1.26457
FNTB	-1.12771	1.39405	1.02702	1.59407
FOSL1	-1.30786	-2.89282	-2.37196	-3.99262
FOXC1	1.53153	2.06968	1.69188	1.14938
FOXC2	1.02348	-1.20905	-1.17153	-1.50903
FOXD1	1.86514	1.2559	1.66695	-1.04979
FOXF2	-1.23736	-2.02559	-1.39526	-2.35445
FOXJ2	1.03937	1.4399	1.38327	1.31884
FOXL2	-1.08501	-1.15806	-1.47635	-1.32553
FOXM1	-1.33459	-1.43563	-1.73008	-1.67298
FOXN2	1.00623	-1.22418	-1.13914	-1.23888
FOXQ1	1.23603	-2.23017	1.54705	-1.63529
FOXRED1	1.42962	1.37007	1.74088	1.7629
FRAG1	1.28331	1.65499	1.28858	1.37717
FRAT2	1.02812	1.25565	1.73702	1.37702
FREQ	1.02273	1.26085	1.17643	-1.08593
FRMD8	1.00695	1.11473	1.35973	1.29737
FRS3	1.41173	1.63272	1.54218	1.3724
FSTL3	1.1469	1.54513	-1.08557	-1.00115
FTHL11	1.2505	2.31299	1.17051	1.3698
FTHL12	1.01902	1.34461	-1.22424	-1.25041
FTHL16	1.00337	1.12303	-1.11381	-1.05979
FTHL2	1.12903	1.73582	-1.05839	-1.042
FTHL3	1.00179	1.30866	-1.26345	-1.21097
FTHL7	1.17775	1.61185	1.10665	1.11696
FTL	-1.05039	1.02193	-1.1099	-1.24656
FTSJD2	1.08016	-1.10463	1.36874	1.26778
FUCA2	-1.24421	-1.24149	-1.61552	-1.38532
FURIN	-1.21206	-1.6177	-1.667	-1.77686
FUS	1.21676	-1.40523	1.20006	1.0524
FVT1	-1.0985	-1.01926	-1.26164	-1.17119
FXR1	-1.20101	-1.00041	-1.11667	-1.19217
FXR2	-1.24578	1.27565	-1.62595	1.31135
FXYD5	1.20242	1.73605	1.16609	1.17864
FYTTD1	-1.15142	-1.24177	1.0461	-1.00433
FZD2	-1.07767	-1.22163	1.15608	1.34283
FZD9	1.01852	1.2674	1.29539	1.49353
G3BP1	1.05408	-1.40044	-1.11349	-1.57977
G3BP2	-1.20662	-1.31328	-1.23113	-1.35149
G6PD	-1.19708	1.2012	-1.37614	-1.06942
GAB2	1.06187	1.43166	-1.23389	-1.15726
GABARAPL1	1.23946	1.80041	1.1499	1.78102
GABPB2	1.34446	1.08369	1.56765	1.18527
GADD45A	1.75354	2.99978	1.40732	1.44202
GADD45GIP1	-1.39411	-1.4989	-1.51032	-1.14135
GAL	-1.05457	1.03458	-1.43974	-1.85308
GALK1	-1.04284	1.21604	1.1938	1.27976
GALNS	1.04714	1.1833	1.15382	1.28214
GALNT10	-1.11259	1.08131	-1.14696	-1.51554
GALNT11	-1.26687	-1.23155	-1.15214	-1.00372
GALNT2	-1.20071	-1.88173	-1.19618	-1.29604
GALNT3	1.36121	1.0163	1.76594	1.74043
GALT	-1.0244	1.28373	1.22734	1.44826
GAMT	1.05751	1.18747	1.15785	1.05118
GANAB	1.06321	1.54664	-1.11883	1.90653
GAPDH	-1.05061	-1.19779	-1.04534	-1.04547
GAPVD1	1.14713	1.17015	1.38554	1.5273
GAR1	1.17241	-1.14394	-1.01871	-1.46625
GARS	1.71966	1.89115	-1.0872	-1.0846
GAS2L3	1.04952	1.11004	1.49828	1.40186
GATA2	-1.11093	-1.69898	-1.01053	-1.79587
GATA5	1.1094	1.11708	1.6726	1.36513
GATAD2B	-1.30525	-1.21285	-1.72779	-1.4042
GBAS	-1.17489	-1.35166	-1.2371	-1.08652
GBE1	-1.18478	-1.22735	-1.28792	-1.27918
GBF1	-1.26087	-1.65294	-1.6274	-1.48394
GBP4	-1.1152	2.17165	1.01341	1.66263
GCA	1.01154	2.27412	1.2505	1.81696
GCAT	-1.12776	-1.87035	-1.22097	-1.37444
GCC1	-1.04697	1.43113	-1.08915	1.02051
GCLC	-1.03729	-1.19536	1.05015	-1.29552
GCLM	1.02482	1.11344	-1.1633	-1.31678
GCN1L1	1.10676	1.11311	1.23888	1.41594
GDE1	-1.2527	-1.17701	-1.68544	-1.40436
GDF15	3.04253	3.23618	-1.72819	2.471
GDI1	-1.48571	-1.9995	-1.64506	-1.38606
GDI2	-1.29315	-1.5989	-1.31184	-1.28683
GDPD1	1.10193	1.15358	1.59397	1.69931
GEM	-1.21217	-1.51543	-1.45998	-1.69961
GEMIN4	-1.08241	1.05078	1.28159	1.47662
GEMIN5	-1.09902	-1.31794	-1.42051	-1.41731
GEMIN6	-1.12738	-1.2556	1.00671	-1.23915
GFOD2	1.24178	1.12412	1.57341	1.38778
GFPT1	1.25011	1.40027	-1.30427	-1.11751
GGA1	1.16215	1.25091	1.3809	1.27643
GGA2	-1.44892	-1.50742	-1.00788	1.24134
GGH	-1.08409	-1.21557	-1.13111	-1.25891
GGNBP2	1.03107	1.16666	-1.20421	1.02111
GHDC	-1.14331	-1.5122	-1.43574	-1.3996
GHITM	1.21899	1.44248	1.08403	1.00963
GINS2	-1.37441	-1.94803	-1.08156	-1.3166
GIPC1	-1.32299	-1.41438	-2.07559	-2.04239
GIT1	-1.34573	-1.32481	-1.84961	-2.17935
GJC1	1.35658	1.02385	1.63009	1.19836
GLA	-1.28325	-1.16232	-1.00873	1.29711
GLCCI1	-1.14522	-1.39966	-1.08018	-1.37907
GLE1	-1.24876	-1.21197	-1.08133	1.09997
GLG1	1.32201	1.02507	1.58102	1.56122
GLIPR2	-1.05528	1.9856	1.04514	1.20654
GLRX	-1.56246	-1.47213	-1.14816	-1.18029
GLRX2	-1.0364	-1.36714	-1.05798	-1.63567
GLRX3	1.00175	-1.36001	-1.0539	-1.37048
GLT25D1	1.0386	1.15529	-1.07739	1.10134
GLTP	1.182	1.30142	1.25681	1.07574
GLTSCR2	1.21085	1.26849	1.2428	1.33986
GLUD1	-1.03369	1.32418	-1.2534	1.085
GM2A	-1.2093	1.17279	-1.14603	1.47383
GMDS	1.18917	1.98293	1.5869	1.42994
GMFB	-1.24455	-1.20916	-1.24254	-1.01276
GMNN	-1.6015	-2.19793	-1.24666	-1.55484
GMPPA	-1.13571	-1.29506	-1.03903	-1.10812
GMPR2	-1.13158	-1.25649	1.07436	1.10033
GMPS	-1.30754	-1.76238	-1.24717	-1.41375
GNA11	-1.03757	-1.42473	-1.16305	-1.64317
GNA12	-1.08791	1.21418	-1.19992	-1.11753
GNA13	1.10055	1.0961	-1.12801	-1.25377
GNAI2	-1.40658	-1.63207	-1.69388	-1.53849
GNAI3	-1.06984	-1.50505	-1.09211	-1.18994
GNAQ	-1.12786	-1.20752	-1.20359	-1.51048
GNB1	-1.04307	1.38662	-1.07126	1.22077
GNB2	-1.25206	-1.42165	-1.62363	-1.54214
GNG10	1.09703	-1.11685	1.05932	-1.20281
GNG11	-1.28737	-2.99901	-1.03828	-1.49858
GNG5	-1.10225	-1.25596	-1.48214	-1.58888
GNL1	1.30674	1.10965	1.37585	1.14824
GNL2	-1.0625	-1.40983	1.05468	-1.18847
GNL3	-1.15257	-1.18319	-1.17819	-1.2044
GNL3L	1.37135	1.43079	1.57118	2.12407
GNPAT	-1.29131	-1.17437	-1.15898	1.04303
GNPDA1	1.12764	1.51436	-1.03015	1.16821
GNPNAT1	1.00224	-1.19634	-1.10893	-1.54645
GNPTG	1.36019	2.06511	1.93589	2.62297
GNS	1.07482	1.5808	-1.00471	1.41088
GOLGA4	-1.10845	-1.38948	-1.18181	-1.26501
GOLGA6B	1.25129	1.34687	1.22216	1.18566
GOLGA8A	1.89405	1.32721	2.15362	2.86747
GOLPH3	1.04459	-1.06945	-1.31926	-1.45689
GOLPH4	1.17652	-1.06385	1.56223	-1.09646
GOPC	-1.16991	-1.24006	-1.18149	-1.41959
GORASP1	-1.21011	-1.18856	-1.39715	-1.29263
GOT1	2.00682	2.71228	1.04956	1.26342
GOT2	-1.27346	-1.25145	-1.61961	-1.40822
GPAA1	1.02008	-1.67719	-1.3557	-2.03939
GPAM	-1.16339	-1.12144	1.1479	1.17947
GPATCH3	-1.12704	-1.52676	-1.12568	-1.23175
GPBP1	-1.06705	-1.17017	-1.10223	-1.22684
GPBP1L1	-1.11009	-1.08949	-1.36703	-1.21653
GPD1L	-1.06723	1.30834	1.26133	1.50891
GPI	-1.3401	-1.7672	-1.42363	-1.27228
GPKOW	-1.10589	-1.33701	1.14629	1.25554
GPR126	-1.06643	-1.60397	-1.73942	-1.34217
GPR137	1.05765	1.46045	1.14098	1.20762
GPR137B	-1.01144	1.68371	-1.19234	1.70112
GPR172A	1.30525	1.05603	1.25506	1.11323
GPR175	1.03556	-1.08163	-1.13946	-1.251
GPR177	-1.08189	-1.51912	-1.14563	-1.27195
GPR56	1.36968	2.00878	1.19007	1.19502
GPRC5C	1.14242	-1.01468	1.41199	-1.16858
GPRIN1	-1.17089	-1.08668	-1.50379	-1.40807
GPS1	-1.09614	-1.20814	1.23548	1.33729
GPT2	2.13473	4.29473	1.16838	1.63215
GPX4	-1.04655	1.21002	-1.26915	-1.29432
GPX8	1.40564	2.28446	1.47299	1.68852
GRAMD1A	1.46362	2.33725	1.85008	1.83878
GRB2	1.1716	1.20864	1.12469	1.03838
GRHPR	1.15642	1.85015	1.0666	1.36752
GRIN3B	1.43413	1.63144	1.42164	1.63619
GRINA	-1.40726	-1.2405	-2.33138	-1.48926
GRPEL1	-1.34154	-1.84611	-1.27784	-1.7204
GRPEL2	1.24715	1.32516	-1.11558	-1.07776
GRWD1	-1.35867	-2.42869	-1.5305	-1.76491
GSDMB	1.16458	1.43412	1.49914	1.43037
GSDMD	1.11659	1.4798	1.34509	1.8424
GSPT2	1.29542	1.31306	1.23769	1.258
GSS	-1.07616	-1.10093	-1.30788	-1.10968
GSTO2	1.16025	1.81704	1.4757	2.2392
GSTP1	1.1743	1.67627	1.09765	1.15665
GTF2A2	-1.05464	1.0069	-1.05745	-1.30026
GTF2E1	-1.04171	-1.24076	-1.20097	-1.37991
GTF2E2	1.15089	1.54884	1.27903	1.49279
GTF2F1	-1.42201	-2.19999	-1.42181	-1.49521
GTF2H2B	1.01222	-1.396	1.19251	-1.16046
GTF2H4	-1.19661	-1.31686	-1.09944	-1.16361
GTF2H5	1.0921	-1.06746	-1.01272	-1.33207
GTF2IP1	-1.34758	-1.57395	-1.41938	-1.15515
GTF2IRD2B	-1.01641	-1.38506	-1.13344	-1.21315
GTF3A	-1.16495	-1.07864	-1.26555	-1.23187
GTF3C1	-1.18819	-1.83772	-1.47413	-1.54362
GTF3C2	-1.20175	-1.12862	-1.11631	-1.16392
GTPBP3	1.11872	1.11063	1.2332	1.08571
GUSB	1.14667	1.59817	1.25043	1.44855
GYG1	-1.21829	-1.53797	-1.38624	-1.51068
H1F0	1.48408	1.37688	-1.25607	-1.19487
H1FX	-1.09517	-1.10412	-2.0939	-1.37883
H2AFJ	1.04878	-1.43885	-1.12907	1.22189
H2AFX	-1.49946	-3.04106	-2.6443	-2.30714
H2AFY	1.14599	1.08607	1.17781	1.15113
H2AFY2	1.00819	2.12651	1.00601	1.37362
H3F3A	1.02279	-1.06841	1.14541	1.0933
H3F3B	-1.54823	-1.89555	-1.33072	-1.1883
HACL1	-1.14107	1.23859	1.00915	1.64082
HADH	-1.08128	1.07086	1.42672	1.65823
HADH2	-1.00683	-1.17678	-1.00147	-1.23902
HAGH	1.21765	1.58466	1.33223	1.73565
HARS2	-1.12718	-1.1645	-1.0759	-1.00827
HAS3	1.2661	-2.5527	1.0036	-2.01689
HAT1	-1.19051	-1.57742	-1.24937	-1.64456
HAX1	1.36704	1.65477	1.09875	1.02205
HBEGF	1.53907	1.22294	-1.26214	-1.91277
HBQ1	-1.216	1.22216	-1.1777	1.23714
HCCS	-1.23167	-1.38621	-1.29424	-1.40624
HCFC1	1.19044	-1.00665	1.4658	1.0648
HCFC1R1	1.09784	1.34777	1.01246	1.02241
HCFC2	-1.17425	-1.51669	-1.02185	-1.25202
HCG2P7	1.29932	1.17539	1.77984	1.85864
HDAC2	-1.22682	-1.40557	-1.30178	-1.49418
HDAC3	-1.15373	-1.0428	-1.44454	-1.1344
HDAC6	1.1119	1.46552	1.00817	1.37052
HDAC7	-1.07445	-1.20683	-1.12367	-1.40748
HDDC2	1.03925	1.35806	1.01981	1.02808
HDDC3	1.24988	1.54201	-1.00742	1.03122
HDGF	-1.20343	-1.05368	-1.76218	-1.60503
HEATR2	-1.16278	-1.44495	1.10754	-1.09409
HEATR6	1.19948	1.48432	1.1901	1.5172
HEBP2	1.11261	1.27747	1.05429	-1.07247
HEG1	-1.00465	1.25765	-1.06533	-1.23203
HELLS	-1.22249	-1.67373	-1.29269	-1.23573
HERC4	-1.00528	-1.87635	-1.06872	-1.36039
HERC5	1.06251	2.78753	-1.21232	2.09959
HERPUD1	1.66302	2.64177	1.05743	1.4664
HERPUD2	1.10842	1.33439	-1.10727	1.03887
HES2	1.09268	1.57207	1.11852	1.15331
HES4	1.84168	2.65831	1.06669	1.75961
HES6	1.13778	2.65985	1.18979	1.68743
HEXB	1.01154	1.36623	-1.22458	1.06383
HEXDC	1.13353	1.27178	1.29385	1.50952
HEYL	1.07397	1.69942	-1.02148	1.09955
HGS	1.64896	1.25665	1.62479	1.24111
HIATL1	1.00226	-1.40268	-1.12687	-1.12496
HIATL2	1.8163	1.40341	2.93031	2.75308
HIBADH	1.01755	1.22303	-1.12827	1.28042
HIBCH	-1.32283	-1.32275	1.12103	1.14044
HIC2	1.20899	1.06441	1.78277	1.47709
HIF1A	-1.12394	-1.50706	-1.23565	-1.25775
HIF1AN	-1.04617	-1.25318	-1.26153	-1.38071
HIGD1A	-1.07433	-1.24375	-1.13969	-1.25309
HINT1	-1.02844	1.15555	-1.19225	-1.28765
HINT2	1.31492	2.29865	1.03544	1.15692
HINT3	-1.14042	-2.5079	-1.28103	-2.74863
HIRIP3	1.06153	1.3106	1.39829	1.13414
HIST1H1C	1.03249	-1.38251	-1.10918	1.01848
HIST1H4C	1.10264	-1.48669	1.16801	-1.26461
HIST2H2AA3	1.30894	-1.09097	-1.18682	1.34181
HJURP	-1.12377	-1.73839	-1.39945	-1.32905
HLA-A29.1	1.05026	1.40616	1.04633	-1.16247
HLA-B	1.04441	4.05514	1.00922	1.58178
HLA-E	1.07547	1.92724	1.00918	1.34248
HLA-F	1.07851	1.68723	-1.20444	1.11234
HLA-H	1.01346	1.53163	-1.15367	1.0761
HLTF	-1.2747	-1.28773	-1.03755	1.00464
HM13	-1.0526	-1.48321	1.05222	-1.31471
HMBS	-1.03478	1.49187	1.06433	1.15301
HMG20B	1.02125	1.83918	1.39005	1.89453
HMGA1	-1.4628	-1.95692	-3.23288	-3.18173
HMGB1	-1.39329	-1.668	-1.42304	-1.46485
HMGB1L1	-1.11361	-1.37661	1.17742	-1.08617
HMGB2	-1.06253	-1.38791	1.10434	-1.16219
HMGB3	-1.13862	-1.01232	-1.7796	-1.37035
HMGCL	1.15909	1.43955	-1.02155	1.46747
HMGCR	-1.58761	-2.14088	-1.333	1.19927
HMGCS1	-1.25894	-1.21256	-1.04894	1.39438
HMGN1	-1.07051	-1.27676	1.06777	1.03462
HMGN2	-1.05339	-1.06613	-1.01264	1.00699
HMGN4	1.07979	1.27697	1.24792	1.48602
HMOX2	-1.15137	-2.62009	-1.64506	-2.06274
HMX2	-1.35433	-1.52223	-1.45184	-1.66759
HN1	-1.07715	-1.63742	1.22232	1.0168
HNRNPA0	-1.07175	-1.02777	-1.2954	-1.4388
HNRNPA2B1	1.2112	-1.98797	1.24472	-1.21347
HNRNPA3	1.06585	1.31807	1.23739	1.5644
HNRNPAB	-1.05017	-1.23993	-1.0231	-1.33023
HNRNPC	-1.32317	-1.40321	-1.51311	-1.11095
HNRNPD	1.02495	-1.50987	-1.00946	-1.26284
HNRNPF	-1.06344	-1.34618	-1.23567	-1.49192
HNRNPL	-1.1083	-1.87565	-1.12276	-1.45276
HNRNPM	-1.27924	-2.1091	-1.01586	-1.44259
HNRNPR	-1.10533	-1.41011	1.03052	-1.40162
HNRNPUL2	-1.08795	-1.34621	-1.14931	1.13802
HNRPA1P4	1.36412	1.17841	1.6024	1.11503
HNRPA2B1	-1.00285	-1.48337	1.03572	-1.42081
HNRPC	-1.11207	-1.23881	-1.2215	-1.67796
HNRPH1	1.22025	-1.79916	1.13708	-1.50752
HNRPK	-1.06618	-1.17878	-1.1255	-1.2578
HNRPM	-1.12955	-1.41502	1.1445	-1.13426
HNRPR	-1.04097	-1.43186	1.34154	-1.39189
HNRPUL1	-1.1299	-1.32775	-1.28484	-1.57899
HOMER2	-1.00309	1.28749	-1.3729	-1.04338
HOXA5	1.01384	1.75001	1.27855	1.52074
HOXB2	1.95911	2.02011	1.88629	1.84432
HOXB3	-1.04963	-1.59791	-1.24807	-1.46374
HOXB5	1.31603	1.51541	1.08216	1.47626
HOXB7	1.08586	-1.06917	-1.32897	-1.35578
HOXB8	1.44613	-1.21252	1.60671	-1.46825
HOXC11	-1.15812	-1.13284	-1.38072	-1.17569
HOXC9	1.52054	1.26157	2.24657	2.49184
HPS1	1.15432	-1.10172	1.02739	-1.10072
HPS6	1.26444	1.67576	2.02307	2.204
HRASLS	-1.12343	-1.00616	-1.29045	-1.5441
HRASLS3	1.11095	2.44958	-1.37899	1.30044
HRB	1.27462	1.43706	1.24001	1.10149
HRK	1.28026	1.7127	1.01986	1.02485
Hs.101139	1.36495	2.29959	1.48597	1.79367
Hs.105791	1.46589	1.84914	1.55823	1.49022
Hs.108479	1.2706	1.12487	1.47682	1.31448
Hs.120300	-1.15886	-1.66985	-1.0632	-1.2299
Hs.12876	-1.05793	1.47524	1.25069	1.46952
Hs.129244	1.16087	-1.1633	1.43822	1.27253
Hs.130916	-1.08816	-1.76979	1.03056	-1.13778
Hs.137971	1.15218	1.06686	1.12257	1.35619
Hs.143018	1.78415	2.25115	2.21133	2.8736
Hs.145444	1.53013	1.71054	1.90988	2.03057
Hs.153349	-1.14908	-1.07274	-1.35405	1.03271
Hs.163752	1.22044	-1.66965	1.45346	1.5076
Hs.19193	1.24484	1.53114	1.04651	1.30212
Hs.19339	-1.11304	1.41785	1.33507	1.62918
Hs.193767	2.10889	2.36781	2.16824	2.68902
Hs.195045	-1.00035	-1.49424	1.13062	-1.37614
Hs.276860	1.04884	1.8606	-1.15887	1.08432
Hs.288735	1.31767	1.61075	-1.01994	1.13694
Hs.294603	-1.34534	-1.61764	-1.2544	1.40647
Hs.296031	-1.19498	1.38841	1.00883	1.73589
Hs.31532	-1.09704	-1.26647	-1.47884	-1.52785
Hs.34558	1.18871	1.02288	1.10385	1.6728
Hs.348514	1.18711	1.46821	1.16098	1.47948
Hs.354359	-1.00047	1.19292	1.21251	1.56223
Hs.370359	1.23404	2.07688	1.42259	1.82614
Hs.374460	1.1838	1.553	1.44073	1.85228
Hs.397465	1.05044	1.04501	-1.22127	-1.48375
Hs.413494	1.04121	1.24962	1.36213	1.59299
Hs.436379	1.22115	1.6286	1.45108	1.11836
Hs.443490	-1.05001	-1.09352	-1.3635	-1.29676
Hs.444999	1.33189	1.47146	2.09208	1.89564
Hs.473191	1.56135	1.40663	1.70882	1.9563
Hs.475334	1.04506	1.29934	1.14036	1.34023
Hs.485155	-1.24932	-1.20313	-1.41106	1.12162
Hs.4892	-1.29188	1.44429	1.11416	1.55015
Hs.489254	-1.03032	1.23428	-1.21145	1.01648
Hs.497591	1.15031	1.483	1.69038	1.18635
Hs.532698	1.28025	1.91594	1.25778	1.73736
Hs.535028	1.24867	-1.59662	1.48305	1.2207
Hs.537004	-1.25352	-1.57052	-1.637	-1.06819
Hs.538259	-1.05968	1.23947	-1.04691	1.30193
Hs.542428	1.1435	1.01535	-1.0582	-1.33425
Hs.543887	-1.1846	-2.43333	-1.35432	-2.4279
Hs.545615	1.25886	1.52875	1.51804	1.94499
Hs.551128	1.16336	-1.08476	-1.51685	-1.39802
Hs.551538	1.08453	1.02365	1.17945	1.19258
Hs.552082	1.06156	1.10524	1.51863	1.39422
Hs.553301	1.3828	1.94274	2.63162	3.33695
Hs.556018	-1.07363	-1.16269	-1.0036	-1.14958
Hs.556255	1.03432	2.38905	-1.25726	1.09327
Hs.561735	1.1632	1.61928	1.55738	1.84969
Hs.562875	1.41682	1.14083	1.80643	2.57727
Hs.568741	1.30694	-1.05545	1.58778	1.49112
Hs.569948	1.40388	1.31569	1.5508	1.67239
Hs.570189	1.33178	1.56695	1.56861	1.71335
Hs.570988	-1.15188	-1.04926	-1.65895	-1.3923
Hs.571887	1.46688	1.32022	1.71705	1.52843
Hs.572030	-1.08627	1.46991	1.455	-1.1646
Hs.5724	-1.00407	1.33352	-1.02744	1.21655
Hs.572642	-1.37756	-2.10806	-1.13509	-1.07668
Hs.576072	1.28608	1.21844	1.76606	1.95475
Hs.576633	1.42568	1.53805	1.87591	1.54954
Hs.580797	1.20847	-1.46965	1.56599	1.43145
Hs.91389	1.25389	1.44372	1.43924	1.64715
Hs.92308	1.09484	1.28349	1.10519	1.45965
HS1BP3	-1.22079	-1.30722	-1.66982	-1.4824
HSBP1	-1.21768	-1.39112	1.04665	1.33862
HSCB	1.19622	-1.09686	1.65786	1.45995
HSD17B7	1.56	1.26605	2.64254	2.53797
HSDL2	-1.19097	-1.51111	-1.14738	-1.1705
HSF2	-1.27782	-1.35608	-1.27152	-1.12448
HSGT1	-1.29183	-1.52379	-1.41137	-1.3121
HSP90AA1	-1.20997	-1.18078	-1.04511	-1.29959
HSP90AB1	-1.33562	-1.41071	-1.4752	-1.52584
HSP90B1	1.20107	-1.00533	1.77273	1.7892
HSPA1A	-1.03468	-1.10005	1.77822	-1.17145
HSPA1B	-1.01289	-1.0579	1.71471	-1.16394
HSPA1L	-1.06559	-1.36359	1.27739	-1.01495
HSPA4	-1.1735	-1.25821	1.06165	-1.06641
HSPA5	1.27874	1.93592	1.09912	1.47292
HSPA9	1.10267	1.0848	-1.31247	-1.14419
HSPBP1	-1.0656	-1.2388	-1.12244	-1.34611
HSPC171	1.02489	-1.04431	-1.1825	-1.26245
HSPC268	1.56991	1.14958	2.5495	2.71618
HSPD1	-1.19667	-1.16928	-1.09269	-1.11718
HTRA1	1.01072	2.09864	1.03676	2.03315
HUWE1	-1.08913	-1.0212	-1.57665	-1.35502
HYLS1	-1.30803	-1.24324	-1.31938	-1.11344
HYOU1	-1.27418	-2.01745	-2.58211	-2.44291
IAH1	-1.0657	1.24475	-1.35043	-1.01594
IBTK	1.1369	1.25885	-1.04063	1.16555
ICAM1	-1.03667	2.04746	-1.58474	-1.07763
ICMT	-1.17431	-1.37078	-1.20701	-1.58794
ID1	-1.26938	-1.22395	1.02256	-1.94587
ID2	-1.25961	-2.51431	1.18076	-4.76784
ID3	-1.09723	1.03643	1.10549	-3.64782
IDE	-1.22755	-1.35917	-1.13594	-1.14311
IDH1	1.10655	2.32655	-1.18889	1.4333
IDH2	1.01859	1.24117	1.07094	2.18406
IDH3A	-1.062	-1.27981	-1.28099	-1.41926
IDI1	-1.83707	-1.87732	-1.57554	1.19615
IDS	1.12712	1.21262	-1.20332	-1.46594
IER3IP1	1.09408	-1.23602	1.04984	-1.1574
IER5	1.00838	-1.26687	1.04124	-1.30589
IFFO2	-1.019	-1.58264	-1.22157	-2.26785
IFI27L1	1.10304	-1.57021	1.25171	1.25761
IFI35	1.27049	2.23698	-1.13941	1.52953
IFI6	1.10621	2.3629	1.36394	1.91918
IFIH1	1.00316	3.54505	-1.22377	1.85842
IFIT2	1.14994	3.74403	-1.3707	2.20723
IFIT3	1.01923	2.53618	-1.0389	2.00293
IFITM1	-1.01381	1.56325	-1.02547	3.05826
IFITM2	1.17355	2.48423	1.18229	2.37346
IFITM3	1.0052	2.30742	-1.13995	1.98805
IFNGR1	1.22214	1.97389	1.09329	1.44648
IFNGR2	-1.05281	1.61544	-1.19598	1.24944
IFP38	-1.01138	1.01204	-1.32923	-1.19165
IFRD2	-1.09579	-1.41848	-1.27916	-1.7695
IGBP1	-1.27777	-1.42493	-1.31117	-1.1764
IGF2BP2	-1.06046	-1.31686	-1.3658	-1.606
IGF2BP3	-1.14803	-1.46885	-1.05812	-1.02692
IGFBP2	-1.17576	-1.35055	-1.5253	-1.13795
IGFBP4	-1.77595	-3.95993	-3.01722	-6.07714
IGSF3	1.10236	2.36651	1.14859	1.29104
IK	-1.06633	-1.21346	1.0849	1.07771
IKBKG	1.03064	1.04617	1.42606	1.66251
IL10RB	1.30472	1.7014	1.39018	1.50312
IL11	1.08701	-1.61868	1.07009	-1.48373
IL11RA	-1.01535	-1.04227	1.24722	1.3426
IL18	1.51309	1.38831	1.89424	1.93089
ILF2	-1.24686	-1.49852	-1.21482	-1.42256
ILF3	1.02707	-1.33452	-1.13626	-1.49279
ILK	-1.0079	1.04323	-1.12867	-1.16752
ILVBL	1.03997	-1.35875	1.10114	1.21013
IMMP2L	1.14413	1.83077	1.03804	1.10703
IMMT	-1.1709	-1.51035	-1.32573	-1.30674
IMPA2	-1.07425	1.79208	1.00759	1.37664
IMPAD1	-1.10556	-1.07568	-1.06909	-1.2522
IMPDH1	-1.0065	1.32009	1.2076	1.16394
INCENP	-1.15938	-1.72726	-1.0941	-1.23856
INF2	-1.09662	-2.26966	-1.55214	-1.7547
ING2	-1.17651	-1.43955	-1.00517	-1.13788
INHBB	1.12583	1.02514	1.01273	-1.68352
INHBE	1.47065	1.62686	1.07576	1.0778
INO80C	-1.41672	-1.37445	-1.24933	-1.05661
INO80E	-1.75664	-2.24743	-2.65592	-2.79346
INPP1	1.07773	1.2386	1.16187	1.05106
INPP5A	-1.06723	-1.50079	-1.14711	-1.56305
[truncated: 3,568 more rows]
