# Supplementary material for: Altering cancer transcriptomes using epigenomic inhibitors
Source: Epigenetics Chromatin. 2015 Feb 24;8:9. doi: 10.1186/1756-8935-8-9 (PMC4506402; doi:10.1186/1756-8935-8-9)
Supplement: Supplementary file 3 — Additional file 3: Gene ontology analysis of HCT116-treated cells. (XLSX 69 KB) [file 13072_2014_359_MOESM3_ESM.xlsx]

## Sheet: Cluster1
Commonly up-regulated- Cluster1
Canonical Pathways
Ingenuity Canonical Pathways	Molecules	p-value
Death Receptor Signaling	PARP12,NFKB1,PARP4,DFFA,CASP9,NFKBIE,IKBKG,CFLAR,TNFRSF10A,ACTG1,PARP3,XIAP,RIPK1	4e-05
TWEAK Signaling	IKBKG,NFKB1,CASP9,XIAP,TNFRSF12A,NFKBIE,RIPK1	0.00023
tRNA Charging	NARS,RARS2,YARS,AARS,CARS,FARSB,WARS	0.00056
Protein Ubiquitination Pathway	UBE2M,ANAPC4,MED20,UBE2G2,HSCB,USP11,DNAJC25,VHL,UBE2D4,USP9X,DNAJC9,DNAJC28,PSMB7,UBE2D2,DNAJC15,DNAJB11,XIAP,USP49,UBE2Q1,PSMD8,DNAJB9	0.00069
Hypoxia Signaling in the Cardiovascular System	VHL,UBE2D4,UBE2M,ATF4,UBE2G2,UBE2D2,UBE2Q1,NFKBIE,NQO1	0.00071
Heparan Sulfate Biosynthesis	B4GALT7,CHST3,SULT1A1,XYLT2,HS3ST1,EXT2,CHST12,CHST15	0.0011
NRF2-mediated Oxidative Stress Response	SQSTM1,NQO2,ERP29,NQO1,HMOX1,SLC35A2,ATF4,DNAJC9,DNAJA3,ACTG1,DNAJC15,DNAJB11,FTH1,DNAJB9,HERPUD1	0.0035
Chondroitin Sulfate Biosynthesis	B4GALT7,CHST3,SULT1A1,XYLT2,HS3ST1,CHST12,CHST15	0.0036
Dermatan Sulfate Biosynthesis	B4GALT7,CHST3,SULT1A1,XYLT2,HS3ST1,CHST12,CHST15	0.0045
Induction of Apoptosis by HIV1	IKBKG,NFKB1,CASP9,DFFA,XIAP,NFKBIE,RIPK1	0.0072
Phenylalanine Degradation I (Aerobic)	PCBD2,QDPR	0.0081
TNFR1 Signaling	IKBKG,NFKB1,CASP9,XIAP,NFKBIE,RIPK1	0.01
Heparan Sulfate Biosynthesis (Late Stages)	CHST3,SULT1A1,HS3ST1,EXT2,CHST12,CHST15	0.01
Guanosine Nucleotides Degradation III	NT5C,NT5E,NT5C2	0.012
Urate Biosynthesis/Inosine 5'-phosphate Degradation	NT5C,NT5E,NT5C2	0.014
NAD Salvage Pathway II	ACP2,NT5C,NT5E,NT5C2	0.016
RhoA Signaling	MYL6,CDC42EP1,ACTG1,PIP5KL1,PIP4K2B,EZR,ARHGAP4,ARHGAP1,CDC42EP2,ARPC5L	0.017
Cell Cycle Control of Chromosomal Replication	RPA2,ORC6,CDT1,CDC6	0.018
PI3K/AKT Signaling	IKBKG,PPP2R5E,NFKB1,CCND1,CDKN1A,CDC37,NFKBIE,YWHAH,PPP2R2A,EIF4EBP1	0.018
Dermatan Sulfate Biosynthesis (Late Stages)	CHST3,SULT1A1,HS3ST1,CHST12,CHST15	0.02
TNFR2 Signaling	IKBKG,NFKB1,XIAP,NFKBIE	0.022
Adenosine Nucleotides Degradation II	NT5C,NT5E,NT5C2	0.025
Glycoaminoglycan-protein Linkage Region Biosynthesis	B4GALT7,XYLT2	0.026
Role of RIG1-like Receptors in Antiviral Innate Immunity	IKBKG,NFKB1,TRIM25,NFKBIE,RIPK1	0.026
Chondroitin Sulfate Biosynthesis (Late Stages)	CHST3,SULT1A1,HS3ST1,CHST12,CHST15	0.026
GADD45 Signaling	CCND1,CDKN1A,GADD45B	0.033
Retinoic acid Mediated Apoptosis Signaling	PARP12,CFLAR,TNFRSF10A,PARP4,PARP3,CASP9	0.033
Citrulline Biosynthesis	ARG2,GLS	0.034
MIF-mediated Glucocorticoid Regulation	PLA2G2D,NFKB1,PLA2G4B,NFKBIE	0.035
Thio-molybdenum Cofactor Biosynthesis	MOCOS	0.038
Purine Nucleotides Degradation II (Aerobic)	NT5C,NT5E,NT5C2	0.038
Endoplasmic Reticulum Stress Pathway	ATF4,CASP9,ATF6	0.043
HIPPO signaling	CSNK1E,PPP2R5E,YWHAH,AJUBA,PPP2R2A,WWC1,PPP1R11	0.044
IL-10 Signaling	IKBKG,IL18,NFKB1,ARG2,NFKBIE,HMOX1	0.046
Regulation of eIF4 and p70S6K Signaling	PPP2R5E,RPS16,EIF3D,RPS27A,EIF1,PPP2R2A,EIF3I,EIF4EBP1,RPS19,RPS25	0.0501
Apoptosis Signaling	IKBKG,NFKB1,CASP9,DFFA,XIAP,NFKBIE,CAPN2	0.0513
Tight Junction Signaling	PPP2R5E,MYL6,NFKB1,CLDN7,ACTG1,ARHGEF2,CLDN15,STX16,SAFB,PRKAG1,PPP2R2A	0.0513
Unfolded protein response	ATF4,PPP1R15A,ATF6,CD82,DNAJB9	0.0525
Glycine Betaine Degradation	SDSL,DMGDH	0.0525
Superpathway of D-myo-inositol (1,4,5)-trisphosphate Metabolism	INPP1,ITPKA,BPNT1	0.0603
Aldosterone Signaling in Epithelial Cells	DNAJC9,DNAJC28,HSCB,PIP5KL1,PIP4K2B,DNAJC15,SLC9A1,DNAJC25,DNAJB11,DNAJB9	0.0617
Role of PKR in Interferon Induction and Antiviral Response	IKBKG,NFKB1,CASP9,NFKBIE	0.0631
MIF Regulation of Innate Immunity	PLA2G2D,NFKB1,PLA2G4B,NFKBIE	0.0676
Mechanisms of Viral Exit from Host Cells	VPS37C,SNF8,ACTG1,CHMP4A	0.0676
3-phosphoinositide Biosynthesis	PPP2R5E,PTPRM,MTMR9,NUDT9,PPM1K,PIP5KL1,PIP4K2B,PTPRF,NT5C,MTMR2	0.0692
Antioxidant Action of Vitamin C	IKBKG,PLA2G2D,NFKB1,PLA2G4B,CSF2RA,NFKBIE,HMOX1	0.0741
Dopamine Receptor Signaling	PPP2R5E,COMT,PRKAG1,PPP2R2A,QDPR,PPP1R11	0.0741
Lipoate Biosynthesis and Incorporation II	LIAS	0.0741
L-DOPA Degradation	COMT	0.0741
Flavin Biosynthesis IV (Mammalian)	FLAD1	0.0741
L-cysteine Degradation III	GOT1	0.0741
Cardiolipin Biosynthesis II	PTPMT1	0.0741
Glutamine Degradation I	GLS	0.0741
IL-15 Production	NFKB1,PTK6,MST1R	0.0794
Fatty Acid Activation	SLC27A2,ACSL5	0.0832
Prostate Cancer Signaling	NFKB1,ATF4,CCND1,CDKN1A,CASP9,NFKBIE	0.0891
EIF2 Signaling	RPS16,EIF3D,EIF2AK4,PPP1R15A,RPS27A,RPL7L1,EIF1,EIF3I,RPL27A,RPS19,RPS25	0.0912
Role of BRCA1 in DNA Damage Response	FANCE,ATRIP,CDKN1A,UIMC1,BRCC3	0.0933
Activation of IRF by Cytosolic Pattern Recognition Receptors	IKBKG,NFKB1,ISG15,NFKBIE,RIPK1	0.0933
3-phosphoinositide Degradation	PPP2R5E,PTPRM,MTMR9,NUDT9,PPM1K,PTPMT1,PTPRF,NT5C,MTMR2	0.0955
Superpathway of Citrulline Metabolism	ARG2,GLS	0.0955
Phenylalanine Degradation IV (Mammalian, via Side Chain)	SLC27A2,GOT1	0.0955
ERK/MAPK Signaling	PLA2G2D,PPP2R5E,ATF4,SRF,PLA2G4B,ELF4,PRKAG1,YWHAH,PPP2R2A,EIF4EBP1,PPP1R11	0.0977
mTOR Signaling	PPP2R5E,RPS16,EIF3D,RPS27A,PRKAG1,HMOX1,PPP2R2A,EIF3I,EIF4EBP1,RPS19,RPS25	0.1
Fatty Acid ë_-oxidation I	ECI1,SLC27A2,ACSL5	0.102
D-myo-inositol (1,4,5,6)-Tetrakisphosphate Biosynthesis	PPP2R5E,PTPRM,MTMR9,NUDT9,PPM1K,PTPRF,NT5C,MTMR2	0.107
D-myo-inositol (3,4,5,6)-tetrakisphosphate Biosynthesis	PPP2R5E,PTPRM,MTMR9,NUDT9,PPM1K,PTPRF,NT5C,MTMR2	0.107
Chondroitin Sulfate Degradation (Metazoa)	GM2A,MGEA5	0.108
Glutathione Redox Reactions II	TXNDC12	0.109
Spermidine Biosynthesis I	SRM	0.109
Glutamate Degradation II	GOT1	0.109
Tyrosine Biosynthesis IV	PCBD2	0.109
L-serine Degradation	SDSL	0.109
Fatty Acid ë_-oxidation III (Unsaturated, Odd Number)	ECI1	0.109
Aspartate Biosynthesis	GOT1	0.109
4-1BB Signaling in T Lymphocytes	IKBKG,NFKB1,NFKBIE	0.11
Superpathway of Methionine Degradation	FTSJ2,PRMT3,GOT1	0.11
PI3K Signaling in B Lymphocytes	IKBKG,MALT1,NFKB1,ATF4,ATF5,NFKBIE,ATF6,DAPP1	0.111
Superpathway of Inositol Phosphate Compounds	PPP2R5E,PTPRM,MTMR9,NUDT9,PPM1K,PIP5KL1,PIP4K2B,PTPRF,NT5C,MTMR2,ITPKA	0.111
RhoGDI Signaling	MYL6,ARHGEF19,ACTG1,PIP5KL1,PIP4K2B,ARHGEF2,EZR,ARHGAP4,ARHGAP1,ARPC5L	0.119
Granzyme B Signaling	CASP9,DFFA	0.12
Dermatan Sulfate Degradation (Metazoa)	GM2A,MGEA5	0.12
Methionine Degradation I (to Homocysteine)	FTSJ2,PRMT3	0.12
Amyloid Processing	CSNK1E,NCSTN,PRKAG1,CAPN2	0.125
Small Cell Lung Cancer Signaling	IKBKG,NFKB1,CCND1,CASP9,NFKBIE	0.129
PEDF Signaling	IKBKG,CFLAR,NFKB1,SRF,NFKBIE	0.129
CD27 Signaling in Lymphocytes	IKBKG,NFKB1,CASP9,NFKBIE	0.132
ë_-linolenate Biosynthesis II (Animals)	SLC27A2,ACSL5	0.133
Phosphatidylglycerol Biosynthesis II (Non-plastidic)	PTPMT1,AGPAT9	0.133
Mitochondrial L-carnitine Shuttle Pathway	SLC27A2,ACSL5	0.133
Arginine Degradation I (Arginase Pathway)	ARG2	0.143
L-cysteine Degradation I	GOT1	0.143
N-acetylglucosamine Degradation II	NAGK	0.143
Xenobiotic Metabolism Signaling	PPP2R5E,NFKB1,CHST3,NQO2,NQO1,PPP2R2A,HMOX1,AHR,SULT1A1,HS3ST1,ABCC3,CHST12,SRA1,CHST15	0.143
Cell Cycle Regulation by BTG Family Proteins	PPP2R5E,CCND1,PPP2R2A	0.144
IL-17A Signaling in Fibroblasts	IKBKG,NFKB1,NFKBIE	0.144
D-myo-inositol (1,4,5)-trisphosphate Degradation	INPP1,BPNT1	0.146
Cysteine Biosynthesis III (mammalia)	FTSJ2,PRMT3	0.146
Type II Diabetes Mellitus Signaling	IKBKG,NFKB1,SLC27A2,ACSL5,NFKBIE,PRKAG1,NSMAF	0.153
ILK Signaling	PPP2R5E,MYL6,NFKB1,ATF4,ACTG1,RSU1,CCND1,FLNC,PPP2R2A,PPAP2B	0.166
April Mediated Signaling	IKBKG,NFKB1,NFKBIE	0.171
D-myo-inositol-5-phosphate Metabolism	PPP2R5E,PTPRM,MTMR9,NUDT9,PPM1K,PTPRF,NT5C,MTMR2	0.173
Signaling by Rho Family GTPases	MYL6,CDC42EP1,NFKB1,ARHGEF19,ACTG1,PIP5KL1,PIP4K2B,ARHGEF2,SLC9A1,EZR,CDC42EP2,ARPC5L	0.175
Heme Degradation	HMOX1	0.175
CMP-N-acetylneuraminate Biosynthesis I (Eukaryotes)	NAGK	0.175
Atherosclerosis Signaling	PLA2G2D,IL18,NFKB1,PLA2G4B,F3,TNFRSF12A,ALOX12B	0.183
B Cell Activating Factor Signaling	IKBKG,NFKB1,NFKBIE	0.191
Urea Cycle	ARG2	0.206
Arginine Degradation VI (Arginase 2 Pathway)	ARG2	0.206
Selenocysteine Biosynthesis II (Archaea and Eukaryotes)	SEPHS2	0.206
Superoxide Radicals Degradation	NQO1	0.206
GDP-mannose Biosynthesis	PMM2	0.206
Pancreatic Adenocarcinoma Signaling	NFKB1,NOTCH1,CCND1,CDKN1A,CASP9,HMOX1	0.211
Tumoricidal Function of Hepatic Natural Killer Cells	CASP9,DFFA	0.229
Estrogen-mediated S-phase Entry	CCND1,CDKN1A	0.229
Dopamine Degradation	COMT,SULT1A1	0.229
iNOS Signaling	IKBKG,NFKB1,NFKBIE	0.23
Type I Diabetes Mellitus Signaling	IKBKG,NFKB1,CASP9,CPE,NFKBIE,RIPK1	0.235
Aspartate Degradation II	GOT1	0.236
Angiopoietin Signaling	IKBKG,NFKB1,CASP9,NFKBIE	0.238
Mitotic Roles of Polo-Like Kinase	PPP2R5E,ANAPC4,CDC16,PPP2R2A	0.238
Remodeling of Epithelial Adherens Junctions	ACTG1,RAB5A,HGS,ARPC5L	0.254
D-myo-inositol (1,4,5)-Trisphosphate Biosynthesis	PIP5KL1,PIP4K2B	0.271
Fcë_ Receptor-mediated Phagocytosis in Macrophages and Monocytes	MYO5A,ACTG1,EZR,ARPC5L,HMOX1	0.274
Aryl Hydrocarbon Receptor Signaling	NFKB1,AHR,CCND1,NQO2,CDKN1A,NQO1,SLC35A2	0.277
p38 MAPK Signaling	PLA2G2D,MAPKAPK3,IL18,ATF4,SRF,PLA2G4B	0.279
PPAR Signaling	IKBKG,IL18,NFKB1,NFKBIE,SRA1	0.281
Cell Cycle: G2/M DNA Damage Checkpoint Regulation	PTPMT1,CDKN1A,YWHAH	0.281
PTEN Signaling	IKBKG,NFKB1,CCND1,CDKN1A,CASP9,YWHAH	0.286
Caveolar-mediated Endocytosis Signaling	ACTG1,PTRF,RAB5A,FLNC	0.288
Folate Transformations I	MTHFS	0.292
LPS-stimulated MAPK Signaling	IKBKG,NFKB1,SRF,NFKBIE	0.296
NF-ë¼B Activation by Viruses	IKBKG,NFKB1,NFKBIE,RIPK1	0.296
LPS/IL-1 Mediated Inhibition of RXR Function	IL18,CHST3,SLC27A2,ACSL5,SULT1A1,HS3ST1,ABCC3,SLC35A2,CHST12,CHST15	0.308
p53 Signaling	TNFRSF10A,CCND1,CDKN1A,SERPINE2,GADD45B	0.31
Epithelial Adherens Junction Signaling	MYL6,PTPRM,SSX2IP,ACTG1,NOTCH1,ARPC5L,ACVR1	0.313
Sonic Hedgehog Signaling	PRKAG1,STK36	0.313
Embryonic Stem Cell Differentiation into Cardiac Lineages	MESP1	0.319
Dolichyl-diphosphooligosaccharide Biosynthesis	DPAGT1	0.319
BMP signaling pathway	NFKB1,HOXC9,XIAP,PRKAG1	0.322
Thyroid Hormone Metabolism II (via Conjugation and/or Degradation)	SULT1A1,EXT2	0.327
Acute Myeloid Leukemia Signaling	NFKB1,CSF2RA,CCND1,EIF4EBP1	0.33
Leukocyte Extravasation Signaling	MYL6,CLDN7,ACTG1,EZR,ARHGAP4,ARHGAP1,CLDN15,TIMP1,MMP23B	0.331
Lymphotoxin ë_ Receptor Signaling	IKBKG,NFKB1,CASP9	0.333
Cyclins and Cell Cycle Regulation	PPP2R5E,CCND1,CDKN1A,PPP2R2A	0.339
Cytotoxic T Lymphocyte-mediated Apoptosis of Target Cells	CASP9,DFFA	0.341
Role of CHK Proteins in Cell Cycle Checkpoint Control	PPP2R5E,CDKN1A,PPP2R2A	0.344
Regulation of IL-2 Expression in Activated and Anergic T Lymphocytes	IKBKG,MALT1,NFKB1,NFKBIE	0.348
Circadian Rhythm Signaling	CSNK1E,ATF4	0.355
Ceramide Signaling	PPP2R5E,NFKB1,NSMAF,PPP2R2A	0.356
Sertoli Cell-Sertoli Cell Junction Signaling	CLDN7,TJAP1,ZAK,ACTG1,CLDN15,MTMR2,PRKAG1,PPAP2B	0.357
Phospholipases	PLA2G2D,PLA2G4B,HMOX1	0.364
Regulation of Cellular Mechanics by Calpain Protease	CCND1,EZR,CAPN2	0.364
Coagulation System	PLAUR,F3	0.382
Triacylglycerol Biosynthesis	AGPAT9,PPAP2B	0.382
Stearate Biosynthesis I (Animals)	SLC27A2,ACSL5	0.382
Nucleotide Excision Repair Pathway	RAD23B,RPA2	0.382
ATM Signaling	ATF4,CDKN1A,GADD45B	0.385
Choline Biosynthesis III	HMOX1	0.394
NAD Phosphorylation and Dephosphorylation	ACP2	0.394
Estrogen-Dependent Breast Cancer Signaling	NFKB1,ATF4,CCND1	0.416
DNA Double-Strand Break Repair by Non-Homologous End Joining	DCLRE1C	0.416
Colanic Acid Building Blocks Biosynthesis	PMM2	0.416
Notch Signaling	NCSTN,NOTCH1	0.423
RANK Signaling in Osteoclasts	IKBKG,NFKB1,XIAP,NFKBIE	0.425
UVA-Induced MAPK Signaling	PARP12,PARP4,PARP3,CASP9	0.425
Eicosanoid Signaling	PLA2G2D,PLA2G4B,ALOX12B	0.426
Inhibition of Matrix Metalloproteases	TIMP1,MMP23B	0.436
IL-17A Signaling in Airway Cells	IKBKG,NFKB1,NFKBIE	0.436
CDP-diacylglycerol Biosynthesis I	AGPAT9	0.439
IL-6 Signaling	IKBKG,IL18,NFKB1,SRF,NFKBIE	0.445
CD40 Signaling	IKBKG,NFKB1,NFKBIE	0.446
Regulation of Actin-based Motility by Rho	MYL6,PIP5KL1,PIP4K2B,ARPC5L	0.45
IL-1 Signaling	IKBKG,NFKB1,NFKBIE,PRKAG1	0.45
IL-15 Signaling	NFKB1,STAT6,AXL	0.456
Role of PI3K/AKT Signaling in the Pathogenesis of Influenza	NFKB1,CASP9,NFKBIE	0.456
Extrinsic Prothrombin Activation Pathway	F3	0.459
Mismatch Repair in Eukaryotes	MSH3	0.459
Fatty Acid ë±-oxidation	ALOX12B	0.459
Parkinson's Signaling	CASP9	0.459
CD28 Signaling in T Helper Cells	IKBKG,MALT1,NFKB1,ARPC5L,NFKBIE	0.46
Chronic Myeloid Leukemia Signaling	IKBKG,NFKB1,CCND1,CDKN1A	0.467
Melanoma Signaling	CCND1,CDKN1A	0.473
Sperm Motility	PLA2G2D,PLA2G4B,PTK6,MST1R,PRKAG1	0.474
RAN Signaling	KPNA4	0.48
Role of IL-17F in Allergic Inflammatory Airway Diseases	NFKB1,ATF4	0.498
Glutathione Redox Reactions I	GPX8	0.499
IGF-1 Signaling	SRF,CASP9,PRKAG1,YWHAH	0.5
Amyotrophic Lateral Sclerosis Signaling	RAB5A,CASP9,XIAP,CAPN2	0.508
Molecular Mechanisms of Cancer	NFKB1,NOTCH1,WNT7B,CASP9,NFKBIE,NCSTN,CFLAR,ARHGEF19,CCND1,ARHGEF2,CDKN1A,XIAP,PRKAG1,STK36	0.512
JAK/Stat Signaling	NFKB1,STAT6,CDKN1A	0.513
CDK5 Signaling	PPP2R5E,PRKAG1,PPP2R2A,PPP1R11	0.515
Telomerase Signaling	PPP2R5E,ELF4,CDKN1A,PPP2R2A	0.515
1D-myo-inositol Hexakisphosphate Biosynthesis II (Mammalian)	ITPKA	0.519
D-myo-inositol (1,3,4)-trisphosphate Biosynthesis	ITPKA	0.519
Production of Nitric Oxide and Reactive Oxygen Species in Macrophages	IKBKG,PPP2R5E,NFKB1,ARG2,NFKBIE,PPP2R2A,PPP1R11	0.52
MSP-RON Signaling Pathway	ACTG1,MST1R	0.521
Glucocorticoid Receptor Signaling	IKBKG,TAF15,NFKB1,GTF2F2,CDKN1A,SLPI,NFKBIE,PRKAG1,YWHAH,SRA1	0.525
FLT3 Signaling in Hematopoietic Progenitor Cells	ATF4,STAT6,EIF4EBP1	0.532
Toll-like Receptor Signaling	IKBKG,IL18,NFKB1	0.532
HER-2 Signaling in Breast Cancer	CCND1,CDKN1A,CASP9	0.55
VEGF Family Ligand-Receptor Interactions	PLA2G2D,PLA2G4B,NRP1	0.55
Rac Signaling	NFKB1,PIP5KL1,PIP4K2B,ARPC5L	0.555
Polyamine Regulation in Colon Cancer	MXD1	0.57
Pyrimidine Deoxyribonucleotides De Novo Biosynthesis I	NME6	0.57
Reelin Signaling in Neurons	NDEL1,PAFAH1B1,ARHGEF2	0.577
Endometrial Cancer Signaling	CCND1,CASP9	0.589
Primary Immunodeficiency Signaling	IKBKG,DCLRE1C	0.589
Semaphorin Signaling in Neurons	NRP1,ARHGAP1	0.598
Melatonin Degradation I	SULT1A1,EXT2	0.598
Role of JAK1, JAK2 and TYK2 in Interferon Signaling	NFKB1	0.603
IL-17A Signaling in Gastric Cells	NFKB1	0.618
Lipid Antigen Presentation by CD1	PSAP	0.632

## Sheet: Cluster2
Cluster2
Canonical Pathways
Ingenuity Canonical Pathways	Molecules	pvalue
EIF2 Signaling	EIF2S1,NRAS,EIF3M,RPL3,EIF3C,RPL23A,RPSA	0.00263
Regulation of eIF4 and p70S6K Signaling	EIF2S1,NRAS,EIF3M,EIF3C,RPS6KB1,RPSA	0.00355
ERK5 Signaling	MYC,NRAS,YWHAG,RPS6KB1	0.00363
Cell Cycle: G2/M DNA Damage Checkpoint Regulation	YWHAG,TRIP12,BORA	0.0129
Assembly of RNA Polymerase II Complex	TAF4B,TAF10,GTF2H5	0.0135
Chronic Myeloid Leukemia Signaling	CBLC,MYC,NRAS,CDK6	0.0141
Endometrial Cancer Signaling	CTNNA1,MYC,NRAS	0.0151
Palmitate Biosynthesis I (Animals)	OXSM	0.02
Fatty Acid Biosynthesis Initiation II	OXSM	0.02
Myc Mediated Apoptosis Signaling	MYC,NRAS,YWHAG	0.0204
1,25-dihydroxyvitamin D3 Biosynthesis	CYP27B1	0.0295
STAT3 Pathway	MYC,NRAS,PTPN2	0.0363
Estrogen Receptor Signaling	NRAS,TAF4B,TAF10,GTF2H5	0.0389
Proline Biosynthesis I	ALDH18A1	0.0398
mTOR Signaling	NRAS,EIF3M,EIF3C,RPS6KB1,RPSA	0.0407
Acute Myeloid Leukemia Signaling	MYC,NRAS,RPS6KB1	0.0417
Neuregulin Signaling	MYC,NRAS,RPS6KB1	0.0575
Thioredoxin Pathway	TXNRD1	0.0589
Pentose Phosphate Pathway (Non-oxidative Branch)	RPIA	0.0589
Glioblastoma Multiforme Signaling	MYC,NRAS,CDK6,RPS6KB1	0.0589
Thyroid Cancer Signaling	MYC,NRAS	0.0603
Glycoaminoglycan-protein Linkage Region Biosynthesis	B3GALT6	0.0676
IGF-1 Signaling	NRAS,YWHAG,RPS6KB1	0.0724
CDK5 Signaling	NRAS,FOSB,EGR1	0.0776
Telomerase Signaling	MYC,NRAS,ELF3	0.0776
Citrulline Biosynthesis	ALDH18A1	0.0776
Role of Oct4 in Mammalian Embryonic Stem Cell Pluripotency	SH3GLB1,WWP2	0.0776
Sucrose Degradation V (Mammalian)	DAK	0.0871
CNTF Signaling	NRAS,RPS6KB1	0.0955
Dolichyl-diphosphooligosaccharide Biosynthesis	ALG13	0.0955
Role of Tissue Factor in Cancer	NRAS,EGR1,RPS6KB1	0.0977
Pentose Phosphate Pathway	RPIA	0.104
Thrombopoietin Signaling	MYC,NRAS	0.104
ErbB2-ErbB3 Signaling	MYC,NRAS	0.111
Regulation of Cellular Mechanics by Calpain Protease	NRAS,CDK6	0.111
Acyl-CoA Hydrolysis	ACOT9	0.114
p70S6K Signaling	NRAS,YWHAG,RPS6KB1	0.117
ERK/MAPK Signaling	MYC,NRAS,YWHAG,ELF3	0.118
PI3K/AKT Signaling	NRAS,YWHAG,RPS6KB1	0.125
Adipogenesis pathway	KLF5,GTF2H5,RPS6KB1	0.128
Superpathway of Citrulline Metabolism	ALDH18A1	0.131
Vitamin-C Transport	TXNRD1	0.131
Cell Cycle: G1/S Checkpoint Regulation	MYC,CDK6	0.134
Non-Small Cell Lung Cancer Signaling	NRAS,CDK6	0.137
CDP-diacylglycerol Biosynthesis I	LCLAT1	0.14
Erythropoietin Signaling	NRAS,RPS6KB1	0.145
Role of MAPK Signaling in the Pathogenesis of Influenza	NRAS,PNPLA8	0.148
Dermatan Sulfate Degradation (Metazoa)	IDS	0.148
Phosphatidylglycerol Biosynthesis II (Non-plastidic)	LCLAT1	0.157
Small Cell Lung Cancer Signaling	MYC,CDK6	0.158
Aryl Hydrocarbon Receptor Signaling	MYC,ALDH18A1,CDK6	0.165
Prolactin Signaling	MYC,NRAS	0.165
FLT3 Signaling in Hematopoietic Progenitor Cells	NRAS,RPS6KB1	0.169
HER-2 Signaling in Breast Cancer	NRAS,CDK6	0.176
IL-4 Signaling	NRAS,RPS6KB1	0.176
PDGF Signaling	MYC,NRAS	0.179
Granzyme A Signaling	HIST1H1C	0.182
VDR/RXR Activation	SERPINB1,CYP27B1	0.183
Protein Kinase A Signaling	HIST1H1C,AKAP12,DUSP5,YWHAG,PTPN2,ANAPC1	0.187
Endoplasmic Reticulum Stress Pathway	EIF2S1	0.19
Polyamine Regulation in Colon Cancer	MYC	0.198
Melanocyte Development and Pigmentation Signaling	NRAS,RPS6KB1	0.205
ErbB Signaling	NRAS,RPS6KB1	0.212
Role of JAK1, JAK2 and TYK2 in Interferon Signaling	PTPN2	0.214
Estrogen-mediated S-phase Entry	MYC	0.214
Germ Cell-Sertoli Cell Junction Signaling	CTNNA1,NRAS,LAMC3	0.215
Bladder Cancer Signaling	MYC,NRAS	0.216
UVA-Induced MAPK Signaling	NRAS,RPS6KB1	0.219
VEGF Signaling	EIF2S1,NRAS	0.231
Cell Cycle Control of Chromosomal Replication	CDK6	0.238
Endothelin-1 Signaling	MYC,NRAS,PNPLA8	0.244
Glioma Signaling	NRAS,CDK6	0.245
Mouse Embryonic Stem Cell Pluripotency	MYC,NRAS	0.245
Antioxidant Action of Vitamin C	TXNRD1,PNPLA8	0.253
B Cell Receptor Signaling	NRAS,EGR1,RPS6KB1	0.258
Sertoli Cell-Sertoli Cell Junction Signaling	CTNNA1,NRAS,MPP6	0.263
Glucocorticoid Receptor Signaling	NRAS,TAF4B,TAF10,GTF2H5	0.264
Rac Signaling	NRAS,RPS6KB1	0.279
HGF Signaling	NRAS,ELF3	0.282
Oncostatin M Signaling	NRAS	0.289
NGF Signaling	NRAS,RPS6KB1	0.29
Triacylglycerol Biosynthesis	LCLAT1	0.296
Stearate Biosynthesis I (Animals)	ACOT9	0.296
Nucleotide Excision Repair Pathway	GTF2H5	0.296
Interferon Signaling	PTPN2	0.303
Antigen Presentation Pathway	HLA-DRB3	0.31
Hereditary Breast Cancer Signaling	NRAS,CDK6	0.319
14-3-3-mediated Signaling	NRAS,YWHAG	0.327
p38 MAPK Signaling	MYC,RPS6KB1	0.327
PTEN Signaling	NRAS,RPS6KB1	0.33
Role of PKR in Interferon Induction and Antiviral Response	EIF2S1	0.331
P2Y Purigenic Receptor Signaling Pathway	MYC,NRAS	0.333
Sperm Motility	CATSPER1,PNPLA8	0.337
Fcë_RIIB Signaling in B Lymphocytes	NRAS	0.337
Mechanisms of Viral Exit from Host Cells	SH3GLB1	0.337
Melanoma Signaling	NRAS	0.344
UVC-Induced MAPK Signaling	NRAS	0.344
D-myo-inositol (1,4,5,6)-Tetrakisphosphate Biosynthesis	PPFIA1,PTPN2	0.363
D-myo-inositol (3,4,5,6)-tetrakisphosphate Biosynthesis	PPFIA1,PTPN2	0.363
GNRH Signaling	NRAS,EGR1	0.37
Ovarian Cancer Signaling	NRAS,RPS6KB1	0.377
Systemic Lupus Erythematosus Signaling	NRAS,PRPF38B,SNRPA	0.377
Insulin Receptor Signaling	NRAS,RPS6KB1	0.387
Synaptic Long Term Depression	NRAS,PNPLA8	0.412
Chondroitin Sulfate Biosynthesis	B3GALT6	0.413
UVB-Induced MAPK Signaling	RPS6KB1	0.413
IL-2 Signaling	NRAS	0.413
D-myo-inositol-5-phosphate Metabolism	PPFIA1,PTPN2	0.419
3-phosphoinositide Degradation	PPFIA1,PTPN2	0.423
Dermatan Sulfate Biosynthesis	B3GALT6	0.425
Epithelial Adherens Junction Signaling	CTNNA1,NRAS	0.43
Actin Nucleation by ARP-WASP Complex	NRAS	0.431
Heparan Sulfate Biosynthesis	B3GALT6	0.431
EGF Signaling	RPS6KB1	0.431
Glioma Invasiveness Signaling	NRAS	0.437
Phospholipases	PNPLA8	0.437
Glutamate Receptor Signaling	HOMER1	0.437
CXCR4 Signaling	NRAS,EGR1	0.45
Induction of Apoptosis by HIV1	SLC25A6	0.453
ErbB4 Signaling	NRAS	0.453
3-phosphoinositide Biosynthesis	PPFIA1,PTPN2	0.46
Estrogen-Dependent Breast Cancer Signaling	NRAS	0.463
GM-CSF Signaling	NRAS	0.463
Antiproliferative Role of Somatostatin Receptor 2	NRAS	0.469
Role of JAK1 and JAK3 in ë_c Cytokine Signaling	NRAS	0.469
Eicosanoid Signaling	PNPLA8	0.469
Protein Ubiquitination Pathway	UBR2,SACS,ANAPC1	0.47
Pyridoxal 5'-phosphate Salvage Pathway	CDK6	0.474
IL-15 Signaling	NRAS	0.485
Angiopoietin Signaling	NRAS	0.485
Mitotic Roles of Polo-Like Kinase	ANAPC1	0.485
Neurotrophin/TRK Signaling	NRAS	0.49
GDNF Family Ligand-Receptor Interactions	NRAS	0.495
Remodeling of Epithelial Adherens Junctions	CTNNA1	0.495
Macropinocytosis Signaling	NRAS	0.495
Molecular Mechanisms of Cancer	CTNNA1,MYC,NRAS,CDK6	0.497
Agrin Interactions at Neuromuscular Junction	NRAS	0.5
Growth Hormone Signaling	RPS6KB1	0.5
IL-3 Signaling	NRAS	0.511
Renal Cell Carcinoma Signaling	NRAS	0.511
PEDF Signaling	NRAS	0.511
Chemokine Signaling	NRAS	0.511
IL-17 Signaling	NRAS	0.515
JAK/Stat Signaling	NRAS	0.515
LPS-stimulated MAPK Signaling	NRAS	0.52
NF-ë¼B Activation by Viruses	NRAS	0.52
Toll-like Receptor Signaling	TICAM2	0.525
VEGF Family Ligand-Receptor Interactions	NRAS	0.535
BMP signaling pathway	NRAS	0.535
NRF2-mediated Oxidative Stress Response	NRAS,TXNRD1	0.538
Cyclins and Cell Cycle Regulation	CDK6	0.543
IL-8 Signaling	NRAS,RPS6KB1	0.548
Regulation of IL-2 Expression in Activated and Anergic T Lymphocytes	NRAS	0.548
Regulation of the Epithelial-Mesenchymal Transition Pathway	NRAS,EGR1	0.551
Ceramide Signaling	NRAS	0.553
Prostate Cancer Signaling	NRAS	0.561
Thrombin Signaling	NRAS,RPS6KB1	0.571
Superpathway of Inositol Phosphate Compounds	PPFIA1,PTPN2	0.574
Allograft Rejection Signaling	HLA-DRB3	0.579
HIPPO signaling	YWHAG	0.579
ë±-Adrenergic Signaling	NRAS	0.583
FAK Signaling	NRAS	0.583
TGF-ë_ Signaling	NRAS	0.583
G Beta Gamma Signaling	NRAS	0.587
Virus Entry via Endocytic Pathways	NRAS	0.592
Crosstalk between Dendritic Cells and Natural Killer Cells	HLA-DRB3	0.592
PAK Signaling	NRAS	0.592
OX40 Signaling Pathway	HLA-DRB3	0.592
Apoptosis Signaling	NRAS	0.592
Communication between Innate and Adaptive Immune Cells	HLA-DRB3	0.6
Death Receptor Signaling	ARHGDIB	0.604
Fcë_ Receptor-mediated Phagocytosis in Macrophages and Monocytes	RPS6KB1	0.608
SAPK/JNK Signaling	NRAS	0.611
PPAR Signaling	NRAS	0.611
Salvage Pathways of Pyrimidine Ribonucleotides	CDK6	0.615
T Cell Receptor Signaling	NRAS	0.624
p53 Signaling	PLAGL1	0.627

## Sheet: Cluster3
Commonly down-regulated- Cluster3
Canonical Pathways
Ingenuity Canonical Pathways	Molecules	pvalue
Mitochondrial Dysfunction	VDAC1,COX7B,ATP5F1,ATP5O,NDUFB7,PRDX3,COX7A2,SNCA,UQCRH,GSR,CAT,SDHD,NDUFS5,ATP5C1,NDUFV2,ATP5B,MAPK9,ATP5E,APH1B,NDUFB3,MAPK12,NDUFA2,COX6C,NDUFA4,UQCRC2,UQCRQ,ATP5J2,COX7C	4e-11
Oxidative Phosphorylation	ATP5E,COX7B,NDUFB3,ATP5O,ATP5F1,NDUFB7,NDUFA2,COX6C,NDUFA4,UQCRC2,COX7A2,UQCRQ,UQCRH,SDHD,NDUFS5,ATP5J2,ATP5C1,ATP5B,NDUFV2,COX7C	3.2e-09
EIF2 Signaling	RPL26L1,RPL13A,RPL6,PPP1CA,RPS2,RPL23,RPS14,RPS13,EIF2S3,RPL7,RPL5,EIF2A,RPL36,RPL36AL,RPL34,EIF3K,RPL15,RPL7A,EIF3F,RPS8,RPS15,RPL10A,MAPK3	3.6e-07
Superpathway of Cholesterol Biosynthesis	LBR,SQLE,ACAT2,HMGCR,FDFT1,MSMO1,GGPS1	5.4e-05
Regulation of eIF4 and p70S6K Signaling	PPP2R5B,MAPK12,RPS2,PPP2R5C,RPS14,RPS13,EIF2S3,EIF2A,PPP2R5D,EIF3K,PPP2R1B,PAIP2,EIF3F,RPS8,RPS15,MAPK3	0.0001
Antiproliferative Role of TOB in T Cell Signaling	CDKN1B,CDC34,SKP2,CUL1,PABPC4,TWSG1	0.0003
Wnt/ë_-catenin Signaling	PPP2R5B,TGFBR3,FZD2,MAP4K1,WNT16,PPP2R5C,MMP7,FZD1,TLE3,APPL2,UBB,PPP2R5D,SOX9,DVL2,PPP2R1B,SOX4	0.00054
Cyclins and Cell Cycle Regulation	PPP2R5B,HDAC2,CDKN1B,SKP2,PPP2R5D,CUL1,HDAC3,PPP2R1B,TFDP1,PPP2R5C	0.00058
BER pathway	PARP1,POLG,LIG1,APEX1	0.00072
RAR Activation	RBP7,MAPK12,MNAT1,HLTF,CRABP2,SMARCD2,TRIM24,SCAND1,PARP1,RDH14,SNW1,PRKCA,PRMT2,RPL7A,MAPK9,NRIP1	0.00083
Cholesterol Biosynthesis I	LBR,SQLE,FDFT1,MSMO1	0.001
Cholesterol Biosynthesis II (via 24,25-dihydrolanosterol)	LBR,SQLE,FDFT1,MSMO1	0.001
Cholesterol Biosynthesis III (via Desmosterol)	LBR,SQLE,FDFT1,MSMO1	0.001
Pyrimidine Deoxyribonucleotides De Novo Biosynthesis I	NME7,TYMS,CMPK1,NME4,RRM2B	0.0011
Telomerase Signaling	PPP2R5B,HDAC2,TERF2,PTGES3,PPP2R5D,ETS1,HDAC3,HSP90AB1,PPP2R1B,PPP2R5C,MAPK3	0.0011
Epoxysqualene Biosynthesis	SQLE,FDFT1	0.0014
S-methyl-5-thio-ë±-D-ribose 1-phosphate Degradation	MRI1,APIP	0.0014
mTOR Signaling	PPP2R5B,EIF4B,RPS2,PPP2R5C,RPS14,RHOA,RPS13,PRKCA,PLD2,PPP2R5D,EIF3K,PPP2R1B,EIF3F,RPS8,RPS15,MAPK3	0.0017
Estrogen Receptor Signaling	THRAP3,CCNC,MED30,GTF2F1,POLR2A,MNAT1,H3F3A/H3F3B,PHB2,POLR2C,HDAC3,MAPK3,NRIP1	0.0026
NRF2-mediated Oxidative Stress Response	SOD1,MGST2,PRDX1,STIP1,ENC1,PRKCA,GSR,CAT,CDC34,UBB,DNAJB6,RBX1,MAPK9,MGST3,MAPK3	0.0028
RAN Signaling	CSE1L,KPNA2,KPNA5,RANBP1	0.003
Remodeling of Epithelial Adherens Junctions	TUBB4A,RAB5C,IQGAP1,ACTR2,MAPRE2,ACTN4,ACTR3,MAPRE3	0.0035
Phosphatidylethanolamine Biosynthesis II	PIGF,ETNK1,ETNK2	0.0036
Glucocorticoid Receptor Signaling	POLR2A,MAPK12,MNAT1,PPP3CB,HLTF,POLR2C,PPP3CA,SMARCD2,ELK1,CREBZF,STAT3,GTF2F1,HMGB1,PTGES3,CDKN1C,HSP90AB1,MAPK9,MAPK3,NRIP1	0.0039
Glutathione Redox Reactions II	GLRX,GSR	0.004
Huntington's Disease Signaling	SH3GL3,HDAC2,POLR2A,CLTC,POLR2C,PSME1,HDAC3,SNCA,GNG5,VAMP3,PRKCA,UBB,NAPG,GNG12,ATP5B,MAPK9,MAPK3	0.0053
fMLP Signaling in Neutrophils	GNAI2,ACTR2,GNG5,PRKCA,PPP3CB,GNG12,PPP3CA,ACTR3,ELK1,MAPK3	0.0066
Spermine and Spermidine Degradation I	SAT1,SAT2	0.0078
Androgen Signaling	CALR,GNAI2,GNG5,GTF2F1,PRKCA,POLR2A,MNAT1,GNG12,POLR2C,MAPK3	0.0079
PCP pathway	FZD1,MAPK12,FZD2,DVL2,WNT16,MAPK9,RHOA	0.0083
Cell Cycle Regulation by BTG Family Proteins	PPP2R5B,BTG2,PPP2R5D,PPP2R1B,PPP2R5C	0.0087
Nucleotide Excision Repair Pathway	POLR2A,MNAT1,RPA3,ERCC5,POLR2C	0.0087
Cell Cycle: G1/S Checkpoint Regulation	HDAC2,RPL5,CDKN1B,SKP2,CUL1,HDAC3,TFDP1	0.0091
TCA Cycle II (Eukaryotic)	FH,OGDHL,SDHD,MDH1	0.0093
IL-22 Signaling	STAT3,MAPK12,MAPK9,MAPK3	0.011
Assembly of RNA Polymerase III Complex	GTF3A,GTF3C3,GTF3C2	0.011
Role of JAK family kinases in IL-6-type Cytokine Signaling	STAT3,MAPK12,MAPK9,MAPK3	0.013
Heme Degradation	HMOX2,BLVRA	0.013
p70S6K Signaling	PPP2R5B,GNAI2,F2RL1,PRKCA,PPP2R5D,PPP2R1B,EEF2,BAD,PPP2R5C,MAPK3	0.013
UVB-Induced MAPK Signaling	PRKCA,MAPK12,H3F3A/H3F3B,BAD,MAPK9,MAPK3	0.0129
HIPPO signaling	PPP2R5B,AMOT,SKP2,PPP1CA,PPP2R5D,CUL1,PPP2R1B,PPP2R5C	0.0141
IL-3 Signaling	STAT3,PRKCA,PPP3CB,PPP3CA,BAD,ELK1,MAPK3	0.0155
CTLA4 Signaling in Cytotoxic T Lymphocytes	PPP2R5B,CLTC,AP2B1,PPP2R5D,AP1S2,AP2M1,PPP2R1B,PPP2R5C	0.0158
Pancreatic Adenocarcinoma Signaling	STAT3,CDKN1B,MAPK12,PLD2,TFDP1,BAD,MAPK9,ELK1,MAPK3	0.0166
Adipogenesis pathway	HDAC2,BMP4,FZD1,FZD2,MNAT1,SOX9,RBBP7,SAP130,HDAC3,RPS6KC1	0.0166
Caveolar-mediated Endocytosis Signaling	RAB5C,PRKCA,COPE,COPB1,COPG1,COPZ1,ARCN1	0.0166
Pyruvate Fermentation to Lactate	LDHA,LDHB	0.0186
Superoxide Radicals Degradation	SOD1,CAT	0.0186
Zymosterol Biosynthesis	LBR,MSMO1	0.0186
Superpathway of Geranylgeranyldiphosphate Biosynthesis I (via Mevalonate)	ACAT2,HMGCR,GGPS1	0.0229
Mouse Embryonic Stem Cell Pluripotency	STAT3,BMP4,FZD1,MAPK12,FZD2,DVL2,LIFR,MAPK3	0.024
Salvage Pathways of Pyrimidine Ribonucleotides	NME7,NEK2,UCKL1,CMPK1,NME4,APOBEC3F,MAPK9,MAPK3	0.024
Breast Cancer Regulation by Stathmin1	PPP2R5B,PPP1CA,PPP2R5C,RHOA,TUBB4A,GNAI2,GNG5,PRKCA,CDKN1B,PPP2R5D,GNG12,PPP2R1B,MAPK3	0.0251
Acetyl-CoA Biosynthesis I (Pyruvate Dehydrogenase Complex)	PDHB,DLAT	0.0251
4-1BB Signaling in T Lymphocytes	MAPK12,TNFSF9,MAPK9,MAPK3	0.0263
GM-CSF Signaling	STAT3,PPP3CB,ETS1,PPP3CA,ELK1,MAPK3	0.0263
Glutathione Redox Reactions I	GSR,MGST2,MGST3	0.0269
Valine Degradation I	HIBCH,BCKDHA,AUH	0.0269
Protein Ubiquitination Pathway	UBA1,CUL1,PSMA3,UBE3B,PSME1,USP5,DNAJC24,UBE2G1,USP46,SKP2,CDC34,UBB,DNAJB6,DNAJC12,HSP90AB1,RBX1	0.0275
14-3-3-mediated Signaling	TUBB4A,SNCA,PRKCA,CDKN1B,MAPK12,BAD,MAPK9,ELK1,MAPK3	0.0295
CDK5 Signaling	PPP2R5B,MAPK12,PPP1CA,PPP2R5D,PPP2R1B,MAPK9,PPP2R5C,MAPK3	0.0302
Mitotic Roles of Polo-Like Kinase	PPP2R5B,ESPL1,PPP2R5D,HSP90AB1,PPP2R1B,PPP2R5C	0.0347
HIF1ë± Signaling	MMP7,MAPK12,LDHA,APEX1,RBX1,MAPK9,MAPK3,LDHB	0.0347
Production of Nitric Oxide and Reactive Oxygen Species in Macrophages	PPP2R5B,PRKCA,CAT,MAPK12,PPP1CA,PPP2R5D,PPP2R1B,CYBA,MAPK9,PPP2R5C,RHOA,MAPK3	0.0355
DNA Methylation and Transcriptional Repression Signaling	HDAC2,RBBP7,SAP130	0.0355
Acetyl-CoA Biosynthesis III (from Citrate)	ACLY	0.0372
Glutamate Removal from Folates	GGH	0.0372
Sorbitol Degradation I	SORD	0.0372
Leucine Degradation I	AUH,MCCC1	0.0407
CCR5 Signaling in Macrophages	GNAI2,GNG5,PRKCA,MAPK12,GNG12,MAPK9	0.0417
Xenobiotic Metabolism Signaling	PPP2R5B,MAPK12,MGST2,SCAND1,PPP2R5C,PRKCA,PTGES3,CAT,PPP2R5D,HSP90AB1,PPP2R1B,RBX1,MAPK9,MGST3,MAPK3,NRIP1	0.0427
ERK/MAPK Signaling	PPP2R5B,STAT3,PRKCA,PPP1CA,H3F3A/H3F3B,PPP2R5D,ETS1,PPP2R1B,BAD,PPP2R5C,ELK1,MAPK3	0.0447
Polyamine Regulation in Colon Cancer	SAT1,PSME1,SAT2	0.0457
Gë±q Signaling	GNG5,PRKCA,PLD2,RGS2,PPP3CB,GNG12,PPP3CA,ELK1,RHOA,MAPK3	0.0457
Dolichyl-diphosphooligosaccharide Biosynthesis	DPM3,DPM1	0.0501
Ephrin B Signaling	GNAI2,GNG5,CAP1,GNG12,RHOA,MAPK3	0.0525
Wnt/Ca+ pathway	PRKCA,FZD1,FZD2,DVL2,PPP3CA	0.055
EGF Signaling	STAT3,PRKCA,MAPK12,ELK1,MAPK3	0.055
Fcë_ Receptor-mediated Phagocytosis in Macrophages and Monocytes	ACTR2,VAMP3,PRKCA,PLD2,YES1,ACTR3,MAPK3	0.0562
Estrogen-mediated S-phase Entry	CDKN1B,SKP2,TFDP1	0.0575
Cardiac ë_-adrenergic Signaling	PPP2R5B,GNG5,PDE3B,PPP1CA,PPP2R5D,GNG12,PPP2R1B,APEX1,PPP2R5C	0.0575
ErbB2-ErbB3 Signaling	STAT3,CDKN1B,BAD,ELK1,MAPK3	0.0589
Glutaryl-CoA Degradation	ACAT2,HSD17B4	0.0603
IL-17A Signaling in Gastric Cells	MAPK12,MAPK9,MAPK3	0.0631
Glycolysis I	TPI1,ENO2,PGK1	0.0631
Gluconeogenesis I	ENO2,PGK1,MDH1	0.0631
Mechanisms of Viral Exit from Host Cells	VPS4A,SH3GL3,CHMP2B,PRKCA	0.0631
Role of NFAT in Cardiac Hypertrophy	GNAI2,HDAC2,GNG5,PRKCA,MAPK12,PPP3CB,GNG12,HDAC3,PPP3CA,MAPK9,MAPK3	0.0676
UVC-Induced MAPK Signaling	PRKCA,MAPK12,MAPK9,MAPK3	0.0676
Lipid Antigen Presentation by CD1	CALR,AP2B1,AP2M1	0.0692
Regulation of IL-2 Expression in Activated and Anergic T Lymphocytes	MAPK12,PPP3CB,PPP3CA,MAPK9,ELK1,MAPK3	0.0708
S-methyl-5'-thioadenosine Degradation II	MTAP	0.0724
Adenine and Adenosine Salvage I	APRT	0.0724
GDP-L-fucose Biosynthesis I (from GDP-D-mannose)	TSTA3	0.0724
Ceramide Signaling	PPP2R5B,PPP2R5D,PPP2R1B,BAD,PPP2R5C,MAPK3	0.0741
Pyrimidine Ribonucleotides Interconversion	NME7,CMPK1,NME4	0.0759
HMGB1 Signaling	HMGB1,HAT1,MAPK12,RBBP7,MAPK9,ELK1,RHOA,MAPK3	0.0759
Mevalonate Pathway I	ACAT2,HMGCR	0.0813
Clathrin-mediated Endocytosis Signaling	RAB5C,SH3GL3,ACTR2,MYO6,CLTC,UBB,PPP3CB,AP2B1,AP2M1,PPP3CA,ACTR3	0.0813
Axonal Guidance Signaling	ADAM9,C9orf3,SEMA6B,ACTR2,FZD2,PPP3CB,PPP3CA,WNT16,ACTR3,RHOA,MMP7,TUBB4A,GNAI2,GNG5,PRKCA,BMP4,FZD1,SEMA3A,SEMA3C,GNG12,SDCBP,MAPK3	0.0813
Antiproliferative Role of Somatostatin Receptor 2	GNG5,CDKN1B,GNG12,ELK1,MAPK3	0.0832
Glutathione-mediated Detoxification	GGH,MGST2,MGST3	0.0832
ILK Signaling	PPP2R5B,MAPK12,PPP2R5D,MYH10,ACTN4,PPP2R1B,MAPK9,PPP2R5C,RHOA,MAPK3,NACA	0.0832
PI3K/AKT Signaling	PPP2R5B,CDKN1B,PPP2R5D,HSP90AB1,PPP2R1B,BAD,PPP2R5C,MAPK3	0.0851
Rac Signaling	IQGAP1,ACTR2,ABI2,ACTR3,ELK1,RHOA,MAPK3	0.0891
Pyrimidine Ribonucleotides De Novo Biosynthesis	NME7,CMPK1,NME4	0.0891
Tight Junction Signaling	PPP2R5B,VAMP3,MPP5,PPP2R5D,NAPG,MYH10,SYMPK,PPP2R1B,PPP2R5C,RHOA	0.0912
CD40 Signaling	TANK,STAT3,MAPK12,MAPK9,MAPK3	0.0912
Epithelial Adherens Junction Signaling	TUBB4A,IQGAP1,ACTR2,TGFBR3,MYH10,ACTN4,YES1,ACTR3,RHOA	0.0912
DNA Double-Strand Break Repair by Non-Homologous End Joining	PARP1,XRCC6	0.0933
Isoleucine Degradation I	AUH,ACAT2	0.0933
HGF Signaling	STAT3,PRKCA,MAPK12,ETS1,MAPK9,ELK1,MAPK3	0.0933
Fatty Acid ë_-oxidation I	AUH,HSD17B4,ECI2	0.0977
D-myo-inositol (1,4,5,6)-Tetrakisphosphate Biosynthesis	MTMR4,PPP2R5B,PPP1CA,PPP2R5D,IGBP1,PPP3CA,PPFIA4,EPHX2	0.0977
D-myo-inositol (3,4,5,6)-tetrakisphosphate Biosynthesis	MTMR4,PPP2R5B,PPP1CA,PPP2R5D,IGBP1,PPP3CA,PPFIA4,EPHX2	0.0977
Superpathway of Inositol Phosphate Compounds	MTMR4,PPP2R5B,PI4K2B,IP6K2,PPP1CA,PPP2R5D,IGBP1,PPP3CA,PPFIA4,EPHX2,INPP5A	0.1
Telomere Extension by Telomerase	TERF2,XRCC6	0.104
Neuregulin Signaling	PRKCA,CDKN1B,HSP90AB1,BAD,ELK1,MAPK3	0.106
RANK Signaling in Osteoclasts	MAPK12,PPP3CB,PPP3CA,MAPK9,ELK1,MAPK3	0.106
Diphthamide Biosynthesis	EEF2	0.107
Ascorbate Recycling (Cytosolic)	GLRX	0.107
Hypusine Biosynthesis	EIF5A	0.107
Fatty Acid ë_-oxidation III (Unsaturated, Odd Number)	ECI2	0.107
RhoGDI Signaling	GDI1,GNAI2,ACTR2,GNG5,PRKCA,MSN,GNG12,ARHGAP12,ACTR3,RHOA	0.108
CXCR4 Signaling	GNAI2,GNG5,PRKCA,MAPK12,GNG12,MAPK9,ELK1,RHOA,MAPK3	0.11
Assembly of RNA Polymerase II Complex	GTF2F1,POLR2A,MNAT1,POLR2C	0.112
Methionine Degradation I (to Homocysteine)	AHCYL1,AHCY	0.116
Parkinson's Signaling	SNCA,MAPK12	0.116
Role of NANOG in Mammalian Embryonic Stem Cell Pluripotency	STAT3,BMP4,FZD1,FZD2,LIFR,WNT16,MAPK3	0.116
B Cell Receptor Signaling	BCL6,MAPK12,PPP3CB,ETS1,PPP3CA,BAD,MAPK9,ELK1,RAP2A,MAPK3	0.117
3-phosphoinositide Biosynthesis	MTMR4,PPP2R5B,PI4K2B,PPP1CA,PPP2R5D,IGBP1,PPP3CA,PPFIA4,EPHX2	0.12
Retinoate Biosynthesis I	RDH14,RBP7,DHRS4	0.121
Renal Cell Carcinoma Signaling	FH,UBB,ETS1,RBX1,MAPK3	0.121
Chemokine Signaling	GNAI2,PRKCA,MAPK12,RHOA,MAPK3	0.121
AMPK Signaling	PPP2R5B,MAPK12,HMGCR,PPP2R5D,HLTF,PPP2R1B,SMARCD2,PPP2R5C	0.123
Sertoli Cell-Sertoli Cell Junction Signaling	TUBB4A,PLS1,TGFBR3,MAPK12,SYMPK,ACTN4,MAPK9,ELK1,RAB8B,MAPK3	0.123
Basal Cell Carcinoma Signaling	BMP4,FZD1,FZD2,DVL2,WNT16	0.126
Putrescine Degradation III	SAT1,SAT2	0.129
Chronic Myeloid Leukemia Signaling	HDAC2,CDKN1B,HDAC3,TFDP1,BAD,MAPK3	0.129
Oncostatin M Signaling	STAT3,ELK1,MAPK3	0.129
Tec Kinase Signaling	GNAI2,STAT3,GNG5,PRKCA,MAPK12,GNG12,YES1,MAPK9,RHOA	0.131
LPS-stimulated MAPK Signaling	PRKCA,MAPK12,MAPK9,ELK1,MAPK3	0.132
STAT3 Pathway	STAT3,TGFBR3,MAPK12,MAPK9,MAPK3	0.132
Hereditary Breast Cancer Signaling	HDAC2,POLR2A,UBB,HLTF,POLR2C,HDAC3,SMARCD2	0.133
FLT3 Signaling in Hematopoietic Progenitor Cells	STAT3,MAPK12,BAD,ELK1,MAPK3	0.137
Role of JAK2 in Hormone-like Cytokine Signaling	SH2B3,STAT3,HLTF	0.138
tRNA Splicing	PDE3B,TSEN34,APEX1	0.138
Germ Cell-Sertoli Cell Junction Signaling	TUBB4A,IQGAP1,PLS1,MAPK12,ACTN4,MAPK9,RAB8B,RHOA,MAPK3	0.138
Retinoate Biosynthesis II	RBP7	0.14
Creatine-phosphate Biosynthesis	CKB	0.14
Branched-chain ë±-keto acid Dehydrogenase Complex	BCKDHA	0.14
Heme Biosynthesis from Uroporphyrinogen-III I	CPOX	0.14
Geranylgeranyldiphosphate Biosynthesis	GGPS1	0.14
Arginine Degradation I (Arginase Pathway)	OAT	0.14
IL-8 Signaling	IQGAP1,GNAI2,GNG5,PRKCA,MAPK12,PLD2,GNG12,MAPK9,RHOA,MAPK3	0.14
Cysteine Biosynthesis III (mammalia)	AHCYL1,AHCY	0.141
CCR3 Signaling in Eosinophils	GNAI2,GNG5,PRKCA,MAPK12,GNG12,RHOA,MAPK3	0.142
Dopamine-DARPP32 Feedback in cAMP Signaling	PPP2R5B,GNAI2,PRKCA,PPP1CA,PPP3CB,PPP2R5D,PPP2R1B,PPP3CA,PPP2R5C	0.142
Role of CHK Proteins in Cell Cycle Checkpoint Control	PPP2R5B,PPP2R5D,PPP2R1B,PPP2R5C	0.145
Aryl Hydrocarbon Receptor Signaling	CDKN1B,PTGES3,MGST2,HSP90AB1,TFDP1,MGST3,MAPK3,NRIP1	0.147
Signaling by Rho Family GTPases	IQGAP1,GNAI2,ACTR2,GNG5,MAPK12,MSN,GNG12,ACTR3,MAPK9,ELK1,RHOA,MAPK3	0.157
D-myo-inositol-5-phosphate Metabolism	MTMR4,PPP2R5B,PPP1CA,PPP2R5D,IGBP1,PPP3CA,PPFIA4,EPHX2	0.159
Dopamine Receptor Signaling	PPP2R5B,PPP1CA,PPP2R5D,PPP2R1B,PPP2R5C	0.161
3-phosphoinositide Degradation	MTMR4,PPP2R5B,PPP1CA,PPP2R5D,IGBP1,PPP3CA,PPFIA4,EPHX2	0.163
April Mediated Signaling	MAPK12,MAPK9,ELK1	0.164
Colorectal Cancer Metastasis Signaling	MMP7,STAT3,GNG5,FZD1,MAPK12,FZD2,GNG12,WNT16,BAD,MAPK9,RHOA,MAPK3	0.164
Granzyme A Signaling	HMGB2,APEX1	0.167
Tryptophan Degradation III (Eukaryotic)	ACAT2,HSD17B4	0.167
Cholecystokinin/Gastrin-mediated Signaling	PRKCA,MAPK12,MAPK9,ELK1,RHOA,MAPK3	0.169
Trans, trans-farnesyl Diphosphate Biosynthesis	GGPS1	0.171
dTMP De Novo Biosynthesis	TYMS	0.171
Protein Kinase A Signaling	ADD1,PDE3B,PPP1CA,H3F3A/H3F3B,PPP3CB,MYH10,PPP3CA,BAD,ELK1,RHOA,GNAI2,GNG5,PRKCA,GNG12,PTPLA,CDKN3,APEX1,MAPK3	0.179
B Cell Activating Factor Signaling	MAPK12,MAPK9,ELK1	0.182
Prostate Cancer Signaling	CDKN1B,HSP90AB1,TFDP1,BAD,MAPK3	0.185
MIF Regulation of Innate Immunity	MAPK12,MAPK9,MAPK3	0.192
Molecular Mechanisms of Cancer	APH1B,MAPK12,FZD2,WNT16,BAD,ELK1,RHOA,GNAI2,HAT1,PRKCA,BMP4,FZD1,CDKN1B,TFDP1,MAPK9,RAP2A,MAPK3	0.194
Ephrin Receptor Signaling	GNAI2,STAT3,ACTR2,GNG5,GNG12,SDCBP,ACTR3,RHOA,MAPK3	0.195
Leukocyte Extravasation Signaling	MMP7,GNAI2,PRKCA,MAPK12,MSN,ACTN4,ARHGAP12,CYBA,MAPK9,RHOA	0.197
Arginine Biosynthesis IV	OAT	0.202
Proline Biosynthesis II (from Arginine)	OAT	0.202
Arginine Degradation VI (Arginase 2 Pathway)	OAT	0.202
Glycogen Biosynthesis II (from UDP-D-Glucose)	GYG1	0.202
Calcium-induced T Lymphocyte Apoptosis	HDAC2,PRKCA,PPP3CB,PPP3CA	0.21
IL-17A Signaling in Airway Cells	STAT3,MAPK12,MAPK9,MAPK3	0.21
ErbB Signaling	PRKCA,MAPK12,MAPK9,ELK1,MAPK3	0.211
Calcium Signaling	CALR,HDAC2,PPP3CB,MICU1,MYH10,HDAC3,PPP3CA,RAP2A,MAPK3	0.212
Renin-Angiotensin Signaling	STAT3,PRKCA,MAPK12,MAPK9,ELK1,MAPK3	0.215
Gë±s Signaling	ADD1,GNG5,RGS2,GNG12,ELK1,MAPK3	0.215
ë±-Adrenergic Signaling	GNAI2,GNG5,PRKCA,GNG12,MAPK3	0.218
TGF-ë_ Signaling	BMP4,MAPK12,MAP4K1,MAPK9,MAPK3	0.218
Non-Small Cell Lung Cancer Signaling	PRKCA,TFDP1,BAD,MAPK3	0.218
Hypoxia Signaling in the Cardiovascular System	CDC34,LDHA,HSP90AB1,UBE2G1	0.218
G Beta Gamma Signaling	GNAI2,GNG5,PRKCA,GNG12,MAPK3	0.225
UVA-Induced MAPK Signaling	PARP1,PRKCA,MAPK12,MAPK9,MAPK3	0.225
Inositol Pyrophosphates Biosynthesis	IP6K2	0.231
Aspartate Degradation II	MDH1	0.231
Relaxin Signaling	GNAI2,GNG5,PDE3B,GNG12,APEX1,ELK1,MAPK3	0.232
Apoptosis Signaling	PARP1,PRKCA,ACIN1,BAD,MAPK3	0.232
Regulation of the Epithelial-Mesenchymal Transition Pathway	APH1B,STAT3,FZD1,FZD2,ETS1,DVL2,WNT16,RHOA,MAPK3	0.24
Role of Oct4 in Mammalian Embryonic Stem Cell Pluripotency	PARP1,KDM5B,PHC1	0.24
Role of MAPK Signaling in the Pathogenesis of Influenza	PRKCA,MAPK12,MAPK9,MAPK3	0.242
IL-1 Signaling	GNAI2,GNG5,MAPK12,GNG12,MAPK9	0.245
VEGF Signaling	EIF2S3,PRKCA,ACTN4,BAD,MAPK3	0.245
IL-10 Signaling	STAT3,MAPK12,ELK1,BLVRA	0.25
Growth Hormone Signaling	STAT3,PRKCA,ELK1,MAPK3	0.25
nNOS Signaling in Neurons	PRKCA,PPP3CB,PPP3CA	0.25
Factors Promoting Cardiogenesis in Vertebrates	PRKCA,BMP4,FZD1,TGFBR3,FZD2	0.252
Citrulline Biosynthesis	OAT	0.26
Cell Cycle Control of Chromosomal Replication	ORC1,RPA3	0.262
Gë±12/13 Signaling	F2RL1,MAPK12,MAPK9,ELK1,RHOA,MAPK3	0.264
Synaptic Long Term Depression	PPP2R5B,GNAI2,PRKCA,PPP2R5D,PPP2R1B,PPP2R5C,MAPK3	0.265
SAPK/JNK Signaling	GNG5,MAPK12,MAP4K1,MAPK9,ELK1	0.266
PEDF Signaling	MAPK12,ELK1,RHOA,MAPK3	0.267
Phospholipase C Signaling	PEBP1,HDAC2,GNG5,PRKCA,PLD2,PPP3CB,GNG12,HDAC3,PPP3CA,RHOA,MAPK3	0.269
CD28 Signaling in T Helper Cells	ACTR2,MAPK12,PPP3CB,PPP3CA,ACTR3,MAPK9	0.27
Cell Cycle: G2/M DNA Damage Checkpoint Regulation	SKP2,CUL1,TOP2B	0.27
IL-17 Signaling	MAPK12,MAPK9,ELK1,MAPK3	0.275
Actin Cytoskeleton Signaling	IQGAP1,ACTR2,MSN,GNG12,MYH10,ABI2,ACTN4,ACTR3,RHOA,MAPK3	0.281
Acute Phase Response Signaling	STAT3,RBP7,MAPK12,HMOX2,CRABP2,MAPK9,ELK1,MAPK3	0.286
Prostanoid Biosynthesis	PTGES3	0.287
Sucrose Degradation V (Mammalian)	TPI1	0.287
Heme Biosynthesis II	CPOX	0.287
Ketolysis	ACAT2	0.287
Antioxidant Action of Vitamin C	GLRX,MAPK12,PLD2,MAPK9,MAPK3	0.288
Role of Osteoblasts, Osteoclasts and Chondrocytes in Rheumatoid Arthritis	BMP4,FZD1,MAPK12,FZD2,PPP3CB,PPP3CA,WNT16,BAD,MAPK9,MAPK3	0.29
Amyloid Processing	APH1B,MAPK12,MAPK3	0.29
RhoA Signaling	ACTR2,KTN1,MSN,ARHGAP12,ACTR3,RHOA	0.295
CREB Signaling in Neurons	GNAI2,GNG5,PRKCA,POLR2A,GNG12,POLR2C,ELK1,MAPK3	0.297
CNTF Signaling	STAT3,LIFR,MAPK3	0.301
Endometrial Cancer Signaling	BAD,ELK1,MAPK3	0.301
BMP signaling pathway	BMP4,MAPK12,MAPK9,MAPK3	0.308
Cardiac Hypertrophy Signaling	GNAI2,GNG5,MAPK12,PPP3CB,GNG12,PPP3CA,MAPK9,ELK1,RHOA,MAPK3	0.309
Semaphorin Signaling in Neurons	SEMA3A,RHOA,MAPK3	0.311
Embryonic Stem Cell Differentiation into Cardiac Lineages	SP4	0.313
Ketogenesis	ACAT2	0.313
Acute Myeloid Leukemia Signaling	STAT3,KITLG,BAD,MAPK3	0.316
PDGF Signaling	STAT3,PRKCA,ELK1,MAPK3	0.316
Superpathway of Methionine Degradation	AHCYL1,AHCY	0.318
Role of IL-17A in Arthritis	MAPK12,MAPK9,MAPK3	0.321
VDR/RXR Activation	CCNC,PRKCA,CDKN1B,CYP24A1	0.324
Aldosterone Signaling in Epithelial Cells	PRKCA,DNAJB6,HSP90AB1,DNAJC12,DNAJC24,AHCY,MAPK3	0.33
Integrin Signaling	ASAP1,ACTR2,ARF5,TSPAN7,ACTN4,ACTR3,RAP2A,RHOA,MAPK3	0.33
Thrombopoietin Signaling	STAT3,PRKCA,MAPK3	0.331
Reelin Signaling in Neurons	MAPK12,MAP4K1,YES1,MAPK9	0.333
Role of Wnt/GSK-3ë_ Signaling in the Pathogenesis of Influenza	FZD1,FZD2,DVL2,WNT16	0.333
GNRH Signaling	GNAI2,PRKCA,MAPK12,MAPK9,ELK1,MAPK3	0.34
Actin Nucleation by ARP-WASP Complex	ACTR2,ACTR3,RHOA	0.341
G Protein Signaling Mediated by Tubby	GNG5,GNG12	0.345
Ethanol Degradation II	RDH14,DHRS4	0.345
Nur77 Signaling in T Lymphocytes	HDAC2,PPP3CB,PPP3CA	0.352
Regulation of Cellular Mechanics by Calpain Protease	CDKN1B,ACTN4,MAPK3	0.352
Ovarian Cancer Signaling	MMP7,FZD1,FZD2,TFDP1,WNT16,MAPK3	0.354
Inhibition of Angiogenesis by TSP1	MAPK12,MAPK9	0.359
NGF Signaling	MAPK12,MAPK9,ELK1,RHOA,MAPK3	0.361
Myc Mediated Apoptosis Signaling	MAPK12,BAD,MAPK9	0.361
Hematopoiesis from Multipotent Stem Cells	KITLG	0.363
Ubiquinol-10 Biosynthesis (Eukaryotic)	BCKDHA	0.363
Acyl-CoA Hydrolysis	GNPAT	0.363
IL-17A Signaling in Fibroblasts	MAPK12,MAPK3	0.372
Noradrenaline and Adrenaline Degradation	RDH14,DHRS4	0.372
ErbB4 Signaling	APH1B,PRKCA,MAPK3	0.382
Role of Tissue Factor in Cancer	F2RL1,PRKCA,MAPK12,YES1,MAPK3	0.383
FGF Signaling	STAT3,PRKCA,MAPK12,MAPK3	0.384
Choline Biosynthesis III	PLD2	0.386
Oleate Biosynthesis II (Animals)	SCD5	0.386
Corticotropin Releasing Hormone Signaling	GNAI2,PRKCA,MAPK12,ELK1,MAPK3	0.39
Estrogen-Dependent Breast Cancer Signaling	HSD17B4,ELK1,MAPK3	0.402
Thrombin Signaling	GNAI2,GNG5,PRKCA,MAPK12,GNG12,ELK1,RHOA,MAPK3	0.408
DNA Double-Strand Break Repair by Homologous Recombination	LIG1	0.409
Superpathway of Citrulline Metabolism	OAT	0.409
Leukotriene Biosynthesis	MGST2	0.409
Colanic Acid Building Blocks Biosynthesis	TSTA3	0.409
Vitamin-C Transport	GLRX	0.409
Virus Entry via Endocytic Pathways	PRKCA,CLTC,AP2B1,AP2M1	0.417
Activation of IRF by Cytosolic Pattern Recognition Receptors	TANK,MAPK12,MAPK9	0.422
Pyridoxal 5'-phosphate Salvage Pathway	NEK2,MAPK9,MAPK3	0.422
Systemic Lupus Erythematosus Signaling	LSM6,PRPF8,RNU6-1,LSM7,SNRNP27,EFTUD2,LSM3,PPIH,MAPK3	0.424
Netrin Signaling	PPP3CB,PPP3CA	0.425
tRNA Charging	IARS2,EARS2	0.425
IL-6 Signaling	STAT3,MAPK12,MAPK9,ELK1,MAPK3	0.427
The Visual Cycle	RBP7	0.432
Transcriptional Regulatory Network in Embryonic Stem Cells	STAT3,TRIM24	0.438
IL-15 Signaling	STAT3,MAPK12,MAPK3	0.442
Synaptic Long Term Potentiation	PRKCA,PPP1CA,PPP3CB,PPP3CA,MAPK3	0.449
P2Y Purigenic Receptor Signaling Pathway	GNAI2,GNG5,PRKCA,GNG12,MAPK3	0.449
Fcë_RIIB Signaling in B Lymphocytes	MAPK12,MAPK9	0.45
Erythropoietin Signaling	PRKCA,ELK1,MAPK3	0.451
GABA Receptor Signaling	UBB,AP2B1,AP2M1	0.451
Granzyme B Signaling	PARP1	0.452
Mismatch Repair in Eukaryotes	POLD1	0.452
Glioblastoma Multiforme Signaling	CDKN1B,FZD1,FZD2,WNT16,RHOA,MAPK3	0.453
Gë±i Signaling	GNAI2,STAT3,GNG5,GNG12,MAPK3	0.456
PPAR Signaling	HSP90AB1,SCAND1,MAPK3,NRIP1	0.458
GDNF Family Ligand-Receptor Interactions	MAPK12,MAPK9,MAPK3	0.461
Macropinocytosis Signaling	PRKCA,ACTN4,RHOA	0.461
Melanoma Signaling	BAD,MAPK3	0.462
Agrin Interactions at Neuromuscular Junction	MAPK12,MAPK9,MAPK3	0.471
Melatonin Signaling	GNAI2,PRKCA,MAPK3	0.48
IGF-1 Signaling	STAT3,BAD,ELK1,MAPK3	0.483
T Cell Receptor Signaling	PPP3CB,PPP3CA,ELK1,MAPK3	0.483
Small Cell Lung Cancer Signaling	CDKN1B,SKP2,TFDP1	0.49
Amyotrophic Lateral Sclerosis Signaling	RAB5C,SOD1,CAT,PPP3CA	0.491
p53 Signaling	PERP,CCNG1,ST13,RRM2B	0.491
D-myo-inositol (1,4,5)-trisphosphate Degradation	INPP5A	0.492
Ethanol Degradation IV	CAT	0.492
Nitric Oxide Signaling in the Cardiovascular System	PRKCA,PDE3B,HSP90AB1,MAPK3	0.499
JAK/Stat Signaling	STAT3,PIAS2,MAPK3	0.499
Prolactin Signaling	STAT3,PRKCA,MAPK3	0.508
1D-myo-inositol Hexakisphosphate Biosynthesis II (Mammalian)	INPP5A	0.511
D-myo-inositol (1,3,4)-trisphosphate Biosynthesis	INPP5A	0.511
Gap Junction Signaling	TUBB4A,GNAI2,PRKCA,PPP3CB,PPP3CA,MAPK3	0.511
PI3K Signaling in B Lymphocytes	PPP3CB,PPP3CA,PLEKHA4,ELK1,MAPK3	0.513
Leptin Signaling in Obesity	STAT3,PDE3B,MAPK3	0.518
Toll-like Receptor Signaling	MAPK12,UBB,ELK1	0.518
Paxillin Signaling	MAPK12,GIT2,ACTN4,MAPK9	0.522
Cardiomyocyte Differentiation via BMP Receptors	BMP4	0.528
HER-2 Signaling in Breast Cancer	PRKCA,CDKN1B,BAD	0.536
Role of Macrophages, Fibroblasts and Endothelial Cells in Rheumatoid Arthritis	STAT3,F2RL1,PRKCA,FZD1,FZD2,PPP3CB,PPP3CA,WNT16,MAPK9,RHOA,MAPK3	0.542
Endoplasmic Reticulum Stress Pathway	CALR	0.546
Insulin Receptor Signaling	PDE3B,PPP1CA,ACLY,BAD,MAPK3	0.553
iCOS-iCOSL Signaling in T Helper Cells	PPP3CB,PPP3CA,PLEKHA4,BAD	0.568
CD27 Signaling in Lymphocytes	MAPK12,MAPK9	0.577
IL-2 Signaling	ELK1,MAPK3	0.587
Role of JAK1, JAK2 and TYK2 in Interferon Signaling	STAT3	0.594
Superpathway of D-myo-inositol (1,4,5)-trisphosphate Metabolism	INPP5A	0.594
Unfolded protein response	CALR,EIF2A	0.597
D-myo-inositol (1,4,5)-Trisphosphate Biosynthesis	PI4K2B	0.638

## Sheet: Cluster4
Down in ICG-001 and not C646- Cluster4
Canonical Pathways
Ingenuity Canonical Pathways	Molecules	pvalue
Cell Cycle: G2/M DNA Damage Checkpoint Regulation	KAT2B,TOP2A,CHEK2,AURKA,RPS6KA1,CKS2,CCNB2,PRKCZ,CDC25C,CDK1	1.9e-08
Superpathway of Cholesterol Biosynthesis	EBP,HMGCS1,IDI1,DHCR24,FDPS,ACAT1,MVD	6.2e-07
Mitotic Roles of Polo-Like Kinase	CHEK2,PLK4,PTTG1,HSP90AA1,CCNB2,KIF11,CDC25C,FBXO5,CDK1	3.6e-06
Cell Cycle Control of Chromosomal Replication	CHEK2,CDK2,MCM3,MCM6,MCM4,MCM5	8.5e-06
Superpathway of Geranylgeranyldiphosphate Biosynthesis I (via Mevalonate)	HMGCS1,IDI1,FDPS,ACAT1,MVD	1.1e-05
Mevalonate Pathway I	HMGCS1,IDI1,ACAT1,MVD	7.4e-05
DNA damage-induced 14-3-3ìÄ Signaling	CDK2,CCNB2,RAD1,CDK1	0.00037
p53 Signaling	KAT2B,GNL3,APAF1,CHEK2,CDK2,TP53INP1,ADCK3,PCNA	0.00049
Role of CHK Proteins in Cell Cycle Checkpoint Control	CHEK2,CDK2,PCNA,RAD1,CDC25C,CDK1	0.00054
ATM Signaling	CBX5,CHEK2,CDK2,CCNB2,CDC25C,CDK1	0.00078
Breast Cancer Regulation by Stathmin1	GNAI1,PPP1CC,TUBB,PPP1R7,CDK2,MAPK1,TUBA4A,MAP2K1,PRKCZ,TUBB4B,CDK1	0.00093
Oxidized GTP and dGTP Detoxification	RUVBL2,NUDT1	0.001
Adipogenesis pathway	FGFR3,LPIN1,SAP30,RPS6KA1,SIN3A,EGR2,SAP30L,FZD4	0.0023
Granzyme B Signaling	APAF1,LMNB1,ENDOG	0.003
Trans, trans-farnesyl Diphosphate Biosynthesis	IDI1,FDPS	0.0033
Galactose Degradation I (Leloir Pathway)	GALK1,GALM	0.0033
Acetate Conversion to Acetyl-CoA	ACSL1,ACSL3	0.0033
Androgen Signaling	KAT2B,GNAI1,TBP,POLR2H,MAPK1,HSP90AA1,PRKCZ	0.0048
GADD45 Signaling	CDK2,PCNA,CDK1	0.005
14-3-3-mediated Signaling	TUBB,MAPK1,RPS6KA1,TUBA4A,MAP2K1,PRKCZ,TUBB4B	0.0063
Apoptosis Signaling	APAF1,ENDOG,MAPK1,RPS6KA1,MAP2K1,CDK1	0.0063
Pyridoxal 5'-phosphate Salvage Pathway	TTK,CDK2,MAPK1,MAP2K1,CDK1	0.0068
Assembly of RNA Polymerase I Complex	TBP,POLR1D	0.012
Sucrose Degradation V (Mammalian)	ALDOC,GALM	0.012
Antiproliferative Role of TOB in T Cell Signaling	CDK2,MAPK1,RPS6KA1	0.012
Ketogenesis	HMGCS1,ACAT1	0.014
Cyclins and Cell Cycle Regulation	MYT1,CDK2,SIN3A,CCNB2,CDK1	0.015
CNTF Signaling	STAT1,MAPK1,RPS6KA1,MAP2K1	0.016
Aryl Hydrocarbon Receptor Signaling	APAF1,CHEK2,CDK2,NR2F1,MAPK1,NFIA,HSP90AA1	0.016
Semaphorin Signaling in Neurons	CFL1,DPYSL3,MAPK1,DPYSL4	0.017
Prostate Cancer Signaling	CDK2,MAPK1,SIN3A,MAP2K1,HSP90AA1	0.019
Thrombopoietin Signaling	STAT1,MAPK1,MAP2K1,PRKCZ	0.019
Regulation of eIF4 and p70S6K Signaling	MAPK1,EIF3B,EIF4A3,EIF2B2,MAP2K1,PRKCZ,RPS20	0.0195
Hereditary Breast Cancer Signaling	DDB2,CHEK2,POLR2H,CDC25C,MSH2,CDK1	0.0209
Fatty Acid Activation	ACSL1,ACSL3	0.0234
Cholesterol Biosynthesis I	EBP,DHCR24	0.0234
Cholesterol Biosynthesis II (via 24,25-dihydrolanosterol)	EBP,DHCR24	0.0234
Cholesterol Biosynthesis III (via Desmosterol)	EBP,DHCR24	0.0234
Aldosterone Signaling in Epithelial Cells	DNAJA1,MAPK1,HSPA4L,MAP2K1,HSP90AA1,PRKCZ,HSPE1	0.024
Synaptic Long Term Potentiation	PPP1CC,PPP1R7,MAPK1,RPS6KA1,MAP2K1,PRKCZ	0.024
p70S6K Signaling	GNAI1,MAPK1,MAP2K1,PRKCZ,BCAP31,LYN	0.024
Oncostatin M Signaling	STAT1,MAPK1,MAP2K1	0.0251
Gap Junction Signaling	GNAI1,TUBB,MAPK1,TUBA4A,MAP2K1,PRKCZ,TUBB4B	0.0263
Stearate Biosynthesis I (Animals)	ACSL1,DHCR24,ACSL3	0.0269
Colanic Acid Building Blocks Biosynthesis	GALK1,UGP2	0.0269
GM-CSF Signaling	STAT1,MAPK1,MAP2K1,LYN	0.0282
Germ Cell-Sertoli Cell Junction Signaling	CFL1,TUBB,MAPK1,TUBA4A,MAP2K1,ILK,TUBB4B	0.0302
Androgen Biosynthesis	EBP,AKR1C3	0.0309
Estrogen Receptor Signaling	KAT2B,TBP,POLR2H,MAPK1,TAF5,MAP2K1	0.0316
Salvage Pathways of Pyrimidine Ribonucleotides	TTK,CDK2,MAPK1,MAP2K1,CDK1	0.0324
Mismatch Repair in Eukaryotes	PCNA,MSH2	0.0347
Oxidative Ethanol Degradation III	ACSL1,ACSL3	0.0347
Parkinson's Signaling	GPR37,MAPK1	0.0347
Ovarian Cancer Signaling	MAPK1,SIN3A,MAP2K1,FZD4,MSH2,PTGS1	0.0363
Glutamate Dependent Acid Resistance	GAD1	0.0372
ë_-linolenate Biosynthesis II (Animals)	ACSL1,ACSL3	0.0389
Mitochondrial L-carnitine Shuttle Pathway	ACSL1,ACSL3	0.0389
Insulin Receptor Signaling	PPP1CC,PPP1R7,MAPK1,EIF2B2,MAP2K1,PRKCZ	0.0398
Growth Hormone Signaling	STAT1,MAPK1,RPS6KA1,PRKCZ	0.0398
CREB Signaling in Neurons	GNAI1,TBP,POLR2H,MAPK1,RPS6KA1,MAP2K1,PRKCZ	0.0417
Melatonin Signaling	GNAI1,MAPK1,MAP2K1,PRKCZ	0.0417
Molecular Mechanisms of Cancer	GNAI1,APAF1,CHEK2,AURKA,CDK2,MAPK1,SIN3A,MAP2K1,ZBTB17,PRKCZ,CDC25C,FZD4	0.0417
UVC-Induced MAPK Signaling	MAPK1,MAP2K1,PRKCZ	0.0427
IL-3 Signaling	STAT1,MAPK1,MAP2K1,PRKCZ	0.0437
Chemokine Signaling	GNAI1,CFL1,MAPK1,MAP2K1	0.0437
Ethanol Degradation IV	ACSL1,ACSL3	0.0437
Prolactin Signaling	STAT1,MAPK1,MAP2K1,PRKCZ	0.0468
Pancreatic Adenocarcinoma Signaling	STAT1,CDK2,MAPK1,SIN3A,MAP2K1	0.0479
Role of IL-17F in Allergic Inflammatory Airway Diseases	MAPK1,RPS6KA1,MAP2K1	0.0479
FLT3 Signaling in Hematopoietic Progenitor Cells	STAT1,MAPK1,RPS6KA1,MAP2K1	0.049
Sertoli Cell-Sertoli Cell Junction Signaling	TUBB,MAPK1,TJP3,TUBA4A,MAP2K1,ILK,TUBB4B	0.049
DNA Methylation and Transcriptional Repression Signaling	SAP30,SIN3A	0.0525
Role of Oct4 in Mammalian Embryonic Stem Cell Pluripotency	ASH2L,NR2F1,CCNF	0.0537
PRPP Biosynthesis I	PRPS2	0.055
Inosine-5'-phosphate Biosynthesis II	PAICS	0.055
Glucocorticoid Receptor Signaling	KAT2B,TBP,FKBP5,POLR2H,STAT1,MAPK1,TAF5,MAP2K1,HSP90AA1	0.0562
EIF2 Signaling	PPP1CC,MAPK1,EIF3B,EIF4A3,EIF2B2,MAP2K1,RPS20	0.0589
Polyamine Regulation in Colon Cancer	OAZ2,PSME4	0.0631
Assembly of RNA Polymerase II Complex	TBP,POLR2H,TAF5	0.0661
Huntington's Disease Signaling	TBP,CLTA,APAF1,POLR2H,MAPK1,SIN3A,PRKCZ,PSME4	0.0661
TCA Cycle II (Eukaryotic)	CS,ACO1	0.0676
CCR3 Signaling in Eosinophils	GNAI1,CFL1,MAPK1,MAP2K1,PRKCZ	0.0676
PTEN Signaling	FGFR3,MAPK1,MAP2K1,ILK,PRKCZ	0.0692
Creatine-phosphate Biosynthesis	CKMT1A/CKMT1B	0.0724
Geranylgeranyldiphosphate Biosynthesis	FDPS	0.0724
Melatonin Degradation II	MAOB	0.0724
Endometrial Cancer Signaling	MAPK1,MAP2K1,ILK	0.0724
IL-22 Signaling	STAT1,MAPK1	0.0724
Tumoricidal Function of Hepatic Natural Killer Cells	APAF1,ENDOG	0.0724
Estrogen-mediated S-phase Entry	CDK2,CDK1	0.0724
UVB-Induced MAPK Signaling	MAPK1,MAP2K1,PRKCZ	0.0759
Role of JAK family kinases in IL-6-type Cytokine Signaling	STAT1,MAPK1	0.0776
Glycolysis I	ALDOC,PFKM	0.0776
Role of IL-17A in Arthritis	MAPK1,RPS6KA1,MAP2K1	0.0794
ë±-Adrenergic Signaling	GNAI1,MAPK1,MAP2K1,PRKCZ	0.0794
Bladder Cancer Signaling	FGFR3,MAPK1,SIN3A,MAP2K1	0.0794
PI3K/AKT Signaling	MAPK1,MAP2K1,ILK,HSP90AA1,PRKCZ	0.0794
Neuregulin Signaling	MAPK1,MAP2K1,HSP90AA1,PRKCZ	0.0813
Lipid Antigen Presentation by CD1	CANX,B2M	0.0832
EGF Signaling	STAT1,MAPK1,MAP2K1	0.0871
IL-15 Production	STAT1,PRKCZ	0.0891
CMP-N-acetylneuraminate Biosynthesis I (Eukaryotes)	GNE	0.0891
Glutamate Degradation III (via 4-aminobutyrate)	GAD1	0.0891
Regulation of Cellular Mechanics by Calpain Protease	CDK2,MAPK1,CDK1	0.0891
Factors Promoting Cardiogenesis in Vertebrates	CDK2,DKK1,PRKCZ,FZD4	0.0933
PPAR Signaling	NR2F1,MAPK1,MAP2K1,HSP90AA1	0.0977
ErbB4 Signaling	MAPK1,MAP2K1,PRKCZ	0.101
Glioma Signaling	MAPK1,SIN3A,MAP2K1,PRKCZ	0.101
Mouse Embryonic Stem Cell Pluripotency	MAPK1,ID3,MAP2K1,FZD4	0.101
Glycogen Biosynthesis II (from UDP-D-Glucose)	UGP2	0.107
Fatty Acid ë_-oxidation I	ACSL1,ACSL3	0.107
RAR Activation	KAT2B,AKR1C3,NR2F1,MAPK1,MAP2K1,PRKCZ	0.111
4-1BB Signaling in T Lymphocytes	MAPK1,MAP2K1	0.113
CDK5 Signaling	PPP1CC,PPP1R7,MAPK1,MAP2K1	0.114
Nitric Oxide Signaling in the Cardiovascular System	MAPK1,MAP2K1,HSP90AA1,PRKCZ	0.114
Role of BRCA1 in DNA Damage Response	CHEK2,STAT1,MSH2	0.117
Cell Cycle: G1/S Checkpoint Regulation	GNL3,CDK2,SIN3A	0.117
Systemic Lupus Erythematosus Signaling	LSM2,PRPF38A,MAPK1,PRPF4,PRPF31,SNRNP70,LYN	0.118
Cytotoxic T Lymphocyte-mediated Apoptosis of Target Cells	APAF1,B2M	0.119
Production of Nitric Oxide and Reactive Oxygen Species in Macrophages	PPP1CC,STAT1,PPP1R7,MAPK1,MAP2K1,PRKCZ	0.121
CD40 Signaling	MAPK1,MAP2K1,PTGS1	0.121
Non-Small Cell Lung Cancer Signaling	MAPK1,SIN3A,MAP2K1	0.121
Adenine and Adenosine Salvage III	ADA	0.123
Synaptic Long Term Depression	GNAI1,MAPK1,MAP2K1,PRKCZ,LYN	0.124
Role of PI3K/AKT Signaling in the Pathogenesis of Influenza	GNAI1,MAPK1,MAP2K1	0.125
Ethanol Degradation II	ACSL1,ACSL3	0.125
Erythropoietin Signaling	MAPK1,MAP2K1,PRKCZ	0.129
Neurotrophin/TRK Signaling	MAPK1,RPS6KA1,MAP2K1	0.129
Rac Signaling	CFL1,MAPK1,MAP2K1,PRKCZ	0.129
3-phosphoinositide Degradation	NUDT1,PPP1CC,PPP1R7,INPP4B,CDC25C	0.132
HGF Signaling	CDK2,MAPK1,MAP2K1,PRKCZ	0.133
Remodeling of Epithelial Adherens Junctions	TUBB,TUBA4A,TUBB4B	0.133
ERK/MAPK Signaling	PPP1CC,STAT1,PPP1R7,MAPK1,RPS6KA1,MAP2K1	0.137
CCR5 Signaling in Macrophages	GNAI1,MAPK1,PRKCZ	0.137
NGF Signaling	MAPK1,RPS6KA1,MAP2K1,PRKCZ	0.139
Purine Ribonucleosides Degradation to Ribose-1-phosphate	ADA	0.14
Salvage Pathways of Pyrimidine Deoxyribonucleotides	TK1	0.14
mTOR Signaling	MAPK1,RPS6KA1,EIF3B,EIF4A3,PRKCZ,RPS20	0.14
fMLP Signaling in Neutrophils	GNAI1,MAPK1,MAP2K1,PRKCZ	0.143
Interferon Signaling	IFIT1,STAT1	0.144
Fc Epsilon RI Signaling	MAPK1,MAP2K1,PRKCZ,LYN	0.146
Renin-Angiotensin Signaling	STAT1,MAPK1,MAP2K1,PRKCZ	0.146
Small Cell Lung Cancer Signaling	APAF1,CDK2,SIN3A	0.146
Thrombin Signaling	GNAI1,GATA2,TBP,MAPK1,MAP2K1,PRKCZ	0.147
Type I Diabetes Mellitus Signaling	GAD1,APAF1,STAT1,MAPK1	0.15
Role of Tissue Factor in Cancer	CFL1,MAPK1,RPS6KA1,LYN	0.15
JAK/Stat Signaling	STAT1,MAPK1,MAP2K1	0.151
Antigen Presentation Pathway	CANX,B2M	0.151
Corticotropin Releasing Hormone Signaling	GNAI1,MAPK1,MAP2K1,PRKCZ	0.153
CXCR4 Signaling	GNAI1,MAPK1,MAP2K1,PRKCZ,LYN	0.155
LPS-stimulated MAPK Signaling	MAPK1,MAP2K1,PRKCZ	0.155
NF-ë¼B Activation by Viruses	TBP,MAPK1,PRKCZ	0.155
Ephrin B Signaling	GNAI1,CFL1,MAPK1	0.155
STAT3 Pathway	FGFR3,MAPK1,MAP2K1	0.155
Prostanoid Biosynthesis	PTGS1	0.156
Ketolysis	ACAT1	0.156
VEGF Family Ligand-Receptor Interactions	MAPK1,MAP2K1,PRKCZ	0.169
Role of PKR in Interferon Induction and Antiviral Response	APAF1,STAT1	0.171
Thyroid Cancer Signaling	MAPK1,MAP2K1	0.171
PDGF Signaling	STAT1,MAPK1,MAP2K1	0.173
Type II Diabetes Mellitus Signaling	ACSL1,ACSL3,MAPK1,PRKCZ	0.175
Mechanisms of Viral Exit from Host Cells	LMNB1,PRKCZ	0.177
Dopamine Receptor Signaling	PPP1CC,PPP1R7,MAOB	0.178
P2Y Purigenic Receptor Signaling Pathway	GNAI1,MAPK1,MAP2K1,PRKCZ	0.182
Melanoma Signaling	MAPK1,MAP2K1	0.184
Glutaryl-CoA Degradation	ACAT1	0.187
Ceramide Signaling	MAP2K1,PRKCZ,S1PR5	0.187
iNOS Signaling	STAT1,MAPK1	0.197
Protein Ubiquitination Pathway	DNAJA1,UCHL5,B2M,HSPA4L,HSP90AA1,HSPE1,PSMC4	0.199
Purine Nucleotides De Novo Biosynthesis II	PAICS	0.202
Mineralocorticoid Biosynthesis	EBP	0.202
BER pathway	PCNA	0.202
Melanocyte Development and Pigmentation Signaling	MAPK1,RPS6KA1,MAP2K1	0.206
FGF Signaling	FGFR3,MAPK1,MAP2K1	0.211
D-myo-inositol (1,4,5,6)-Tetrakisphosphate Biosynthesis	NUDT1,PPP1CC,PPP1R7,CDC25C	0.212
D-myo-inositol (3,4,5,6)-tetrakisphosphate Biosynthesis	NUDT1,PPP1CC,PPP1R7,CDC25C	0.212
ErbB Signaling	MAPK1,MAP2K1,PRKCZ	0.216
HIPPO signaling	PPP1CC,PPP1R7,PRKCZ	0.216
PI3K Signaling in B Lymphocytes	MAPK1,MAP2K1,PRKCZ,LYN	0.216
Assembly of RNA Polymerase III Complex	TBP	0.217
Bile Acid Biosynthesis, Neutral Pathway	AKR1C3	0.217
Glucocorticoid Biosynthesis	EBP	0.217
Mitochondrial Dysfunction	VDAC3,PINK1,ACO1,UQCRFS1,MAOB	0.218
nNOS Signaling in Neurons	PFKM,PRKCZ	0.218
GNRH Signaling	GNAI1,MAPK1,MAP2K1,PRKCZ	0.22
cAMP-mediated signaling	GNAI1,MAPK1,RPS6KA1,RGS10,PKIA,MAP2K1	0.225
G Beta Gamma Signaling	GNAI1,MAPK1,PRKCZ	0.225
UVA-Induced MAPK Signaling	STAT1,MAPK1,RPS6KA1	0.225
Virus Entry via Endocytic Pathways	CLTA,B2M,PRKCZ	0.231
PAK Signaling	CFL1,MAPK1,MAP2K1	0.231
Isoleucine Degradation I	ACAT1	0.231
Phenylalanine Degradation IV (Mammalian, via Side Chain)	MAOB	0.231
VEGF Signaling	MAPK1,EIF2B2,MAP2K1	0.24
IL-12 Signaling and Production in Macrophages	STAT1,MAPK1,MAP2K1,PRKCZ	0.244
Relaxin Signaling	GNAI1,MAPK1,MAP2K1,PRKCZ	0.244
NRF2-mediated Oxidative Stress Response	DNAJA1,FKBP5,MAPK1,MAP2K1,PRKCZ	0.245
Chondroitin Sulfate Degradation (Metazoa)	HYAL1	0.245
Methylglyoxal Degradation III	AKR1C3	0.245
Fcë_ Receptor-mediated Phagocytosis in Macrophages and Monocytes	MAPK1,PRKCZ,LYN	0.25
Chronic Myeloid Leukemia Signaling	MAPK1,SIN3A,MAP2K1	0.25
CD27 Signaling in Lymphocytes	APAF1,MAP2K1	0.252
Primary Immunodeficiency Signaling	ADA,UNG	0.252
IL-2 Signaling	MAPK1,MAP2K1	0.259
Dermatan Sulfate Degradation (Metazoa)	HYAL1	0.26
Lymphotoxin ë_ Receptor Signaling	APAF1,MAPK1	0.266
Unfolded protein response	INSIG1,CANX	0.266
IGF-1 Signaling	MAPK1,MAP2K1,PRKCZ	0.27
Adenosine Nucleotides Degradation II	ADA	0.274
Putrescine Degradation III	MAOB	0.274
D-myo-inositol-5-phosphate Metabolism	NUDT1,PPP1CC,PPP1R7,CDC25C	0.277
Telomerase Signaling	MAPK1,MAP2K1,HSP90AA1	0.281
Neuropathic Pain Signaling In Dorsal Horn Neurons	GPR37,MAPK1,PRKCZ	0.286
Nur77 Signaling in T Lymphocytes	APAF1,SIN3A	0.287
ErbB2-ErbB3 Signaling	MAPK1,MAP2K1	0.287
Tryptophan Degradation X (Mammalian, via Tryptamine)	MAOB	0.287
Protein Kinase A Signaling	GNAI1,PPP1CC,DUSP3,PPP1R7,MAPK1,KDELR3,MAP2K1,PRKCZ,CDC25C	0.288
Axonal Guidance Signaling	GNAI1,CFL1,TUBB,SEMA3F,MAPK1,TUBA4A,MAP2K1,PRKCZ,FZD4,TUBB4B	0.288
Glioblastoma Multiforme Signaling	CDK2,MAPK1,MAP2K1,FZD4	0.289
Cholecystokinin/Gastrin-mediated Signaling	MAPK1,MAP2K1,PRKCZ	0.29
Myc Mediated Apoptosis Signaling	APAF1,PRKCZ	0.294
Purine Nucleotides Degradation II (Aerobic)	ADA	0.313
Tryptophan Degradation III (Eukaryotic)	ACAT1	0.313
3-phosphoinositide Biosynthesis	NUDT1,PPP1CC,PPP1R7,CDC25C	0.327
Antiproliferative Role of Somatostatin Receptor 2	MAPK1,MAP2K1	0.328
ERK5 Signaling	RPS6KA1,PRKCZ	0.328
Role of JAK1 and JAK3 in ë_c Cytokine Signaling	STAT1,MAPK1	0.328
Eicosanoid Signaling	AKR1C3,PTGS1	0.328
Sphingosine-1-phosphate Signaling	GNAI1,MAPK1,S1PR5	0.331
Activation of IRF by Cytosolic Pattern Recognition Receptors	STAT1,TBK1	0.335
IL-17A Signaling in Airway Cells	MAPK1,MAP2K1	0.335
Natural Killer Cell Signaling	MAPK1,MAP2K1,PRKCZ	0.337
Pyrimidine Deoxyribonucleotides De Novo Biosynthesis I	RRM1	0.339
Tec Kinase Signaling	GNAI1,STAT1,PRKCZ,LYN	0.34
Role of NANOG in Mammalian Embryonic Stem Cell Pluripotency	MAPK1,MAP2K1,FZD4	0.342
IL-15 Signaling	MAPK1,MAP2K1	0.348
Dopamine-DARPP32 Feedback in cAMP Signaling	GNAI1,PPP1CC,PPP1R7,PRKCZ	0.352
GABA Receptor Signaling	GAD1,GPR37	0.356
Role of MAPK Signaling in the Pathogenesis of Influenza	MAPK1,MAP2K1	0.362
GDNF Family Ligand-Receptor Interactions	MAPK1,MAP2K1	0.362
Role of JAK1, JAK2 and TYK2 in Interferon Signaling	STAT1	0.363
Dopamine Degradation	MAOB	0.363
p38 MAPK Signaling	STAT1,RPS6KA1,HMGN1	0.372
Role of Lipids/Lipid Rafts in the Pathogenesis of Influenza	FDPS	0.375
IL-17A Signaling in Gastric Cells	MAPK1	0.375
Gluconeogenesis I	ALDOC	0.375
Cdc42 Signaling	CFL1,MAPK1,B2M,PRKCZ	0.378
Renal Cell Carcinoma Signaling	MAPK1,MAP2K1	0.382
LPS/IL-1 Mediated Inhibition of RXR Function	HMGCS1,ACSL1,ACSL3,ABCB9,MAOB	0.383
Wnt/ë_-catenin Signaling	RUVBL2,DKK1,ILK,FZD4	0.386
HMGB1 Signaling	KAT2B,MAPK1,MAP2K1	0.387
Gë±i Signaling	GNAI1,MAPK1,RGS10	0.387
Sperm Motility	SLC16A10,PRKCZ,CACNA1H	0.387
IL-17 Signaling	MAPK1,MAP2K1	0.389
Role of NFAT in Regulation of the Immune Response	GNAI1,MAPK1,MAP2K1,LYN	0.394
Endothelin-1 Signaling	GNAI1,MAPK1,PRKCZ,PTGS1	0.394
RhoA Signaling	CFL1,SEMA3F,RHPN2	0.397
Cardiac Hypertrophy Signaling	GNAI1,MAPK1,RPS6KA1,EIF2B2,MAP2K1	0.401
Leptin Signaling in Obesity	MAPK1,MAP2K1	0.402
Ephrin Receptor Signaling	GNAI1,CFL1,MAPK1,MAP2K1	0.407
BMP signaling pathway	MAPK1,MAP2K1	0.415
B Cell Receptor Signaling	CFL1,MAPK1,MAP2K1,LYN	0.415
TNFR2 Signaling	TBK1	0.421
Acute Myeloid Leukemia Signaling	MAPK1,MAP2K1	0.422
PPARë±/RXRë± Activation	NR2F1,MAPK1,MAP2K1,HSP90AA1	0.428
Dendritic Cell Maturation	STAT1,MAPK1,B2M,FSCN1	0.428
Role of NFAT in Cardiac Hypertrophy	GNAI1,MAPK1,MAP2K1,PRKCZ	0.428
Sonic Hedgehog Signaling	CDK1	0.432
Regulation of IL-2 Expression in Activated and Anergic T Lymphocytes	MAPK1,MAP2K1	0.435
Signaling by Rho Family GTPases	GNAI1,CFL1,MAPK1,MAP2K1,PRKCZ	0.442
IL-8 Signaling	GNAI1,MAPK1,MAP2K1,PRKCZ	0.445
Regulation of the Epithelial-Mesenchymal Transition Pathway	FGFR3,MAPK1,MAP2K1,FZD4	0.449
Colorectal Cancer Metastasis Signaling	STAT1,MAPK1,MAP2K1,FZD4,MSH2	0.449
Cardiac ë_-adrenergic Signaling	PPP1CC,PPP1R7,PKIA	0.452
Human Embryonic Stem Cell Pluripotency	FGFR3,FZD4,S1PR5	0.456
AMPK Signaling	KAT2B,MAPK1,PFKM	0.456
MIF-mediated Glucocorticoid Regulation	MAPK1	0.462
Retinoate Biosynthesis I	AKR1C3	0.462
TR/RXR Activation	AKR1C3,LDLR	0.472
IL-9 Signaling	STAT1	0.472
TWEAK Signaling	APAF1	0.472
Inhibition of Angiogenesis by TSP1	MAPK1	0.472
Superpathway of Inositol Phosphate Compounds	NUDT1,PPP1CC,PPP1R7,CDC25C	0.481
Cell Cycle Regulation by BTG Family Proteins	CDK2	0.482
IL-17A Signaling in Fibroblasts	MAPK1	0.482
Role of JAK2 in Hormone-like Cytokine Signaling	STAT1	0.482
Triacylglycerol Biosynthesis	LPIN1	0.482
Noradrenaline and Adrenaline Degradation	MAOB	0.482
Nucleotide Excision Repair Pathway	POLR2H	0.482
FAK Signaling	MAPK1,MAP2K1	0.484
TGF-ë_ Signaling	MAPK1,MAP2K1	0.484
CTLA4 Signaling in Cytotoxic T Lymphocytes	CLTA,B2M	0.49
RANK Signaling in Osteoclasts	MAPK1,MAP2K1	0.49
Estrogen Biosynthesis	AKR1C3	0.501
IL-1 Signaling	GNAI1,MAPK1	0.507
April Mediated Signaling	MAPK1	0.511
Epithelial Adherens Junction Signaling	TUBB,TUBA4A,TUBB4B	0.513
Death Receptor Signaling	APAF1,TBK1	0.513
Gë±q Signaling	MAPK1,MAP2K1,PRKCZ	0.518
G-Protein Coupled Receptor Signaling	GNAI1,MAPK1,RPS6KA1,RGS10,MAP2K1	0.52
Docosahexaenoic Acid (DHA) Signaling	APAF1	0.52
tRNA Charging	AARS2	0.52
B Cell Activating Factor Signaling	MAPK1	0.528
MIF Regulation of Innate Immunity	MAPK1	0.537
Fcë_RIIB Signaling in B Lymphocytes	LYN	0.537
T Cell Receptor Signaling	MAPK1,MAP2K1	0.542
Serotonin Receptor Signaling	MAOB	0.564
HIF1ë± Signaling	MAPK1,HSP90AA1	0.569
Role of RIG1-like Receptors in Antiviral Innate Immunity	TBK1	0.571
MSP-RON Signaling Pathway	PRKCZ	0.579
Ephrin A Signaling	CFL1	0.594
TNFR1 Signaling	APAF1	0.603
Amyloid Processing	MAPK1	0.617

## Sheet: Cluster5
Cluster5
Canonical Pathways
Ingenuity Canonical Pathways	Molecules	pvalue
Role of BRCA1 in DNA Damage Response	RFC1,BRCA1,TOPBP1,FANCB,FANCD2,E2F2,FANCG,RPA1,BARD1,RAD51,RFC4	6.91831e-09
Protein Ubiquitination Pathway	TCEB2,PSMB6,UBE2J1,HSPB11,BRCA1,HSPA1A/HSPA1B,PSMC3,PSMA6,UBE2N,PSMD11,PSMC2,HLA-A,HSPA8,SKP1,PSMD1,PSMC1,STUB1,HSPH1	2.5704e-07
Hereditary Breast Cancer Signaling	RFC1,BRCA1,FANCB,FANCD2,TUBG1,FANCG,RPA1,PIK3C2B,BARD1,RAD51,RFC4	3.16228e-06
Clathrin-mediated Endocytosis Signaling	ARPC5,RAB11A,CTTN,HSPA8,SERPINA1,PIK3C2B,SH3BP4,PCYOX1,AP2S1,ARPC1B,ARPC1A,PDGFC	5.88844e-05
Breast Cancer Regulation by Stathmin1	PPP1R14C,CCNE2,CALM1 (includes others),PPP2R5A,E2F2,CAMK2G,GNG10,TUBG1,GNG7,TUBA1B,PIK3C2B,TUBA1C	8.12831e-05
Role of CHK Proteins in Cell Cycle Checkpoint Control	RFC1,BRCA1,PPP2R5A,E2F2,RPA1,RFC4	0.000281838
Remodeling of Epithelial Adherens Junctions	ARPC5,TUBG1,TUBA1B,TUBA1C,ARPC1B,ARPC1A	0.000891251
Axonal Guidance Signaling	SEMA4D,GNG10,TUBG1,GNG7,PIK3C2B,DPYSL2,ADAM15,CDK5,TUBA1C,FZD7,ARPC1B,EPHA4,PDGFC,ARPC5,COPS5,TUBA1B,ARPC1A	0.000891251
DNA Double-Strand Break Repair by Homologous Recombination	BRCA1,RPA1,RAD51	0.00141254
fMLP Signaling in Neutrophils	ARPC5,CALM1 (includes others),GNG10,GNG7,PIK3C2B,ARPC1B,ARPC1A	0.0020893
Mismatch Repair in Eukaryotes	RFC1,RPA1,RFC4	0.0020893
FcÎ³ Receptor-mediated Phagocytosis in Macrophages and Monocytes	RPS6KB2,ARPC5,RAB11A,NAPEPLD,ARPC1B,ARPC1A	0.00436516
Huntington's Disease Signaling	HSPA1A/HSPA1B,HSPA8,SGK1,GNG10,GNG7,PIK3C2B,CDK5,CASP2,PSME3,CASP6	0.00501187
Role of Oct4 in Mammalian Embryonic Stem Cell Pluripotency	BRCA1,PHB,PCGF6,CASP6	0.00676083
Cell Cycle Control of Chromosomal Replication	CDC45,RPA1,CDK5	0.00954993
Pyrimidine Ribonucleotides Interconversion	NME3,NUDT5,CTPS1	0.00954993
Pyrimidine Ribonucleotides De Novo Biosynthesis	NME3,NUDT5,CTPS1	0.011749
Aldosterone Signaling in Epithelial Cells	HSPB11,HSPA1A/HSPA1B,HSPA8,SGK1,PIK3C2B,HSPH1,ICMT	0.0131826
Cell Cycle Regulation by BTG Family Proteins	CCNE2,PPP2R5A,E2F2	0.0194984
Glioma Signaling	CALM1 (includes others),E2F2,CAMK2G,PIK3C2B,PDGFC	0.0204174
Ovarian Cancer Signaling	RPS6KB2,BRCA1,PIK3C2B,RAD51,FZD7,PDGFC	0.0213796
Vitamin-C Transport	GSTO1,NXN	0.0213796
p53 Signaling	SERPINB5,BRCA1,TOPBP1,PIK3C2B,CASP6	0.0229087
The Visual Cycle	DHRS3,RDH5	0.0245471
Ephrin Receptor Signaling	ARPC5,GNG10,GNG7,ARPC1B,EPHA4,ARPC1A,PDGFC	0.025704
eNOS Signaling	HSPA1A/HSPA1B,CALM1 (includes others),HSPA8,PIK3C2B,STUB1,PDGFC	0.0295121
Pancreatic Adenocarcinoma Signaling	NAPEPLD,E2F2,PIK3C2B,RAD51,PDGFC	0.030903
Dolichol and Dolichyl Phosphate Biosynthesis	DOLK	0.0323594
All-trans-decaprenyl Diphosphate Biosynthesis	PDSS2	0.0323594
Epithelial Adherens Junction Signaling	ARPC5,TUBG1,TUBA1B,TUBA1C,ARPC1B,ARPC1A	0.0338844
GADD45 Signaling	CCNE2,BRCA1	0.0380189
DNA damage-induced 14-3-3Ïƒ Signaling	CCNE2,BRCA1	0.0380189
Cyclins and Cell Cycle Regulation	CCNE2,PPP2R5A,E2F2,SKP1	0.0398107
Dopamine Receptor Signaling	PPP1R14C,PPP2R5A,SPR,PCBD1	0.0398107
CD28 Signaling in T Helper Cells	ARPC5,CALM1 (includes others),PIK3C2B,ARPC1B,ARPC1A	0.0457088
NADH Repair	APOA1BP	0.0489779
Methylglyoxal Degradation I	HAGH	0.0489779
Ascorbate Recycling (Cytosolic)	GSTO1	0.0489779
Tetrahydrobiopterin Biosynthesis I	SPR	0.0489779
Tetrahydrobiopterin Biosynthesis II	SPR	0.0489779
S-adenosyl-L-methionine Biosynthesis	MAT2B	0.0489779
Tyrosine Biosynthesis IV	PCBD1	0.0489779
Amyloid Processing	BACE2,CDK5,APH1A	0.0512861
Î±-Adrenergic Signaling	CALM1 (includes others),GNG10,GNG7,PHKG2	0.0549541
Semaphorin Signaling in Neurons	SEMA4D,DPYSL2,CDK5	0.0562341
CTLA4 Signaling in Cytotoxic T Lymphocytes	HLA-A,PPP2R5A,PIK3C2B,AP2S1	0.057544
Estrogen-mediated S-phase Entry	CCNE2,E2F2	0.0588844
Unfolded protein response	HSPA1A/HSPA1B,HSPA8,HSPH1	0.0588844
Virus Entry via Endocytic Pathways	HLA-A,PIK3C2B,AP2S1,CXADR	0.0588844
Arsenate Detoxification I (Glutaredoxin)	GSTO1	0.0645654
Uracil Degradation II (Reductive)	DPYSL2	0.0645654
Phenylethylamine Degradation I	ALDH3A2	0.0645654
Eumelanin Biosynthesis	DDT	0.0645654
Myo-inositol Biosynthesis	IMPA2	0.0645654
Thymine Degradation	DPYSL2	0.0645654
Phenylalanine Degradation I (Aerobic)	PCBD1	0.0645654
Actin Nucleation by ARP-WASP Complex	ARPC5,ARPC1B,ARPC1A	0.0645654
Mitochondrial Dysfunction	NDUFA13,BACE2,CYB5A,NDUFA11,COX5B,APH1A	0.0660693
RhoGDI Signaling	ARPC5,GNG10,GNG7,CDH3,ARPC1B,ARPC1A	0.0676083
Antiproliferative Role of TOB in T Cell Signaling	CCNE2,SKP1	0.0676083
Insulin Receptor Signaling	PPP1R14C,RPS6KB2,SGK1,PIK3C2B,EIF2B4	0.0707946
ATM Signaling	BRCA1,FANCD2,RAD51	0.0724436
Antioxidant Action of Vitamin C	GSTO1,NXN,NAPEPLD,PLA2G7	0.0758578
Production of Nitric Oxide and Reactive Oxygen Species in Macrophages	PPP1R14C,PPP2R5A,SERPINA1,PIK3C2B,PCYOX1,SIRPA	0.0776247
Molecular Mechanisms of Cancer	CCNE2,BRCA1,FANCD2,E2F2,CAMK2G,PIK3C2B,CDK5,FZD7,APH1A,CASP6	0.0812831
Antiproliferative Role of Somatostatin Receptor 2	GNG10,GNG7,PIK3C2B	0.0851138
HIF1Î± Signaling	TCEB2,COPS5,PIK3C2B,PDGFC	0.0870964
Cell Cycle: G1/S Checkpoint Regulation	CCNE2,E2F2,SKP1	0.0891251
Hypoxia Signaling in the Cardiovascular System	UBE2J1,COPS5,UBE2N	0.0912011
Rac Signaling	ARPC5,PIK3C2B,ARPC1B,ARPC1A	0.0933254
Signaling by Rho Family GTPases	ARPC5,GNG10,GNG7,PIK3C2B,CDH3,ARPC1B,ARPC1A	0.0933254
Chondroitin and Dermatan Biosynthesis	CHPF	0.0954993
Thioredoxin Pathway	NXN	0.0954993
Glycine Cleavage Complex	AMT	0.0954993
GÎ±q Signaling	CALM1 (includes others),NAPEPLD,GNG10,GNG7,PIK3C2B	0.0954993
Cytotoxic T Lymphocyte-mediated Apoptosis of Target Cells	HLA-A,CASP6	0.0977237
G Protein Signaling Mediated by Tubby	GNG10,GNG7	0.102329
Retinoate Biosynthesis I	DHRS3,RDH5	0.102329
CCR5 Signaling in Macrophages	CALM1 (includes others),GNG10,GNG7	0.105196
Sphingosine-1-phosphate Signaling	PIK3C2B,CASP2,CASP6,PDGFC	0.105682
Oxidative Phosphorylation	NDUFA13,CYB5A,NDUFA11,COX5B	0.108393
NAD Biosynthesis from 2-amino-3-carboxymuconate Semialdehyde	NADSYN1	0.109648
GDP-glucose Biosynthesis	PGM1	0.109648
Gap Junction Signaling	TUBG1,TUBA1B,PIK3C2B,CSNK1G2,TUBA1C	0.11324
3-phosphoinositide Biosynthesis	PPP2R5A,PIK3C2B,PTPLB,NUDT5,SIRPA	0.11324
Integrin Signaling	TSPAN3,ARPC5,CTTN,PIK3C2B,ARPC1B,ARPC1A	0.11749
Antigen Presentation Pathway	PSMB6,HLA-A	0.123595
Glucose and Glucose-1-phosphate Degradation	PGM1	0.124451
Dopamine-DARPP32 Feedback in cAMP Signaling	PPP1R14C,CALM1 (includes others),PPP2R5A,CSNK1G2,CDK5	0.12735
14-3-3-mediated Signaling	TUBG1,TUBA1B,PIK3C2B,TUBA1C	0.127644
CCR3 Signaling in Eosinophils	CALM1 (includes others),GNG10,GNG7,PIK3C2B	0.127644
Calcium Transport I	ATP2C1	0.138676
Ceramide Signaling	PPP2R5A,CERK,PIK3C2B	0.145211
Atherosclerosis Signaling	SERPINA1,PCYOX1,PLA2G7,PDGFC	0.145211
Role of NFAT in Regulation of the Immune Response	CALM1 (includes others),GNG10,GNG7,PIK3C2B,CSNK1G2	0.152405
Endothelin-1 Signaling	NAPEPLD,PIK3C2B,PLA2G7,CASP2,CASP6	0.152405
CREB Signaling in Neurons	CALM1 (includes others),CAMK2G,GNG10,GNG7,PIK3C2B	0.152405
Prostate Cancer Signaling	CCNE2,SRD5A1,PIK3C2B	0.152757
Embryonic Stem Cell Differentiation into Cardiac Lineages	HOXB5	0.153109
Glycogen Degradation II	PGM1	0.153109
D-myo-inositol (1,4,5,6)-Tetrakisphosphate Biosynthesis	PPP2R5A,PTPLB,NUDT5,SIRPA	0.157761
D-myo-inositol (3,4,5,6)-tetrakisphosphate Biosynthesis	PPP2R5A,PTPLB,NUDT5,SIRPA	0.157761
Xenobiotic Metabolism Signaling	ALDH3A2,GSTO1,PPP2R5A,CAMK2G,PIK3C2B,FTL,UST	0.158855
Serotonin Receptor Signaling	SPR,PCBD1	0.163305
Glutaryl-CoA Degradation	HADH	0.167109
HIPPO signaling	PPP1R14C,PPP2R5A,SKP1	0.168655
Chondroitin Sulfate Biosynthesis (Late Stages)	UST,CHPF	0.169044
Role of NFAT in Cardiac Hypertrophy	CALM1 (includes others),CAMK2G,GNG10,GNG7,PIK3C2B	0.17378
Cardiac Î²-adrenergic Signaling	PPP1R14C,PPP2R5A,GNG10,GNG7	0.176604
UVA-Induced MAPK Signaling	RPS6KB2,PIK3C2B,PARP14	0.177011
Glycogen Degradation III	PGM1	0.180717
Crosstalk between Dendritic Cells and Natural Killer Cells	MICB,HLA-A,CAMK2G	0.181134
IL-8 Signaling	NAPEPLD,GNG10,GNG7,PIK3C2B,PDGFC	0.184502
Ephrin A Signaling	PIK3C2B,EPHA4	0.187068
Regulation of Actin-based Motility by Rho	ARPC5,ARPC1B,ARPC1A	0.189234
VEGF Signaling	PIK3C2B,EIF2B4,PDGFC	0.189234
TNFR1 Signaling	CASP2,CASP6	0.192752
Cell Cycle: G2/M DNA Damage Checkpoint Regulation	BRCA1,SKP1	0.192752
Death Receptor Signaling	PARP14,CASP2,CASP6	0.193642
Choline Biosynthesis III	NAPEPLD	0.194089
Oleate Biosynthesis II (Animals)	CYB5A	0.194089
Histamine Degradation	ALDH3A2	0.194089
mTOR Signaling	RPS6KB2,NAPEPLD,PPP2R5A,PIK3C2B,PDGFC	0.199067
Salvage Pathways of Pyrimidine Ribonucleotides	NME3,SGK1,CDK5	0.206063
Phenylalanine Degradation IV (Mammalian, via Side Chain)	ALDH3A2	0.207491
D-myo-inositol-5-phosphate Metabolism	PPP2R5A,PTPLB,NUDT5,SIRPA	0.209894
Superpathway of Inositol Phosphate Compounds	PPP2R5A,PIK3C2B,PTPLB,NUDT5,SIRPA	0.210378
CNTF Signaling	RPS6KB2,PIK3C2B	0.210863
3-phosphoinositide Degradation	PPP2R5A,PTPLB,NUDT5,SIRPA	0.213304
Chondroitin Sulfate Biosynthesis	UST,CHPF	0.21677
Amyotrophic Lateral Sclerosis Signaling	PIK3C2B,SSR4,PDGFC	0.218776
Regulation of eIF4 and p70S6K Signaling	AGO1,PPP2R5A,PIK3C2B,EIF2B4	0.220293
Glioblastoma Multiforme Signaling	E2F2,PIK3C2B,FZD7,PDGFC	0.220293
nNOS Signaling in Skeletal Muscle Cells	CALM1 (includes others)	0.220293
NAD biosynthesis II (from tryptophan)	NADSYN1	0.220293
Chondroitin Sulfate Degradation (Metazoa)	CEMIP	0.220293
Androgen Biosynthesis	SRD5A1	0.220293
CDP-diacylglycerol Biosynthesis I	CDS1	0.220293
CDK5 Signaling	PPP1R14C,PPP2R5A,CDK5	0.223357
Telomerase Signaling	PPP2R5A,PIK3C2B,TPP1	0.223357
Nitric Oxide Signaling in the Cardiovascular System	CALM1 (includes others),PIK3C2B,PDGFC	0.223357
Dermatan Sulfate Biosynthesis	UST,CHPF	0.229087
Granzyme B Signaling	LMNB2	0.233346
Dermatan Sulfate Degradation (Metazoa)	CEMIP	0.233346
Fatty Acid Î±-oxidation	ALDH3A2	0.233346
Oxidative Ethanol Degradation III	ALDH3A2	0.233346
Methionine Degradation I (to Homocysteine)	MAT2B	0.233346
Phospholipases	NAPEPLD,PLA2G7	0.241546
Glutamate Receptor Signaling	CALM1 (includes others),GNG7	0.241546
Î³-linolenate Biosynthesis II (Animals)	CYB5A	0.246037
Phosphatidylglycerol Biosynthesis II (Non-plastidic)	CDS1	0.246037
Putrescine Degradation III	ALDH3A2	0.246037
Tryptophan Degradation X (Mammalian, via Tryptamine)	ALDH3A2	0.258226
D-myo-inositol (1,4,5)-trisphosphate Degradation	IMPA2	0.258226
Ethanol Degradation IV	ALDH3A2	0.258226
Cysteine Biosynthesis III (mammalia)	MAT2B	0.258226
ErbB4 Signaling	PIK3C2B,APH1A	0.259418
iCOS-iCOSL Signaling in T Helper Cells	CALM1 (includes others),CAMK2G,PIK3C2B	0.263027
Germ Cell-Sertoli Cell Junction Signaling	TUBG1,TUBA1B,PIK3C2B,TUBA1C	0.270396
GM-CSF Signaling	CAMK2G,PIK3C2B	0.271644
Androgen Signaling	CALM1 (includes others),GNG10,GNG7	0.276058
ERK5 Signaling	RPS6KB2,SGK1	0.277971
DNA Methylation and Transcriptional Repression Signaling	DNMT1	0.282488
Tryptophan Degradation III (Eukaryotic)	HADH	0.282488
Pyridoxal 5'-phosphate Salvage Pathway	SGK1,CDK5	0.283792
Actin Cytoskeleton Signaling	ARPC5,PIK3C2B,ARPC1B,ARPC1A,PDGFC	0.287078
Cdc42 Signaling	ARPC5,HLA-A,ARPC1B,ARPC1A	0.295801
Wnt/Î²-catenin Signaling	PPP2R5A,CSNK1G2,CDH3,FZD7	0.303389
Polyamine Regulation in Colon Cancer	PSME3	0.306196
Pyrimidine Deoxyribonucleotides De Novo Biosynthesis I	NME3	0.306196
Cardiac Hypertrophy Signaling	CALM1 (includes others),GNG10,GNG7,PIK3C2B,EIF2B4	0.306196
Macropinocytosis Signaling	PIK3C2B,PDGFC	0.308319
Synaptic Long Term Potentiation	PPP1R14C,CALM1 (includes others),CAMK2G	0.311889
P2Y Purigenic Receptor Signaling Pathway	GNG10,GNG7,PIK3C2B	0.311889
Growth Hormone Signaling	RPS6KB2,PIK3C2B	0.314775
TCA Cycle II (Eukaryotic)	IDH3A	0.317687
Melatonin Signaling	CALM1 (includes others),CAMK2G	0.320627
LXR/RXR Activation	SERPINA1,PCYOX1,HADH	0.321366
RhoA Signaling	ARPC5,ARPC1B,ARPC1A	0.325837
Renal Cell Carcinoma Signaling	TCEB2,PIK3C2B	0.326588
Small Cell Lung Cancer Signaling	CCNE2,PIK3C2B	0.326588
Chemokine Signaling	CALM1 (includes others),CAMK2G	0.326588
Tumoricidal Function of Hepatic Natural Killer Cells	CASP6	0.328852
Dopamine Degradation	ALDH3A2	0.328852
Superpathway of D-myo-inositol (1,4,5)-trisphosphate Metabolism	IMPA2	0.328852
B Cell Receptor Signaling	RPS6KB2,CALM1 (includes others),CAMK2G,PIK3C2B	0.32961
JAK/Stat Signaling	PIAS4,PIK3C2B	0.33266
Prolactin Signaling	PIK3C2B,NMI	0.338844
Ephrin B Signaling	GNG10,GNG7	0.338844
NRF2-mediated Oxidative Stress Response	DNAJA4,GSTO1,PIK3C2B,FTL	0.34435
Colorectal Cancer Metastasis Signaling	GNG10,GNG7,PIK3C2B,FZD7,PDGFC	0.348337
Lipid Antigen Presentation by CD1	AP2S1	0.350752
HER-2 Signaling in Breast Cancer	CCNE2,PIK3C2B	0.356451
IL-4 Signaling	RPS6KB2,PIK3C2B	0.356451
Acute Myeloid Leukemia Signaling	RPS6KB2,PIK3C2B	0.362243
PDGF Signaling	PIK3C2B,PDGFC	0.362243
Glutathione-mediated Detoxification	GSTO1	0.371535
Reelin Signaling in Neurons	PIK3C2B,CDK5	0.374111
Role of Wnt/GSK-3Î² Signaling in the Pathogenesis of Influenza	CSNK1G2,FZD7	0.374111
Human Embryonic Stem Cell Pluripotency	PIK3C2B,FZD7,PDGFC	0.379315
AMPK Signaling	AK3,PPP2R5A,PIK3C2B	0.379315
IL-12 Signaling and Production in Macrophages	SERPINA1,PIK3C2B,PCYOX1	0.383707
Relaxin Signaling	GNG10,GNG7,PIK3C2B	0.383707
Thrombin Signaling	CAMK2G,GNG10,GNG7,PIK3C2B	0.385478
Fatty Acid Î²-oxidation I	HADH	0.392645
Role of p14/p19ARF in Tumor Suppression	PIK3C2B	0.392645
Superpathway of Methionine Degradation	MAT2B	0.402717
Melanocyte Development and Pigmentation Signaling	RPS6KB2,PIK3C2B	0.403645
Aryl Hydrocarbon Receptor Signaling	ALDH3A2,CCNE2,GSTO1	0.406443
TR/RXR Activation	STRBP,PIK3C2B	0.409261
Retinol Biosynthesis	DHRS3	0.421697
Ethanol Degradation II	ALDH3A2	0.421697
Neuregulin Signaling	RPS6KB2,CDK5	0.42658
G Beta Gamma Signaling	GNG10,GNG7	0.42658
RANK Signaling in Osteoclasts	CALM1 (includes others),PIK3C2B	0.42658
Glucocorticoid Receptor Signaling	HSPA1A/HSPA1B,HSPA8,SGK1,PIK3C2B,FKBP4	0.429536
IL-9 Signaling	PIK3C2B	0.431519
Oncostatin M Signaling	EPAS1	0.431519
TWEAK Signaling	CASP6	0.431519
PAK Signaling	PIK3C2B,PDGFC	0.432514
Apoptosis Signaling	CASP2,CASP6	0.432514
Coagulation System	SERPINA1	0.440555
Role of JAK2 in Hormone-like Cytokine Signaling	SIRPA	0.440555
tRNA Splicing	TSEN2	0.440555
Noradrenaline and Adrenaline Degradation	ALDH3A2	0.440555
Nucleotide Excision Repair Pathway	RPA1	0.440555
IL-1 Signaling	GNG10,GNG7	0.443609
Protein Kinase A Signaling	PPP1R14C,CALM1 (includes others),CAMK2G,GNG10,GNG7,SIRPA,PHKG2	0.445656
Factors Promoting Cardiogenesis in Vertebrates	CCNE2,FZD7	0.448745
Chronic Myeloid Leukemia Signaling	E2F2,PIK3C2B	0.453942
CXCR4 Signaling	GNG10,GNG7,PIK3C2B	0.458142
SAPK/JNK Signaling	GNG7,PIK3C2B	0.460257
Mouse Embryonic Stem Cell Pluripotency	PIK3C2B,FZD7	0.465586
Notch Signaling	APH1A	0.467735
IGF-1 Signaling	RPS6KB2,PIK3C2B	0.476431
T Cell Receptor Signaling	CALM1 (includes others),PIK3C2B	0.476431
Docosahexaenoic Acid (DHA) Signaling	PIK3C2B	0.476431
Tec Kinase Signaling	GNG10,GNG7,PIK3C2B	0.484172
Neuroprotective Role of THOP1 in Alzheimer's Disease	HLA-A	0.485289
Systemic Lupus Erythematosus Signaling	SNRNP25,HLA-A,SNRNP40,PIK3C2B	0.490908
Neuropathic Pain Signaling In Dorsal Horn Neurons	CAMK2G,PIK3C2B	0.49204
FcÎ³RIIB Signaling in B Lymphocytes	PIK3C2B	0.494311
Mechanisms of Viral Exit from Host Cells	LMNB2	0.494311
Melanoma Signaling	PIK3C2B	0.502343
Dermatan Sulfate Biosynthesis (Late Stages)	UST	0.502343
iNOS Signaling	CALM1 (includes others)	0.5188
Tight Junction Signaling	RAB13,CASK,PPP2R5A	0.519996
NGF Signaling	RPS6KB2,PIK3C2B	0.528445
MSP-RON Signaling Pathway	PIK3C2B	0.534564
GÎ±s Signaling	GNG10,GNG7	0.53827
nNOS Signaling in Neurons	CALM1 (includes others)	0.542001
Role of Macrophages, Fibroblasts and Endothelial Cells in Rheumatoid Arthritis	CALM1 (includes others),CAMK2G,PIK3C2B,FZD7,PDGFC	0.545758
Corticotropin Releasing Hormone Signaling	ARPC5,CALM1 (includes others)	0.548277
Role of NANOG in Mammalian Embryonic Stem Cell Pluripotency	PIK3C2B,FZD7	0.548277
Graft-versus-Host Disease Signaling	HLA-A	0.549541
Phospholipase C Signaling	CALM1 (includes others),NAPEPLD,GNG10,GNG7	0.555904
Autoimmune Thyroid Disease Signaling	HLA-A	0.557186
Heparan Sulfate Biosynthesis (Late Stages)	UST	0.557186
Sertoli Cell-Sertoli Cell Junction Signaling	TUBG1,TUBA1B,TUBA1C	0.563638
Calcium Signaling	CALM1 (includes others),ATP2C1,CAMK2G	0.563638
GÎ±12/13 Signaling	PIK3C2B,CDH3	0.576766
Endometrial Cancer Signaling	PIK3C2B	0.578096
PKCÎ¸ Signaling in T Lymphocytes	CAMK2G,PIK3C2B	0.580764
UVB-Induced MAPK Signaling	PIK3C2B	0.586138
IL-2 Signaling	PIK3C2B	0.586138
p70S6K Signaling	PPP2R5A,PIK3C2B	0.586138
HMGB1 Signaling	PIK3C2B,KAT2A	0.590201
GÎ±i Signaling	GNG10,GNG7	0.590201
Sperm Motility	CALM1 (includes others),PLA2G7	0.590201
Lymphotoxin Î² Receptor Signaling	PIK3C2B	0.592925
Role of IL-17A in Arthritis	PIK3C2B	0.592925
Thrombopoietin Signaling	PIK3C2B	0.599791
Heparan Sulfate Biosynthesis	UST	0.605341
Wnt/Ca+ pathway	FZD7	0.605341
EGF Signaling	PIK3C2B	0.605341
Glioma Invasiveness Signaling	PIK3C2B	0.61235
Nur77 Signaling in T Lymphocytes	CALM1 (includes others)	0.61235
ErbB2-ErbB3 Signaling	PIK3C2B	0.61235
Myc Mediated Apoptosis Signaling	PIK3C2B	0.618016
Induction of Apoptosis by HIV1	SLC25A10	0.630957
Serotonin Degradation	ALDH3A2	0.630957

## Sheet: Cluster6
Down in C646 and not in ICG-001- Cluster6
Canonical Pathways
Ingenuity Canonical Pathways	Molecules	pvalue
Unfolded protein response	HSPA9,CEBPD,MBTPS2,CEBPB,HSPA5,XBP1,CEBPG,DDIT3,NFE2L2	1.1e-06
Tetrahydrofolate Salvage from 5,10-methenyltetrahydrofolate	MTHFD1L,MTHFD2L,MTHFD2	7.8e-05
Adipogenesis pathway	CEBPD,GTF2H3,CDK7,TNFRSF1A,CEBPB,RBP1,FZD6,XBP1,DDIT3,HDAC4	0.0002
Glucocorticoid Receptor Signaling	JUN,PCK2,GTF2H3,CDK7,PLAU,PRKAB1,SMAD4,HSPA9,TSC22D3,CEBPB,HSPA5,BCL2L1,SERPINE1,POLR2I,POLR2G	0.00026
Histidine Degradation III	MTHFD1L,MTHFD2L,MTHFD2	0.00041
Folate Transformations I	MTHFD1L,MTHFD2L,MTHFD2	0.0006
Endoplasmic Reticulum Stress Pathway	MBTPS2,HSPA5,XBP1,DDIT3	0.00072
Death Receptor Signaling	TIPARP,TNFRSF1A,TNFRSF21,FADD,CYCS,DIABLO,TNFRSF10B	0.0025
Assembly of RNA Polymerase II Complex	DR1,GTF2H3,CDK7,POLR2I,POLR2G	0.0032
JAK/Stat Signaling	JUN,PTPN11,CEBPB,SOCS2,BCL2L1,SOCS6	0.0032
IGF-1 Signaling	JUN,GRB10,PTPN11,SOCS2,SOCS6,RASA1,IGFBP6	0.0033
Serine Biosynthesis	PSPH,PHGDH	0.0038
VDR/RXR Activation	TRPV6,KLK6,CEBPB,GADD45A,KLF4,IGFBP6	0.0047
IL-17A Signaling in Fibroblasts	JUN,CEBPD,CEBPB,LCN2	0.005
Nucleotide Excision Repair Pathway	GTF2H3,CDK7,POLR2I,POLR2G	0.005
Selenocysteine Biosynthesis II (Archaea and Eukaryotes)	PSTK,SEPSECS	0.0056
Type I Diabetes Mellitus Signaling	IRAK1,TNFRSF1A,IFNGR2,SOCS2,SOCS6,FADD,CYCS	0.0066
Induction of Apoptosis by HIV1	TNFRSF1A,BCL2L1,FADD,CYCS,DIABLO	0.0069
Molecular Mechanisms of Cancer	JUN,CDK7,ITGA2,FADD,SMAD4,CYCS,NBN,E2F4,PTPN11,FZD6,BCL2L1,RASA1,PMAIP1,DIABLO,ARHGEF18	0.0069
Acute Phase Response Signaling	JUN,IRAK1,PTPN11,TNFRSF1A,CEBPB,RBP1,SOCS2,SOCS6,SERPINE1	0.0071
tRNA Charging	GARS,MARS,LARS,IARS	0.0074
Superpathway of Serine and Glycine Biosynthesis I	PSPH,PHGDH	0.0078
Role of BRCA1 in DNA Damage Response	E2F4,BRE,MLH1,GADD45A,NBN	0.0089
Retinoic acid Mediated Apoptosis Signaling	TIPARP,FADD,CYCS,IFNAR1,TNFRSF10B	0.0089
p53 Signaling	JUN,STAG1,BCL2L1,GADD45A,PMAIP1,TNFRSF10B	0.014
Prolactin Signaling	JUN,PTPN11,CEBPB,SOCS2,SOCS6	0.016
Glycogen Degradation II	PYGB,TYMP	0.016
TNFR1 Signaling	JUN,TNFRSF1A,FADD,CYCS	0.016
Huntington's Disease Signaling	JUN,HSPA9,HSPA5,GNB1,BCL2L1,RASA1,POLR2I,POLR2G,HDAC4,CYCS	0.018
Asparagine Biosynthesis I	ASNS	0.02
Glycogen Degradation III	PYGB,TYMP	0.023
Androgen Signaling	JUN,GTF2H3,CDK7,GNB1,POLR2I,POLR2G	0.024
Histamine Degradation	ALDH9A1,ALDH2	0.027
Ethanol Degradation II	ALDH9A1,ALDH2,DHRS2	0.0275
Hereditary Breast Cancer Signaling	MLH1,GADD45A,POLR2I,POLR2G,HDAC4,NBN	0.0282
TGF-ë_ Signaling	JUN,TGIF1,SERPINE1,SMAD4,TFE3	0.0302
ë_-glutamyl Cycle	GGACT,GSS	0.0309
Neuregulin Signaling	TGFA,ADAM17,BTC,PTPN11,ITGA2	0.0316
Coagulation System	F2R,PLAU,SERPINE1	0.0324
Role of JAK2 in Hormone-like Cytokine Signaling	PTPN11,SOCS2,SOCS6	0.0324
Noradrenaline and Adrenaline Degradation	ALDH9A1,ALDH2,DHRS2	0.0324
Chronic Myeloid Leukemia Signaling	E2F4,PTPN11,BCL2L1,HDAC4,SMAD4	0.0389
Alanine Degradation III	GPT2	0.0398
Alanine Biosynthesis II	GPT2	0.0398
Anandamide Degradation	FAAH2	0.0398
Glutamate Biosynthesis II	GLUD1	0.0398
Glutamate Degradation X	GLUD1	0.0398
Fatty Acid ë±-oxidation	ALDH9A1,ALDH2	0.0398
Oxidative Ethanol Degradation III	ALDH9A1,ALDH2	0.0398
Docosahexaenoic Acid (DHA) Signaling	BCL2L1,BIK,CYCS	0.0427
Putrescine Degradation III	ALDH9A1,ALDH2	0.0447
Role of PKR in Interferon Induction and Antiviral Response	TNFRSF1A,FADD,CYCS	0.0457
Tryptophan Degradation X (Mammalian, via Tryptamine)	ALDH9A1,ALDH2	0.049
Ethanol Degradation IV	ALDH9A1,ALDH2	0.049
Caveolar-mediated Endocytosis Signaling	FLNB,ITGB5,ITGA2,CD55	0.0562
iNOS Signaling	JUN,IRAK1,IFNGR2	0.0575
L-carnitine Biosynthesis	ALDH9A1	0.0589
Glutathione Biosynthesis	GSS	0.0589
Tetrahydrobiopterin Biosynthesis I	PTS	0.0589
Tetrahydrobiopterin Biosynthesis II	PTS	0.0589
Regulation of eIF4 and p70S6K Signaling	ITGA2,RPS15A,EIF2S2,EIF2B3,EIF4A2,EIF3J	0.0724
Cell Cycle: G2/M DNA Damage Checkpoint Regulation	CDK7,GADD45A,CKS1B	0.0741
Ceramide Signaling	JUN,TNFRSF1A,CYCS,DIABLO	0.0759
Retinoate Biosynthesis II	RBP1	0.0776
Phenylethylamine Degradation I	ALDH2	0.0776
Biotin-carboxyl Carrier Protein Assembly	HLCS	0.0776
EIF2 Signaling	RPS15A,EIF2S2,RPL22,RPL28,EIF2B3,EIF4A2,EIF3J	0.0776
Tumoricidal Function of Hepatic Natural Killer Cells	FADD,CYCS	0.0832
Role of JAK1, JAK2 and TYK2 in Interferon Signaling	IFNGR2,IFNAR1	0.0832
Dopamine Degradation	ALDH9A1,ALDH2	0.0832
CD27 Signaling in Lymphocytes	JUN,BCL2L1,CYCS	0.0851
Type II Diabetes Mellitus Signaling	TNFRSF1A,CEBPB,PRKAB1,SOCS2,SOCS6	0.0851
Lymphotoxin ë_ Receptor Signaling	BCL2L1,CYCS,DIABLO	0.0933
Ceramide Biosynthesis	KDSR	0.0955
Folate Polyglutamylation	MTHFD1L	0.0955
UVA-Induced MAPK Signaling	JUN,TIPARP,BCL2L1,CYCS	0.1
Hepatic Fibrosis / Hepatic Stellate Cell Activation	TGFA,TNFRSF1A,IFNGR2,MYL5,SERPINE1,SMAD4,IFNAR1	0.101
Colorectal Cancer Metastasis Signaling	JUN,E2F4,TNFRSF1A,GNB1,FZD6,MLH1,BCL2L1,SMAD4	0.102
Virus Entry via Endocytic Pathways	FLNB,ITGB5,ITGA2,CD55	0.103
Apoptosis Signaling	TNFRSF1A,BCL2L1,CYCS,DIABLO	0.103
Glioma Invasiveness Signaling	F2R,ITGB5,PLAU	0.105
Hepatic Cholestasis	JUN,IRAK1,TNFRSF1A,PPRC1,TIRAP,FGF19	0.107
VEGF Signaling	PTPN11,EIF2S2,EIF2B3,BCL2L1	0.109
D-myo-inositol (1,4,5,6)-Tetrakisphosphate Biosynthesis	PTPN11,PPAPDC2,UBLCP1,RASA1,MTMR6	0.111
D-myo-inositol (3,4,5,6)-tetrakisphosphate Biosynthesis	PTPN11,PPAPDC2,UBLCP1,RASA1,MTMR6	0.111
Estrogen Receptor Signaling	PCK2,GTF2H3,CDK7,POLR2I,POLR2G	0.111
ATM Signaling	JUN,GADD45A,NBN	0.114
Arginine Biosynthesis IV	GLUD1	0.114
UDP-N-acetyl-D-glucosamine Biosynthesis II	GFPT1	0.114
Serotonin Degradation	ALDH9A1,ALDH2,DHRS2	0.118
SAPK/JNK Signaling	JUN,GNB1,GADD45A,FADD	0.119
Mitochondrial Dysfunction	PRDX5,TRAK1,COX7A2L,NDUFA6,CYCS,NDUFS8	0.131
PCP pathway	JUN,CTHRC1,FZD6	0.132
Cytotoxic T Lymphocyte-mediated Apoptosis of Target Cells	FADD,CYCS	0.134
NF-ë¼B Signaling	TGFA,IRAK1,TNFRSF1A,TIRAP,AZI2,FADD	0.134
Activation of IRF by Cytosolic Pattern Recognition Receptors	JUN,FADD,IFNAR1	0.136
Pyridoxal 5'-phosphate Salvage Pathway	IRAK1,CDK7,MAPK6	0.136
Cell Cycle: G1/S Checkpoint Regulation	E2F4,HDAC4,SMAD4	0.136
Role of Macrophages, Fibroblasts and Endothelial Cells in Rheumatoid Arthritis	JUN,IRAK1,CEBPD,TNFRSF1A,CEBPB,PRSS3,PRSS2,FZD6,CEBPG	0.144
TWEAK Signaling	FADD,CYCS	0.147
Salvage Pathways of Pyrimidine Deoxyribonucleotides	TYMP	0.149
Neurotrophin/TRK Signaling	JUN,PTPN11,KLK3	0.15
Cell Cycle Regulation by BTG Family Proteins	BTG1,E2F4	0.154
D-myo-inositol-5-phosphate Metabolism	PTPN11,PPAPDC2,UBLCP1,RASA1,MTMR6	0.159
IL-8 Signaling	JUN,IRAK1,ITGB5,GNB1,RAB11FIP2,BCL2L1	0.161
Interferon Signaling	IFNGR2,IFNAR1	0.161
3-phosphoinositide Degradation	PTPN11,PPAPDC2,UBLCP1,RASA1,MTMR6	0.162
Pancreatic Adenocarcinoma Signaling	TGFA,E2F4,BCL2L1,SMAD4	0.163
Regulation of the Epithelial-Mesenchymal Transition Pathway	ADAM17,PTPN11,FGF19,FZD6,SMAD4,FGF9	0.164
Ketolysis	HADHB	0.166
Renal Cell Carcinoma Signaling	JUN,TGFA,PTPN11	0.169
Small Cell Lung Cancer Signaling	BCL2L1,CKS1B,CYCS	0.169
ILK Signaling	FLNB,JUN,ITGB5,TNFRSF1A,MYL5,PARVA	0.169
mTOR Signaling	RPS15A,DDIT4,PRKAB1,EIF4A2,EIF3J,MAPKAP1	0.175
Oxidative Phosphorylation	COX7A2L,NDUFA6,CYCS,NDUFS8	0.178
Ketogenesis	HADHB	0.183
Dolichyl-diphosphooligosaccharide Biosynthesis	ALG5	0.183
Toll-like Receptor Signaling	JUN,IRAK1,TIRAP	0.184
Aldosterone Signaling in Epithelial Cells	DNAJC19,HSPA9,HSPA13,HSPA5,SCNN1A	0.188
Mechanisms of Viral Exit from Host Cells	CHMP4C,VPS28	0.197
3-phosphoinositide Biosynthesis	PTPN11,PPAPDC2,UBLCP1,RASA1,MTMR6	0.199
Glutaryl-CoA Degradation	HADHB	0.199
IL-6 Signaling	JUN,PTPN11,TNFRSF1A,CEBPB	0.202
Cyclins and Cell Cycle Regulation	E2F4,CDK7,HDAC4	0.205
Gë±12/13 Signaling	JUN,F2R,MYL5,RASA1	0.207
p38 MAPK Signaling	IRAK1,TNFRSF1A,DDIT3,FADD	0.207
Tec Kinase Signaling	ITGA2,TNFRSF21,GNB1,FADD,TNFRSF10B	0.209
HMGB1 Signaling	JUN,TNFRSF1A,IFNGR2,SERPINE1	0.219
Assembly of RNA Polymerase III Complex	BRF2	0.231
NAD Phosphorylation and Dephosphorylation	NADK2	0.231
Mevalonate Pathway I	HADHB	0.231
FGF Signaling	PTPN11,FGF19,FGF9	0.241
DNA Double-Strand Break Repair by Homologous Recombination	NBN	0.246
DNA Double-Strand Break Repair by Non-Homologous End Joining	NBN	0.246
Isoleucine Degradation I	HADHB	0.246
Phenylalanine Degradation IV (Mammalian, via Side Chain)	ALDH2	0.246
ErbB Signaling	JUN,TGFA,BTC	0.247
Telomere Extension by Telomerase	NBN	0.261
nNOS Signaling in Skeletal Muscle Cells	SNTB1	0.261
The Visual Cycle	RBP1	0.261
IL-1 Signaling	JUN,IRAK1,GNB1	0.274
Role of Osteoblasts, Osteoclasts and Chondrocytes in Rheumatoid Arthritis	JUN,ADAM17,TNFRSF1A,ITGA2,FZD6,SMAD4	0.274
Granzyme B Signaling	CYCS	0.276
Mismatch Repair in Eukaryotes	MLH1	0.276
Methionine Degradation I (to Homocysteine)	PRMT5	0.276
Parkinson's Signaling	CYCS	0.276
RAR Activation	JUN,GTF2H3,CDK7,RBP1,SMAD4	0.276
Insulin Receptor Signaling	GRB10,PTPN11,SCNN1A,EIF2B3	0.28
IL-2 Signaling	JUN,PTPN11	0.286
RAN Signaling	RANBP2	0.29
Superpathway of Geranylgeranyldiphosphate Biosynthesis I (via Mevalonate)	HADHB	0.29
Mouse Embryonic Stem Cell Pluripotency	PTPN11,FZD6,SMAD4	0.295
Salvage Pathways of Pyrimidine Ribonucleotides	IRAK1,CDK7,MAPK6	0.295
Thrombopoietin Signaling	JUN,PTPN11	0.301
Role of CHK Proteins in Cell Cycle Checkpoint Control	E2F4,NBN	0.301
Valine Degradation I	HADHB	0.305
Cysteine Biosynthesis III (mammalia)	PRMT5	0.305
EGF Signaling	JUN,RASA1	0.308
Amyotrophic Lateral Sclerosis Signaling	BCL2L1,PRPH,CYCS	0.312
Glutamate Receptor Signaling	GNB1,SLC1A4	0.316
GADD45 Signaling	GADD45A	0.318
Myc Mediated Apoptosis Signaling	FADD,CYCS	0.323
Cardiomyocyte Differentiation via BMP Receptors	SMAD4	0.332
Tryptophan Degradation III (Eukaryotic)	HADHB	0.332
Paxillin Signaling	ITGB5,ITGA2,PARVA	0.333
Superpathway of Inositol Phosphate Compounds	PTPN11,PPAPDC2,UBLCP1,RASA1,MTMR6	0.339
HGF Signaling	JUN,PTPN11,ITGA2	0.35
GM-CSF Signaling	PTPN11,BCL2L1	0.352
Polyamine Regulation in Colon Cancer	AZIN1	0.359
Antiproliferative Role of Somatostatin Receptor 2	PTPN11,GNB1	0.36
Differential Regulation of Cytokine Production in Intestinal Epithelial Cells by IL-17A and IL-17F	LCN2	0.372
Role of Tissue Factor in Cancer	ITGB5,PTPN11,BCL2L1	0.378
Angiopoietin Signaling	PTPN11,RASA1	0.381
Role of PI3K/AKT Signaling in the Pathogenesis of Influenza	MLH1,IFNAR1	0.381
Estrogen-mediated S-phase Entry	E2F4	0.384
GDNF Family Ligand-Receptor Interactions	JUN,RASA1	0.395
Role of Lipids/Lipid Rafts in the Pathogenesis of Influenza	IFNAR1	0.396
IL-17A Signaling in Gastric Cells	JUN	0.396
Role of JAK family kinases in IL-6-type Cytokine Signaling	PTPN11	0.396
CCR5 Signaling in Macrophages	JUN,GNB1	0.402
Agrin Interactions at Neuromuscular Junction	JUN,ITGA2	0.402
Growth Hormone Signaling	SOCS2,SOCS6	0.402
Antiproliferative Role of TOB in T Cell Signaling	SMAD4	0.408
T Helper Cell Differentiation	TNFRSF1A,IFNGR2	0.416
Cell Cycle Control of Chromosomal Replication	CDK7	0.42
Pyrimidine Ribonucleotides Interconversion	ENTPD6	0.42
IL-17 Signaling	JUN,CEBPB	0.423
Tight Junction Signaling	JUN,TNFRSF1A,CRB3,MYL5	0.429
Cdc42 Signaling	JUN,ITGA2,MYL5,RASA1	0.429
NF-ë¼B Activation by Viruses	ITGB5,ITGA2	0.43
STAT3 Pathway	SOCS2,SOCS6	0.43
Superpathway of Cholesterol Biosynthesis	HADHB	0.432
Actin Cytoskeleton Signaling	F2R,ITGA2,FGF19,MYL5,FGF9	0.438
TNFR2 Signaling	JUN	0.444
Intrinsic Prothrombin Activation Pathway	KLK3	0.444
Pyrimidine Ribonucleotides De Novo Biosynthesis	ENTPD6	0.444
TREM1 Signaling	IRAK1,LAT2	0.444
PI3K/AKT Signaling	GDF15,ITGA2,BCL2L1	0.447
BMP signaling pathway	JUN,SMAD4	0.45
Fatty Acid ë_-oxidation I	HADHB	0.454
RhoGDI Signaling	ITGA2,GNB1,MYL5,ARHGEF18	0.455
PDGF Signaling	JUN,RASA1	0.457
Ephrin Receptor Signaling	PTPN11,ITGA2,GNB1,RASA1	0.459
4-1BB Signaling in T Lymphocytes	JUN	0.466
Superpathway of Methionine Degradation	PRMT5	0.466
Regulation of IL-2 Expression in Activated and Anergic T Lymphocytes	JUN,SMAD4	0.47
Role of Wnt/GSK-3ë_ Signaling in the Pathogenesis of Influenza	FZD6,IFNAR1	0.47
PPARë±/RXRë± Activation	JUN,ITGB5,PRKAB1,SMAD4	0.481
G Protein Signaling Mediated by Tubby	GNB1	0.486
Retinoate Biosynthesis I	RBP1	0.486
Retinol Biosynthesis	RBP1	0.486
Complement System	CD55	0.486
Ovarian Cancer Signaling	FZD6,MLH1,FGF9	0.488
IL-9 Signaling	SOCS2	0.497
Oncostatin M Signaling	PLAU	0.497
Inhibition of Angiogenesis by TSP1	JUN	0.497
Signaling by Rho Family GTPases	JUN,ITGA2,GNB1,MYL5,ARHGEF18	0.502
Human Embryonic Stem Cell Pluripotency	FZD6,KLK3,SMAD4	0.502
tRNA Splicing	TSEN15	0.507
Clathrin-mediated Endocytosis Signaling	F2R,ITGB5,FGF19,FGF9	0.507
ë±-Adrenergic Signaling	PYGB,GNB1	0.521
Bladder Cancer Signaling	FGF19,FGF9	0.521
Phospholipase C Signaling	ITGA2,GNB1,MYL5,HDAC4,ARHGEF18	0.521
Agranulocyte Adhesion and Diapedesis	GLG1,TNFRSF1A,ITGA2,MYL5	0.524
Breast Cancer Regulation by Stathmin1	E2F4,RB1CC1,GNB1,ARHGEF18	0.532
Aryl Hydrocarbon Receptor Signaling	JUN,ALDH9A1,NFE2L2	0.532
PAK Signaling	ITGA2,MYL5	0.533
OX40 Signaling Pathway	JUN,BCL2L1	0.533
April Mediated Signaling	JUN	0.536
Notch Signaling	ADAM17	0.536
eNOS Signaling	HSPA9,HSPA5,PRKAB1	0.537
Inhibition of Matrix Metalloproteases	ADAM17	0.545
Regulation of Actin-based Motility by Rho	ITGA2,MYL5	0.546
Factors Promoting Cardiogenesis in Vertebrates	FZD6,SMAD4	0.551
B Cell Activating Factor Signaling	JUN	0.555
Thyroid Cancer Signaling	KLK3	0.555
PPAR Signaling	JUN,TNFRSF1A	0.564
MIF Regulation of Innate Immunity	JUN	0.564
UVC-Induced MAPK Signaling	JUN	0.571
T Cell Receptor Signaling	JUN,RASA1	0.581
Serotonin Receptor Signaling	PTS	0.589
CDK5 Signaling	ITGA2,MAPK6	0.592
Telomerase Signaling	DKC1,HDAC4	0.592
Role of RIG1-like Receptors in Antiviral Innate Immunity	FADD	0.597
MSP-RON Signaling Pathway	KLK3	0.605
Ephrin A Signaling	PTPN11	0.621
