# Supplementary material for: Altering cancer transcriptomes using epigenomic inhibitors
Source: Epigenetics Chromatin. 2015 Feb 24;8:9. doi: 10.1186/1756-8935-8-9 (PMC4506402; doi:10.1186/1756-8935-8-9)
Supplement: Supplementary file 4 — Additional file 4: Gene ontology analysis of PANC1-treated cells. (XLSX 82 KB) [file 13072_2014_359_MOESM4_ESM.xlsx]

## Sheet: Cluster1
Down in C646 only- Cluster 1
Canonical Pathways
Ingenuity Canonical Pathways	Molecules	pvalue
EIF2 Signaling	RPLP1,RPL27,RPS18,RPL30,RPL12,EIF4A2,EIF3E,RPL9,RPS4X,EIF3M,SHC1,RPL8,EIF3F,EIF1,AKT1,PPP1R15A,RPS17	8.1e-08
PI3K/AKT Signaling	GAB2,SHC1,RHEB,ITGA3,AKT1,BAD,YWHAH,ILK,PPP2R2C,CHUK,NFKB2,NFKBIB	3.5e-06
RANK Signaling in Osteoclasts	CALM1 (includes others),MAP3K10,AKT1,CBL,MAP3K7,MAPK9,CHUK,NFKB2,NFKBIB,BIRC3	5.9e-06
Regulation of eIF4 and p70S6K Signaling	SHC1,ITGA3,EIF3F,AKT1,EIF1,RPS18,PPP2R2C,EIF4A2,EIF3E,RPS17,RPS4X,EIF3M	2.1e-05
IL-8 Signaling	ICAM1,GNA12,MAPK9,HBEGF,CSTB,IRAK1,MYL9,AKT1,CCND2,CHUK,GNA13,NFKBIB,LASP1	4.5e-05
CD27 Signaling in Lymphocytes	MAP3K10,CD70,MAP3K7,MAPK9,CHUK,NFKB2,NFKBIB	5e-05
PTEN Signaling	SHC1,ITGA3,AKT1,CBL,BAD,YWHAH,ILK,CHUK,NFKB2,CNKSR3	7.8e-05
IL-17A Signaling in Airway Cells	AKT1,MAP3K7,MAPK9,STAT3,CHUK,NFKB2,NFKBIB	0.00019
Molecular Mechanisms of Cancer	GAB2,PMAIP1,E2F4,BAD,CDK7,GNA12,MAPK9,NFKB2,SHC1,ITGA3,LAMTOR3,CCND2,AKT1,CBL,MAP3K7,GNA13,NFKBIB,BIRC3	0.0002
CD40 Signaling	ICAM1,MAP3K7,MAPK9,STAT3,CHUK,NFKB2,NFKBIB	0.00021
IL-1 Signaling	GNA12,MAP3K7,MAPK9,CHUK,GNA13,NFKB2,NFKBIB,IRAK1	0.00032
Acute Phase Response Signaling	SHC1,FTL,AKT1,SOCS2,MAP3K7,MAPK9,STAT3,CHUK,NFKB2,NFKBIB,IRAK1	0.00036
Glucocorticoid Receptor Signaling	ICAM1,YWHAH,CDK7,HSPA9,MAPK9,STAT3,GTF2A2,SHC1,AKT1,MAP3K7,PLAU,NCOR2,CHUK,NFKBIB	0.00045
B Cell Receptor Signaling	GAB2,SHC1,CALM1 (includes others),MAP3K10,AKT1,BAD,MAP3K7,MAPK9,CHUK,NFKB2,NFKBIB	0.00051
Role of PKR in Interferon Induction and Antiviral Response	AKT1,MAP3K7,CHUK,NFKB2,NFKBIB	0.00087
Induction of Apoptosis by HIV1	SLC25A4,MAPK9,CHUK,NFKB2,NFKBIB,BIRC3	0.00089
iCOS-iCOSL Signaling in T Helper Cells	GAB2,SHC1,CALM1 (includes others),AKT1,BAD,CHUK,NFKB2,NFKBIB	0.00098
iNOS Signaling	CALM1 (includes others),CHUK,NFKB2,NFKBIB,IRAK1	0.0013
Hypoxia Signaling in the Cardiovascular System	UBE2D4,AKT1,UBE2A,EDN1,UBE2E2,NFKBIB	0.0014
Angiopoietin Signaling	AKT1,BAD,CHUK,NCK1,NFKB2,NFKBIB	0.0015
IL-6 Signaling	SHC1,AKT1,MAP3K7,MAPK9,STAT3,CHUK,NFKB2,NFKBIB	0.0015
Erythropoietin Signaling	SHC1,AKT1,CBL,EPOR,NFKB2,NFKBIB	0.0016
GÎ±12/13 Signaling	MYL9,AKT1,GNA12,MAPK9,CHUK,GNA13,NFKB2,NFKBIB	0.0017
PPAR Signaling	SHC1,MAP3K7,NCOR2,CHUK,NFKB2,RXRA,NFKBIB	0.0019
TNFR2 Signaling	CHUK,NFKB2,NFKBIB,BIRC3	0.002
IGF-1 Signaling	SHC1,AKT1,CTGF,BAD,YWHAH,SOCS2,STAT3	0.0023
4-1BB Signaling in T Lymphocytes	MAPK9,CHUK,NFKB2,NFKBIB	0.0026
FLT3 Signaling in Hematopoietic Progenitor Cells	GAB2,SHC1,AKT1,CBL,BAD,STAT3	0.0027
Role of Osteoblasts, Osteoclasts and Chondrocytes in Rheumatoid Arthritis	CALM1 (includes others),ITGA3,AKT1,CBL,BAD,CSF1,MAP3K7,MAPK9,CHUK,NFKBIB,BIRC3	0.003
mTOR Signaling	RHEB,EIF3F,AKT1,RPS18,PPP2R2C,EIF4A2,EIF3E,RPS17,RPS4X,EIF3M	0.003
Protein Ubiquitination Pathway	PSMB4,UBE2D4,PSMA6,CBL,UBE2A,HSPA9,ANAPC10,UBE2E2,DNAJC10,SUGT1,TCEB2,BIRC3	0.0033
IL-9 Signaling	SOCS2,BCL3,STAT3,NFKB2	0.0036
TWEAK Signaling	CHUK,NFKB2,NFKBIB,BIRC3	0.0036
Pancreatic Adenocarcinoma Signaling	E2F4,AKT1,BAD,MAPK9,HBEGF,STAT3,NFKB2	0.0039
IL-17A Signaling in Fibroblasts	MAP3K7,CHUK,NFKB2,NFKBIB	0.0041
Role of JAK2 in Hormone-like Cytokine Signaling	SHC1,EPOR,SOCS2,STAT3	0.0041
NGF Signaling	SHC1,MAP3K10,AKT1,MAP3K7,MAPK9,CHUK,NFKB2	0.0041
Myc Mediated Apoptosis Signaling	SHC1,AKT1,BAD,YWHAH,MAPK9	0.0046
Type I Diabetes Mellitus Signaling	SOCS2,MAP3K7,MAPK9,CHUK,NFKB2,NFKBIB,IRAK1	0.0048
Role of Tissue Factor in Cancer	ITGA3,AKT1,CTGF,CSF1,GNA12,HBEGF,GNA13	0.0048
Mitochondrial Dysfunction	NDUFA11,COX5B,ATP5L,MAPK9,COX7A2L,NDUFAF2,CYB5A,GPX4,NDUFA13	0.0051
TR/RXR Activation	AKT1,STRBP,BCL3,NCOR2,TBL1XR1,RXRA	0.0052
April Mediated Signaling	MAPK9,CHUK,NFKB2,NFKBIB	0.0055
ERK5 Signaling	AKT1,BAD,YWHAH,GNA12,GNA13	0.0066
B Cell Activating Factor Signaling	MAPK9,CHUK,NFKB2,NFKBIB	0.0066
Type II Diabetes Mellitus Signaling	AKT1,SOCS2,MAP3K7,MAPK9,CHUK,NFKB2,NFKBIB	0.0066
Apoptosis Signaling	CAPNS1,BAD,CHUK,NFKB2,NFKBIB,BIRC3	0.0066
Production of Nitric Oxide and Reactive Oxygen Species in Macrophages	MAP3K10,AKT1,MAP3K7,MAPK9,PPP1R11,PPP2R2C,CHUK,NFKB2,NFKBIB	0.0071
MIF Regulation of Innate Immunity	MIF,MAPK9,NFKB2,NFKBIB	0.0072
Chronic Myeloid Leukemia Signaling	GAB2,E2F4,AKT1,BAD,CHUK,NFKB2	0.0081
SAPK/JNK Signaling	SHC1,MAP3K10,GNA12,MAP3K7,MAPK9,GNA13	0.0085
IL-10 Signaling	MAP3K7,STAT3,CHUK,NFKB2,NFKBIB	0.0089
IL-22 Signaling	AKT1,MAPK9,STAT3	0.01
IL-3 Signaling	GAB2,SHC1,AKT1,BAD,STAT3	0.011
Small Cell Lung Cancer Signaling	AKT1,CHUK,NFKB2,RXRA,NFKBIB	0.011
JAK/Stat Signaling	SHC1,AKT1,SOCS2,STAT3,NFKB2	0.011
LPS-stimulated MAPK Signaling	MAP3K7,MAPK9,CHUK,NFKB2,NFKBIB	0.012
NF-ÎºB Activation by Viruses	ITGA3,AKT1,CHUK,NFKB2,NFKBIB	0.012
STAT3 Pathway	MAP3K10,SOCS2,MAPK9,STAT3,NDUFA13	0.012
TNFR1 Signaling	CHUK,NFKB2,NFKBIB,BIRC3	0.013
TREM1 Signaling	ICAM1,AKT1,STAT3,NFKB2,IRAK1	0.013
HGF Signaling	MAP3K10,ITGA3,AKT1,MAP3K7,MAPK9,STAT3	0.014
Dopamine Receptor Signaling	NCS1,PPP1R11,SPR,PPP2R2C,PCBD1	0.016
Role of NFAT in Regulation of the Immune Response	RCAN1,CALM1 (includes others),AKT1,GNA12,CHUK,GNA13,NFKB2,NFKBIB	0.016
Regulation of IL-2 Expression in Activated and Anergic T Lymphocytes	CALM1 (includes others),MAPK9,CHUK,NFKB2,NFKBIB	0.017
Oxidative Phosphorylation	NDUFA11,COX5B,ATP5L,COX7A2L,CYB5A,NDUFA13	0.017
Ephrin Receptor Signaling	SHC1,ITGA3,AKT1,GNA12,ACP1,STAT3,NCK1,GNA13	0.017
RAR Activation	AKT1,CDK7,RELB,MAPK9,NCOR2,NFKB2,RXRA,CARM1	0.018
Androgen Signaling	SHC1,CALM1 (includes others),GNA12,CDK7,GNA13,NFKB2	0.018
Lymphotoxin Î² Receptor Signaling	AKT1,RELB,CHUK,NFKB2	0.019
Prostate Cancer Signaling	AKT1,BAD,CHUK,NFKB2,NFKBIB	0.019
PPARÎ±/RXRÎ± Activation	SHC1,MAP3K7,BCL3,NCOR2,CHUK,NFKB2,RXRA,NFKBIB	0.02
Dendritic Cell Maturation	ICAM1,AKT1,RELB,MAPK9,CD58,CHUK,NFKB2,NFKBIB	0.02
ErbB2-ErbB3 Signaling	SHC1,AKT1,BAD,STAT3	0.022
ErbB Signaling	SHC1,AKT1,MAPK9,HBEGF,NCK1	0.023
MIF-mediated Glucocorticoid Regulation	MIF,NFKB2,NFKBIB	0.023
CD28 Signaling in T Helper Cells	CALM1 (includes others),AKT1,MAPK9,CHUK,NFKB2,NFKBIB	0.024
ILK Signaling	MYL9,PARVA,AKT1,ILK,MAPK9,PPP2R2C,NFKB2,TESK1	0.025
Neuregulin Signaling	SHC1,ITGA3,AKT1,BAD,HBEGF	0.025
G Beta Gamma Signaling	SHC1,AKT1,GNA12,HBEGF,GNA13	0.025
ERK/MAPK Signaling	SHC1,LAMTOR3,ITGA3,BAD,YWHAH,PPP1R11,PPP2R2C,STAT3	0.025
Cardiac Hypertrophy Signaling	ADSS,MYL9,CALM1 (includes others),MAP3K10,AKT1,GNA12,MAP3K7,MAPK9,GNA13	0.026
Oncostatin M Signaling	SHC1,STAT3,PLAU	0.026
Role of Macrophages, Fibroblasts and Endothelial Cells in Rheumatoid Arthritis	CALM1 (includes others),MIF,ICAM1,AKT1,CSF1,MAP3K7,MAPK9,STAT3,CHUK,NFKBIB,IRAK1	0.026
PAK Signaling	MYL9,SHC1,ITGA3,MAPK9,NCK1	0.026
Protein Kinase A Signaling	MYL9,CALM1 (includes others),DUSP3,YWHAH,BAD,ACP1,ANAPC10,PPP1R11,H1F0,GNA13,CHUK,NFKB2,NFKBIB	0.03
Activation of IRF by Cytosolic Pattern Recognition Receptors	MAPK9,CHUK,NFKB2,NFKBIB	0.032
Hepatic Cholestasis	MAP3K7,MAPK9,CHUK,NFKB2,RXRA,NFKBIB,IRAK1	0.034
PI3K Signaling in B Lymphocytes	CALM1 (includes others),AKT1,CBL,CHUK,NFKB2,NFKBIB	0.034
IL-15 Signaling	SHC1,AKT1,STAT3,NFKB2	0.035
Role of PI3K/AKT Signaling in the Pathogenesis of Influenza	AKT1,NFKB2,NFKBIB,PLAC8	0.035
tRNA Charging	GARS,DARS,TARS	0.036
Sulfate Activation for Sulfonation	PAPSS2	0.037
Glycine Biosynthesis I	SHMT2	0.037
Integrin Signaling	MYL9,SHC1,PARVA,ITGA3,AKT1,CAPNS1,ILK,NCK1	0.037
Tight Junction Signaling	MYL9,AKT1,CLDN1,LLGL1,PPP2R2C,NFKB2,CNKSR3	0.039
Insulin Receptor Signaling	SHC1,AKT1,CBL,BAD,PPP1R11,NCK1	0.041
FcÎ³RIIB Signaling in B Lymphocytes	SHC1,AKT1,MAPK9	0.042
IL-12 Signaling and Production in Macrophages	AKT1,MAPK9,CHUK,NFKB2,RXRA,NFKBIB	0.043
Glutathione Redox Reactions I	GPX4,MGST3	0.044
PEDF Signaling	AKT1,CHUK,NFKB2,NFKBIB	0.045
NF-ÎºB Signaling	AKT1,RELB,MAP3K7,CHUK,NFKB2,NFKBIB,IRAK1	0.046
Ephrin B Signaling	CBL,GNA12,ACP1,GNA13	0.049
Aryl Hydrocarbon Receptor Signaling	CCND2,NEDD8,NCOR2,NFKB2,RXRA,MGST3	0.049
Toll-like Receptor Signaling	MAP3K7,CHUK,NFKB2,IRAK1	0.05
Role of RIG1-like Receptors in Antiviral Innate Immunity	CHUK,NFKB2,NFKBIB	0.052
Sertoli Cell-Sertoli Cell Junction Signaling	MAP3K10,ITGA3,AKT1,CLDN1,ILK,MAP3K7,MAPK9	0.052
NRF2-mediated Oxidative Stress Response	FTL,AKT1,MAP3K7,MAPK9,DNAJC10,GCLM,MGST3	0.054
Role of Oct4 in Mammalian Embryonic Stem Cell Pluripotency	PCGF6,BMI1,SH3GLB1	0.055
Glutathione Biosynthesis	GCLM	0.055
Tetrahydrobiopterin Biosynthesis I	SPR	0.055
Spermidine Biosynthesis I	SRM	0.055
Tetrahydrobiopterin Biosynthesis II	SPR	0.055
Tyrosine Biosynthesis IV	PCBD1	0.055
Acute Myeloid Leukemia Signaling	AKT1,BAD,STAT3,NFKB2	0.058
Cyclins and Cell Cycle Regulation	E2F4,CCND2,CDK7,PPP2R2C	0.059
Reelin Signaling in Neurons	MAP3K10,ITGA3,AKT1,MAPK9	0.062
Ceramide Signaling	AKT1,BAD,PPP2R2C,NFKB2	0.063
Cell Cycle: G2/M DNA Damage Checkpoint Regulation	CKS2,YWHAH,CDK7	0.065
Assembly of RNA Polymerase II Complex	GTF2A2,CDK7,DR1	0.068
14-3-3-mediated Signaling	AKT1,CBL,BAD,YWHAH,MAPK9	0.069
Xenobiotic Metabolism Signaling	MAP3K10,FTL,MAP3K7,MAPK9,PPP2R2C,NCOR2,NFKB2,RXRA,MGST3	0.071
PKCÎ¸ Signaling in T Lymphocytes	MAP3K10,MAP3K7,CHUK,NFKB2,NFKBIB	0.072
Eumelanin Biosynthesis	MIF	0.072
Proline Biosynthesis I	PYCR1	0.072
Phenylalanine Degradation I (Aerobic)	PCBD1	0.072
p70S6K Signaling	SHC1,AKT1,BAD,YWHAH,PPP2R2C	0.074
Role of JAK1, JAK2 and TYK2 in Interferon Signaling	STAT3,NFKB2	0.074
Endometrial Cancer Signaling	AKT1,BAD,ILK	0.074
Signaling by Rho Family GTPases	MYL9,MAP3K10,ITGA3,GNA12,MAPK9,CDC42EP1,GNA13,NFKB2	0.076
UVB-Induced MAPK Signaling	AKT1,BAD,MAPK9	0.078
Tec Kinase Signaling	ITGA3,GNA12,MAPK9,STAT3,GNA13,NFKB2	0.078
Hepatic Fibrosis / Hepatic Stellate Cell Activation	MYL9,ICAM1,CTGF,EDN1,CSF1,CD70,NFKB2	0.079
Role of JAK family kinases in IL-6-type Cytokine Signaling	MAPK9,STAT3	0.079
Role of IL-17A in Arthritis	MAPK9,NFKB2,NFKBIB	0.081
Germ Cell-Sertoli Cell Junction Signaling	MAP3K10,ITGA3,AKT1,ILK,MAP3K7,MAPK9	0.081
Altered T Cell and B Cell Signaling in Rheumatoid Arthritis	CSF1,RELB,CHUK,NFKB2	0.083
Thrombopoietin Signaling	GAB2,SHC1,STAT3	0.085
Role of CHK Proteins in Cell Cycle Checkpoint Control	E2F4,RFC4,PPP2R2C	0.085
Actin Nucleation by ARP-WASP Complex	ITGA3,GNA12,NCK1	0.087
EGF Signaling	SHC1,AKT1,STAT3	0.087
Pentose Phosphate Pathway (Oxidative Branch)	G6PD	0.091
dTMP De Novo Biosynthesis	SHMT2	0.091
Folate Polyglutamylation	SHMT2	0.091
Glutamate Receptor Signaling	CALM1 (includes others),HOMER2,SLC38A1	0.091
VEGF Signaling	SHC1,AKT1,EIF1,BAD	0.091
Death Receptor Signaling	CHUK,NFKB2,NFKBIB,BIRC3	0.095
FcÎ³ Receptor-mediated Phagocytosis in Macrophages and Monocytes	GAB2,AKT1,CBL,NCK1	0.098
Salvage Pathways of Pyrimidine Ribonucleotides	CDK7,NME2,MAPK9,IRAK1	0.1
Glioma Signaling	SHC1,CALM1 (includes others),E2F4,AKT1	0.1
Mouse Embryonic Stem Cell Pluripotency	AKT1,MAP3K7,STAT3,ID3	0.1
Role of BRCA1 in DNA Damage Response	E2F4,RFC4,RBBP8	0.11
Proline Biosynthesis II (from Arginine)	PYCR1	0.11
Arginine Degradation VI (Arginase 2 Pathway)	PYCR1	0.11
Selenocysteine Biosynthesis II (Archaea and Eukaryotes)	SEPHS1	0.11
UDP-N-acetyl-D-glucosamine Biosynthesis II	GFPT1	0.11
Antioxidant Action of Vitamin C	MAPK9,CHUK,NFKB2,NFKBIB	0.11
T Cell Receptor Signaling	CALM1 (includes others),CBL,CHUK,NFKB2	0.11
GM-CSF Signaling	SHC1,AKT1,STAT3	0.11
Relaxin Signaling	AKT1,GNA12,GNA13,NFKB2,NFKBIB	0.11
CDK5 Signaling	ITGA3,MAPK9,PPP1R11,PPP2R2C	0.12
Pyridoxal 5'-phosphate Salvage Pathway	CDK7,MAPK9,IRAK1	0.12
Cell Cycle: G1/S Checkpoint Regulation	E2F4,CCND2,BMI1	0.12
Role of NFAT in Cardiac Hypertrophy	SHC1,RCAN1,CALM1 (includes others),AKT1,MAP3K7,MAPK9	0.12
Cholecystokinin/Gastrin-mediated Signaling	SHC1,GNA12,MAPK9,GNA13	0.12
Non-Small Cell Lung Cancer Signaling	AKT1,BAD,RXRA	0.12
Superpathway of Serine and Glycine Biosynthesis I	SHMT2	0.12
Phosphatidylcholine Biosynthesis I	CHPT1	0.12
Paxillin Signaling	PARVA,ITGA3,MAPK9,NCK1	0.13
HIF1Î± Signaling	AKT1,EDN1,MAPK9,TCEB2	0.13
PXR/RXR Activation	AKT1,RXRA,PAPSS2	0.13
Inhibition of Angiogenesis by TSP1	AKT1,MAPK9	0.13
GDNF Family Ligand-Receptor Interactions	SHC1,MAPK9,NCK1	0.14
Cell Cycle Regulation by BTG Family Proteins	E2F4,PPP2R2C	0.14
Huntington's Disease Signaling	SHC1,MAP3K10,AKT1,CAPNS1,HSPA9,MAPK9,NCOR2	0.14
GÎ±q Signaling	CALM1 (includes others),AKT1,CHUK,NFKB2,NFKBIB	0.14
Renin-Angiotensin Signaling	SHC1,MAPK9,STAT3,NFKB2	0.15
Thrombin Signaling	MYL9,SHC1,AKT1,GNA12,GNA13,NFKB2	0.15
Breast Cancer Regulation by Stathmin1	SHC1,CALM1 (includes others),E2F4,PPP1R11,PPP2R2C,GNA13	0.15
IL-17 Signaling	AKT1,MAP3K7,MAPK9	0.15
Prostanoid Biosynthesis	PTGES2	0.16
Folate Transformations I	SHMT2	0.16
Prolactin Signaling	SHC1,SOCS2,STAT3	0.16
CXCR4 Signaling	MYL9,AKT1,GNA12,MAPK9,GNA13	0.16
Notch Signaling	DLL1,RFNG	0.16
Docosahexaenoic Acid (DHA) Signaling	AKT1,BAD	0.17
Netrin Signaling	NCK1,ABLIM1	0.17
BMP signaling pathway	MAP3K7,MAPK9,NFKB2	0.17
Glycine Betaine Degradation	SHMT2	0.17
Thyroid Cancer Signaling	SHC1,RXRA	0.17
Transcriptional Regulatory Network in Embryonic Stem Cells	L1CAM,STAT3	0.17
PDGF Signaling	SHC1,ACP1,STAT3	0.18
VDR/RXR Activation	YY1,NCOR2,RXRA	0.18
Melanoma Signaling	AKT1,BAD	0.19
Pentose Phosphate Pathway	G6PD	0.19
Purine Nucleotides De Novo Biosynthesis II	ADSS	0.19
HMGB1 Signaling	ICAM1,AKT1,MAPK9,NFKB2	0.19
RhoA Signaling	MYL9,GNA12,CDC42EP1,GNA13	0.2
Serotonin Receptor Signaling	SPR,PCBD1	0.2
Hematopoiesis from Multipotent Stem Cells	CSF1	0.2
G-Protein Coupled Receptor Signaling	SHC1,LAMTOR3,AKT1,STAT3,CHUK,NFKB2,NFKBIB	0.21
Wnt/Î²-catenin Signaling	AKT1,APPL2,ILK,MAP3K7,PPP2R2C	0.21
Estrogen Receptor Signaling	SHC1,CDK7,NCOR2,CARM1	0.22
Choline Biosynthesis III	CHPT1	0.22
Oleate Biosynthesis II (Animals)	CYB5A	0.22
NAD Phosphorylation and Dephosphorylation	ACP1	0.22
CREB Signaling in Neurons	SHC1,CALM1 (includes others),AKT1,GNA12,GNA13	0.22
nNOS Signaling in Neurons	CALM1 (includes others),CAPNS1	0.22
Endothelin-1 Signaling	SHC1,EDN1,GNA12,MAPK9,GNA13	0.22
FAK Signaling	ITGA3,AKT1,CAPNS1	0.22
TGF-Î² Signaling	MAP3K7,MAPK9,INHBB	0.22
GNRH Signaling	MAP3K10,MAP3K7,MAPK9,NFKB2	0.22
LPS/IL-1 Mediated Inhibition of RXR Function	MAP3K7,MAPK9,RXRA,PAPSS2,MGST3,IRAK1	0.23
Î³-glutamyl Cycle	GCLM	0.23
OX40 Signaling Pathway	MAPK9,NFKB2,NFKBIB	0.23
Calcium Signaling	MYL9,RCAN1,CALM1 (includes others),CHRNB1,MCU	0.24
nNOS Signaling in Skeletal Muscle Cells	CALM1 (includes others)	0.25
Methylglyoxal Degradation III	AKR1B1	0.25
Amyloid Processing	AKT1,CAPNS1	0.25
AMPK Signaling	AKT1,CHRNB1,PPP2R2C,AK2	0.25
CNTF Signaling	AKT1,STAT3	0.26
Mismatch Repair in Eukaryotes	RFC4	0.26
Dermatan Sulfate Degradation (Metazoa)	IDS	0.26
IL-2 Signaling	SHC1,AKT1	0.26
eNOS Signaling	CALM1 (includes others),AKT1,HSPA9,CHRNB1	0.27
RAN Signaling	RANGAP1	0.28
Î³-linolenate Biosynthesis II (Animals)	CYB5A	0.28
p53 Signaling	PMAIP1,AKT1,CCND2	0.28
Colorectal Cancer Metastasis Signaling	E2F4,AKT1,BAD,MAPK9,STAT3,NFKB2	0.28
Telomerase Signaling	SHC1,AKT1,PPP2R2C	0.29
Nur77 Signaling in T Lymphocytes	CALM1 (includes others),RXRA	0.29
Regulation of Cellular Mechanics by Calpain Protease	ITGA3,CAPNS1	0.29
Phospholipase C Signaling	MYL9,SHC1,CALM1 (includes others),ITGA3,GNA13,NFKB2	0.29
Axonal Guidance Signaling	MYL9,SHC1,ITGA3,AKT1,GNA12,SEMA4G,L1CAM,NCK1,GNA13,ABLIM1	0.3
GADD45 Signaling	CCND2	0.3
DNA damage-induced 14-3-3Ïƒ Signaling	AKT1	0.3
ErbB4 Signaling	SHC1,AKT1	0.31
Cardiomyocyte Differentiation via BMP Receptors	MAP3K7	0.32
Granzyme A Signaling	H1F0	0.32
Estrogen-Dependent Breast Cancer Signaling	AKT1,NFKB2	0.33
fMLP Signaling in Neutrophils	CALM1 (includes others),NFKB2,NFKBIB	0.33
Role of JAK1 and JAK3 in Î³c Cytokine Signaling	SHC1,STAT3	0.33
Sphingosine-1-phosphate Signaling	AKT1,GNA12,GNA13	0.34
Polyamine Regulation in Colon Cancer	AZIN1	0.34
Pyrimidine Deoxyribonucleotides De Novo Biosynthesis I	NME2	0.34
Natural Killer Cell Signaling	SHC1,AKT1,NCK1	0.34
Role of NANOG in Mammalian Embryonic Stem Cell Pluripotency	SHC1,AKT1,STAT3	0.35
Mitotic Roles of Polo-Like Kinase	ANAPC10,PPP2R2C	0.35
Dopamine-DARPP32 Feedback in cAMP Signaling	CALM1 (includes others),PPP1R11,PPP2R2C,PAWR	0.36
Neurotrophin/TRK Signaling	SHC1,AKT1	0.36
Tumoricidal Function of Hepatic Natural Killer Cells	ICAM1	0.37
Estrogen-mediated S-phase Entry	E2F4	0.37
Role of MAPK Signaling in the Pathogenesis of Influenza	AKT1,MAPK9	0.37
CCR5 Signaling in Macrophages	CALM1 (includes others),MAPK9	0.37
Agrin Interactions at Neuromuscular Junction	ITGA3,MAPK9	0.37
Growth Hormone Signaling	SOCS2,STAT3	0.37
IL-17A Signaling in Gastric Cells	MAPK9	0.38
Gluconeogenesis I	ME2	0.38
Cdc42 Signaling	MYL9,ITGA3,LLGL1,MAPK9	0.38
Actin Cytoskeleton Signaling	MYL9,SHC1,ITGA3,GNA12,GNA13	0.39
Renal Cell Carcinoma Signaling	AKT1,TCEB2	0.39
Antiproliferative Role of TOB in T Cell Signaling	PABPC4	0.39
NAD Salvage Pathway II	ACP1	0.39
Caveolar-mediated Endocytosis Signaling	ITGA3,FLOT1	0.39
LXR/RXR Activation	NCOR2,NFKB2,RXRA	0.4
IL-15 Production	NFKB2	0.4
Cell Cycle Control of Chromosomal Replication	CDK7	0.4
Pyrimidine Ribonucleotides Interconversion	NME2	0.4
Leptin Signaling in Obesity	AKT1,STAT3	0.41
Atherosclerosis Signaling	ICAM1,CSF1,NFKB2	0.41
RhoGDI Signaling	MYL9,ITGA3,GNA12,GNA13	0.41
Glutathione-mediated Detoxification	MGST3	0.41
HER-2 Signaling in Breast Cancer	AKT1,BAD	0.42
VEGF Family Ligand-Receptor Interactions	SHC1,AKT1	0.42
IL-4 Signaling	SHC1,AKT1	0.42
Pyrimidine Ribonucleotides De Novo Biosynthesis	NME2	0.42
FXR/RXR Activation	AKT1,MAPK9,RXRA	0.43
Role of p14/p19ARF in Tumor Suppression	NPM3	0.43
Sonic Hedgehog Signaling	DYRK1B	0.43
Cellular Effects of Sildenafil (Viagra)	MYL9,CALM1 (includes others),PABPC4	0.44
Agranulocyte Adhesion and Diapedesis	MYL9,ITGA3,ICAM1,CLDN1	0.48
FGF Signaling	AKT1,STAT3	0.48
Coagulation System	PLAU	0.49
tRNA Splicing	TSEN15	0.49
Nucleotide Excision Repair Pathway	CDK7	0.49
CTLA4 Signaling in Cytotoxic T Lymphocytes	AKT1,PPP2R2C	0.49
Synaptic Long Term Depression	GNA12,PPP2R2C,GNA13	0.5
Leukocyte Extravasation Signaling	ITGA3,ICAM1,CLDN1,MAPK9	0.51
Regulation of Actin-based Motility by Rho	MYL9,ITGA3	0.51
Glioblastoma Multiforme Signaling	SHC1,E2F4,AKT1	0.52
Epithelial Adherens Junction Signaling	MYL9,DLL1,AKT1	0.52
Mechanisms of Viral Exit from Host Cells	SH3GLB1	0.54
UVC-Induced MAPK Signaling	MAPK9	0.55
Amyotrophic Lateral Sclerosis Signaling	CAPNS1,BIRC3	0.55
Nitric Oxide Signaling in the Cardiovascular System	CALM1 (includes others),AKT1	0.56
Role of IL-17F in Allergic Inflammatory Airway Diseases	NFKB2	0.57
MSP-RON Signaling Pathway	CSF1	0.58
Rac Signaling	ITGA3,NFKB2	0.58
Hematopoiesis from Pluripotent Stem Cells	CSF1	0.62

## Sheet: Cluster 2
Commonly down-regulated- Cluster2
Canonical Pathways
Ingenuity Canonical Pathways	Molecules	pvalue
EIF2 Signaling	RPL36A,RPS3A,RPL26,EIF2B2,RPS23,RPL7,EIF2A,RPS11,RPS7,RPS28,RPL6,RPL35,RPS20,RPL7A,EIF4G2,EIF3B,MAP2K2,UBA52,RPS13,RPL23A,RPL19,RPL36,PPP1CA,RPS5,RPL31,PABPC1,AKT2,RPL36AL,RPL34,RPL17,RPL29,EIF2B3,EIF3J,RPL23,RPS6,RPL15,EIF3G,RRAS2,RPS16,RPS26,RPL26L1,EIF4A3,EIF4A1,RPS15,RPL5,EIF2AK3,RPS14,EIF3K	3.2e-15
Regulation of eIF4 and p70S6K Signaling	EIF4EBP2,RPS3A,RPS23,EIF2B2,EIF2A,RPS11,RPS7,RPS28,MAP2K2,EIF3B,EIF4G2,RPS20,RPS13,RPS5,PABPC1,AKT2,PPP2R5D,EIF3J,EIF2B3,EIF3G,RPS6,PPP2CB,PPP2R1A,RPS16,RRAS2,RPS26,EIF4A3,EIF4A1,RPS15,PPP2R1B,RPS14,EIF3K	1.3e-08
RAN Signaling	KPNB1,KPNA3,KPNA6,CSE1L,KPNA2,RAN,XPO1,RANBP1,KPNA1,IPO5	4.7e-08
mTOR Signaling	RPS3A,FKBP1A,HIF1A,RPS23,RPS11,RPS7,RPS28,EIF3B,EIF4G2,RPS20,RPS13,RPS5,AKT1S1,EIF4B,MAPKAP1,AKT2,PPP2R5D,STK11,RAC1,EIF3J,VEGFC,MLST8,EIF3G,RPS6,PPP2CB,PPP2R1A,RRAS2,RPS16,RPS26,EIF4A3,EIF4A1,RPS15,RPS6KA4,PPP2R1B,RPS14,EIF3K	6.6e-08
Cyclins and Cell Cycle Regulation	TP53,PA2G4,TFDP1,HDAC2,PPP2R5D,CUL1,CDK4,SKP2,CCNB1,PPP2CB,CCNA2,PPP2R1A,CCNE1,HDAC3,HDAC7,E2F1,E2F5,PPP2R1B,CDK2,CDC25A	4.7e-07
Mitotic Roles of Polo-Like Kinase	SMC3,ESPL1,PPP2R5D,CCNB1,CDC25B,PPP2CB,PLK4,PPP2R1A,HSP90AB1,FBXO5,HSP90AA1,PKMYT1,PPP2R1B,STAG2,KIF11,CHEK2,RAD21,CDC25A	6.5e-07
Androgen Signaling	RELA,CALR,POLR2D,GNA11,GNAQ,TBP,GTF2F1,POLR2B,MNAT1,GNAI2,GNAI3,POLR2A,GNG11,KAT2B,POLR2C,GTF2H4,GTF2E1,PRKAR1B,GNB2,HSP90AA1,DNAJB1,GNG5,TAF2,PRKAR1A	1e-06
Remodeling of Epithelial Adherens Junctions	NME1,RAB5C,ARPC5L,TUBB4B,MAPRE1,ACTB,IQGAP1,MAPRE2,ACTR3,TUBA1A,TUBB6,CBLL1,TUBA1C,ACTN4,DNM1L,ACTN1,MAPRE3,DNM2	1e-06
Cell Cycle: G2/M DNA Damage Checkpoint Regulation	CDC25B,TP53,KAT2B,YWHAG,YWHAE,CUL1,TRIP12,TOP2A,PKMYT1,BORA,SFN,CHEK2,CCNB1,CHEK1,SKP2	1.1e-06
Mitochondrial Dysfunction	NDUFA4,HSD17B10,FURIN,COX7B,ATP5D,COX6C,UQCRH,ACO2,NDUFA1,ATP5E,NDUFB3,NDUFAB1,ATP5J2,OGDH,ATP5F1,COX6B1,UCP2,CYCS,GLRX2,COX7C,UQCRB,NDUFS5,ATP5C1,NDUFV2,APH1A,NDUFB7,UQCRC2,COX7A2,NDUFA3,VDAC1,UQCRQ	1.8e-06
Oxidative Phosphorylation	NDUFA4,COX6B1,COX7B,ATP5D,UQCRH,COX6C,CYCS,COX7C,NDUFA1,NDUFB3,ATP5E,UQCRB,NDUFS5,ATP5C1,NDUFV2,NDUFAB1,UQCRC2,NDUFB7,ATP5J2,COX7A2,NDUFA3,ATP5F1,UQCRQ	2.7e-06
Breast Cancer Regulation by Stathmin1	ARHGEF1,PPP1R14B,STMN1,GNG11,MAP2K2,PPP1R10,PPP1R7,PRKAR1B,E2F5,TUBA1C,ARHGEF11,GNG5,PPP1CA,TP53,TUBB4B,PPP2R5D,GNAQ,RAC1,GNAI2,GNAI3,PPP2CB,PPP2R1A,CCNE1,RRAS2,TUBA1A,TUBB6,CDC42,E2F1,GNB2,PPP2R1B,CDK2,PRKAR1A	7.1e-06
Cell Cycle: G1/S Checkpoint Regulation	TP53,PA2G4,TFDP1,HDAC2,CUL1,CDK4,SKP2,CCNE1,HDAC3,E2F1,HDAC7,E2F5,RPL5,GNL3,CDK2,CDC25A	9.1e-06
Cell Cycle Regulation by BTG Family Proteins	PPP2CB,PPP2R1A,CCNE1,CNOT7,PPP2R5D,E2F1,E2F5,CDK4,PPP2R1B,CDK2,PRMT1	2.3e-05
Estrogen-mediated S-phase Entry	CCNA2,CCNE1,TFDP1,E2F1,E2F5,CDK4,CDK2,SKP2,CDC25A	2.57e-05
Role of CHK Proteins in Cell Cycle Checkpoint Control	TP53,PPP2R5D,CHEK1,PPP2CB,PCNA,PPP2R1A,E2F1,E2F5,SLC19A1,TLK2,PPP2R1B,CDK2,CHEK2,CDC25A	2.63e-05
Assembly of RNA Polymerase II Complex	TAF12,POLR2C,POLR2A,POLR2D,TAF5,GTF2H4,GTF2E1,TBP,GTF2F1,POLR2B,MNAT1,TAF2,TAF9B	3.98e-05
Cell Cycle Control of Chromosomal Replication	MCM5,MCM3,RPA3,MCM2,CDK4,CHEK2,MCM4,CDK2,ORC1	7.59e-05
Telomerase Signaling	TP53,AKT2,HDAC2,PPP2R5D,TERF2IP,DKC1,PTGES3,TERF2,PPP2CB,PPP2R1A,HDAC3,RRAS2,MAP2K2,HSP90AB1,ETS2,HDAC7,E2F1,HSP90AA1,PPP2R1B	7.76e-05
Protein Ubiquitination Pathway	USP12,PSMD7,USP5,UBE2N,CUL1,USP8,HSP90AB1,PSMC6,USP16,USP10,UCHL5,PSMA3,DNAJB1,UBE2E3,PSMC2,UCHL3,PSMC4,PSMD6,DNAJC2,HSPD1,SKP2,PSMD11,DNAJC24,PSMC1,UBE2J1,RBX1,PSMA4,HSP90AA1,PSMD1,DNAJB6,CDC34,UBA1,UBE2D3,DNAJC7,UBE2C	0.000195
Small Cell Lung Cancer Signaling	TP53,PIAS3,BCL2L1,RELA,CCNE1,TRAF2,AKT2,PA2G4,TFDP1,CYCS,E2F1,CDK4,CDK2,SKP2	0.00049
Hereditary Breast Cancer Signaling	TP53,AKT2,POLR2D,HDAC2,CDK4,POLR2B,CHEK1,CCNB1,POLR2C,RRAS2,POLR2A,HDAC3,MSH2,H2AFX,HDAC7,E2F1,SLC19A1,SFN,CHEK2	0.000589
Estrogen Receptor Signaling	TAF12,POLR2D,TBP,PHB2,GTF2F1,POLR2B,MNAT1,TAF9B,H3F3A/H3F3B,HDAC3,POLR2A,POLR2C,CDK8,KAT2B,RRAS2,MAP2K2,TAF5,GTF2H4,GTF2E1,TAF2	0.000794
ATM Signaling	TP53,SMC3,SMC2,TRIM28,H2AFX,TP53BP1,TLK2,CHEK2,CDK2,CDC25A,CHEK1,CCNB1	0.000912
Sertoli Cell-Sertoli Cell Junction Signaling	SPTBN1,MAP3K14,DLG1,AKT2,MAP3K11,TUBB4B,ACTB,RAC1,BCAR1,PLS1,TUBA1A,RRAS2,TUBB6,MAP2K2,CDC42,CAV1,PRKAR1B,MAP2K3,TUBA1C,ACTN4,SPTAN1,ELK1,CLINT1,ACTN1,PRKAR1A	0.00117
GADD45 Signaling	TP53,PCNA,CCNE1,CDK4,CDK2,CCNB1	0.0017
DNA damage-induced 14-3-3Ïƒ Signaling	TP53,AKT2,CCNE1,SFN,CDK2,CCNB1	0.0017
Ephrin Receptor Signaling	RAP1B,MAP3K14,AKT2,PXN,ARPC5L,GNA11,GNAQ,RAC1,VEGFC,RAC3,BCAR1,GRINA,GNAI2,GNAI3,GNG11,ACTR3,RRAS2,SDCBP,MAP2K2,CDC42,GNB2,ADAM10,GNG5,EPHA2	0.00174
Virus Entry via Endocytic Pathways	AP2M1,AP2A1,AP2B1,ACTB,CLTC,RAC1,ITGA6,RAC3,AP2S1,RRAS2,CDC42,CLTA,CAV1,TFRC,DNM2	0.00174
p53 Signaling	TP53,AKT2,PERP,CDK4,HIF1A,CHEK1,BCL2L1,PCNA,KAT2B,CCNK,E2F1,GNL3,SFN,PIDD1,CHEK2,CDK2	0.00174
Antiproliferative Role of TOB in T Cell Signaling	PABPC1,CCNA2,CCNE1,CUL1,CDC34,CDK2,SKP2	0.002
Ephrin B Signaling	GNAI2,GNAI3,PXN,GNG11,CDC42,GNA11,GNB2,GNAQ,RAC1,CAP1,GNG5,RAC3,HNRNPK	0.00204
ERK/MAPK Signaling	RAP1B,PXN,YWHAG,ATF1,VRK2,PPP2R5D,RAC1,TLN1,RAC3,BCAR1,PPP1R14B,PPP2CB,PPP2R1A,RRAS2,H3F3A/H3F3B,PPP1R10,MAP2K2,PPP1R7,ETS2,PRKAR1B,RPS6KA4,ELK1,PPP1CA,PPP2R1B,PRKAR1A	0.00219
Hypoxia Signaling in the Cardiovascular System	TP53,UBE2J1,HSP90AB1,UBE2N,HIF1AN,HSP90AA1,UBE2E3,HIF1A,CDC34,LDHA,UBE2D3,UBE2C	0.00219
p70S6K Signaling	AKT2,YWHAG,YWHAE,EEF2,PPP2R5D,GNAQ,GNAI2,RPS6,PLCD3,PPP2CB,GNAI3,PPP2R1A,RRAS2,MAP2K2,F2RL1,LYN,SFN,PPP2R1B	0.00224
Regulation of Cellular Mechanics by Calpain Protease	CCNA2,PXN,CCNE1,RRAS2,EZR,CDK4,TLN1,CAST,ACTN4,ACTN1,CDK2	0.00229
Chronic Myeloid Leukemia Signaling	TP53,RELA,AKT2,PA2G4,TFDP1,HDAC2,CDK4,BCL2L1,HDAC3,RRAS2,MAP2K2,HDAC7,E2F1,E2F5,STAT5B	0.00269
RhoGDI Signaling	GDI1,WASF2,ARPC5L,ACTB,GNA11,GNAQ,GDI2,RAC1,RDX,ARHGEF1,GNAI2,GNAI3,GNG11,ACTR3,CDC42,EZR,GNB2,CD44,ARHGAP12,ARHGEF11,ARHGDIA,GNG5,MSN	0.00339
Pyrimidine Deoxyribonucleotides De Novo Biosynthesis I	TYMS,NME4,NME1,RRM2,CMPK1,RRM1	0.00389
Pancreatic Adenocarcinoma Signaling	TP53,RELA,AKT2,TFDP1,PA2G4,RAC1,CDK4,VEGFC,BCL2L1,CCNE1,MAP2K2,CDC42,E2F1,E2F5,ELK1,CDK2	0.00389
Dolichyl-diphosphooligosaccharide Biosynthesis	ALG5,DPM1,ALG8,ALG1	0.00407
Actin Cytoskeleton Signaling	MYH9,PFN1,MPRIP,ARHGEF1,TLN1,IQGAP1,BCAR1,DIAPH1,ACTR3,MAP2K2,EZR,BAIAP2,ACTN1,NCKAP1,PXN,WASF2,ARPC5L,ACTB,RAC1,RDX,RAC3,GIT1,RRAS2,CDC42,CYFIP1,ACTN4,MSN	0.00417
G Beta Gamma Signaling	GNAI2,GNAI3,AKT2,RRAS2,GNG11,CDC42,GNA11,PRKAR1B,CAV1,GNB2,GNAQ,GNG5,DNM2,PRKAR1A	0.00417
Epithelial Adherens Junction Signaling	RAP1B,AKT2,MYH9,ARPC5L,TUBB4B,ACTB,RAC1,IQGAP1,TCF3,TUBA1A,ACTR3,RRAS2,TUBB6,CDC42,BAIAP2,TUBA1C,ACTN4,CLINT1,TCF7L2,ACTN1	0.00437
Mismatch Repair in Eukaryotes	PCNA,MSH2,SLC19A1,FEN1,POLD1	0.00437
Huntington's Disease Signaling	POLR2D,GNA11,POLR2B,POLR2C,GNG11,POLR2A,HDAC7,VAMP3,TCERG1,DNAJB1,GNG5,BET1L,DNM2,TP53,AKT2,HDAC2,CYCS,CLTC,TBP,GNAQ,STX1A,PSME3,TAF9B,BCL2L1,HDAC3,CLTA,GNB2,DNM1L	0.00479
Spermine Biosynthesis	SMS,AMD1	0.00525
VEGF Signaling	BCL2L1,AKT2,PXN,RRAS2,MAP2K2,YWHAE,ACTB,VEGFC,EIF2B3,ACTN4,HIF1A,SFN,EIF2B2,ACTN1	0.00562
Germ Cell-Sertoli Cell Junction Signaling	MAP3K14,PXN,MAP3K11,TUBB4B,ACTB,RAC1,ITGA6,IQGAP1,RAC3,BCAR1,PLS1,RRAS2,TUBA1A,MAP2K2,TUBB6,CDC42,TUBA1C,MAP2K3,ACTN4,CLINT1,ACTN1	0.00575
Proline Biosynthesis II (from Arginine)	PYCRL,OAT,PYCR2	0.00646
Arginine Degradation VI (Arginase 2 Pathway)	PYCRL,OAT,PYCR2	0.00646
RhoA Signaling	MPRIP,PFN1,ARPC5L,ANLN,ACTB,SEPT7,RDX,RAPGEF6,ARHGEF1,ACTR3,LPAR1,EZR,BAIAP2,ARHGAP12,ARHGEF11,MSN,KTN1	0.00692
D-myo-inositol-5-phosphate Metabolism	WBP11,PPP2R5D,IGBP1,PPP4R1,PGAM4,PTPLB,PPP1R14B,SET,DUSP14,SACM1L,CDC25B,PLCD3,ITPK1,TMEM55A,PPP1R7,NUDT11,PGAM5,PPP1CA,CDC25A	0.00692
Cardiac Î²-adrenergic Signaling	PDE12,PPP2R5D,PDE4A,PPP1R14B,ATP2A2,PPP2CB,PPP2R1A,GNG11,PPP1R10,PPP1R7,PDE3B,GNB2,PRKAR1B,PPP1CA,GNG5,PPP2R1B,APEX1,PRKAR1A	0.00741
Glycolysis I	GPI,TPI1,PKM,ENO2,GAPDH,PGAM4	0.00759
D-myo-inositol (1,4,5,6)-Tetrakisphosphate Biosynthesis	WBP11,PPP2R5D,IGBP1,PPP4R1,PGAM4,PTPLB,PPP1R14B,SET,DUSP14,SACM1L,CDC25B,ITPK1,PPP1R7,NUDT11,PGAM5,PPP1CA,CDC25A	0.00933
D-myo-inositol (3,4,5,6)-tetrakisphosphate Biosynthesis	WBP11,PPP2R5D,IGBP1,PPP4R1,PGAM4,PTPLB,PPP1R14B,SET,DUSP14,SACM1L,CDC25B,ITPK1,PPP1R7,NUDT11,PGAM5,PPP1CA,CDC25A	0.00933
Molecular Mechanisms of Cancer	RAP1B,RELA,PA2G4,GNA11,CDK4,ARHGEF1,HIF1A,CHEK1,CDC25B,ZBTB17,MAP2K2,E2F5,PRKAR1B,ARHGEF11,CHEK2,CDC25A,TP53,AKT2,TFDP1,CYCS,HAT1,DVL1,GNAQ,RAC1,TCF3,RAC3,GNAI2,GNAI3,BCL2L1,DAXX,CCNE1,RRAS2,CDC42,APH1A,E2F1,MAP2K3,ELK1,CDK2,PRKAR1A	0.00955
Integrin Signaling	RAP1B,AKT2,PXN,MAP3K11,MPRIP,ASAP1,ARPC5L,ACTB,ITGA6,RAC1,TLN1,BCAR1,RAC3,GIT1,ACTR3,RRAS2,ARF5,MAP2K2,ARF3,CDC42,CAV1,ACTN4,VASP,ACTN1	0.0115
Nucleotide Excision Repair Pathway	RPA3,POLR2A,POLR2D,POLR2C,GTF2H4,POLR2B,MNAT1	0.0115
Assembly of RNA Polymerase III Complex	GTF3C1,GTF3C2,TBP,GTF3A	0.0115
GNRH Signaling	MAP3K14,RELA,MAP3K11,GNA11,GNAQ,RAC1,GNAI2,GNAI3,RRAS2,MAP2K2,CDC42,PRKAR1B,MAP2K3,ELK1,DNM1L,DNM2,PRKAR1A	0.0117
CDK5 Signaling	PPP2R5D,CABLES1,ITGA6,PPP1R14B,PPP2CB,PPP2R1A,RRAS2,PPP1R10,MAP2K2,PPP1R7,PRKAR1B,PPP1CA,PPP2R1B,PRKAR1A	0.0117
DNA Methylation and Transcriptional Repression Signaling	HDAC2,MTA1,MBD3,SAP130,SAP30	0.0123
IL-1 Signaling	GNAI2,GNAI3,RELA,MAP3K14,GNG11,TOLLIP,GNA11,PRKAR1B,GNB2,GNAQ,MAP2K3,GNG5,PRKAR1A	0.0138
Glucocorticoid Receptor Signaling	RELA,POLR2D,POLR2B,MNAT1,PTGES3,HMGB1,POLR2C,KAT2B,POLR2A,MAP2K2,HSP90AB1,ANXA1,STAT5B,TAF2,TAF12,MAP3K14,AKT2,RAC1,TBP,GTF2F1,TAF9B,BCL2L1,TRAF2,RRAS2,TAF5,GTF2H4,GTF2E1,HSP90AA1,ELK1	0.0141
Prostate Cancer Signaling	TP53,RELA,AKT2,CCNE1,RRAS2,TFDP1,MAP2K2,PA2G4,HSP90AB1,E2F1,HSP90AA1,CDK2	0.0148
Spermidine Biosynthesis I	SMS,AMD1	0.0151
3-phosphoinositide Degradation	WBP11,PPP2R5D,IGBP1,PPP4R1,PGAM4,PTPLB,PPP1R14B,SET,DUSP14,SACM1L,CDC25B,ITPK1,TMEM55A,PPP1R7,NUDT11,PGAM5,PPP1CA,CDC25A	0.0151
FcÎ³ Receptor-mediated Phagocytosis in Macrophages and Monocytes	AKT2,PXN,ACTR3,CDC42,ARPC5L,EZR,ACTB,LYN,VAMP3,RAC1,TLN1,RAC3,VASP	0.0162
Rac Signaling	RELA,MAP3K11,ARPC5L,RAC1,IQGAP1,ACTR3,RRAS2,MAP2K2,CYFIP1,CDC42,BAIAP2,CD44,ELK1,NCKAP1	0.0178
Salvage Pathways of Pyrimidine Ribonucleotides	PYCRL,NME1,NME4,AKT2,CDK8,MAP2K2,CDK4,MAP2K3,CMPK1,NEK2,TTK,UCKL1,CDK2	0.0178
SAPK/JNK Signaling	TP53,MAP3K11,RAC1,RAC3,HNRNPK,MAP4K3,DAXX,TRAF2,GNG11,RRAS2,CDC42,GNG5,ELK1	0.0178
Relaxin Signaling	RAP1B,RELA,AKT2,PDE12,GNA11,GNAQ,PDE4A,GNAI2,GNAI3,GNG11,PDE3B,PRKAR1B,GNB2,ELK1,GNG5,APEX1,PRKAR1A	0.0178
Signaling by Rho Family GTPases	RELA,MAP3K11,GNA11,ARHGEF1,IQGAP1,STMN1,ACTR3,GNG11,MAP2K2,EZR,BAIAP2,ARHGEF11,GNG5,ARPC5L,ACTB,SEPT7,RDX,RAC1,GNAQ,GNAI2,GNAI3,CYFIP1,CDC42,GNB2,ELK1,MSN	0.0195
14-3-3-mediated Signaling	AKT2,YWHAG,YWHAE,TUBB4B,STK11,PLCD3,TRAF2,TUBA1A,RRAS2,TUBB6,MAP2K2,TUBA1C,SFN,ELK1,AKT1S1	0.0219
Assembly of RNA Polymerase I Complex	POLR1D,TBP,UBTF	0.0229
Dopamine Receptor Signaling	PPP2CB,PPP2R1A,PPP1R10,PPP1R7,PPP2R5D,PTS,PRKAR1B,PPP1CA,PPP2R1B,PPP1R14B,PRKAR1A	0.0245
CTLA4 Signaling in Cytotoxic T Lymphocytes	PPP2CB,AP2M1,AKT2,AP2A1,PPP2R1A,CLTA,PPP2R5D,AP2B1,CLTC,PPP2R1B,AP2S1,AP1G1	0.0245
Ovarian Cancer Signaling	TP53,AKT2,PA2G4,TFDP1,DVL1,CDK4,VEGFC,TCF3,RRAS2,MAP2K2,MSH2,E2F1,PRKAR1B,CD44,TCF7L2,PRKAR1A	0.0275
Role of Tissue Factor in Cancer	TP53,BCL2L1,AKT2,RRAS2,F2RL1,CDC42,GNA11,LYN,GNAQ,ITGA6,RAC1,VEGFC,RPS6KA4,STAT5B	0.0275
Induction of Apoptosis by HIV1	TP53,BCL2L1,MAP3K14,RELA,DAXX,TRAF2,SLC25A13,CYCS,SLC25A5	0.0275
Proline Biosynthesis I	PYCRL,PYCR2	0.0282
Gluconeogenesis I	GPI,ENO2,GAPDH,PGAM4,MDH2	0.0309
CD27 Signaling in Lymphocytes	BCL2L1,MAP3K14,RELA,TRAF2,MAP3K11,MAP2K2,CYCS,MAP2K3	0.0324
PI3K/AKT Signaling	TP53,BCL2L1,PPP2CB,RELA,PPP2R1A,AKT2,RRAS2,YWHAG,MAP2K2,HSP90AB1,YWHAE,PPP2R5D,HSP90AA1,SFN,PPP2R1B	0.0324
Oncostatin M Signaling	MT2A,EPAS1,RRAS2,MAP2K2,STAT5B,ELK1	0.0331
Tight Junction Signaling	RELA,AKT2,MYH9,ACTB,PPP2R5D,MARK2,CDK4,RAC1,PPP2CB,PPP2R1A,CDC42,NUDT21,PRKAR1B,VAMP3,SPTAN1,BET1L,PPP2R1B,VASP,PRKAR1A	0.0331
Caveolar-mediated Endocytosis Signaling	COPZ1,ARCN1,RAB5C,ACTB,CAV1,ITGA6,COPE,COPB1,DNM2,COPG1	0.0339
Lipid Antigen Presentation by CD1	CALR,AP2M1,AP2A1,AP2B1,AP2S1	0.0363
CREB Signaling in Neurons	AKT2,POLR2D,GNA11,GNAQ,TBP,POLR2B,GNAI2,PLCD3,GNAI3,RRAS2,POLR2C,GNG11,POLR2A,MAP2K2,PRKAR1B,GNB2,ELK1,GNG5,PRKAR1A	0.0407
Dopamine-DARPP32 Feedback in cAMP Signaling	ATF1,CSNK1G3,PPP2R5D,GNAQ,PPP1R14B,ATP2A2,GRINA,GNAI2,PLCD3,PPP2CB,GNAI3,PPP2R1A,PPP1R10,PPP1R7,PRKAR1B,PPP1CA,PPP2R1B,PRKAR1A	0.0437
Aryl Hydrocarbon Receptor Signaling	TP53,ALDH1B1,RELA,NFIX,TFDP1,CDK4,PTGES3,CHEK1,CCNA2,CCNE1,HSP90AB1,E2F1,HSP90AA1,NFE2L2,CHEK2,CDK2	0.0468
IGF-1 Signaling	IGFBP4,PXN,AKT2,YWHAG,RRAS2,MAP2K2,YWHAE,PRKAR1B,SFN,ELK1,IGFBP2,PRKAR1A	0.0468
fMLP Signaling in Neutrophils	RELA,ARPC5L,RAC1,GNAI2,GNAI3,ACTR3,GNG11,RRAS2,MAP2K2,CDC42,GNB2,GNG5,ELK1	0.0479
Granzyme A Signaling	NME1,H1FX,SET,APEX1	0.0525
3-phosphoinositide Biosynthesis	WBP11,PPP2R5D,IGBP1,PPP4R1,PGAM4,PTPLB,PPP1R14B,SET,DUSP14,SACM1L,CDC25B,ITPK1,PPP1R7,NUDT11,PGAM5,PPP1CA,CDC25A	0.0537
Apoptosis Signaling	ENDOG,ACIN1,TP53,BCL2L1,MAP3K14,RELA,RRAS2,MAP2K2,CYCS,SPTAN1,PARP1	0.0562
Gap Junction Signaling	AKT2,TUBB4B,ACTB,CSNK1G3,GNAQ,GNAI2,PLCD3,GNAI3,TUBA1A,RRAS2,MAP2K2,TUBB6,LPAR1,PRKAR1B,CAV1,TUBA1C,PRKAR1A	0.0562
Agrin Interactions at Neuromuscular Junction	PXN,RRAS2,CDC42,ACTB,DVL1,RAC1,ITGA6,AGRN,RAC3	0.0603
Superpathway of Inositol Phosphate Compounds	WBP11,PPP2R5D,IGBP1,PPP4R1,PGAM4,PTPLB,INPP5A,PPP1R14B,SET,DUSP14,SACM1L,CDC25B,PLCD3,ITPK1,TMEM55A,PPP1R7,NUDT11,PGAM5,PPP1CA,CDC25A	0.0617
Cholesterol Biosynthesis I	SQLE,CYP51A1,LBR	0.0631
Cholesterol Biosynthesis II (via 24,25-dihydrolanosterol)	SQLE,CYP51A1,LBR	0.0631
Cholesterol Biosynthesis III (via Desmosterol)	SQLE,CYP51A1,LBR	0.0631
Pyruvate Fermentation to Lactate	LDHA,LDHB	0.0646
Zymosterol Biosynthesis	CYP51A1,LBR	0.0646
Glycogen Biosynthesis II (from UDP-D-Glucose)	GYG1,GBE1	0.0646
GDP-mannose Biosynthesis	GPI,GMPPA	0.0646
Protein Kinase A Signaling	RAP1B,RELA,PTPLA,PTPN14,PDE12,PDE4A,PPP1R14B,CDC25B,CDKN3,PLCD3,GNG11,PPP1R10,MAP2K2,PPP1R7,PDE3B,H1FX,PRKAR1B,GNG5,PPP1CA,APEX1,VASP,CDC25A,PXN,YWHAG,ATF1,YWHAE,GNAQ,TCF3,GNAI2,GNAI3,H3F3A/H3F3B,GNB2,SFN,ELK1,TCF7L2,PRKAR1A	0.0676
Death Receptor Signaling	ACIN1,MAP3K14,RELA,DAXX,TRAF2,CYCS,ACTB,PARP2,TBK1,SPTAN1,PARP1	0.0676
HIF1Î± Signaling	TP53,AKT2,EGLN1,RRAS2,RBX1,CAV1,HSP90AA1,VEGFC,HIF1A,LDHA,APEX1,LDHB	0.0692
PEDF Signaling	TP53,BCL2L1,RELA,AKT2,RRAS2,WASF2,RAC1,ELK1,PNPLA2	0.0692
Role of BRCA1 in DNA Damage Response	TP53,MSH2,ATF1,E2F1,E2F5,SLC19A1,CHEK2,CHEK1	0.0724
Glutamate Removal from Folates	GGH	0.0724
Colanic Acid Building Blocks Biosynthesis	TSTA3,GPI,GMPPA	0.0759
HGF Signaling	RAP1B,MAP3K14,PXN,AKT2,RRAS2,MAP3K11,MAP2K2,ETS2,CDC42,RAC1,ELK1,CDK2	0.0776
Clathrin-mediated Endocytosis Signaling	AP2M1,AP2A1,RAB5C,PICALM,ARPC5L,AP2B1,ACTB,CLTC,RAC1,VEGFC,AP2S1,CD2AP,ACTR3,CDC42,CLTA,TFRC,DNM1L,SH3KBP1,DNM2	0.0776
LPS-stimulated MAPK Signaling	MAP3K14,RELA,RRAS2,MAP2K2,ATF1,CDC42,RAC1,MAP2K3,ELK1	0.0794
Melanoma Signaling	TP53,AKT2,RRAS2,MAP2K2,E2F1,CDK4	0.0794
TCA Cycle II (Eukaryotic)	ACO2,IDH3A,MDH2,OGDH	0.0813
CXCR4 Signaling	PXN,AKT2,GNA11,GNAQ,RAC1,BCAR1,GNAI2,GNAI3,GNG11,RRAS2,MAP2K2,LYN,GNB2,ARHGEF11,ELK1,GNG5	0.0851
NGF Signaling	RAP1B,TP53,MAP3K14,RELA,AKT2,RRAS2,MAP3K11,MAP2K2,CDC42,RAC1,RPS6KA4,ELK1	0.0851
Glycoaminoglycan-protein Linkage Region Biosynthesis	B3GALT6,B3GAT3	0.0871
Aspartate Degradation II	MDH2,GOT2	0.0871
RAR Activation	RELA,AKT2,RDH10,NR2F2,RAC1,SNW1,MNAT1,PARP1,PRMT1,TRIM24,KAT2B,RPL7A,GTF2H4,PRKAR1B,STAT5B,CITED2,SCAND1,PRKAR1A	0.0871
Synaptic Long Term Potentiation	RAP1B,GNA11,GNAQ,PPP1R14B,GRINA,PLCD3,RRAS2,PPP1R10,MAP2K2,PPP1R7,PRKAR1B,PPP1CA,PRKAR1A	0.0891
P2Y Purigenic Receptor Signaling Pathway	GNAI2,GNAI3,PLCD3,RELA,AKT2,RRAS2,GNG11,MAP2K2,PRKAR1B,GNB2,GNAQ,GNG5,PRKAR1A	0.0891
Telomere Extension by Telomerase	TERF2,TERF2IP,XRCC5	0.0891
Pyridoxal 5'-phosphate Salvage Pathway	AKT2,CDK8,MAP2K2,CDK4,MAP2K3,TTK,NEK2,CDK2	0.0891
Non-Small Cell Lung Cancer Signaling	TP53,AKT2,RRAS2,TFDP1,MAP2K2,PA2G4,E2F1,CDK4	0.0955
Î±-Adrenergic Signaling	GNAI2,GNAI3,GNG11,RRAS2,MAP2K2,GNB2,PRKAR1B,GNAQ,GNG5,PRKAR1A	0.0977
IL-15 Signaling	BCL2L1,RELA,TRAF2,AKT2,RRAS2,MAP2K2,STAT5B,RAC3	0.103
Granzyme B Signaling	ENDOG,CYCS,PARP1	0.105
tRNA Splicing	PDE3B,PDE12,PDE4A,TSEN2,APEX1	0.106
Actin Nucleation by ARP-WASP Complex	ACTR3,RRAS2,ARPC5L,CDC42,BAIAP2,RAC1,VASP	0.108
Adenosine Nucleotides Degradation II	NT5C3A,NT5E,ADAT3	0.121
Regulation of Actin-based Motility by Rho	ACTR3,MPRIP,PFN1,ARPC5L,CDC42,ACTB,BAIAP2,RAC1,ARHGDIA,RAC3	0.122
Systemic Lupus Erythematosus Signaling	PPIH,LSM6,AKT2,RNU4-2,PRPF3,ZMAT5,PRPF8,SNRPE,PRPF4,PRPF38B,RNU6-1,RRAS2,EFTUD2,SNRPB2,LYN,LSM3,HNRNPC,LSM5,PRPF31,PRPF38A,SNRNP40	0.122
Ceramide Signaling	PPP2CB,RELA,AKT2,PPP2R1A,RRAS2,CYCS,PPP2R5D,SPHK1,PPP2R1B	0.124
Myc Mediated Apoptosis Signaling	TP53,AKT2,YWHAG,RRAS2,YWHAE,CYCS,SFN	0.124
IL-15 Production	RELA,TWF1,MAP3K11,IRF3	0.128
Pyrimidine Ribonucleotides Interconversion	NME4,NME1,CMPK1,CANT1	0.128
Melatonin Signaling	GNAI2,PLCD3,GNAI3,MAP2K2,PRKAR1B,GNAQ,MAP2K3,PRKAR1A	0.132
Calcium Transport I	ATP2C1,ATP2A2	0.134
Spliceosomal Cycle	U2AF2	0.14
Dolichol and Dolichyl Phosphate Biosynthesis	DOLK	0.14
Epoxysqualene Biosynthesis	SQLE	0.14
All-trans-decaprenyl Diphosphate Biosynthesis	PDSS1	0.14
S-methyl-5-thio-Î±-D-ribose 1-phosphate Degradation	APIP	0.14
L-cysteine Degradation III	MPST	0.14
Threonine Degradation II	GCAT	0.14
Adenine and Adenosine Salvage I	APRT	0.14
GDP-L-fucose Biosynthesis I (from GDP-D-mannose)	TSTA3	0.14
Formaldehyde Oxidation II (Glutathione-dependent)	ESD	0.14
PPAR Signaling	MAP3K14,RELA,TRAF2,RRAS2,MAP2K2,HSP90AB1,HSP90AA1,STAT5B,CITED2,SCAND1	0.142
JAK/Stat Signaling	BCL2L1,PIAS3,RELA,AKT2,RRAS2,MAP2K2,GNAQ,STAT5B	0.149
Thrombin Signaling	RELA,AKT2,MPRIP,GNA11,GNAQ,TBP,ARHGEF1,GATA2,GNAI2,PLCD3,GNAI3,RRAS2,GNG11,MAP2K2,GNB2,ARHGEF11,ELK1,GNG5	0.152
TNFR2 Signaling	MAP3K14,RELA,TRAF2,TBK1	0.155
Pyrimidine Ribonucleotides De Novo Biosynthesis	NME4,NME1,CMPK1,CANT1	0.155
Superpathway of Cholesterol Biosynthesis	SQLE,MVK,CYP51A1,LBR	0.155
NRF2-mediated Oxidative Stress Response	SOD1,ACTB,RRAS2,MAP2K2,ABCC1,RBX1,STIP1,FOSL1,MAP2K3,DNAJB6,DNAJB1,UBE2E3,CDC34,NFE2L2,EIF2AK3,ENC1,DNAJC7	0.158
HMGB1 Signaling	HMGB1,RELA,AKT2,RRAS2,KAT2B,MAP2K2,HAT1,CDC42,KAT6A,RAC1,MAP2K3,ELK1	0.159
GM-CSF Signaling	BCL2L1,AKT2,RRAS2,MAP2K2,LYN,STAT5B,ELK1	0.16
Role of PKR in Interferon Induction and Antiviral Response	TP53,RELA,TRAF2,CYCS,MAP2K3	0.161
Thyroid Cancer Signaling	TP53,RRAS2,MAP2K2,TCF3,TCF7L2	0.161
Axonal Guidance Signaling	RAP1B,PFN1,GNA11,BCAR1,PLCD3,ACTR3,GNG11,MAP2K2,BAIAP2,PRKAR1B,TUBA1C,ARHGEF11,PLXNB2,GNG5,CHMP1A,VASP,PXN,AKT2,ARPC5L,TUBB4B,GNAQ,RAC1,VEGFC,GIT1,RAC3,GNAI2,GNAI3,RRAS2,SDCBP,TUBA1A,TUBB6,CDC42,GNB2,ADAM10,RTN4,EPHA2,PRKAR1A	0.163
Wnt/Î²-catenin Signaling	TP53,AKT2,CSNK1G3,PPP2R5D,DVL1,MARK2,GNAQ,TCF3,PPP2CB,PPP2R1A,CD44,DVL3,RUVBL2,SFRP1,PPP2R1B,TCF7L2	0.164
Role of p14/p19ARF in Tumor Suppression	TP53,E2F1,RAC1,UBTF	0.169
Antiproliferative Role of Somatostatin Receptor 2	RAP1B,GNG11,RRAS2,MAP2K2,GNB2,ELK1,GNG5	0.169
ERK5 Signaling	YWHAG,RRAS2,YWHAE,GNAQ,RPS6KA4,FOSL1,SFN	0.169
Insulin Receptor Signaling	AKT2,RRAS2,MAP2K2,PPP1R10,PDE3B,PPP1R7,PRKAR1B,EIF2B3,PPP1CA,VAMP2,EIF2B2,PPP1R14B,PRKAR1A	0.173
Purine Nucleotides Degradation II (Aerobic)	NT5C3A,NT5E,ADAT3	0.173
FAK Signaling	PXN,AKT2,RRAS2,MAP2K2,ASAP1,ACTB,RAC1,TLN1,BCAR1	0.177
Nitric Oxide Signaling in the Cardiovascular System	AKT2,MAP2K2,HSP90AB1,PDE3B,CAV1,PRKAR1B,HSP90AA1,VEGFC,ATP2A2,PRKAR1A	0.179
4-1BB Signaling in T Lymphocytes	MAP3K14,RELA,TRAF2,MAP2K2	0.184
Glutaryl-CoA Degradation	HSD17B10,L3HYPDH	0.187
Purine Nucleotides De Novo Biosynthesis II	GMPS,PPAT	0.187
Leukocyte Extravasation Signaling	RAP1B,PXN,ACTB,RAC1,ITGA6,RDX,BCAR1,GNAI2,GNAI3,MAP2K2,CDC42,EZR,CD44,ARHGAP12,ACTN4,VASP,ACTN1,MSN	0.189
ILK Signaling	RELA,PXN,AKT2,MYH9,ACTB,PPP2R5D,VEGFC,HIF1A,PPP1R14B,PPP2CB,PPP2R1A,CDC42,RPS6KA4,ACTN4,PPP2R1B,ACTN1,NACA	0.191
Endoplasmic Reticulum Stress Pathway	CALR,TRAF2,EIF2AK3	0.191
Acute Myeloid Leukemia Signaling	RELA,AKT2,RRAS2,MAP2K2,MAP2K3,STAT5B,TCF3,TCF7L2	0.193
Lymphotoxin Î² Receptor Signaling	BCL2L1,MAP3K14,RELA,TRAF2,AKT2,CYCS	0.195
Role of PI3K/AKT Signaling in the Pathogenesis of Influenza	GNAI2,KPNA3,GNAI3,RELA,AKT2,MAP2K2,IRF3	0.2
Diphthamide Biosynthesis	EEF2	0.202
NADH Repair	GAPDH	0.202
5-aminoimidazole Ribonucleotide Biosynthesis I	PPAT	0.202
Glutathione Biosynthesis	GSS	0.202
Ascorbate Recycling (Cytosolic)	GLRX	0.202
Tetrahydrobiopterin Biosynthesis I	PTS	0.202
Glutathione Redox Reactions II	GLRX	0.202
Hypusine Biosynthesis	DHPS	0.202
1D-myo-inositol Hexakisphosphate Biosynthesis V (from Ins(1,3,4)P3)	ITPK1	0.202
Oxidized GTP and dGTP Detoxification	RUVBL2	0.202
Tetrahydrobiopterin Biosynthesis II	PTS	0.202
Glutamate Degradation II	GOT2	0.202
Aspartate Biosynthesis	GOT2	0.202
Paxillin Signaling	PXN,RRAS2,CDC42,ACTB,RAC1,ITGA6,TLN1,ACTN4,BCAR1,ACTN1	0.203
G Protein Signaling Mediated by Tubby	GNG11,GNB2,GNAQ,GNG5	0.214
Cleavage and Polyadenylation of Pre-mRNA	NUDT21,PABPN1	0.214
Ubiquinol-10 Biosynthesis (Eukaryotic)	MICAL2,ECHDC1	0.214
Role of NFAT in Cardiac Hypertrophy	AKT2,HDAC2,GNAQ,GNAI2,PLCD3,GNAI3,GNG11,HDAC3,RRAS2,MAP2K2,HDAC7,PRKAR1B,GNB2,MAP2K3,GNG5,PRKAR1A	0.225
Synaptic Long Term Depression	GNAI2,GNAI3,PPP2CB,PLCD3,PPP2R1A,RRAS2,MAP2K2,PPP2R5D,GNA11,LYN,CAV1,GNAQ,PPP2R1B	0.229
TWEAK Signaling	MAP3K14,RELA,TRAF2,CYCS	0.23
PTEN Signaling	BCL2L1,RELA,AKT2,RRAS2,SHARPIN,MAP2K2,CDC42,RAC1,FGFRL1,RAC3,BCAR1	0.235
Guanosine Nucleotides Degradation III	NT5C3A,NT5E	0.242
Triacylglycerol Biosynthesis	AGPAT5,LCLAT1,LPPR2,ELOVL2	0.246
Glioma Signaling	TP53,AKT2,RRAS2,TFDP1,MAP2K2,PA2G4,E2F1,E2F5,CDK4	0.249
Renal Cell Carcinoma Signaling	AKT2,RRAS2,MAP2K2,CDC42,RBX1,RAC1,HIF1A	0.254
Glioblastoma Multiforme Signaling	TP53,PLCD3,CCNE1,AKT2,RRAS2,MAP2K2,CDC42,E2F1,E2F5,CDK4,RAC1,TCF3,CDK2	0.259
Arsenate Detoxification I (Glutaredoxin)	GLRX2	0.259
2-ketoglutarate Dehydrogenase Complex	OGDH	0.259
Heme Degradation	HMOX2	0.259
Myo-inositol Biosynthesis	IMPAD1	0.259
Arginine Degradation I (Arginase Pathway)	OAT	0.259
L-cysteine Degradation I	GOT2	0.259
Molybdenum Cofactor Biosynthesis	MOCS2	0.259
IL-17 Signaling	MAP3K14,RELA,AKT2,RRAS2,MAP2K2,MAP2K3,ELK1	0.265
Ephrin A Signaling	CDC42,ADAM10,RAC1,BCAR1,EPHA2	0.266
DNA Double-Strand Break Repair by Non-Homologous End Joining	XRCC5,PARP1	0.269
Urate Biosynthesis/Inosine 5'-phosphate Degradation	NT5C3A,NT5E	0.269
Î³-glutamyl Cycle	GSS,ANPEP	0.269
AMPK Signaling	PPP2CB,CAB39,AKT2,PPP2R1A,KAT2B,PPP2R5D,STK11,PRKAR1B,MAP2K3,PPP2R1B,PPAT,PRKAR1A	0.272
TR/RXR Activation	SLC16A3,AKT2,UCP2,HDAC3,PDE3B,SLC16A2,NRGN,HIF1A	0.273
NF-ÎºB Activation by Viruses	MAP3K14,RELA,TRAF2,AKT2,RRAS2,ITGA6,TBP	0.276
STAT3 Pathway	PIAS3,RRAS2,MAP3K11,MAP2K2,RAC1,FGFRL1,CDC25A	0.276
TNFR1 Signaling	MAP3K14,RELA,TRAF2,CYCS,CDC42	0.28
Estrogen-Dependent Breast Cancer Signaling	HSD17B10,RELA,AKT2,RRAS2,STAT5B,ELK1	0.292
Bladder Cancer Signaling	TP53,RRAS2,TFDP1,MAP2K2,PA2G4,E2F1,CDK4,VEGFC	0.294
April Mediated Signaling	MAP3K14,RELA,TRAF2,ELK1	0.295
CDP-diacylglycerol Biosynthesis I	AGPAT5,LCLAT1	0.297
Superpathway of Citrulline Metabolism	OAT,CAV1	0.297
Neuregulin Signaling	RPS6,AKT2,RRAS2,MAP2K2,HSP90AB1,HSP90AA1,STAT5B,ELK1	0.305
UVA-Induced MAPK Signaling	TP53,PLCD3,BCL2L1,RRAS2,CYCS,PARP2,RPS6KA4,PARP1	0.305
Docosahexaenoic Acid (DHA) Signaling	BCL2L1,AKT2,CYCS,PNPLA2	0.312
Netrin Signaling	RAC1,PRKAR1B,RAC3,PRKAR1A	0.312
Pentose Phosphate Pathway (Oxidative Branch)	PGLS	0.313
Ceramide Biosynthesis	KDSR	0.313
dTMP De Novo Biosynthesis	TYMS	0.313
Tyrosine Degradation I	FAH	0.313
PPARÎ±/RXRÎ± Activation	MAP3K14,RELA,GNA11,GNAQ,ADIPOR1,PLCD3,RRAS2,HSP90AB1,MAP2K2,PRKAR1B,HSP90AA1,MAP2K3,STAT5B,GOT2,PRKAR1A	0.316
eNOS Signaling	CCNA2,NOSIP,AKT2,LPAR1,HSP90AB1,CAV1,PRKAR1B,GNAQ,HSP90AA1,VEGFC,DNM2,PRKAR1A	0.324
Endometrial Cancer Signaling	TP53,AKT2,RRAS2,MAP2K2,ELK1	0.324
Dermatan Sulfate Degradation (Metazoa)	CD44,FGFRL1	0.324
Methionine Degradation I (to Homocysteine)	PRMT5,PRMT1	0.324
B Cell Activating Factor Signaling	MAP3K14,RELA,TRAF2,ELK1	0.329
Neuroprotective Role of THOP1 in Alzheimer's Disease	YWHAE,PRKAR1B,IDE,PRKAR1A	0.329
Transcriptional Regulatory Network in Embryonic Stem Cells	TRIM24,RIF1,KAT6A,SET	0.329
CD40 Signaling	MAP3K14,RELA,TRAF2,MAP2K2,ATF1,MAP2K3	0.33
IL-2 Signaling	AKT2,RRAS2,MAP2K2,STAT5B,ELK1	0.338
GÎ±12/13 Signaling	RELA,PXN,AKT2,RRAS2,F2RL1,LPAR1,MAP2K2,CDC42,ARHGEF1,ELK1	0.34
Mechanisms of Viral Exit from Host Cells	CHMP4B,ACTB,XPO1,VPS4A	0.345
IL-8 Signaling	RELA,AKT2,RAC1,VEGFC,IQGAP1,RAC3,GNAI2,BCL2L1,GNAI3,GNG11,RRAS2,MAP2K2,GNB2,GNG5,VASP	0.348
Cardiac Hypertrophy Signaling	MAP3K14,MAP3K11,GNA11,GNAQ,EIF2B3,EIF2B2,GNAI2,PLCD3,GNAI3,GNG11,RRAS2,MAP2K2,PRKAR1B,GNB2,MAP2K3,ELK1,GNG5,PRKAR1A	0.351
Phosphatidylglycerol Biosynthesis II (Non-plastidic)	AGPAT5,LCLAT1	0.352
Role of NFAT in Regulation of the Immune Response	GNAI2,GNAI3,RELA,AKT2,RRAS2,GNG11,MAP2K2,CSNK1G3,GNA11,LYN,GNB2,GNAQ,XPO1,GNG5	0.356
Erythropoietin Signaling	RELA,AKT2,RRAS2,MAP2K2,STAT5B,ELK1	0.357
Arginine Biosynthesis IV	OAT	0.363
Chondroitin and Dermatan Biosynthesis	CHPF	0.363
Superoxide Radicals Degradation	SOD1	0.363
Citrulline-Nitric Oxide Cycle	CAV1	0.363
Pregnenolone Biosynthesis	MICAL2	0.363
GÎ±i Signaling	GNAI2,GNAI3,GNG11,RRAS2,LPAR1,GNB2,CAV1,PRKAR1B,GNG5,PRKAR1A	0.37
Sonic Hedgehog Signaling	PRKAR1B,CCNB1,PRKAR1A	0.372
D-myo-inositol (1,4,5)-trisphosphate Degradation	IMPAD1,INPP5A	0.378
Cysteine Biosynthesis III (mammalia)	PRMT5,PRMT1	0.378
Mouse Embryonic Stem Cell Pluripotency	TP53,AKT2,RRAS2,MAP2K2,DVL1,DVL3,TCF3,TCF7L2	0.383
Superpathway of Methionine Degradation	PRMT5,GOT2,PRMT1	0.392
B Cell Receptor Signaling	RAP1B,MAP3K14,RELA,AKT2,MAP3K11,RAC1,TCF3,BCL2L1,RRAS2,MAP2K2,CDC42,LYN,MAP2K3,ELK1	0.398
1D-myo-inositol Hexakisphosphate Biosynthesis II (Mammalian)	ITPK1,INPP5A	0.405
Xenobiotic Metabolism Signaling	RELA,ALDH1B1,MAP3K14,MAP3K11,PPP2R5D,PTGES3,ESD,PPP2CB,PPP2R1A,RRAS2,HSP90AB1,MAP2K2,RBX1,HSP90AA1,MAP2K3,NFE2L2,EIF2AK3,PPP2R1B,DNAJC7,CITED2,SCAND1	0.406
Acetyl-CoA Biosynthesis I (Pyruvate Dehydrogenase Complex)	DLAT	0.409
Adenine and Adenosine Salvage III	ADAT3	0.409
IL-3 Signaling	AKT2,RRAS2,MAP2K2,RAC1,STAT5B,ELK1	0.41
Chemokine Signaling	GNAI2,GNAI3,MPRIP,RRAS2,MAP2K2,GNAQ	0.41
Role of RIG1-like Receptors in Antiviral Innate Immunity	RELA,TRAF2,TBK1,IRF3	0.413
Amyotrophic Lateral Sclerosis Signaling	TP53,BCL2L1,SOD1,RAB5C,CYCS,RAC1,VEGFC,GRINA	0.416
Corticotropin Releasing Hormone Signaling	RAP1B,GNAI2,GNAI3,MAP2K2,CAV1,PRKAR1B,GNAQ,ELK1,PRKAR1A	0.424
Role of Oct4 in Mammalian Embryonic Stem Cell Pluripotency	TP53,ETS2,NR2F2,PARP1	0.43
Tryptophan Degradation III (Eukaryotic)	HSD17B10,L3HYPDH	0.431
Production of Nitric Oxide and Reactive Oxygen Species in Macrophages	RAP1B,MAP3K14,RELA,AKT2,MAP3K11,PPP2R5D,RAC1,PPP1R14B,PPP2CB,PPP2R1A,PPP1R10,PPP1R7,PPP1CA,PPP2R1B	0.431
FLT3 Signaling in Hematopoietic Progenitor Cells	AKT2,RRAS2,MAP2K2,RPS6KA4,STAT5B,ELK1	0.449
Leptin Signaling in Obesity	PLCD3,AKT2,MAP2K2,PDE3B,PRKAR1B,PRKAR1A	0.449
Retinol Biosynthesis	RDH10,PNPLA2,ESD	0.451
Citrulline Biosynthesis	OAT	0.452
Purine Ribonucleosides Degradation to Ribose-1-phosphate	ADAT3	0.452
Salvage Pathways of Pyrimidine Deoxyribonucleotides	TK1	0.452
RANK Signaling in Osteoclasts	MAP3K14,RELA,TRAF2,AKT2,MAP3K11,MAP2K2,ELK1	0.456
CCR3 Signaling in Eosinophils	GNAI2,GNAI3,MPRIP,GNG11,RRAS2,MAP2K2,GNB2,RAC1,GNG5	0.475
p38 MAPK Signaling	CDC25B,TP53,DAXX,TRAF2,H3F3A/H3F3B,ATF1,RPS6KA4,MAP2K3,ELK1	0.475
Prostanoid Biosynthesis	PTGES3	0.492
Sucrose Degradation V (Mammalian)	TPI1	0.492
Leucine Degradation I	MCCC2	0.492
Histidine Degradation VI	MICAL2	0.492
UDP-N-acetyl-D-galactosamine Biosynthesis II	GPI	0.492
Amyloid Processing	AKT2,APH1A,PRKAR1B,PRKAR1A	0.511
Notch Signaling	FURIN,APH1A,JAG1	0.526
IL-22 Signaling	AKT2,STAT5B	0.527
Tumoricidal Function of Hepatic Natural Killer Cells	ENDOG,CYCS	0.527
Superpathway of D-myo-inositol (1,4,5)-trisphosphate Metabolism	IMPAD1,INPP5A	0.527
Renin-Angiotensin Signaling	RELA,RRAS2,MAP2K2,RAC1,PRKAR1B,GNAQ,ELK1,PRKAR1A	0.537
GÎ±s Signaling	GNG11,MAP2K2,GNB2,PRKAR1B,ELK1,GNG5,ADORA2A,PRKAR1A	0.537
tRNA Charging	EARS2,HARS2,FARSA	0.543
Triacylglycerol Degradation	ABHD12,PNPLA2	0.55
Role of MAPK Signaling in the Pathogenesis of Influenza	AKT2,RRAS2,MAP2K2,MAP2K3,RABGEF1	0.552
Pentose Phosphate Pathway	PGLS	0.562
CCR5 Signaling in Macrophages	GNAI2,GNAI3,GNG11,GNB2,GNG5	0.566
NAD Salvage Pathway II	NT5C3A,NT5E	0.571
NAD Phosphorylation and Dephosphorylation	NNT	0.624
Histamine Degradation	ALDH1B1	0.624

## Sheet: Cluster3
Cluster3
Canonical Pathways
Ingenuity Canonical Pathways	Molecules	pvalue
Leucine Degradation I	BCAT1,BCAT2,HMGCL,ACADM	2.75423e-05
Ethanol Degradation II	AKR1A1,PECR,ALDH9A1,ALDH7A1,DHRS4	0.00074131
Heme Biosynthesis II	UROD,CPOX,HMBS	0.000812831
Noradrenaline and Adrenaline Degradation	AKR1A1,PECR,ALDH9A1,ALDH7A1,DHRS4	0.000977237
Interferon Signaling	IFIT3,IFITM3,IFNGR2,IFI35,IFITM1	0.00109648
Heme Biosynthesis from Uroporphyrinogen-III I	UROD,CPOX	0.00281838
Isoleucine Degradation I	BCAT1,BCAT2,ACAT1	0.00323594
Fatty Acid Î²-oxidation I	ACAA1,ECI2,ACADM,HADH	0.0040738
Galactose Degradation I (Leloir Pathway)	GALT,GALK1	0.00467735
Tryptophan Degradation X (Mammalian, via Tryptamine)	AKR1A1,ALDH9A1,ALDH7A1	0.00691831
Valine Degradation I	BCAT1,BCAT2,HIBADH	0.00691831
Arginine Biosynthesis IV	ASS1,GLUD1	0.00691831
Pentose Phosphate Pathway (Non-oxidative Branch)	TKT,TALDO1	0.00691831
Actin Nucleation by ARP-WASP Complex	WIPF1,RHOQ,RND3,RHOC,ARPC3	0.00776247
Serotonin Degradation	AKR1A1,PECR,ALDH9A1,ALDH7A1,DHRS4	0.0112202
Signaling by Rho Family GTPases	GNB1,WIPF1,RHOQ,RND3,SEPT3,RHOC,ARHGEF6,ARPC3,ARHGEF2,MAPK12,PARD6A	0.0154882
Ketogenesis	ACAT1,HMGCL	0.0194984
D-myo-inositol (1,4,5,6)-Tetrakisphosphate Biosynthesis	NUDT5,MTMR4,PTPN11,DUSP23,PPM1F,PPP2R5E,PTPN12	0.0218776
D-myo-inositol (3,4,5,6)-tetrakisphosphate Biosynthesis	NUDT5,MTMR4,PTPN11,DUSP23,PPM1F,PPP2R5E,PTPN12	0.0218776
L-cysteine Degradation II	CTH	0.0218776
Glutaryl-CoA Degradation	ACAT1,HADH	0.0234423
Pentose Phosphate Pathway	TKT,TALDO1	0.0234423
Purine Nucleotides De Novo Biosynthesis II	IMPDH1,ATIC	0.0234423
Protein Ubiquitination Pathway	B2M,UBB,PSME1,UBE2Q1,MED20,USP13,PSMB10,DNAJC8,UBR2,USP9X,ANAPC5	0.0269153
Acyl-CoA Hydrolysis	ACOT1,ACOT7	0.0275423
Histamine Degradation	ALDH9A1,ALDH7A1	0.0323594
Molecular Mechanisms of Cancer	RHOQ,RND3,CCND3,PTPN11,RHOC,SMAD3,ARHGEF6,APH1B,BMPR2,ARHGEF2,MAPK12,RALBP1,E2F2,CAMK2G	0.0331131
Retinoate Biosynthesis I	DHRS3,RBP7,DHRS4	0.0363078
Colanic Acid Building Blocks Biosynthesis	GALT,GALK1	0.0371535
D-myo-inositol-5-phosphate Metabolism	NUDT5,MTMR4,PTPN11,DUSP23,PPM1F,PPP2R5E,PTPN12	0.0389045
3-phosphoinositide Degradation	NUDT5,MTMR4,PTPN11,DUSP23,PPM1F,PPP2R5E,PTPN12	0.0398107
Chondroitin Sulfate Degradation (Metazoa)	GM2A,HEXB	0.042658
The Visual Cycle	DHRS3,RBP7	0.042658
Asparagine Degradation I	ASRGL1	0.0436516
Choline Degradation I	ALDH7A1	0.0436516
Thiosulfate Disproportionation III (Rhodanese)	TST	0.0436516
Cysteine Biosynthesis/Homocysteine Degradation	CTH	0.0436516
Glutamate Biosynthesis II	GLUD1	0.0436516
Glutamate Degradation X	GLUD1	0.0436516
Dermatan Sulfate Degradation (Metazoa)	GM2A,HEXB	0.047863
Fatty Acid Î±-oxidation	ALDH9A1,ALDH7A1	0.047863
Oxidative Ethanol Degradation III	ALDH9A1,ALDH7A1	0.047863
Regulation of Actin-based Motility by Rho	WIPF1,RHOQ,RND3,RHOC,ARPC3	0.0512861
Putrescine Degradation III	ALDH9A1,ALDH7A1	0.0537032
Clathrin-mediated Endocytosis Signaling	APOE,UBB,RAB5A,USP9X,RAB7A,ARPC3,SH3GLB2,TSG101	0.0537032
tRNA Charging	NARS,MARS,QARS	0.0549541
3-phosphoinositide Biosynthesis	NUDT5,MTMR4,PTPN11,DUSP23,PPM1F,PPP2R5E,PTPN12	0.0549541
Ethanol Degradation IV	ALDH9A1,ALDH7A1	0.0588844
Superpathway of Geranylgeranyldiphosphate Biosynthesis I (via Mevalonate)	ACAT1,FNTB	0.0588844
Mechanisms of Viral Exit from Host Cells	VPS28,SH3GLB2,TSG101	0.0616595
Thrombin Signaling	GNB1,RHOQ,RND3,RHOC,ARHGEF6,ARHGEF2,MAPK12,CAMK2G	0.0630957
Breast Cancer Regulation by Stathmin1	GNB1,ARHGEF6,ARHGEF2,PPP2R5E,TSG101,E2F2,TUBB2B,CAMK2G	0.0630957
Remodeling of Epithelial Adherens Junctions	RAB5A,RAB7A,ARPC3,TUBB2B	0.0630957
L-carnitine Biosynthesis	ALDH9A1	0.0645654
NADH Repair	APOA1BP	0.0645654
Coenzyme A Biosynthesis	PPCS	0.0645654
D-glucuronate Degradation I	AKR1A1	0.0645654
Inosine-5'-phosphate Biosynthesis II	ATIC	0.0645654
Fatty Acid Î²-oxidation III (Unsaturated, Odd Number)	ECI2	0.0645654
N-acetylglucosamine Degradation I	GNPDA1	0.0645654
Purine Nucleotides Degradation II (Aerobic)	IMPDH1,ADA	0.0707946
Tryptophan Degradation III (Eukaryotic)	ACAT1,HADH	0.0707946
Cholecystokinin/Gastrin-mediated Signaling	RHOQ,RND3,RHOC,MEF2D,MAPK12	0.074131
Endoplasmic Reticulum Stress Pathway	DDIT3,ATF6	0.0776247
Cdc42 Signaling	B2M,WIPF1,ARHGEF6,ARPC3,HLA-F,MAPK12,PARD6A	0.0776247
Toll-like Receptor Signaling	SIGIRR,UBB,EIF2AK2,MAPK12	0.0812831
Retinoate Biosynthesis II	RBP7	0.0851138
Eumelanin Biosynthesis	DDT	0.0851138
Myo-inositol Biosynthesis	IMPA2	0.0851138
Geranylgeranyldiphosphate Biosynthesis	FNTB	0.0851138
N-acetylglucosamine Degradation II	GNPDA1	0.0851138
RhoGDI Signaling	GNB1,RHOQ,RND3,RHOC,ARHGEF6,ARPC3,ARHGEF2	0.0912011
Reelin Signaling in Neurons	APOE,ARHGEF6,ARHGEF2,MAPK12	0.0977237
Dopamine Degradation	ALDH9A1,ALDH7A1	0.0977237
Amyloid Processing	CAPN5,APH1B,MAPK12	0.103039
Role of JAK family kinases in IL-6-type Cytokine Signaling	PTPN11,MAPK12	0.104954
Production of Nitric Oxide and Reactive Oxygen Species in Macrophages	APOE,RHOQ,RND3,RHOC,IFNGR2,PPP2R5E,MAPK12	0.105439
Tetrapyrrole Biosynthesis II	HMBS	0.105925
Lysine Degradation II	ALDH7A1	0.105925
Lysine Degradation V	ALDH7A1	0.105925
Semaphorin Signaling in Neurons	RHOQ,RND3,RHOC	0.11246
ILK Signaling	RHOQ,RND3,RHOC,ARHGEF6,PPP2R5E,MAPK12,TMSB10/TMSB4X	0.119674
Cardiac Hypertrophy Signaling	GNB1,EIF2B4,RHOQ,RND3,RHOC,MEF2D,ATF6,MAPK12	0.122744
Urea Cycle	ASS1	0.125603
Superoxide Radicals Degradation	NQO1	0.125603
Citrulline-Nitric Oxide Cycle	ASS1	0.125603
HMGB1 Signaling	RHOQ,RND3,RHOC,IFNGR2,MAPK12	0.127644
Glioma Invasiveness Signaling	RHOQ,RND3,RHOC	0.131826
Superpathway of Inositol Phosphate Compounds	NUDT5,MTMR4,PTPN11,DUSP23,PPM1F,PPP2R5E,PTPN12	0.13213
Germ Cell-Sertoli Cell Junction Signaling	RHOQ,RND3,RHOC,MAPK12,RAB8B,TUBB2B	0.144544
NAD Biosynthesis from 2-amino-3-carboxymuconate Semialdehyde	QPRT	0.144877
Adenine and Adenosine Salvage III	ADA	0.144877
GDP-glucose Biosynthesis	PGM1	0.144877
Leukocyte Extravasation Signaling	CD99,WIPF1,CLDN11,PTPN11,THY1,CLDN7,MAPK12	0.150661
Eicosanoid Signaling	PLA2G16,LTA4H,RARRES3	0.16293
Glucose and Glucose-1-phosphate Degradation	PGM1	0.164059
Purine Ribonucleosides Degradation to Ribose-1-phosphate	ADA	0.164059
Activation of IRF by Cytosolic Pattern Recognition Receptors	IFIH1,MAPK12,IFIT2	0.168655
Cell Cycle: G1/S Checkpoint Regulation	CCND3,SMAD3,E2F2	0.168655
Retinol Biosynthesis	DHRS3,RBP7	0.172982
Cell Cycle Regulation by BTG Family Proteins	PPP2R5E,E2F2	0.181134
tRNA Splicing	TSEN34,MPPE1	0.181134
Stearate Biosynthesis I (Animals)	ACOT1,ACOT7	0.181134
Ketolysis	ACAT1	0.18239
UDP-N-acetyl-D-galactosamine Biosynthesis II	GNPDA1	0.18239
Role of MAPK Signaling in the Pathogenesis of Influenza	PLA2G16,RARRES3,MAPK12	0.190546
Antigen Presentation Pathway	B2M,HLA-F	0.197242
Aryl Hydrocarbon Receptor Signaling	CCND3,POLA1,NQO1,ALDH9A1,ALDH7A1	0.199067
Glycogen Degradation II	PGM1	0.200447
Notch Signaling	APH1B,DLL3	0.205116
Pancreatic Adenocarcinoma Signaling	SMAD3,MAPK12,RALBP1,E2F2	0.20797
NRF2-mediated Oxidative Stress Response	UBB,AKR1A1,DNAJC8,NQO1,DNAJA4,FKBP5	0.209411
IL-8 Signaling	GNB1,RHOQ,CCND3,RND3,RHOC,MAPK12	0.219786
Neuroprotective Role of THOP1 in Alzheimer's Disease	SERPINA3,HLA-F	0.221309
GÎ±s Signaling	GNB1,RGS2,RYR1,MC1R	0.22182
Regulation of eIF4 and p70S6K Signaling	EIF2B4,EIF3D,RPS9,PPP2R5E,MAPK12	0.222844
GÎ±q Signaling	GNB1,RGS2,RHOQ,RND3,RHOC	0.226464
Glycogen Degradation III	PGM1	0.235505
mTOR Signaling	RHOQ,RND3,EIF3D,RHOC,RPS9,PPP2R5E	0.237684
CXCR4 Signaling	GNB1,RHOQ,RND3,RHOC,MAPK12	0.247172
Cyclins and Cell Cycle Regulation	CCND3,PPP2R5E,E2F2	0.248313
iNOS Signaling	IFNGR2,MAPK12	0.254097
DNA Double-Strand Break Repair by Homologous Recombination	POLA1	0.269153
Leukotriene Biosynthesis	LTA4H	0.269153
Urate Biosynthesis/Inosine 5'-phosphate Degradation	IMPDH1	0.269153
Mevalonate Pathway I	ACAT1	0.269153
Tec Kinase Signaling	GNB1,RHOQ,RND3,RHOC,MAPK12	0.27227
Sperm Motility	PLA2G16,SLC12A2,RARRES3,PTK7	0.274789
Phospholipase C Signaling	GNB1,RHOQ,RND3,RHOC,MEF2D,ARHGEF6,ARHGEF2	0.278612
LXR/RXR Activation	APOE,MYLIP,PLTP,HADH	0.279898
nNOS Signaling in Skeletal Muscle Cells	RYR1	0.285102
NAD biosynthesis II (from tryptophan)	QPRT	0.285102
Superpathway of Citrulline Metabolism	ASS1	0.285102
Methylglyoxal Degradation III	AKR1A1	0.285102
Ephrin A Signaling	PTPN11,EFNA1	0.287078
Integrin Signaling	CAPN5,WIPF1,RHOQ,RND3,RHOC,ARPC3	0.290402
Parkinson's Signaling	MAPK12	0.301301
TGF-Î² Signaling	SMAD3,BMPR2,MAPK12	0.302691
CTLA4 Signaling in Cytotoxic T Lymphocytes	B2M,PTPN11,PPP2R5E	0.308319
Tight Junction Signaling	CLDN11,ARHGEF2,CLDN7,PPP2R5E,PARD6A	0.310456
Crosstalk between Dendritic Cells and Natural Killer Cells	LTB,HLA-F,CAMK2G	0.314775
OX40 Signaling Pathway	B2M,HLA-F,MAPK12	0.314775
Adenosine Nucleotides Degradation II	ADA	0.316228
Primary Immunodeficiency Signaling	RFX5,ADA	0.31989
D-myo-inositol (1,4,5)-trisphosphate Degradation	IMPA2	0.331894
Cysteine Biosynthesis III (mammalia)	CTH	0.331894
Chronic Myeloid Leukemia Signaling	PTPN11,SMAD3,E2F2	0.338844
Ephrin Receptor Signaling	GNB1,WIPF1,PTPN11,ARPC3,EFNA1	0.341193
Role of CHK Proteins in Cell Cycle Checkpoint Control	PPP2R5E,E2F2	0.34435
Protein Kinase A Signaling	GNB1,PTPN11,SMAD3,KDELR3,ANAPC5,RYR1,PTPN12,EBI3,MPPE1,CAMK2G	0.345144
GADD45 Signaling	CCND3	0.346737
AMPK Signaling	PFKFB4,AK3,PPP2R5E,MAPK12	0.349945
Mouse Embryonic Stem Cell Pluripotency	PTPN11,BMPR2,MAPK12	0.350752
Phospholipases	PLA2G16,RARRES3	0.360579
Cardiomyocyte Differentiation via BMP Receptors	BMPR2	0.360579
Sertoli Cell-Sertoli Cell Junction Signaling	CLDN11,CLDN7,MAPK12,RAB8B,TUBB2B	0.363078
Antioxidant Action of Vitamin C	PLA2G16,RARRES3,MAPK12	0.363078
Synaptic Long Term Depression	PLA2G16,RARRES3,RYR1,PPP2R5E	0.384592
Polyamine Regulation in Colon Cancer	PSME1	0.389045
EIF2 Signaling	RPL22,EIF2B4,EIF3D,RPS9,EIF2AK2	0.389045
Paxillin Signaling	ARHGEF6,MAPK12,PTPN12	0.39355
GM-CSF Signaling	PTPN11,CAMK2G	0.399945
Glioblastoma Multiforme Signaling	RHOQ,RND3,RHOC,E2F2	0.404576
Antiproliferative Role of Somatostatin Receptor 2	GNB1,PTPN11	0.40738
ERK5 Signaling	PTPN11,MEF2D	0.40738
HGF Signaling	PTPN11,MAPK12,ELF1	0.41115
IL-22 Signaling	MAPK12	0.415911
Tumoricidal Function of Hepatic Natural Killer Cells	SRGN	0.415911
Role of JAK1, JAK2 and TYK2 in Interferon Signaling	IFNGR2	0.415911
Estrogen-mediated S-phase Entry	E2F2	0.415911
Superpathway of D-myo-inositol (1,4,5)-trisphosphate Metabolism	IMPA2	0.415911
Hypoxia Signaling in the Cardiovascular System	UBE2Q1,NQO1	0.422669
Colorectal Cancer Metastasis Signaling	GNB1,RHOQ,RND3,RHOC,SMAD3,MAPK12	0.423643
IL-17A Signaling in Gastric Cells	MAPK12	0.428549
Mitotic Roles of Polo-Like Kinase	ANAPC5,PPP2R5E	0.430527
Sphingosine-1-phosphate Signaling	RHOQ,RND3,RHOC	0.43451
GABA Receptor Signaling	UBB,ALDH9A1	0.438531
Type I Diabetes Mellitus Signaling	IFNGR2,HLA-F,MAPK12	0.440555
Lipid Antigen Presentation by CD1	B2M	0.44157
Antiproliferative Role of TOB in T Cell Signaling	SMAD3	0.44157
CCR5 Signaling in Macrophages	GNB1,MAPK12	0.452898
Agrin Interactions at Neuromuscular Junction	ARHGEF6,MAPK12	0.452898
IL-15 Production	PTK7	0.453942
Pyrimidine Ribonucleotides Interconversion	NUDT5	0.453942
Renal Cell Carcinoma Signaling	UBB,PTPN11	0.467735
Chemokine Signaling	MAPK12,CAMK2G	0.467735
Caveolar-mediated Endocytosis Signaling	B2M,RAB5A	0.475335
Pyrimidine Ribonucleotides De Novo Biosynthesis	NUDT5	0.477529
Superpathway of Cholesterol Biosynthesis	ACAT1	0.477529
Type II Diabetes Mellitus Signaling	MAPK12,ADIPOR2,NSMAF	0.480839
p38 MAPK Signaling	DDIT3,MEF2D,MAPK12	0.480839
STAT3 Pathway	BMPR2,MAPK12	0.481948
CD28 Signaling in T Helper Cells	PTPN11,ARPC3,MAPK12	0.486407
FLT3 Signaling in Hematopoietic Progenitor Cells	PTPN11,MAPK12	0.489779
4-1BB Signaling in T Lymphocytes	MAPK12	0.500035
Superpathway of Methionine Degradation	CTH	0.500035
BMP signaling pathway	BMPR2,MAPK12	0.503501
RhoA Signaling	RND3,SEPT3,ARPC3	0.508159
Cytotoxic T Lymphocyte-mediated Apoptosis of Target Cells	B2M	0.511682
Atherosclerosis Signaling	PLA2G16,APOE,RARRES3	0.514044
Acute Phase Response Signaling	RBP7,PTPN11,SERPINA3,MAPK12	0.516416
G Protein Signaling Mediated by Tubby	GNB1	0.522396
Regulation of IL-2 Expression in Activated and Anergic T Lymphocytes	SMAD3,MAPK12	0.524807
Mitochondrial Dysfunction	COX5A,APH1B,MAPK12,NDUFA2	0.526017
Ceramide Signaling	PPP2R5E,NSMAF	0.530884
Inhibition of Angiogenesis by TSP1	MAPK12	0.533335
FXR/RXR Activation	APOE,PLTP,MAPK12	0.535797
Role of Pattern Recognition Receptors in Recognition of Bacteria and Viruses	IFIH1,EIF2AK2,MAPK12	0.535797
IL-17A Signaling in Fibroblasts	MAPK12	0.54325
Role of JAK2 in Hormone-like Cytokine Signaling	PTPN11	0.54325
RAR Activation	DHRS3,RBP7,SMAD3,MAPK12	0.548277
Granulocyte Adhesion and Diapedesis	CD99,CLDN11,THY1,CLDN7	0.55335
Xenobiotic Metabolism Signaling	NQO1,PPP2R5E,MAPK12,ALDH9A1,ALDH7A1,CAMK2G	0.555904
Melanocyte Development and Pigmentation Signaling	PTPN11,MC1R	0.557186
PPARÎ±/RXRÎ± Activation	ACAA1,SMAD3,BMPR2,ADIPOR2	0.561048
Role of NFAT in Cardiac Hypertrophy	GNB1,MEF2D,MAPK12,CAMK2G	0.561048
FGF Signaling	PTPN11,MAPK12	0.563638
Cardiac Î²-adrenergic Signaling	GNB1,PPP2R5E,MPPE1	0.566239
Allograft Rejection Signaling	B2M,HLA-F	0.570164
Insulin Receptor Signaling	EIF2B4,RHOQ,PTPN11	0.571479
April Mediated Signaling	MAPK12	0.572796
FAK Signaling	CAPN5,ARHGEF6	0.576766
IL-12 Signaling and Production in Macrophages	APOE,RAB7A,MAPK12	0.576766
Netrin Signaling	RYR1	0.582103
G Beta Gamma Signaling	GNB1,ARHGEF6	0.583445
UVA-Induced MAPK Signaling	PARP12,MAPK12	0.583445
PAK Signaling	ARHGEF6,MAPK12	0.588844
Role of PKR in Interferon Induction and Antiviral Response	EIF2AK2	0.591562
B Cell Activating Factor Signaling	MAPK12	0.591562
MIF Regulation of Innate Immunity	MAPK12	0.601174
FcÎ³RIIB Signaling in B Lymphocytes	MAPK12	0.601174
UVC-Induced MAPK Signaling	MAPK12	0.609537
Role of RIG1-like Receptors in Antiviral Innate Immunity	IFIH1	0.635331

## Sheet: Cluster4
Commonly up-regulated- Cluster4
Canonical Pathways
Ingenuity Canonical Pathways	Molecules	pvalue
Death Receptor Signaling	NFKBIE,TNFRSF10B,PARP4,ZC3HAV1,PARP3,NFKB1,FADD,TANK,IKBKG,RIPK1,NFKBIA,ACTA2,TNFSF15,CFLAR,TNFRSF1B,PARP14	0.0001
EIF2 Signaling	RPL11,EIF2AK4,RPL4,RPL27A,EIF3H,GRB2,RRAS,RPS2,RPL39,RPS10,RPS19,EIF4G3,RPL7L1,AGO2,RPS12,RPS27A,RPS15A,RPS25,PIK3R2,AGO1,RPL41,RPS24,RPL38	0.00072
Methylmalonyl Pathway	PCCA,PCCB,MUT	0.00081
iNOS Signaling	IKBKG,NFKBIA,NFKBIE,TYK2,CREBBP,IFNGR1,NFKB1,IRF1,IRAK2	0.001
Interferon Signaling	MX1,TYK2,IFNGR1,STAT2,PSMB8,TAP1,IFITM2,IRF1	0.0011
Prostate Cancer Signaling	GRB2,RRAS,NFKBIE,CREBBP,ABL1,NFKB1,SIN3A,NFKBIA,CREB1,CDKN1A,ATF4,PIK3R2,GSTP1	0.0011
Activation of IRF by Cytosolic Pattern Recognition Receptors	TANK,FADD,IKBKG,RIPK1,NFKBIA,NFKBIE,CREBBP,STAT2,PIN1,NFKB1,ISG15	0.0013
Estrogen Receptor Signaling	POLR2F,GRB2,RRAS,MED1,CREBBP,RBFOX2,ERCC2,NCOA3,POLR2G,TAF6L,PCK2,TRRAP,MED10,NCOA1,POLR2H,MED16,TAF15	0.0015
2-oxobutanoate Degradation I	PCCA,PCCB,MUT	0.0019
PDGF Signaling	MYC,GRB2,RRAS,PLCG2,CRKL,SPHK2,TYK2,SRF,ABL1,INPPL1,PIK3R2,RASA1	0.002
TNFR1 Signaling	TANK,MAP4K2,FADD,IKBKG,RIPK1,NFKBIA,NFKBIE,PAK2,NFKB1	0.0022
ATM Signaling	RAD51,BRAT1,NFKBIA,GADD45A,CREB1,CDKN1A,CREBBP,ABL1,ATF4,TLK1	0.0025
Caveolar-mediated Endocytosis Signaling	ITGB2,FLOT2,ITSN1,ACTA2,FLNC,COPA,HLA-B,ABL1,ITGA5,COPB2,ITGB5	0.0035
Chronic Myeloid Leukemia Signaling	MYC,HDAC6,E2F6,IKBKG,RRAS,GRB2,CRKL,CDKN1A,ABL1,CDK6,PIK3R2,NFKB1,SIN3A	0.0035
Cardiolipin Biosynthesis II	PTPMT1,PGS1	0.0036
NF-ÎºB Activation by Viruses	ITGB2,IKBKG,RIPK1,NFKBIA,RRAS,NFKBIE,ITGA5,PIK3R2,NFKB1,ITGB5,TNFRSF14	0.004
Chondroitin Sulfate Biosynthesis	B4GALT7,XYLT2,SULT1A1,CHSY1,CHST3,CHST12,NDST2,CHST13,CHST15	0.0045
Role of RIG1-like Receptors in Antiviral Innate Immunity	TANK,FADD,IKBKG,RIPK1,NFKBIA,NFKBIE,CREBBP,NFKB1	0.0048
Hypoxia Signaling in the Cardiovascular System	NFKBIA,UBE2H,UBE2M,NFKBIE,CREB1,CREBBP,CSNK1D,ATF4,VHL,UBE2J2	0.0051
Angiopoietin Signaling	IKBKG,TNIP1,NFKBIA,GRB2,RRAS,NFKBIE,PAK2,PIK3R2,NFKB1,RASA1	0.0056
Dermatan Sulfate Biosynthesis	B4GALT7,XYLT2,SULT1A1,CHSY1,CHST3,CHST12,NDST2,CHST13,CHST15	0.00575
TNFR2 Signaling	TANK,IKBKG,NFKBIA,NFKBIE,TNFRSF1B,NFKB1	0.00661
Glucocorticoid Receptor Signaling	POLR2F,GRB2,RRAS,MED1,NFKBIE,CREBBP,GTF2E2,CEBPB,CCL5,ERCC2,HSPA5,NFKB1,NCOA3,POLR2G,TAF6L,IKBKG,NFAT5,NFKBIA,PCK2,DUSP1,CDKN1A,CREB1,NCOA1,POLR2H,PIK3R2,TAF15	0.00776
tRNA Charging	CARS,YARS,AARS2,AARS,SARS,FARSB,EPRS	0.00776
Superpathway of Methionine Degradation	CBS/LOC102724560,PCCA,MGMT,GOT1,PCCB,MUT	0.00933
Small Cell Lung Cancer Signaling	MYC,IKBKG,NFKBIA,NFKBIE,CDK6,ABL1,PIK3R2,RXRB,NFKB1,SIN3A	0.00955
p38 MAPK Signaling	FADD,MYC,IL18,PLA2G2D,MAPKAPK3,DUSP1,PLA2G4B,CREB1,CREBBP,SRF,ATF4,MKNK2,TNFRSF1B,IRAK2	0.0102
PPAR Signaling	IKBKG,IL18,NFKBIA,GRB2,RRAS,MED1,NFKBIE,CREBBP,NCOA1,TNFRSF1B,NFKB1,AIP	0.0102
Superpathway of D-myo-inositol (1,4,5)-trisphosphate Metabolism	INPP1,SEC16A,INPPL1,ITPKA,PMPCA	0.0126
Circadian Rhythm Signaling	CSNK1E,GRIN3B,CREB1,CREBBP,CSNK1D,ATF4	0.0126
Retinoic acid Mediated Apoptosis Signaling	FADD,PARP4,TNFRSF10B,ZC3HAV1,PARP3,CFLAR,RXRB,IRF1,PARP14	0.0138
Regulation of eIF4 and p70S6K Signaling	EIF3H,GRB2,RRAS,RPS2,RPS10,RPS19,AGO2,ITGA5,EIF4G3,RPS12,RPS27A,RPS25,RPS15A,PIK3R2,AGO1,RPS24	0.0141
TWEAK Signaling	FADD,IKBKG,RIPK1,NFKBIA,NFKBIE,NFKB1	0.0145
Non-Small Cell Lung Cancer Signaling	STK4,GRB2,RRAS,ITPR3,CDK6,ABL1,PIK3R2,RXRB,SIN3A	0.0151
ILK Signaling	MYL6,MUC1,CREBBP,VEGFB,MYL6B,NFKB1,MYC,NCK2,ITGB2,TGFB1I1,ACTA2,FLNC,LIMS1,CREB1,ATF4,PIK3R2,TMSB10/TMSB4X,FNBP1,ITGB5	0.0162
IL-17A Signaling in Fibroblasts	IKBKG,TRAF3IP2,NFKBIA,NFKBIE,CEBPB,NFKB1	0.0166
ERK/MAPK Signaling	RAPGEF1,GRB2,RRAS,CRKL,CREBBP,SRF,ITGA5,MKNK2,MYC,ELF4,PLA2G2D,ARAF,DUSP1,PLCG2,CREB1,PLA2G4B,PAK2,ATF4,PIK3R2	0.017
Virus Entry via Endocytic Pathways	ITGB2,ITSN1,ACTA2,RRAS,FLNC,PLCG2,HLA-B,ABL1,ITGA5,PIK3R2,ITGB5	0.0174
Chondroitin Sulfate Biosynthesis (Late Stages)	SULT1A1,CHSY1,CHST3,CHST12,NDST2,CHST13,CHST15	0.0186
Heparan Sulfate Biosynthesis	B4GALT7,XYLT2,SULT1A1,CHST3,CHST12,NDST2,CHST13,CHST15	0.0195
Creatine-phosphate Biosynthesis	CKB,CKMT1A/CKMT1B	0.02
Spermine and Spermidine Degradation I	SAT1,PAOX	0.02
D-myo-inositol (1,4,5)-trisphosphate Degradation	INPP1,SEC16A,INPPL1,PMPCA	0.02
Hereditary Breast Cancer Signaling	HDAC6,RAD51,POLR2G,POLR2F,C17orf70,GADD45A,RRAS,WEE1,CDKN1A,CREBBP,CDK6,POLR2H,PIK3R2	0.0204
PI3K Signaling in B Lymphocytes	CD81,RRAS,NFKBIE,ABL1,NFKB1,IKBKG,NFKBIA,NFAT5,PLCG2,CREB1,ITPR3,ATF4,PLEKHA1,PIK3R2	0.0214
Antigen Presentation Pathway	PSMB9,HLA-B,PSMB8,PSMB6,TAP1,HLA-E	0.0214
Tight Junction Signaling	MYL6,CLDN15,RAB13,PVRL3,CPSF1,CTNNA1,YBX3,MYL6B,NFKB1,CPSF4,CLDN23,CLDN12,ACTA2,JAM3,STX16,TNFRSF1B,NAPB	0.0229
1D-myo-inositol Hexakisphosphate Biosynthesis II (Mammalian)	SEC16A,INPPL1,ITPKA,PMPCA	0.024
D-myo-inositol (1,3,4)-trisphosphate Biosynthesis	SEC16A,INPPL1,ITPKA,PMPCA	0.024
Pancreatic Adenocarcinoma Signaling	RAD51,E2F6,PLD3,GRB2,CDKN1A,TYK2,ABL1,VEGFB,PIK3R2,NFKB1,NOTCH1,SIN3A	0.0251
PEDF Signaling	ROCK2,IKBKG,NFKBIA,RRAS,NFKBIE,SRF,PIK3R2,CFLAR,NFKB1	0.0257
Induction of Apoptosis by HIV1	FADD,IKBKG,RIPK1,NFKBIA,NFKBIE,SLC25A10,TNFRSF1B,NFKB1	0.0263
NGF Signaling	ROCK2,MAP3K12,IKBKG,MAP3K6,GRB2,RRAS,PLCG2,CREB1,CREBBP,ATF4,PIK3R2,NFKB1	0.0263
Role of BRCA1 in DNA Damage Response	RAD51,E2F6,FAM175A,C17orf70,GADD45A,CDKN1A,PLK1,UIMC1	0.0288
Assembly of RNA Polymerase II Complex	POLR2G,TAF6L,POLR2F,POLR2H,GTF2E2,ERCC2,TAF15	0.0288
Role of PKR in Interferon Induction and Antiviral Response	FADD,IKBKG,NFKBIA,NFKBIE,NFKB1,IRF1	0.0309
NF-ÎºB Signaling	AZI2,RRAS,NFKBIE,CREBBP,NFKB1,FADD,TANK,FGFR3,IKBKG,IL18,TNIP1,RIPK1,NFKBIA,ARAF,PLCG2,PIK3R2,TNFRSF1B	0.0309
Fatty Acid Î²-oxidation I	ECHS1,SLC27A3,IVD,ACAA2,ECI1	0.0316
Tetrahydrofolate Salvage from 5,10-methenyltetrahydrofolate	MTHFD1L,MTHFD2	0.0316
Serine Biosynthesis	PHGDH,UBAC2	0.0316
Ephrin Receptor Signaling	RAPGEF1,GRIN3B,ARPC1B,ITSN1,GRB2,RRAS,CRKL,CREBBP,ABL1,ITGA5,VEGFB,NCK2,ROCK2,CREB1,PAK2,ATF4,RASA1	0.0324
PI3K/AKT Signaling	IKBKG,NFKBIA,LIMS1,RRAS,GRB2,NFKBIE,CDKN1A,TYK2,GDF15,ITGA5,INPPL1,PIK3R2,NFKB1	0.0331
Integrin Signaling	RAPGEF1,ARPC1B,ARF1,GRB2,RRAS,CRKL,ABL1,ITGA5,NCK2,ITGB2,ACTA2,LIMS1,PLCG2,CAPN1,PAK2,PIK3R2,TSPAN4,FNBP1,ITGB5	0.0347
Cell Cycle: G1/S Checkpoint Regulation	HDAC6,RPL11,MYC,E2F6,CDKN1A,CDK6,ABL1,SIN3A	0.0363
Neuregulin Signaling	MYC,ADAM17,PICK1,GRB2,RRAS,PLCG2,CRKL,ITGA5,ERRFI1,PIK3R2	0.0372
Guanosine Nucleotides Degradation III	NT5C3B,NT5C2,NT5C	0.0389
Polyamine Regulation in Colon Cancer	MYC,SAT1,PSME2,OAZ2	0.0398
Dermatan Sulfate Biosynthesis (Late Stages)	SULT1A1,CHST3,CHST12,NDST2,CHST13,CHST15	0.0417
MIF-mediated Glucocorticoid Regulation	NFKBIA,PLA2G2D,NFKBIE,PLA2G4B,NFKB1	0.0447
GDP-mannose Biosynthesis	PMM1,PMM2	0.0457
Urate Biosynthesis/Inosine 5'-phosphate Degradation	NT5C3B,NT5C2,NT5C	0.0479
Colanic Acid Building Blocks Biosynthesis	GMDS,PMM1,PMM2	0.0479
Actin Nucleation by ARP-WASP Complex	ROCK2,NCK2,ARPC1B,GRB2,RRAS,ITGA5,FNBP1	0.049
IL-10 Signaling	IKBKG,IL18,NFKBIA,NFKBIE,TYK2,IL10RB,BLVRB,NFKB1	0.0501
HGF Signaling	MAP3K12,RAPGEF1,ELF4,MAP3K6,GRB2,RRAS,PLCG2,CRKL,CDKN1A,ITGA5,PIK3R2	0.0501
Phospholipase C Signaling	PLD3,MYL6,GRB2,RRAS,CREBBP,ADCY3,ITGA5,MYL6B,NFKB1,HDAC6,MARCKS,ARHGEF19,NFAT5,AHNAK,PLA2G2D,PLCG2,PLA2G4B,CREB1,ITPR3,ATF4,FNBP1	0.0513
Leukocyte Extravasation Signaling	SPN,MYL6,CLDN15,CRKL,ABL1,CTNNA1,ARHGAP4,ITGA5,ROCK2,ITGB2,CLDN23,CLDN12,ACTA2,RAP1GAP,JAM3,PLCG2,SIPA1,PIK3R2	0.0513
Role of JAK1, JAK2 and TYK2 in Interferon Signaling	TYK2,IFNGR1,STAT2,NFKB1	0.0525
SAPK/JNK Signaling	MAP4K2,FADD,MAP3K12,RIPK1,GADD45A,GRB2,RRAS,CRKL,ZAK,PIK3R2	0.055
Protein Ubiquitination Pathway	PSMB9,UBE2M,DNAJC27,USP36,HLA-B,USP11,PSME2,CDC23,PSMB8,PSMB6,HSPA5,TAP1,PAN2,PSMB7,DNAJC28,ANAPC4,UBE2H,USP42,CRYAA/LOC102724652,USP49,VHL,UBE2J2	0.055
Nucleotide Excision Repair Pathway	POLR2G,POLR2F,POLR2H,ERCC2,RPA2	0.0562
Thio-molybdenum Cofactor Biosynthesis	MOCOS	0.0603
Asparagine Biosynthesis I	ASNS	0.0603
Superpathway of Serine and Glycine Biosynthesis I	PHGDH,UBAC2	0.0617
Glycoaminoglycan-protein Linkage Region Biosynthesis	B4GALT7,XYLT2	0.0617
RhoA Signaling	ROCK2,PLXNA1,RAPGEF2,ARPC1B,LPAR2,MYL6,ACTA2,RTKN,ARHGAP4,PIP4K2B,MYL6B,SEPT2	0.0617
B Cell Receptor Signaling	MAP3K6,GRB2,RRAS,NFKBIE,CREBBP,ABL1,INPPL1,NFKB1,MAP3K12,IKBKG,NFKBIA,NFAT5,PLCG2,CREB1,ATF4,PIK3R2	0.0631
Antioxidant Action of Vitamin C	IKBKG,PLD3,NFKBIA,PLA2G2D,PLCG2,NFKBIE,PLA2G4B,NXN,GSTO2,NFKB1	0.0646
Type I Diabetes Mellitus Signaling	FADD,IKBKG,RIPK1,NFKBIA,NFKBIE,HLA-B,IFNGR1,TNFRSF1B,NFKB1,IRF1,HLA-E	0.0661
JAK/Stat Signaling	GRB2,RRAS,CDKN1A,TYK2,STAT2,CEBPB,PIK3R2,NFKB1	0.0661
Superpathway of Inositol Phosphate Compounds	MTMR9,SEC16A,NUDT9,PPFIBP2,PIP4K2B,NT5C,INPPL1,NUDT2,STYXL1,ITPKA,PTPRF,DUSP1,PLCG2,PIK3R2,RASA1,PMPCA,SIRPA	0.0676
NAD Salvage Pathway II	NT5C3B,ACP2,NT5C2,NT5C	0.0676
LPS-stimulated MAPK Signaling	IKBKG,NFKBIA,RRAS,NFKBIE,CREB1,SRF,PIK3R2,NFKB1	0.0708
Prolactin Signaling	MYC,GRB2,RRAS,PLCG2,CREBBP,CEBPB,PIK3R2,IRF1	0.0708
Cell Cycle: G2/M DNA Damage Checkpoint Regulation	GADD45A,WEE1,PTPMT1,CDKN1A,ABL1,PLK1	0.0708
Production of Nitric Oxide and Reactive Oxygen Species in Macrophages	MAP3K6,NFKBIE,CREBBP,TYK2,IFNGR1,NFKB1,IRF1,MAP3K12,IKBKG,NFKBIA,PLCG2,APOC1,PIK3R2,TNFRSF1B,FNBP1,SIRPA	0.0741
April Mediated Signaling	IKBKG,NFAT5,NFKBIA,NFKBIE,NFKB1	0.0741
Estrogen-Dependent Breast Cancer Signaling	RRAS,CREB1,CREBBP,HSD17B7,ATF4,PIK3R2,NFKB1	0.0759
Heparan Sulfate Biosynthesis (Late Stages)	SULT1A1,CHST3,CHST12,NDST2,CHST13,CHST15	0.0776
Aryl Hydrocarbon Receptor Signaling	NFIC,MED1,CDK6,NFKB1,NCOA3,AIP,MYC,CDKN1A,GSTO2,RXRB,GSTP1,AHR,MCM7	0.0776
Adenosine Nucleotides Degradation II	NT5C3B,NT5C2,NT5C	0.0776
Histidine Degradation III	MTHFD1L,MTHFD2	0.0794
Paxillin Signaling	NCK2,ITGB2,ACTA2,GRB2,RRAS,ARF1,PAK2,ITGA5,PIK3R2,ITGB5	0.0851
IL-17A Signaling in Airway Cells	IKBKG,TRAF3IP2,NFKBIA,NFKBIE,TYK2,PIK3R2,NFKB1	0.0871
Pyridoxal 5'-phosphate Salvage Pathway	PDXK,ARAF,MAP3K6,PAK2,CSNK1D,CDK6,PLK1	0.0871
3-phosphoinositide Degradation	MTMR9,NUDT9,PPFIBP2,PTPMT1,MTMR14,INPPL1,NT5C,NUDT2,STYXL1,PTPRF,DUSP1,RASA1,SIRPA	0.0871
IL-6 Signaling	IKBKG,IL18,NFKBIA,GRB2,RRAS,NFKBIE,SRF,CEBPB,PIK3R2,TNFRSF1B,NFKB1	0.0871
B Cell Activating Factor Signaling	IKBKG,NFAT5,NFKBIA,NFKBIE,NFKB1	0.0891
CD27 Signaling in Lymphocytes	MAP3K12,IKBKG,NFKBIA,MAP3K6,NFKBIE,NFKB1	0.0891
GÎ±12/13 Signaling	ROCK2,IKBKG,NFKBIA,LPAR2,MYL6,RRAS,NFKBIE,MYL6B,PIK3R2,NFKB1,RASA1	0.0912
VDR/RXR Activation	GADD45A,MED1,CDKN1A,NCOA1,CEBPB,CCL5,RXRB,NCOA3	0.0955
Semaphorin Signaling in Neurons	ROCK2,DPYSL2,PLXNA1,DPYSL4,PAK2,FNBP1	0.0955
PKCÎ¸ Signaling in T Lymphocytes	MAP3K12,IKBKG,NFAT5,NFKBIA,MAP3K6,GRB2,RRAS,PLCG2,NFKBIE,PIK3R2,NFKB1	0.0955
MIF Regulation of Innate Immunity	NFKBIA,PLA2G2D,NFKBIE,PLA2G4B,NFKB1	0.0977
Heme Biosynthesis II	PPOX,UROS	0.0977
Folate Transformations I	MTHFD1L,MTHFD2	0.0977
mTOR Signaling	PLD3,EIF3H,DDIT4,RRAS,RPS2,RPS10,RPS19,EIF4G3,VEGFB,RPS12,RPS27A,RPS15A,RPS25,PIK3R2,FNBP1,RPS24	0.1
Regulation of IL-2 Expression in Activated and Anergic T Lymphocytes	IKBKG,NFAT5,NFKBIA,GRB2,RRAS,PLCG2,NFKBIE,NFKB1	0.1
Erythropoietin Signaling	NFKBIA,GRB2,RRAS,PLCG2,NFKBIE,PIK3R2,NFKB1	0.105
GDNF Family Ligand-Receptor Interactions	GRB2,RRAS,PLCG2,CREB1,ITPR3,PIK3R2,RASA1	0.112
Macropinocytosis Signaling	ITGB2,RRAS,PLCG2,ANKFY1,ITGA5,PIK3R2,ITGB5	0.112
4-1BB Signaling in T Lymphocytes	IKBKG,NFKBIA,NFKBIE,NFKB1	0.112
Purine Nucleotides Degradation II (Aerobic)	NT5C3B,NT5C2,NT5C	0.115
Glioma Signaling	E2F6,GRB2,RRAS,PLCG2,CDKN1A,CDK6,ABL1,PIK3R2,SIN3A	0.116
L-DOPA Degradation	COMT	0.116
Alanine Degradation III	GPT2	0.116
Flavin Biosynthesis IV (Mammalian)	FLAD1	0.116
Alanine Biosynthesis II	GPT2	0.116
L-cysteine Degradation III	GOT1	0.116
Glycine Degradation (Creatine Biosynthesis)	GAMT	0.116
Cysteine Biosynthesis/Homocysteine Degradation	CBS/LOC102724560	0.116
GDP-L-fucose Biosynthesis I (from GDP-D-mannose)	GMDS	0.116
Dolichyl-diphosphooligosaccharide Biosynthesis	ALG3,DPAGT1	0.117
Oxidative Phosphorylation	NDUFS8,NDUFS7,COX10,NDUFB5,CYC1,NDUFB6,NDUFB8,ATP5G2,NDUFB2,COX15	0.118
Role of IL-17F in Allergic Inflammatory Airway Diseases	TRAF3IP2,CREB1,CREBBP,ATF4,NFKB1	0.122
Role of Macrophages, Fibroblasts and Endothelial Cells in Rheumatoid Arthritis	RRAS,NFKBIE,CREBBP,VEGFB,FZD9,CCL5,CEBPB,NFKB1,MYC,ROCK2,IL18,IKBKG,TRAF3IP2,NFAT5,RIPK1,NFKBIA,DKK3,PLCG2,CREB1,ATF4,PIK3R2,TNFRSF1B,IRAK2	0.129
Melanocyte Development and Pigmentation Signaling	GRB2,RRAS,PLCG2,CREB1,ADCY3,CREBBP,ATF4,PIK3R2	0.13
Renal Cell Carcinoma Signaling	RAPGEF1,GRB2,RRAS,CREBBP,PAK2,PIK3R2,VHL	0.132
Telomerase Signaling	HDAC6,MYC,ELF4,GRB2,RRAS,CDKN1A,ABL1,TINF2,PIK3R2	0.139
Huntington's Disease Signaling	POLR2F,RCOR3,GRB2,CREBBP,PSME2,RCOR2,HSPA5,SIN3A,POLR2G,HDAC6,CAPN1,CREB1,ATF4,POLR2H,STX16,PIK3R2,RASA1,NAPB	0.15
FAK Signaling	ACTA2,GRB2,RRAS,PLCG2,CAPN1,PAK2,ITGA5,PIK3R2	0.15
GNRH Signaling	MAP3K12,MAP3K6,GRB2,RRAS,CREB1,ITPR3,ADCY3,CREBBP,PAK2,ATF4,NFKB1	0.151
Molecular Mechanisms of Cancer	RAPGEF1,NFKBIE,ABL1,CTNNA1,NFKB1,MYC,ARHGEF19,E2F6,NFKBIA,PIK3R2,RASA1,RRAS,GRB2,TYK2,ADCY3,CREBBP,CDK6,SMAD6,ITGA5,FZD9,SIN3A,FADD,CDKN1A,PAK2,CFLAR,NOTCH1,FNBP1	0.152
FLT3 Signaling in Hematopoietic Progenitor Cells	GRB2,RRAS,CREB1,CREBBP,ATF4,STAT2,PIK3R2	0.154
Cleavage and Polyadenylation of Pre-mRNA	CPSF1,CPSF4	0.159
PAK Signaling	NCK2,MYL6,GRB2,RRAS,PAK2,ITGA5,MYL6B,PIK3R2	0.164
Apoptosis Signaling	IKBKG,NFKBIA,RRAS,PLCG2,NFKBIE,CAPN1,TNFRSF1B,NFKB1	0.164
Methylglyoxal Degradation I	HAGH	0.169
Coenzyme A Biosynthesis	COASY	0.169
Ascorbate Recycling (Cytosolic)	GSTO2	0.169
Glutathione Redox Reactions II	TXNDC12	0.169
Inosine-5'-phosphate Biosynthesis II	ADSL	0.169
Glutamate Degradation II	GOT1	0.169
L-serine Degradation	SDSL	0.169
Fatty Acid Î²-oxidation III (Unsaturated, Odd Number)	ECI1	0.169
Aspartate Biosynthesis	GOT1	0.169
HER-2 Signaling in Breast Cancer	ITGB2,GRB2,RRAS,CDKN1A,CDK6,PIK3R2,ITGB5	0.17
VEGF Family Ligand-Receptor Interactions	PLA2G2D,GRB2,RRAS,PLCG2,PLA2G4B,VEGFB,PIK3R2	0.17
BMP signaling pathway	GRB2,RRAS,CREB1,CREBBP,SMAD6,HOXC9,NFKB1	0.17
PTEN Signaling	FGFR3,MAST2,IKBKG,GRB2,RRAS,CDKN1A,ITGA5,INPPL1,PIK3R2,NFKB1	0.17
Estrogen-mediated S-phase Entry	MYC,E2F6,CDKN1A	0.171
ERK5 Signaling	MYC,RRAS,CREB1,CREBBP,ATF4,WNK1	0.175
Regulation of Actin-based Motility by Rho	ARPC1B,MYL6,ACTA2,PAK2,PIP4K2B,ITGA5,MYL6B,FNBP1	0.179
Cyclins and Cell Cycle Regulation	HDAC6,E2F6,WEE1,CDKN1A,CDK6,ABL1,SIN3A	0.186
PPARÎ±/RXRÎ± Activation	GRB2,RRAS,MED1,NFKBIE,CREBBP,ADCY3,NFKB1,NCOA3,ACVR1B,AIP,IKBKG,NFKBIA,PLCG2,ITGB5	0.187
Dendritic Cell Maturation	LEP,NFKBIE,HLA-B,CREBBP,NFKB1,IKBKG,IL18,NFKBIA,PLCG2,CREB1,ATF4,STAT2,PIK3R2,TNFRSF1B	0.187
Sertoli Cell-Sertoli Cell Junction Signaling	CLDN15,MAP3K6,RRAS,PVRL3,CTNNA1,ITGA5,YBX3,MAP3K12,TJAP1,CLDN23,ACTA2,CLDN12,JAM3,ZAK	0.187
CD40 Signaling	TANK,IKBKG,NFKBIA,NFKBIE,PIK3R2,NFKB1	0.193
Xenobiotic Metabolism Signaling	MAP3K6,RRAS,MED1,MGMT,CREBBP,CHST12,NFKB1,CHST15,AIP,MAP3K12,ANKRA2,SULT1A1,NCOA1,CHST3,PIK3R2,NDST2,GSTO2,CHST13,GSTP1,AHR	0.198
iCOS-iCOSL Signaling in T Helper Cells	IKBKG,NFAT5,NFKBIA,GRB2,NFKBIE,ITPR3,PIK3R2,PLEKHA1,NFKB1	0.199
Endometrial Cancer Signaling	MYC,GRB2,RRAS,CTNNA1,PIK3R2	0.2
Salvage Pathways of Pyrimidine Ribonucleotides	AK1,ARAF,MAP3K6,UPP1,PAK2,CSNK1D,CDK6,PLK1	0.201
Mitotic Roles of Polo-Like Kinase	ANAPC4,WEE1,CAPN1,PLK1,CDC23,CDC16	0.203
Role of PI3K/AKT Signaling in the Pathogenesis of Influenza	NFKBIA,CRKL,NFKBIE,PIK3R2,CCL5,NFKB1	0.203
DNA Double-Strand Break Repair by Homologous Recombination	RAD51,ABL1	0.203
Phenylalanine Degradation IV (Mammalian, via Side Chain)	GOT1,SLC27A3	0.203
Vitamin-C Transport	NXN,GSTO2	0.203
Renin-Angiotensin Signaling	GRB2,RRAS,PLCG2,ITPR3,ADCY3,PAK2,PIK3R2,CCL5,NFKB1	0.207
Neurotrophin/TRK Signaling	GRB2,RRAS,CREB1,CREBBP,ATF4,PIK3R2	0.212
3-phosphoinositide Biosynthesis	MTMR9,DUSP1,NUDT9,PPFIBP2,PIP4K2B,NT5C,NUDT2,STYXL1,PIK3R2,RASA1,PTPRF,SIRPA	0.214
IL-15 Production	TYK2,NFKB1,IRF1	0.218
Cell Cycle Control of Chromosomal Replication	CDK6,MCM7,RPA2	0.218
Uracil Degradation II (Reductive)	DPYSL2	0.219
Heme Degradation	BLVRB	0.219
Branched-chain Î±-keto acid Dehydrogenase Complex	BCKDHA	0.219
Heme Biosynthesis from Uroporphyrinogen-III I	PPOX	0.219
Myo-inositol Biosynthesis	ISYNA1	0.219
Thymine Degradation	DPYSL2	0.219
Geranylgeranyldiphosphate Biosynthesis	COX10	0.219
L-cysteine Degradation I	GOT1	0.219
Androgen Signaling	POLR2G,TGFB1I1,POLR2F,CREBBP,NCOA1,POLR2H,GTF2E2,ERCC2,NFKB1	0.221
Lymphotoxin Î² Receptor Signaling	IKBKG,NFKBIA,CREBBP,PIK3R2,NFKB1	0.221
Role of IL-17A in Arthritis	NFKBIA,NFKBIE,PIK3R2,CCL5,NFKB1	0.221
D-myo-inositol (1,4,5,6)-Tetrakisphosphate Biosynthesis	MTMR9,DUSP1,NUDT9,PPFIBP2,NT5C,NUDT2,STYXL1,RASA1,PTPRF,SIRPA	0.224
D-myo-inositol (3,4,5,6)-tetrakisphosphate Biosynthesis	MTMR9,DUSP1,NUDT9,PPFIBP2,NT5C,NUDT2,STYXL1,RASA1,PTPRF,SIRPA	0.224
T Cell Receptor Signaling	IKBKG,NFAT5,NFKBIA,GRB2,RRAS,PIK3R2,NFKB1,RASA1	0.225
Chondroitin Sulfate Degradation (Metazoa)	MGEA5,GALNS	0.226
Mitochondrial Dysfunction	NDUFS8,PRDX5,NDUFS7,COX10,CYC1,NDUFB5,NDUFB6,ATP5G2,NDUFB8,BACE2,CYB5R3,NDUFB2,COX15	0.226
FcÎ³RIIB Signaling in B Lymphocytes	GRB2,RRAS,PLCG2,PIK3R2	0.23
Mechanisms of Viral Exit from Host Cells	SH3GL1,ACTA2,CHMP2A,VPS37C	0.23
D-myo-inositol-5-phosphate Metabolism	MTMR9,DUSP1,NUDT9,PLCG2,PPFIBP2,NT5C,NUDT2,STYXL1,RASA1,PTPRF,SIRPA	0.232
Thrombopoietin Signaling	MYC,GRB2,RRAS,PLCG2,PIK3R2	0.233
EGF Signaling	GRB2,ITPR3,SRF,PIK3R2,RASA1	0.244
FGF Signaling	FGFR3,GRB2,CRKL,CREB1,CREBBP,ATF4,PIK3R2	0.247
Extrinsic Prothrombin Activation Pathway	F12,TFPI	0.249
ErbB2-ErbB3 Signaling	MYC,GRB2,RRAS,TYK2,PIK3R2	0.255
Regulation of Cellular Mechanics by Calpain Protease	GRB2,RRAS,CAPN1,CDK6,ITGA5	0.255
Glioblastoma Multiforme Signaling	MYC,E2F6,GRB2,RRAS,PLCG2,CDKN1A,ITPR3,CDK6,FZD9,PIK3R2,FNBP1	0.26
Cardiac Hypertrophy Signaling	MAP3K6,MAPKAPK3,MYL6,GRB2,RRAS,CREBBP,ADCY3,SRF,MYL6B,ROCK2,MAP3K12,PLCG2,CREB1,PIK3R2,ADRA1B,FNBP1	0.264
Bladder Cancer Signaling	FGFR3,MYC,RRAS,CDKN1A,ABL1,VEGFB,SIN3A	0.266
Ceramide Biosynthesis	SPTLC1	0.266
Tetrapyrrole Biosynthesis II	UROS	0.266
Folate Polyglutamylation	MTHFD1L	0.266
Myc Mediated Apoptosis Signaling	FADD,MYC,GRB2,RRAS,PIK3R2	0.267
GÎ±q Signaling	ROCK2,IKBKG,PLD3,NFKBIA,PLCG2,NFKBIE,ITPR3,PIK3R2,NFKB1,FNBP1,ADRA1B	0.267
Calcium Signaling	HDAC6,GRIN3B,NFAT5,TRPC1,ACTA2,MYL6,ITPR3,CREB1,CREBBP,ATF4,MYL6B,CHRNA5,SLC8B1	0.271
Î³-linolenate Biosynthesis II (Animals)	SLC27A3,CYB5R3	0.272
Phosphatidylglycerol Biosynthesis II (Non-plastidic)	PTPMT1,PGS1	0.272
STAT3 Pathway	FGFR3,MYC,MAP3K12,RRAS,CDKN1A,TYK2	0.272
RANK Signaling in Osteoclasts	MAP3K12,IKBKG,NFKBIA,MAP3K6,NFKBIE,PIK3R2,NFKB1	0.275
UVA-Induced MAPK Signaling	RRAS,PLCG2,PARP4,ZC3HAV1,PARP3,PIK3R2,PARP14	0.275
CD28 Signaling in T Helper Cells	IKBKG,NFAT5,NFKBIA,ARPC1B,GRB2,NFKBIE,ITPR3,PIK3R2,NFKB1	0.276
NRF2-mediated Oxidative Stress Response	AKR7A2,ERP29,ACTA2,RRAS,CREBBP,CCT7,ATF4,DNAJA3,HERPUD1,PIK3R2,SQSTM1,GSTO2,GSTP1	0.284
P2Y Purigenic Receptor Signaling Pathway	MYC,RRAS,PLCG2,CREB1,ADCY3,CREBBP,ATF4,PIK3R2,NFKB1	0.284
Crosstalk between Dendritic Cells and Natural Killer Cells	IL18,MICB,ACTA2,HLA-B,TNFRSF1B,NFKB1,HLA-E	0.284
ErbB4 Signaling	ADAM17,GRB2,RRAS,PLCG2,PIK3R2	0.29
IL-12 Signaling and Production in Macrophages	IKBKG,IL18,ZNF668,NCOA1,APOC1,IFNGR1,CEBPB,PIK3R2,NFKB1,IRF1	0.291
Valine Degradation I	ECHS1,BCKDHA	0.294
Cysteine Biosynthesis III (mammalia)	CBS/LOC102724560,MGMT	0.294
MSP-RON Signaling Pathway	ITGB2,F12,ACTA2,PIK3R2	0.296
IL-8 Signaling	ROCK2,ITGB2,IKBKG,PLD3,ARAF,RRAS,PAK2,VEGFB,PIK3R2,NFKB1,FNBP1,ITGB5,IRAK2	0.304
VEGF Signaling	ROCK2,ACTA2,GRB2,RRAS,PLCG2,VEGFB,PIK3R2	0.304
IL-4 Signaling	NFAT5,GRB2,RRAS,TYK2,INPPL1,PIK3R2	0.304
Chondroitin and Dermatan Biosynthesis	CHSY1	0.31
Thioredoxin Pathway	NXN	0.31
Selenocysteine Biosynthesis II (Archaea and Eukaryotes)	SARS	0.31
Zymosterol Biosynthesis	HSD17B7	0.31
Wnt/Î²-catenin Signaling	CSNK1E,SOX4,MYC,DKK3,CREBBP,CSNK1D,FZD9,SOX8,KREMEN2,SOX18,PIN1,ACVR1B	0.315
Acute Myeloid Leukemia Signaling	MYC,ARAF,GRB2,RRAS,PIK3R2,NFKB1	0.315
GADD45 Signaling	GADD45A,CDKN1A	0.317
fMLP Signaling in Neutrophils	NFAT5,NFKBIA,ARPC1B,RRAS,NFKBIE,ITPR3,PIK3R2,NFKB1	0.321
Actin Cytoskeleton Signaling	ROCK2,ACTA2,MYL6,ARPC1B,RRAS,GRB2,CRKL,PAK2,ITGA5,PIP4K2B,MYL6B,PIK3R2,TMSB10/TMSB4X,SLC9A1,SSH1	0.322
Role of NFAT in Regulation of the Immune Response	CSNK1E,IKBKG,NFAT5,NFKBIA,GRB2,RRAS,PLCG2,NFKBIE,ITPR3,CSNK1D,PIK3R2,NFKB1	0.329
CREB Signaling in Neurons	POLR2G,POLR2F,GRB2,RRAS,PLCG2,CREB1,ITPR3,ADCY3,CREBBP,POLR2H,ATF4,PIK3R2	0.329
Oncostatin M Signaling	GRB2,RRAS,TYK2	0.334
Role of Wnt/GSK-3Î² Signaling in the Pathogenesis of Influenza	CSNK1E,SIAH1,CSNK1D,NCOA1,FZD9,NCOA3	0.337
Mouse Embryonic Stem Cell Pluripotency	MYC,GRB2,RRAS,TYK2,CREBBP,FZD9,PIK3R2	0.343
RhoGDI Signaling	ROCK2,ARHGEF19,ARPC1B,MYL6,ACTA2,CREBBP,PAK2,ARHGAP4,PIP4K2B,ITGA5,MYL6B,FNBP1	0.344
Agranulocyte Adhesion and Diapedesis	ITGB2,IL18,CLDN23,ACTA2,CLDN12,MYL6,CLDN15,JAM3,ITGA5,MYL6B,CCL5,CX3CL1,GLG1	0.345
Ceramide Signaling	RRAS,SPHK2,CERK,PIK3R2,TNFRSF1B,NFKB1	0.347
Tec Kinase Signaling	FADD,ACTA2,PLCG2,TYK2,PAK2,TNFRSF10B,ITGA5,STAT2,PIK3R2,NFKB1,FNBP1	0.349
NAD Biosynthesis from 2-amino-3-carboxymuconate Semialdehyde	ABL1	0.352
Acetyl-CoA Biosynthesis I (Pyruvate Dehydrogenase Complex)	PDHB	0.352
Aspartate Degradation II	GOT1	0.352
Thrombin Signaling	ROCK2,GATA5,MYL6,RRAS,GRB2,PLCG2,ITPR3,CREB1,ADCY3,MYL6B,PIK3R2,NFKB1,FNBP1	0.359
Endoplasmic Reticulum Stress Pathway	ATF4,HSPA5	0.361
IL-15 Signaling	RRAS,TYK2,PIK3R2,AXL,NFKB1	0.362
RAR Activation	TNIP1,MED1,DUSP1,ADCY3,CREBBP,NCOA1,SMAD6,PIK3R2,NR2F6,ERCC2,RXRB,NFKB1	0.366
Amyloid Processing	CSNK1E,CAPN1,CSNK1D,BACE2	0.366
Epithelial Adherens Junction Signaling	RAPGEF1,ARPC1B,MYL6,ACTA2,RRAS,PVRL3,CTNNA1,MYL6B,NOTCH1,ACVR1B	0.378
CNTF Signaling	GRB2,RRAS,TYK2,PIK3R2	0.38
Agrin Interactions at Neuromuscular Junction	ITGB2,ACTA2,RRAS,PAK2,ITGA5	0.399
Notch Signaling	ADAM17,NOTCH1,DTX2	0.401
TR/RXR Activation	MED1,NCOA1,PIK3R2,ME1,RXRB,NCOA3	0.401
Cholecystokinin/Gastrin-mediated Signaling	ROCK2,IL18,GRB2,RRAS,ITPR3,SRF,FNBP1	0.403
Type II Diabetes Mellitus Signaling	IKBKG,NFKBIA,NFKBIE,SLC27A3,CEBPB,PIK3R2,TNFRSF1B,NFKB1	0.404
ErbB Signaling	NCK2,GRB2,RRAS,PLCG2,PAK2,PIK3R2	0.412
Cdc42 Signaling	CDC42BPA,ARPC1B,EXOC4,MYL6,HLA-B,PAK2,ITGA5,MYL6B,RASA1,HLA-E,FNBP1L	0.419
Role of CHK Proteins in Cell Cycle Checkpoint Control	E2F6,CDKN1A,PLK1,TLK1	0.421
HIF1Î± Signaling	EGLN2,RRAS,CREBBP,NCOA1,VEGFB,PIK3R2,VHL	0.423
IL-3 Signaling	RAPGEF1,GRB2,RRAS,CRKL,PIK3R2	0.423
TGF-Î² Signaling	GRB2,RRAS,CREBBP,SMAD6,HOXC9,ACVR1B	0.423
IL-22 Signaling	TYK2,IL10RB	0.427
Tumoricidal Function of Hepatic Natural Killer Cells	M6PR,FADD	0.427
Dopamine Degradation	COMT,SULT1A1	0.427
Pathogenesis of Multiple Sclerosis	CCL5	0.427
Leucine Degradation I	IVD	0.427
Aldosterone Signaling in Epithelial Cells	DNAJC28,DUSP1,DNAJC27,PLCG2,ITPR3,PIP4K2B,CRYAA/LOC102724652,PIK3R2,HSPA5,SLC9A1	0.428
HMGB1 Signaling	IL18,RRAS,IFNGR1,PIK3R2,TNFRSF1B,NFKB1,KAT2A,FNBP1	0.432
Clathrin-mediated Endocytosis Signaling	SH3GL1,ITGB2,ARPC1B,ACTA2,GRB2,APOC1,ITGA5,RAB11A,VEGFB,PIK3R2,HGS,ITGB5	0.432
Rac Signaling	ARPC1B,RRAS,PAK2,PIP4K2B,ITGA5,PIK3R2,NFKB1	0.433
Signaling by Rho Family GTPases	ARPC1B,MYL6,PIP4K2B,ITGA5,MYL6B,NFKB1,SLC9A1,ROCK2,ARHGEF19,MAP3K12,ACTA2,PAK2,PIK3R2,FNBP1,SEPT2	0.433
Thyroid Cancer Signaling	MYC,RRAS,RXRB	0.434
Neuroprotective Role of THOP1 in Alzheimer's Disease	CREB1,HLA-B,HLA-E	0.434
Acute Phase Response Signaling	IKBKG,IL18,RIPK1,NFKBIA,GRB2,RRAS,NFKBIE,CEBPB,PIK3R2,TNFRSF1B,NFKB1	0.434
IL-17 Signaling	TRAF3IP2,RRAS,CEBPB,PIK3R2,NFKB1	0.435
LPS/IL-1 Mediated Inhibition of RXR Function	MGMT,CHST12,CHST15,IL18,SULT1A1,APOC1,CHST3,NCOA1,SLC27A3,NDST2,TNFRSF1B,CHST13,GSTO2,GSTP1	0.442
IL-17A Signaling in Gastric Cells	CCL5,NFKB1	0.447
Gluconeogenesis I	ENO3,ME1	0.447
Glioma Invasiveness Signaling	RRAS,PIK3R2,ITGB5,FNBP1	0.449
Phospholipases	PLD3,PLA2G2D,PLCG2,PLA2G4B	0.449
Systemic Lupus Erythematosus Signaling	RNU1-4,RNU1-3,SNRPN,IL18,RNVU1-18,NFAT5,RNU1-1,SNRPB,RRAS,GRB2,PLCG2,HLA-B,PIK3R2,HLA-E	0.455
Endothelin-1 Signaling	MYC,PLD3,PLA2G2D,ARAF,GRB2,RRAS,PLCG2,PLA2G4B,ITPR3,ADCY3,PIK3R2	0.457
Leptin Signaling in Obesity	LEP,GRB2,PLCG2,ADCY3,PIK3R2	0.458
Toll-like Receptor Signaling	IKBKG,IL18,NFKBIA,NFKB1,IRAK2	0.458
Atherosclerosis Signaling	ITGB2,IL18,PLA2G2D,PLA2G4B,APOC1,NFKB1,TNFRSF14,GLG1	0.458
Embryonic Stem Cell Differentiation into Cardiac Lineages	HOXB5	0.461
Glycine Betaine Degradation	SDSL	0.461
Melanoma Signaling	RRAS,CDKN1A,PIK3R2	0.465
IL-1 Signaling	IKBKG,NFKBIA,NFKBIE,ADCY3,NFKB1,IRAK2	0.466
G-Protein Coupled Receptor Signaling	IKBKG,NFKBIA,DUSP1,RAP1GAP,RRAS,GRB2,NFKBIE,CREB1,ADCY3,CREBBP,ATF4,PIK3R2,NFKB1,RASA1,ADRA1B,PDE6D	0.469
TREM1 Signaling	IL18,GRB2,PLCG2,ITGA5,NFKB1	0.47
eNOS Signaling	LPAR2,PLCG2,ITPR3,ADCY3,VEGFB,SLC7A1,PIK3R2,CHRNA5,HSPA5	0.472
Fc Epsilon RI Signaling	PLA2G2D,GRB2,RRAS,PLCG2,PLA2G4B,INPPL1,PIK3R2	0.482
FcÎ³ Receptor-mediated Phagocytosis in Macrophages and Monocytes	NCK2,PLD3,ARPC1B,ACTA2,RAB11A,PIK3R2	0.488
D-myo-inositol (1,4,5)-Trisphosphate Biosynthesis	PLCG2,PIP4K2B	0.488
Natural Killer Cell Signaling	GRB2,RRAS,PLCG2,PAK2,INPPL1,PIK3R2,LILRB1	0.491
Germ Cell-Sertoli Cell Junction Signaling	MAP3K12,MAP3K6,ACTA2,RRAS,PVRL3,PAK2,CTNNA1,LAMC3,PIK3R2,FNBP1	0.493
Purine Nucleotides De Novo Biosynthesis II	ADSL	0.493
Granulocyte Adhesion and Diapedesis	ITGB2,IL18,CLDN23,CLDN15,CLDN12,JAM3,ITGA5,CCL5,TNFRSF1B,CX3CL1,GLG1	0.495
Glutathione-mediated Detoxification	GSTO2,GSTP1	0.507
Corticotropin Releasing Hormone Signaling	PLCG2,UCN,CREB1,ITPR3,ADCY3,CREBBP,ATF4	0.511
Reelin Signaling in Neurons	ITGB2,CRKL,ITGA5,PIK3R2,PAFAH1B3	0.516
Hepatic Fibrosis / Hepatic Stellate Cell Activation	LEP,MYL6,ACTA2,KLF6,VEGFB,IFNGR1,TNFSF15,MYL6B,CCL5,TNFRSF1B,NFKB1,COL7A1	0.52
Axonal Guidance Signaling	DPYSL2,PLXNA1,KLC1,ADAM17,ARPC1B,ITSN1,MYL6,ADAM15,GRB2,RRAS,CRKL,ABL1,ITGA5,VEGFB,FZD9,MYL6B,SEMA4C,NCK2,ROCK2,NFAT5,SRGAP1,PLCG2,PAK2,PIK3R2,RASA1,RTN4R	0.521
Ubiquinol-10 Biosynthesis (Eukaryotic)	BCKDHA	0.524
Antiproliferative Role of Somatostatin Receptor 2	SSTR2,RRAS,CDKN1A,PIK3R2	0.527
IGF-1 Signaling	GRB2,RRAS,SRF,PIK3R2,CYR61,RASA1	0.528
p53 Signaling	GADD45A,MED1,CDKN1A,TNFRSF10B,CSNK1D,PIK3R2	0.538
nNOS Signaling in Neurons	GRIN3B,CAPN1,RASD1	0.541
Fatty Acid Activation	SLC27A3	0.552
Choline Biosynthesis III	PLD3	0.552
Cholesterol Biosynthesis I	HSD17B7	0.552
NAD Phosphorylation and Dephosphorylation	ACP2	0.552
Cholesterol Biosynthesis II (via 24,25-dihydrolanosterol)	HSD17B7	0.552
Cholesterol Biosynthesis III (via Desmosterol)	HSD17B7	0.552
Graft-versus-Host Disease Signaling	IL18,HLA-B,HLA-E	0.556
Neuropathic Pain Signaling In Dorsal Horn Neurons	GRIN3B,KCNQ2,PLCG2,CREB1,ITPR3,PIK3R2	0.558
Isoleucine Degradation I	ECHS1	0.579
Î³-glutamyl Cycle	OPLAH	0.579
Cytotoxic T Lymphocyte-mediated Apoptosis of Target Cells	FADD,HLA-B	0.579
G Protein Signaling Mediated by Tubby	PLCG2,ABL1	0.597
Telomere Extension by Telomerase	TINF2	0.604
nNOS Signaling in Skeletal Muscle Cells	SNTB2	0.604
NAD biosynthesis II (from tryptophan)	ABL1	0.604
Methylglyoxal Degradation III	AKR7A2	0.604
Mismatch Repair in Eukaryotes	MSH3	0.628
Dermatan Sulfate Degradation (Metazoa)	MGEA5	0.628
Methionine Degradation I (to Homocysteine)	MGMT	0.628

## Sheet: Cluster5
Down in ICG-001 only- Cluster5
Canonical Pathways
Ingenuity Canonical Pathways	Molecules	pvalue
Superpathway of Cholesterol Biosynthesis	FDPS,FDFT1,DHCR7,EBP,NSDHL,ACAT2,DHCR24,IDI1,MSMO1,LSS,HMGCR,HMGCS1,SC5D	7.9e-16
Cholesterol Biosynthesis I	FDFT1,EBP,NSDHL,DHCR7,DHCR24,MSMO1,LSS,SC5D	1e-11
Cholesterol Biosynthesis II (via 24,25-dihydrolanosterol)	FDFT1,EBP,NSDHL,DHCR7,DHCR24,MSMO1,LSS,SC5D	1e-11
Cholesterol Biosynthesis III (via Desmosterol)	FDFT1,EBP,NSDHL,DHCR7,DHCR24,MSMO1,LSS,SC5D	1e-11
Superpathway of Geranylgeranyldiphosphate Biosynthesis I (via Mevalonate)	FDPS,ACAT2,IDI1,HMGCR,HMGCS1	1.2e-05
TCA Cycle II (Eukaryotic)	SDHA,SUCLA2,SUCLG1,SDHC,ACO1	4.5e-05
Mevalonate Pathway I	ACAT2,IDI1,HMGCR,HMGCS1	8.5e-05
Mitochondrial Dysfunction	SDHA,UQCRFS1,NDUFA10,PSENEN,SDHC,VDAC3,UQCRC1,ACO1,AIFM1,NDUFS4	0.001
Aldosterone Signaling in Epithelial Cells	SCNN1A,HSP90B1,HSCB,MAPK3,DNAJB11,PLCH2,DNAJC30,DNAJA1,AHCY	0.0016
Gap Junction Signaling	DBN1,TUBB3,PPP3CB,CSNK1G2,MAPK3,PPP3R1,TUBG1,PLCH2,TUBB	0.0019
Zymosterol Biosynthesis	NSDHL,MSMO1	0.0045
Trans, trans-farnesyl Diphosphate Biosynthesis	FDPS,IDI1	0.0045
Role of BRCA1 in DNA Damage Response	RBL2,MDC1,STAT1,HLTF,MLH1	0.0046
14-3-3-mediated Signaling	TUBB3,TNFRSF1A,MAPK3,TUBG1,VIM,PLCH2,TUBB	0.005
Germ Cell-Sertoli Cell Junction Signaling	TUBB3,TNFRSF1A,MAPK3,RHOA,TUBG1,JUP,MAP3K4,TUBB	0.0079
Glycolysis I	PGK1,PFKM,ALDOC	0.00955
nNOS Signaling in Neurons	PPP3CB,CAPN11,PPP3R1,PFKM	0.00955
Ketogenesis	ACAT2,HMGCS1	0.0129
Dolichyl-diphosphooligosaccharide Biosynthesis	ALG6,DPM3	0.0129
Oxidative Phosphorylation	SDHA,UQCRFS1,NDUFA10,SDHC,UQCRC1,NDUFS4	0.0132
Production of Nitric Oxide and Reactive Oxygen Species in Macrophages	PPP1CC,TNFRSF1A,MAPK3,RHOA,CYBA,PPP1CB,MAP3K4,STAT1	0.0155
Epithelial Adherens Junction Signaling	MYH10,ACTR2,TUBB3,RHOA,TUBG1,JUP,TUBB	0.0158
Protein Ubiquitination Pathway	USP3,HSP90B1,HSCB,DNAJB11,DNAJC30,DNAJA1,PSMA2,SKP1,PSMC3,UBE4A	0.0162
Superpathway of Methionine Degradation	SUV39H1,MCEE,AHCY	0.0174
Acetyl-CoA Biosynthesis III (from Citrate)	ACLY	0.0178
Lanosterol Biosynthesis	LSS	0.0178
Synaptic Long Term Potentiation	PPP1CC,PPP3CB,MAPK3,PPP3R1,PPP1CB,PLCH2	0.0195
Protein Kinase A Signaling	KDELR1,MYH10,HIST1H1C,PPP1CC,H3F3A/H3F3B,PPP3CB,PPP3R1,RHOA,MAPK3,ADD1,PPP1CB,ANAPC7,PLCH2	0.0204
Triacylglycerol Biosynthesis	GPAM,MBOAT2,ELOVL1	0.024
Stearate Biosynthesis I (Animals)	DHCR24,GNPAT,ELOVL1	0.024
GM-CSF Signaling	PPP3CB,MAPK3,PPP3R1,STAT1	0.0245
CDP-diacylglycerol Biosynthesis I	GPAM,MBOAT2	0.0282
Notch Signaling	MFNG,LFNG,PSENEN	0.0295
Methionine Degradation I (to Homocysteine)	SUV39H1,AHCY	0.0324
Insulin Receptor Signaling	SCNN1A,RPS6KB1,PPP1CC,MAPK3,PPP1CB,ACLY	0.0331
Remodeling of Epithelial Adherens Junctions	ACTR2,TUBB3,TUBG1,TUBB	0.0331
AMPK Signaling	RPS6KB1,CPT2,HMGCR,HLTF,PPM1G,PFKM	0.0339
Epoxysqualene Biosynthesis	FDFT1	0.0355
Phosphatidylglycerol Biosynthesis II (Non-plastidic)	GPAM,MBOAT2	0.0363
Mechanisms of Viral Exit from Host Cells	SNF8,VPS36,LMNB1	0.0363
IL-3 Signaling	PPP3CB,MAPK3,PPP3R1,STAT1	0.038
Rac Signaling	RPS6KB1,ACTR2,MAPK3,RHOA,BRK1	0.038
Cysteine Biosynthesis III (mammalia)	SUV39H1,AHCY	0.0398
Sertoli Cell-Sertoli Cell Junction Signaling	TUBB3,TNFRSF1A,MAPK3,TUBG1,JUP,MAP3K4,TUBB	0.0417
Axonal Guidance Signaling	ACTR2,TUBB3,EPHB4,STK36,PPP3CB,PPP3R1,RHOA,MAPK3,TUBG1,SEMA3C,TUBB,PLCH2,FZD2	0.0468
EIF2 Signaling	RPL14,PPP1CC,RPS27,MAPK3,PPP1CB,RPL18,RPL13A	0.0479
DNA Methylation and Transcriptional Repression Signaling	DNMT1,RBBP4	0.049
5-aminoimidazole Ribonucleotide Biosynthesis I	PFAS	0.0525
Hypusine Biosynthesis	EIF5A	0.0525
Breast Cancer Regulation by Stathmin1	TUBB3,PPP1CC,MAPK3,RHOA,TUBG1,PPP1CB,TUBB	0.055
p38 MAPK Signaling	RPS6KB1,H3F3A/H3F3B,TNFRSF1A,HMGN1,STAT1	0.0575
Amyloid Processing	CAPN11,MAPK3,PSENEN	0.0617
CNTF Signaling	RPS6KB1,MAPK3,STAT1	0.0646
IL-22 Signaling	MAPK3,STAT1	0.0676
UVB-Induced MAPK Signaling	RPS6KB1,H3F3A/H3F3B,MAPK3	0.0676
Dopamine-DARPP32 Feedback in cAMP Signaling	PPP1CC,PPP3CB,CSNK1G2,PPP3R1,PPP1CB,PLCH2	0.0676
Heme Degradation	BLVRA	0.0692
Methylmalonyl Pathway	MCEE	0.0692
Geranylgeranyldiphosphate Biosynthesis	FDPS	0.0692
RANK Signaling in Osteoclasts	PPP3CB,MAPK3,PPP3R1,MAP3K4	0.0724
UVA-Induced MAPK Signaling	RPS6KB1,MAPK3,PLCH2,STAT1	0.0724
Role of JAK family kinases in IL-6-type Cytokine Signaling	MAPK3,STAT1	0.0724
Gluconeogenesis I	PGK1,ALDOC	0.0724
Apoptosis Signaling	CAPN11,TNFRSF1A,MAPK3,AIFM1	0.0741
Estrogen Receptor Signaling	POLR2J2/POLR2J3,H3F3A/H3F3B,CCNC,MAPK3,MED6	0.0759
EGF Signaling	RPS6KB1,MAPK3,STAT1	0.0776
Ovarian Cancer Signaling	RPS6KB1,MAPK3,SUV39H1,FZD2,MLH1	0.0851
Pentose Phosphate Pathway (Oxidative Branch)	PGD	0.0851
2-oxobutanoate Degradation I	MCEE	0.0851
Glucocorticoid Receptor Signaling	POLR2J2/POLR2J3,HSP90B1,PPP3CB,MAPK3,PPP3R1,STAT1,HLTF,CREBZF	0.0955
PPARÎ±/RXRÎ± Activation	CAND1,HSP90B1,CHD5,MAPK3,CLOCK,PLCH2	0.101
Selenocysteine Biosynthesis II (Archaea and Eukaryotes)	SARS2	0.102
Glycogen Biosynthesis II (from UDP-D-Glucose)	UGP2	0.102
Cardiac Hypertrophy Signaling	RPS6KB1,PPP3CB,MAPK3,RHOA,PPP3R1,MAP3K4,PLCH2	0.104
Cell Cycle: G1/S Checkpoint Regulation	RBL2,SUV39H1,SKP1	0.105
ILK Signaling	MYH10,TNFRSF1A,MAPK3,RHOA,VIM,KRT18	0.115
Glioblastoma Multiforme Signaling	RPS6KB1,MAPK3,RHOA,PLCH2,FZD2	0.12
Oncostatin M Signaling	MAPK3,STAT1	0.122
NGF Signaling	RPS6KB1,MAPK3,RHOA,MAP3K4	0.124
Growth Hormone Signaling	RPS6KB1,MAPK3,STAT1	0.125
fMLP Signaling in Neutrophils	ACTR2,PPP3CB,MAPK3,PPP3R1	0.127
Role of JAK2 in Hormone-like Cytokine Signaling	STAT1,HLTF	0.128
Chemokine Signaling	MAPK3,RHOA,PPP1CB	0.133
JAK/Stat Signaling	PIAS4,MAPK3,STAT1	0.137
Ephrin B Signaling	EPHB4,MAPK3,RHOA	0.141
FLT3 Signaling in Hematopoietic Progenitor Cells	RPS6KB1,MAPK3,STAT1	0.145
Hereditary Breast Cancer Signaling	POLR2J2/POLR2J3,TUBG1,HLTF,MLH1	0.149
Assembly of RNA Polymerase I Complex	TAF1B	0.149
Sucrose Degradation V (Mammalian)	ALDOC	0.149
Ketolysis	ACAT2	0.149
Integrin Signaling	ACTR2,CAPN11,MAPK3,RHOA,RALB,PPP1CB	0.152
Netrin Signaling	PPP3CB,PPP3R1	0.153
tRNA Charging	RARS,SARS2	0.153
Acute Myeloid Leukemia Signaling	RPS6KB1,MAPK3,JUP	0.158
Role of PKR in Interferon Induction and Antiviral Response	TNFRSF1A,STAT1	0.159
PKCÎ¸ Signaling in T Lymphocytes	PPP3CB,MAPK3,PPP3R1,MAP3K4	0.159
p70S6K Signaling	RPS6KB1,MAPK3,PLCH2,BCAP31	0.163
Regulation of IL-2 Expression in Activated and Anergic T Lymphocytes	PPP3CB,MAPK3,PPP3R1	0.166
LXR/RXR Activation	FDFT1,LDLR,TNFRSF1A,HMGCR	0.169
RhoA Signaling	ACTR2,SEPT9,RHOA,PPP1CB	0.173
PI3K/AKT Signaling	RPS6KB1,HSP90B1,CDC37,MAPK3	0.176
Glutaryl-CoA Degradation	ACAT2	0.179
Pentose Phosphate Pathway	PGD	0.179
Purine Nucleotides De Novo Biosynthesis II	PFAS	0.179
Prostate Cancer Signaling	HSP90B1,MAPK3,SUV39H1	0.179
Actin Cytoskeleton Signaling	MYH10,ACTR2,MAPK3,RHOA,BRK1,PPP1CB	0.191
Cleavage and Polyadenylation of Pre-mRNA	CSTF3	0.194
Ubiquinol-10 Biosynthesis (Eukaryotic)	COQ2	0.194
Acyl-CoA Hydrolysis	GNPAT	0.194
Mineralocorticoid Biosynthesis	EBP	0.194
PI3K Signaling in B Lymphocytes	PPP3CB,MAPK3,PPP3R1,PLCH2	0.194
B Cell Receptor Signaling	RPS6KB1,PPP3CB,MAPK3,PPP3R1,MAP3K4	0.205
Neuregulin Signaling	RPS6KB1,HSP90B1,MAPK3	0.207
Histamine Degradation	ALDH1A3	0.208
Glucocorticoid Biosynthesis	EBP	0.208
Cell Cycle: G2/M DNA Damage Checkpoint Regulation	TOP2B,SKP1	0.217
Regulation of Actin-based Motility by Rho	ACTR2,RHOA,PPP1CB	0.22
DNA Double-Strand Break Repair by Non-Homologous End Joining	XRCC6	0.222
Isoleucine Degradation I	ACAT2	0.222
Colanic Acid Building Blocks Biosynthesis	UGP2	0.222
FcÎ³ Receptor-mediated Phagocytosis in Macrophages and Monocytes	RPS6KB1,ACTR2,MAPK3	0.23
Chronic Myeloid Leukemia Signaling	RBL2,MAPK3,SUV39H1	0.23
Clathrin-mediated Endocytosis Signaling	MYO6,ACTR2,LDLR,PPP3CB,PPP3R1	0.234
PPAR Signaling	HSP90B1,TNFRSF1A,MAPK3	0.234
Telomere Extension by Telomerase	XRCC6	0.236
Androgen Biosynthesis	EBP	0.236
Endometrial Cancer Signaling	MAPK3,MLH1	0.237
Aryl Hydrocarbon Receptor Signaling	HSP90B1,RBL2,ALDH1A3,MAPK3	0.239
Glioma Signaling	RBL2,MAPK3,SUV39H1	0.239
ERK/MAPK Signaling	PPP1CC,H3F3A/H3F3B,MAPK3,PPP1CB,STAT1	0.24
Semaphorin Signaling in Neurons	MAPK3,RHOA	0.243
Colorectal Cancer Metastasis Signaling	TNFRSF1A,MAPK3,RHOA,STAT1,FZD2,MLH1	0.244
T Cell Receptor Signaling	PPP3CB,MAPK3,PPP3R1	0.249
Granzyme B Signaling	LMNB1	0.249
Mismatch Repair in Eukaryotes	MLH1	0.249
Fatty Acid Î±-oxidation	ALDH1A3	0.249
Oxidative Ethanol Degradation III	ALDH1A3	0.249
Phospholipase C Signaling	PPP3CB,MAPK3,RHOA,PPP3R1,RALB,PPP1CB	0.254
Thrombin Signaling	RPS6KB1,MAPK3,RHOA,PPP1CB,PLCH2	0.254
Thrombopoietin Signaling	MAPK3,STAT1	0.256
CDK5 Signaling	PPP1CC,MAPK3,PPP1CB	0.258
Actin Nucleation by ARP-WASP Complex	ACTR2,RHOA	0.263
Mitochondrial L-carnitine Shuttle Pathway	CPT2	0.263
Putrescine Degradation III	ALDH1A3	0.263
GÎ±q Signaling	PPP3CB,MAPK3,RHOA,PPP3R1	0.266
Glioma Invasiveness Signaling	MAPK3,RHOA	0.269
Nur77 Signaling in T Lymphocytes	PPP3CB,PPP3R1	0.269
Phospholipases	LIPG,PLCH2	0.269
Regulation of Cellular Mechanics by Calpain Protease	CAPN11,MAPK3	0.269
Tryptophan Degradation X (Mammalian, via Tryptamine)	ALDH1A3	0.276
Valine Degradation I	HIBCH	0.276
Ethanol Degradation IV	ALDH1A3	0.276
Role of Macrophages, Fibroblasts and Endothelial Cells in Rheumatoid Arthritis	PPP3CB,TNFRSF1A,MAPK3,RHOA,PPP3R1,PLCH2,FZD2	0.281
GADD45 Signaling	MAP3K4	0.289
ErbB4 Signaling	MAPK3,PSENEN	0.289
Pancreatic Adenocarcinoma Signaling	MAPK3,SUV39H1,STAT1	0.292
Granzyme A Signaling	HIST1H1C	0.302
Tryptophan Degradation III (Eukaryotic)	ACAT2	0.302
Sphingosine-1-phosphate Signaling	MAPK3,RHOA,PLCH2	0.307
Role of JAK1 and JAK3 in Î³c Cytokine Signaling	MAPK3,STAT1	0.309
Endoplasmic Reticulum Stress Pathway	HSP90B1	0.314
Calcium-induced T Lymphocyte Apoptosis	PPP3CB,PPP3R1	0.316
Non-Small Cell Lung Cancer Signaling	MAPK3,SUV39H1	0.322
Polyamine Regulation in Colon Cancer	PSME4	0.327
Pyrimidine Deoxyribonucleotides De Novo Biosynthesis I	DUT	0.327
Mitotic Roles of Polo-Like Kinase	HSP90B1,ANAPC7	0.329
Role of PI3K/AKT Signaling in the Pathogenesis of Influenza	MAPK3,MLH1	0.329
Erythropoietin Signaling	RPS6KB1,MAPK3	0.335
CCR3 Signaling in Eosinophils	MAPK3,RHOA,PPP1CB	0.346
Tight Junction Signaling	MYH10,TNFRSF1A,RHOA,CSTF3	0.346
Tumoricidal Function of Hepatic Natural Killer Cells	AIFM1	0.35
Role of JAK1, JAK2 and TYK2 in Interferon Signaling	STAT1	0.35
Dopamine Degradation	ALDH1A3	0.35
CD28 Signaling in T Helper Cells	ACTR2,PPP3CB,PPP3R1	0.351
Role of Osteoblasts, Osteoclasts and Chondrocytes in Rheumatoid Arthritis	PPP3CB,TNFRSF1A,MAPK3,PPP3R1,FZD2	0.351
Melatonin Signaling	MAPK3,PLCH2	0.355
Systemic Lupus Erythematosus Signaling	SNRNP25,MAPK3,SNRNP70,SNRPD3,LSM2	0.357
HMGB1 Signaling	TNFRSF1A,MAPK3,RHOA	0.361
T Helper Cell Differentiation	TNFRSF1A,STAT1	0.361
PEDF Signaling	MAPK3,RHOA	0.361
Role of Lipids/Lipid Rafts in the Pathogenesis of Influenza	FDPS	0.361
IL-17A Signaling in Gastric Cells	MAPK3	0.361
Triacylglycerol Degradation	LIPG	0.361
Role of NFAT in Regulation of the Immune Response	PPP3CB,CSNK1G2,MAPK3,PPP3R1	0.362
Basal Cell Carcinoma Signaling	STK36,FZD2	0.367
Lipid Antigen Presentation by CD1	CANX	0.373
Antiproliferative Role of TOB in T Cell Signaling	SKP1	0.373
Prolactin Signaling	MAPK3,STAT1	0.374
Ephrin Receptor Signaling	ACTR2,EPHB4,MAPK3,RHOA	0.374
Leptin Signaling in Obesity	MAPK3,PLCH2	0.38
IL-15 Production	STAT1	0.385
Cell Cycle Control of Chromosomal Replication	CDC45	0.385
Huntington's Disease Signaling	POLR2J2/POLR2J3,SDHA,CAPN11,MAPK3,PSME4	0.389
Calcium Signaling	MYH10,PPP3CB,MAPK3,PPP3R1	0.391
Dendritic Cell Maturation	TNFRSF1A,MAPK3,PLCH2,STAT1	0.394
Role of NFAT in Cardiac Hypertrophy	PPP3CB,MAPK3,PPP3R1,PLCH2	0.394
PDGF Signaling	MAPK3,STAT1	0.399
Signaling by Rho Family GTPases	ACTR2,SEPT9,MAPK3,RHOA,VIM	0.404
Cellular Effects of Sildenafil (Viagra)	MYH10,PPP1CB,PLCH2	0.404
Cyclins and Cell Cycle Regulation	SUV39H1,SKP1	0.406
Dopamine Receptor Signaling	PPP1CC,PPP1CB	0.406
Role of Wnt/GSK-3Î² Signaling in the Pathogenesis of Influenza	CSNK1G2,FZD2	0.411
Regulation of the Epithelial-Mesenchymal Transition Pathway	MAPK3,RHOA,PSENEN,FZD2	0.415
Sonic Hedgehog Signaling	STK36	0.417
Ceramide Signaling	TNFRSF1A,MAPK3	0.418
4-1BB Signaling in T Lymphocytes	MAPK3	0.427
mTOR Signaling	RPS6KB1,RPS27,MAPK3,RHOA	0.431
Melanocyte Development and Pigmentation Signaling	RPS6KB1,MAPK3	0.443
Circadian Rhythm Signaling	CLOCK	0.448
MIF-mediated Glucocorticoid Regulation	MAPK3	0.448
Retinoate Biosynthesis I	ALDH1A3	0.448
Ethanol Degradation II	ALDH1A3	0.448
ErbB Signaling	RPS6KB1,MAPK3	0.454
IL-9 Signaling	STAT1	0.457
Retinol Biosynthesis	LIPG	0.457
Bladder Cancer Signaling	MAPK3,SUV39H1	0.46
FAK Signaling	CAPN11,MAPK3	0.46
TGF-Î² Signaling	PIAS4,MAPK3	0.46
Hepatic Fibrosis / Hepatic Stellate Cell Activation	MYH10,COL5A2,TNFRSF1A,STAT1	0.466
IL-17A Signaling in Fibroblasts	MAPK3	0.467
Noradrenaline and Adrenaline Degradation	ALDH1A3	0.467
Nucleotide Excision Repair Pathway	POLR2J2/POLR2J3	0.467
Molecular Mechanisms of Cancer	STK36,MAPK3,RHOA,SUV39H1,RALB,PSENEN,FZD2	0.474
Interferon Signaling	STAT1	0.476
Regulation of eIF4 and p70S6K Signaling	RPS6KB1,RPS27,MAPK3	0.483
Antigen Presentation Pathway	CANX	0.485
Mouse Embryonic Stem Cell Pluripotency	MAPK3,FZD2	0.506
Thyroid Cancer Signaling	MAPK3	0.513
Antioxidant Action of Vitamin C	MAPK3,PLCH2	0.518
IGF-1 Signaling	RPS6KB1,MAPK3	0.518
MIF Regulation of Innate Immunity	MAPK3	0.521
Telomerase Signaling	HSP90B1,MAPK3	0.528
Nitric Oxide Signaling in the Cardiovascular System	HSP90B1,MAPK3	0.528
Melanoma Signaling	MAPK3	0.53
UVC-Induced MAPK Signaling	MAPK3	0.53
Neuropathic Pain Signaling In Dorsal Horn Neurons	MAPK3,PLCH2	0.533
Cholecystokinin/Gastrin-mediated Signaling	MAPK3,RHOA	0.54
Role of IL-17F in Allergic Inflammatory Airway Diseases	MAPK3	0.547
iNOS Signaling	STAT1	0.547
LPS/IL-1 Mediated Inhibition of RXR Function	ALDH1A3,TNFRSF1A,CPT2,HMGCS1	0.548
HGF Signaling	MAPK3,MAP3K4	0.56
Role of Oct4 in Mammalian Embryonic Stem Cell Pluripotency	CCNF	0.562
iCOS-iCOSL Signaling in T Helper Cells	PPP3CB,PPP3R1	0.575
Ephrin A Signaling	RHOA	0.578
Renin-Angiotensin Signaling	MAPK3,STAT1	0.581
GÎ±s Signaling	MAPK3,ADD1	0.581
Type I Diabetes Mellitus Signaling	TNFRSF1A,STAT1	0.585
Role of Tissue Factor in Cancer	RPS6KB1,MAPK3	0.585
TNFR1 Signaling	TNFRSF1A	0.586
Androgen Signaling	POLR2J2/POLR2J3,MAPK3	0.59
Role of NANOG in Mammalian Embryonic Stem Cell Pluripotency	MAPK3,FZD2	0.59
Assembly of RNA Polymerase II Complex	POLR2J2/POLR2J3	0.593
CD27 Signaling in Lymphocytes	MAP3K4	0.607
Primary Immunodeficiency Signaling	UNG	0.607
IL-2 Signaling	MAPK3	0.614
Lymphotoxin Î² Receptor Signaling	MAPK3	0.621
Role of IL-17A in Arthritis	MAPK3	0.621
Role of CHK Proteins in Cell Cycle Checkpoint Control	MDC1	0.628

## Sheet: Cluster6
Cluster6
Canonical Pathways
Ingenuity Canonical Pathways	Molecules	pvalue
Semaphorin Signaling in Neurons	MET,PAK4,RHOG,CFL1,RHOB,RHOT2,NRP1	0.000144544
Regulation of Actin-based Motility by Rho	PAK4,RHOG,ARPC1A,CFL1,PPP1R12A,RHOB,RHOT2,ITGA2,ARPC4	0.000165959
Actin Nucleation by ARP-WASP Complex	RHOG,ARPC1A,PPP1R12A,RHOB,RHOT2,ITGA2,ARPC4	0.000204174
Rac Signaling	PAK4,PRKCI,JUN,ARPC1A,CFL1,ITGA2,MAP3K1,MAP2K1,ARPC4	0.000457088
Integrin Signaling	RAP2A,PAK4,ARPC1A,RHOG,RHOB,PPP1R12A,ARF4,ITGA2,RHOT2,CTTN,MAP2K1,ARPC4,PTEN	0.000512861
Signaling by Rho Family GTPases	PAK4,ARPC1A,RHOG,JUN,PRKCI,RHOB,PPP1R12A,CFL1,ITGA2,RHOT2,SEPT11,MAP2K1,ARPC4,GNG10	0.000660693
EGF Signaling	JUN,MAP3K1,CSNK2A1,MAP2K1,PRKCA,EGFR	0.00134896
RhoGDI Signaling	PAK4,RHOG,ARPC1A,CFL1,PPP1R12A,RHOB,RHOT2,ITGA2,ARPC4,PRKCA,GNG10	0.00147911
Cholecystokinin/Gastrin-mediated Signaling	PRKCI,JUN,RHOG,RHOB,RHOT2,MAP2K1,PRKCA,EGFR	0.00165959
RAR Activation	PRKCI,JUN,TAF4,CSK,MAP3K1,CSNK2A1,GTF2H5,MAP2K1,PSMC5,PTEN,PRKCA	0.00169824
NRF2-mediated Oxidative Stress Response	PRKCI,JUN,DNAJC5,CAT,MAP3K1,VCP,GCLC,JUND,MAP2K1,TXNRD1,PRKCA	0.00204174
UVC-Induced MAPK Signaling	PRKCI,JUN,MAP2K1,PRKCA,EGFR	0.0020893
Neuregulin Signaling	PRKCI,ITGA2,DLG4,MAP2K1,PTEN,PRKCA,EGFR	0.0030903
Systemic Lupus Erythematosus Signaling	CD2BP2,SNRPA,PRPF19,JUN,LSM7,SNRPC,SNRNP27,PRPF4B,HNRNPA2B1,LSM1,SF3B4,SNRPD1	0.00346737
Protein Ubiquitination Pathway	PSMB3,HSPA4,SACS,DNAJC5,PSMA5,HSPA1A/HSPA1B,PSMB1,THOP1,TCEB1,USP39,HSPA1L,PSMC5,BIRC2	0.0040738
Renal Cell Carcinoma Signaling	MET,PAK4,JUN,FH,MAP2K1,TCEB1	0.00446684
Huntington's Disease Signaling	HSPA4,PRKCI,JUN,DNAJC5,TAF4,HSPA1A/HSPA1B,DLG4,GPAA1,HSPA1L,PRKCA,EGFR,GNG10	0.0047863
UVB-Induced MAPK Signaling	PRKCI,JUN,MAP2K1,PRKCA,EGFR	0.00588844
CXCR4 Signaling	PAK4,PRKCI,JUN,RHOG,RHOB,RHOT2,MAP2K1,PRKCA,GNG10	0.00616595
Aldosterone Signaling in Epithelial Cells	HSPA4,SACS,PRKCI,PLCE1,DNAJC5,HSPA1A/HSPA1B,MAP2K1,HSPA1L,PRKCA	0.00616595
Production of Nitric Oxide and Reactive Oxygen Species in Macrophages	PRKCI,JUN,RHOG,PPP1R12A,RHOB,RHOT2,CAT,MAP3K1,MAP2K1,PRKCA	0.00630957
PDGF Signaling	JUN,MAP3K1,CSNK2A1,MAP2K1,OCRL,PRKCA	0.00676083
Estrogen Receptor Signaling	PRKDC,DDX5,THRAP3,TAF4,GTF2H5,HNRNPD,TAF10,MAP2K1	0.00676083
VDR/RXR Activation	PRKCI,MXD1,CSNK2A1,KLF4,PSMC5,PRKCA	0.00707946
Tec Kinase Signaling	TNFRSF21,PAK4,PRKCI,RHOG,RHOB,RHOT2,ITGA2,PRKCA,GNG10	0.00794328
HGF Signaling	MET,PRKCI,JUN,ITGA2,MAP3K1,MAP2K1,PRKCA	0.00812831
Germ Cell-Sertoli Cell Junction Signaling	PAK4,RHOG,CFL1,RHOB,TJP1,RHOT2,ITGA2,MAP3K1,MAP2K1	0.00851138
Thrombin Signaling	PRKCI,PLCE1,RHOG,PPP1R12A,RHOB,RHOT2,MAP2K1,PRKCA,EGFR,GNG10	0.00933254
Cdc42 Signaling	PAK4,PRKCI,JUN,ARPC1A,CFL1,PPP1R12A,ITGA2,CDC42SE1,ARPC4	0.0112202
ErbB Signaling	PAK4,PRKCI,JUN,MAP2K1,PRKCA,EGFR	0.0112202
FAK Signaling	PAK4,CSK,ITGA2,MAP2K1,PTEN,EGFR	0.0120226
Mechanisms of Viral Exit from Host Cells	VPS25,PRKCI,LMNB2,PRKCA	0.0120226
CCR3 Signaling in Eosinophils	PAK4,PRKCI,CFL1,PPP1R12A,MAP2K1,PRKCA,GNG10	0.0141254
Glioblastoma Multiforme Signaling	PLCE1,RHOG,RHOB,WNT7B,RHOT2,MAP2K1,PTEN,EGFR	0.0147911
B Cell Receptor Signaling	RAP2A,JUN,CFL1,CARD10,CSK,MAP3K1,MAP2K1,OCRL,PTEN	0.0154882
GÎ±q Signaling	PRKCI,RHOG,RHOB,CSK,RHOT2,MAP2K1,PRKCA,GNG10	0.0154882
Glycolysis I	ENO1,PGAM1,PFKP	0.0165959
Agrin Interactions at Neuromuscular Junction	PAK4,JUN,ITGA2,CTTN,EGFR	0.017378
IL-8 Signaling	PRKCI,JUN,RHOG,RHOB,RHOT2,MAP2K1,PRKCA,EGFR,GNG10	0.0190546
Chemokine Signaling	JUN,CFL1,PPP1R12A,MAP2K1,PRKCA	0.0194984
Pyrimidine Ribonucleotides Interconversion	ENTPD6,NME7,CTPS1	0.0204174
Acyl Carrier Protein Metabolism	AASDHPPT	0.0218776
TNFR1 Signaling	PAK4,JUN,MAP3K1,BIRC2	0.0218776
PI3K Signaling in B Lymphocytes	PRKCI,JUN,PLCE1,CARD10,ATF5,MAP2K1,PTEN	0.0223872
GNRH Signaling	PAK4,PRKCI,JUN,MAP3K1,MAP2K1,PRKCA,EGFR	0.0229087
TNFR2 Signaling	JUN,MAP3K1,BIRC2	0.0245471
Pyrimidine Ribonucleotides De Novo Biosynthesis	ENTPD6,NME7,CTPS1	0.0245471
Cardiac Hypertrophy Signaling	JUN,PLCE1,RHOG,RHOB,RHOT2,MAP3K1,EIF2B1,MAP2K1,GNG10,ADRB2	0.0251189
fMLP Signaling in Neutrophils	PRKCI,ARPC1A,MAP2K1,ARPC4,PRKCA,GNG10	0.030903
Thrombopoietin Signaling	PRKCI,JUN,MAP2K1,PRKCA	0.0316228
Renin-Angiotensin Signaling	PAK4,PRKCI,JUN,MAP3K1,MAP2K1,PRKCA	0.0323594
Androgen Signaling	HSPA4,PRKCI,JUN,GTF2H5,PRKCA,GNG10	0.0346737
Ephrin Receptor Signaling	EFNB2,PAK4,ARPC1A,CFL1,ITGA2,MAP2K1,ARPC4,GNG10	0.0371535
Phospholipase C Signaling	PRKCI,PLCE1,RHOG,PPP1R12A,RHOB,RHOT2,ITGA2,MAP2K1,PRKCA,GNG10	0.0371535
Protein Kinase A Signaling	AKAP12,YWHAB,MAP3K1,PTEN,GNG10,DUSP5,PRKCI,PLCE1,PPP1R12A,TDP2,DUSP12,MAP2K1,KDELR2,PRKCA	0.042658
14-3-3-mediated Signaling	PRKCI,JUN,PLCE1,YWHAB,MAP2K1,PRKCA	0.042658
G Beta Gamma Signaling	PRKCI,CAV2,PRKCA,EGFR,GNG10	0.0436516
CD28 Signaling in T Helper Cells	JUN,ARPC1A,CSK,MAP3K1,MAP2K1,ARPC4	0.0446684
PTEN Signaling	ITGA2,CSNK2A1,MAP2K1,OCRL,PTEN,EGFR	0.0446684
PAK Signaling	PAK4,CFL1,PAK1IP1,ITGA2,MAP2K1	0.0446684
Apoptosis Signaling	LMNA,MAP2K1,MCL1,PRKCA,BIRC2	0.0446684
p70S6K Signaling	PRKCI,PLCE1,YWHAB,MAP2K1,PRKCA,EGFR	0.0457088
P2Y Purigenic Receptor Signaling Pathway	PRKCI,JUN,PLCE1,MAP2K1,PRKCA,GNG10	0.0457088
Granzyme B Signaling	PRKDC,LMNB2	0.0467735
HMGB1 Signaling	JUN,RHOG,RHOB,RHOT2,MAP2K1,IL11	0.047863
Actin Cytoskeleton Signaling	PAK4,ARPC1A,CFL1,PPP1R12A,CSK,ITGA2,TRIO,MAP2K1,ARPC4	0.0489779
Axonal Guidance Signaling	PAK4,CFL1,COPS5,ITGA2,GNG10,MET,EFNB2,PRKCI,PLCE1,ARPC1A,WNT7B,MAP2K1,ARPC4,NRP1,PRKCA	0.0524807
PI3K/AKT Signaling	YWHAB,ITGA2,MAP2K1,OCRL,PTEN,MCL1	0.0524807
FcÎ³ Receptor-mediated Phagocytosis in Macrophages and Monocytes	PRKCI,ARPC1A,ARPC4,PTEN,PRKCA	0.0524807
ERK/MAPK Signaling	PAK4,PRKCI,PPP1R12A,YWHAB,ITGA2,MAPKAPK5,MAP2K1,PRKCA	0.0524807
Glioma Signaling	PRKCI,MAP2K1,PTEN,PRKCA,EGFR	0.0562341
Molecular Mechanisms of Cancer	PRKDC,RAP2A,PAK4,RHOT2,ITGA2,PRKCI,JUN,RHOG,RHOB,WNT7B,MAP2K1,BIRC2,PRKCA	0.057544
Erythropoietin Signaling	PRKCI,JUN,MAP2K1,PRKCA	0.0588844
Glucocorticoid Receptor Signaling	HSPA4,JUN,TAF4,MAP3K1,HSPA1A/HSPA1B,GTF2H5,TAF10,MAP2K1,HSPA1L,ADRB2	0.060256
IGF-1 Signaling	PRKCI,JUN,YWHAB,CSNK2A1,MAP2K1	0.0616595
D-myo-inositol (1,3,4)-trisphosphate Biosynthesis	OCRL,PTEN	0.0630957
CCR5 Signaling in Macrophages	PRKCI,JUN,PRKCA,GNG10	0.0630957
Glutathione Biosynthesis	GCLC	0.0645654
Inosine-5'-phosphate Biosynthesis II	PAICS	0.0645654
Hypusine Biosynthesis	DOHH	0.0645654
N-acetylglucosamine Degradation I	AMDHD2	0.0645654
Melatonin Signaling	PRKCI,PLCE1,MAP2K1,PRKCA	0.0660693
IL-3 Signaling	PRKCI,JUN,MAP2K1,PRKCA	0.0691831
DNA Methylation and Transcriptional Repression Signaling	CHD4,MTA2	0.0691831
Granzyme A Signaling	ANP32A,HMGB2	0.0691831
Insulin Receptor Signaling	PRKCI,PPP1R12A,EIF2B1,MAP2K1,OCRL,PTEN	0.074131
Tight Junction Signaling	CPSF2,PRKCI,JUN,TJP1,SAFB,GPAA1,PTEN	0.074131
Colorectal Cancer Metastasis Signaling	JUN,RHOG,RHOB,WNT7B,RHOT2,MAP2K1,PTGER4,EGFR,GNG10	0.074131
LPS-stimulated MAPK Signaling	PRKCI,JUN,MAP2K1,PRKCA	0.0758578
NF-ÎºB Activation by Viruses	PRKCI,ITGA2,MAP3K1,PRKCA	0.0758578
Prolactin Signaling	PRKCI,JUN,MAP2K1,PRKCA	0.0758578
nNOS Signaling in Neurons	PRKCI,DLG4,PRKCA	0.0831764
VEGF Family Ligand-Receptor Interactions	PRKCI,MAP2K1,PRKCA,NRP1	0.0851138
Rapoport-Luebering Glycolytic Shunt	PGAM1	0.0851138
N-acetylglucosamine Degradation II	AMDHD2	0.0851138
TCA Cycle II (Eukaryotic)	CS,FH	0.0891251
GÎ±s Signaling	ADORA2B,MAP2K1,PTGER4,GNG10,ADRB2	0.0912011
Natural Killer Cell Signaling	PAK4,PRKCI,MAP2K1,OCRL,PRKCA	0.0933254
Assembly of RNA Polymerase II Complex	TAF4,GTF2H5,TAF10	0.0954993
Superpathway of D-myo-inositol (1,4,5)-trisphosphate Metabolism	OCRL,PTEN	0.0954993
Role of NFAT in Cardiac Hypertrophy	PRKCI,PLCE1,MAP3K1,MAP2K1,IL11,PRKCA,GNG10	0.0977237
Sertoli Cell-Sertoli Cell Junction Signaling	MPP6,JUN,TJP1,ITGA2,MAP3K1,MAP2K1,PTEN	0.0977237
Corticotropin Releasing Hormone Signaling	PRKCI,JUN,JUND,MAP2K1,PRKCA	0.0977237
IL-17A Signaling in Gastric Cells	JUN,EGFR	0.102565
Gluconeogenesis I	ENO1,PGAM1	0.102565
CD27 Signaling in Lymphocytes	JUN,MAP3K1,MAP2K1	0.104232
Lysine Degradation II	AASDHPPT	0.104472
Lysine Degradation V	AASDHPPT	0.104472
IL-2 Signaling	JUN,CSNK2A1,MAP2K1	0.108893
EIF2 Signaling	RPL32,EIF2B1,RPS21,MAP2K1,RPL13,RPSA,RPL10A	0.110917
ILK Signaling	JUN,RHOG,CFL1,PPP1R12A,RHOB,RHOT2,PTEN	0.11324
FGF Signaling	MET,MAP3K1,MAP2K1,PRKCA	0.114815
mTOR Signaling	PRKCI,RHOG,RHOB,RHOT2,RPS21,RPSA,PRKCA	0.118032
Synaptic Long Term Potentiation	PLCE1,PRKCI,PPP1R12A,MAP2K1,PRKCA	0.119124
Î±-Adrenergic Signaling	PRKCI,MAP2K1,PRKCA,GNG10	0.12218
Gap Junction Signaling	PRKCI,PLCE1,SP3,MAP2K1,PRKCA,EGFR	0.12388
Thioredoxin Pathway	TXNRD1	0.12388
Superoxide Radicals Degradation	CAT	0.12388
UDP-N-acetyl-D-glucosamine Biosynthesis II	GNPNAT1	0.12388
RANK Signaling in Osteoclasts	JUN,MAP3K1,MAP2K1,BIRC2	0.126183
UVA-Induced MAPK Signaling	JUN,PLCE1,PRKCA,EGFR	0.126183
Glioma Invasiveness Signaling	RHOG,RHOB,RHOT2	0.127938
ErbB2-ErbB3 Signaling	JUN,MAP2K1,PTEN	0.127938
RhoA Signaling	ARPC1A,CFL1,PPP1R12A,SEPT11,ARPC4	0.128529
ErbB4 Signaling	PRKCI,MAP2K1,PRKCA	0.142889
4-1BB Signaling in T Lymphocytes	JUN,MAP2K1	0.146218
T Cell Receptor Signaling	JUN,CSK,MAP3K1,MAP2K1	0.161808
Non-Small Cell Lung Cancer Signaling	MAP2K1,PRKCA,EGFR	0.169044
Hypoxia Signaling in the Cardiovascular System	JUN,COPS5,PTEN	0.169044
TWEAK Signaling	BIRC2,TNFRSF12A	0.169044
Nucleotide Excision Repair Pathway	ERCC1,GTF2H5	0.177011
Neurotrophin/TRK Signaling	JUN,SPRY2,MAP2K1	0.179887
UDP-N-acetyl-D-galactosamine Biosynthesis II	GNPNAT1	0.179887
Remodeling of Epithelial Adherens Junctions	MET,ARPC1A,ARPC4	0.185353
Macropinocytosis Signaling	MET,PRKCI,PRKCA	0.185353
eNOS Signaling	HSPA4,PRKCI,HSPA1A/HSPA1B,HSPA1L,PRKCA	0.194984
Dolichyl-diphosphooligosaccharide Biosynthesis	ALG13	0.197697
April Mediated Signaling	JUN,MAP3K1	0.200909
NGF Signaling	RHOG,MAP3K1,TRIO,MAP2K1	0.205589
Caveolar-mediated Endocytosis Signaling	ITGA2,PRKCA,EGFR	0.207491
Ephrin B Signaling	EFNB2,CFL1,GNG10	0.213304
Regulation of eIF4 and p70S6K Signaling	ITGA2,EIF2B1,RPS21,MAP2K1,RPSA	0.214289
Epithelial Adherens Junction Signaling	MET,ARPC1A,ARPC4,PTEN,EGFR	0.214289
Regulation of the Epithelial-Mesenchymal Transition Pathway	MET,FOXC2,ID2,WNT7B,MAP2K1,EGFR	0.214289
Fc Epsilon RI Signaling	PRKCI,MAP2K1,OCRL,PRKCA	0.214783
Sphingosine-1-phosphate Signaling	PLCE1,RHOG,RHOB,RHOT2	0.214783
Purine Nucleotides De Novo Biosynthesis II	PAICS	0.215278
B Cell Activating Factor Signaling	JUN,MAP3K1	0.21677
Neuroprotective Role of THOP1 in Alzheimer's Disease	THOP1,APP	0.21677
Clathrin-mediated Endocytosis Signaling	MET,ARPC1A,CSNK2A1,NUMB,CTTN,ARPC4	0.217771
Role of Tissue Factor in Cancer	CFL1,PTEN,PRKCA,EGFR	0.21928
HER-2 Signaling in Breast Cancer	PRKCI,PRKCA,EGFR	0.230144
Cleavage and Polyadenylation of Pre-mRNA	CPSF2	0.232809
Ubiquinol-10 Biosynthesis (Eukaryotic)	COQ3	0.232809
Melanoma Signaling	MAP2K1,PTEN	0.232809
IL-6 Signaling	JUN,CSNK2A1,MAP2K1,MCL1	0.247172
Regulation of IL-2 Expression in Activated and Anergic T Lymphocytes	JUN,MAP3K1,MAP2K1	0.247742
Role of IL-17F in Allergic Inflammatory Airway Diseases	MAP2K1,IL11	0.248886
Type II Diabetes Mellitus Signaling	PRKCI,MAP3K1,PRKCA,PDX1	0.252348
Ceramide Signaling	JUN,MAP3K1,MAP2K1	0.253513
DNA Double-Strand Break Repair by Non-Homologous End Joining	PRKDC	0.265461
Î³-glutamyl Cycle	GCLC	0.265461
Vitamin-C Transport	TXNRD1	0.265461
Telomere Extension by Telomerase	HNRNPA2B1	0.281838
CDP-diacylglycerol Biosynthesis I	AGPAT9	0.281838
Cell Cycle: G2/M DNA Damage Checkpoint Regulation	PRKDC,YWHAB	0.289734
Amyloid Processing	CSNK2A1,APP	0.306196
Virus Entry via Endocytic Pathways	PRKCI,ITGA2,PRKCA	0.306902
Wnt/Î²-catenin Signaling	JUN,WNT7B,CSNK2A1,SOX9,DKK1	0.30903
Phosphatidylglycerol Biosynthesis II (Non-plastidic)	AGPAT9	0.312608
Endometrial Cancer Signaling	MAP2K1,PTEN	0.314051
Mitochondrial Dysfunction	NDUFB9,COX17,RHOT2,CAT,APP	0.317687
CREB Signaling in Neurons	PRKCI,PLCE1,MAP2K1,PRKCA,GNG10	0.317687
IL-1 Signaling	JUN,MAP3K1,GNG10	0.319154
VEGF Signaling	EIF2B1,MAP2K1,PRKCA	0.319154
Ovarian Cancer Signaling	WNT7B,MAP2K1,PTEN,EGFR	0.31989
Factors Promoting Cardiogenesis in Vertebrates	PRKCI,DKK1,PRKCA	0.325087
Death Receptor Signaling	TNFRSF21,LMNA,BIRC2	0.325087
NF-ÎºB Signaling	CARD10,MAP3K1,CSNK2A1,TDP2,EGFR	0.325837
D-myo-inositol (1,4,5)-trisphosphate Degradation	OCRL	0.327341
Ethanol Degradation IV	CAT	0.327341
Cardiac Î²-adrenergic Signaling	AKAP12,PPP1R12A,TDP2,GNG10	0.33037
Salvage Pathways of Pyrimidine Ribonucleotides	PRPF4B,MAP2K1,NME7	0.337287
SAPK/JNK Signaling	JUN,MAP3K1,MAP4K5	0.337287
IL-12 Signaling and Production in Macrophages	PRKCI,JUN,MAP2K1,PRKCA	0.340408
Relaxin Signaling	JUN,TDP2,MAP2K1,GNG10	0.340408
1D-myo-inositol Hexakisphosphate Biosynthesis II (Mammalian)	OCRL	0.342768
Mouse Embryonic Stem Cell Pluripotency	ID1,ID2,MAP2K1	0.342768
Role of Osteoblasts, Osteoclasts and Chondrocytes in Rheumatoid Arthritis	JUN,WNT7B,ITGA2,DKK1,IL11,BIRC2	0.34435
cAMP-mediated signaling	AKAP12,TDP2,ADORA2B,MAP2K1,PTGER4,ADRB2	0.34435
PPARÎ±/RXRÎ± Activation	JUN,PLCE1,CKAP5,MAP2K1,PRKCA	0.352371
Regulation of Cellular Mechanics by Calpain Protease	ITGA2,EGFR	0.353997
p53 Signaling	PRKDC,JUN,PTEN	0.360579
CDK5 Signaling	PPP1R12A,ITGA2,MAP2K1	0.366438
Nitric Oxide Signaling in the Cardiovascular System	PRKCI,MAP2K1,PRKCA	0.366438
ATM Signaling	JUN,TDP1	0.369828
Neuropathic Pain Signaling In Dorsal Horn Neurons	PRKCI,PLCE1,PRKCA	0.372392
Synaptic Long Term Depression	PRKCI,PLCE1,MAP2K1,PRKCA	0.374973
D-myo-inositol-5-phosphate Metabolism	PLCE1,PPP1R12A,PPTC7,PTEN	0.374973
Induction of Apoptosis by HIV1	SLC25A3,BIRC2	0.377572
Xenobiotic Metabolism Signaling	PRKCI,CAT,MAP3K1,GCLC,MAP2K1,CYP1B1,PRKCA	0.379315
3-phosphoinositide Degradation	PPP1R12A,PPTC7,OCRL,PTEN	0.379315
Maturity Onset Diabetes of Young (MODY) Signaling	PDX1	0.384592
Polyamine Regulation in Colon Cancer	MXD1	0.384592
Pyrimidine Deoxyribonucleotides De Novo Biosynthesis I	NME7	0.384592
Paxillin Signaling	PAK4,CSK,ITGA2	0.384592
HIF1Î± Signaling	JUN,COPS5,TCEB1	0.390841
Estrogen-Dependent Breast Cancer Signaling	JUN,EGFR	0.392645
Antiproliferative Role of Somatostatin Receptor 2	MAP2K1,GNG10	0.400867
ERK5 Signaling	YWHAB,EGFR	0.400867
Breast Cancer Regulation by Stathmin1	PRKCI,PPP1R12A,MAP2K1,PRKCA,GNG10	0.403645
Superpathway of Inositol Phosphate Compounds	PLCE1,PPP1R12A,PPTC7,OCRL,PTEN	0.403645
Calcium-induced T Lymphocyte Apoptosis	PRKCI,PRKCA	0.408319
IL-17A Signaling in Airway Cells	MAP2K1,PTEN	0.408319
Pyridoxal 5'-phosphate Salvage Pathway	PRPF4B,MAP2K1	0.408319
CD40 Signaling	JUN,MAP2K1	0.415911
Mitotic Roles of Polo-Like Kinase	SLK,CDC7	0.423643
Bupropion Degradation	CYP1B1	0.423643
Acetone Degradation I (to Methylglyoxal)	CYP1B1	0.436516
Role of MAPK Signaling in the Pathogenesis of Influenza	MAP2K1,PRKCA	0.438531
GDNF Family Ligand-Receptor Interactions	JUN,MAP2K1	0.438531
Growth Hormone Signaling	PRKCI,PRKCA	0.445656
IL-15 Production	PRKCI	0.448745
Cell Cycle Control of Chromosomal Replication	CDC7	0.448745
D-myo-inositol (1,4,5)-Trisphosphate Biosynthesis	PLCE1	0.448745
Small Cell Lung Cancer Signaling	PTEN,BIRC2	0.460257
Dopamine-DARPP32 Feedback in cAMP Signaling	PRKCI,PLCE1,PPP1R12A,PRKCA	0.467735
IL-17 Signaling	JUN,MAP2K1	0.467735
JAK/Stat Signaling	JUN,MAP2K1	0.467735
GÎ±12/13 Signaling	JUN,MAP3K1,MAP2K1	0.470977
Hepatic Cholestasis	PRKCI,JUN,IL11,PRKCA	0.472063
Role of Macrophages, Fibroblasts and Endothelial Cells in Rheumatoid Arthritis	PRKCI,JUN,PLCE1,WNT7B,DKK1,MAP2K1,PRKCA	0.474242
STAT3 Pathway	MAP2K1,EGFR	0.475335
Leptin Signaling in Obesity	PLCE1,MAP2K1	0.481948
Toll-like Receptor Signaling	JUN,MAP3K1	0.481948
G-Protein Coupled Receptor Signaling	TDP2,ADORA2B,MAP2K1,PTGER4,PRKCA,ADRB2	0.487528
Sperm Motility	PRKCI,PLCE1,PRKCA	0.487528
BMP signaling pathway	JUN,MAP2K1	0.496592
Reelin Signaling in Neurons	ITGA2,APP	0.516416
G Protein Signaling Mediated by Tubby	GNG10	0.517607
Complement System	CD59	0.517607
Endothelin-1 Signaling	PRKCI,JUN,PLCE1,PRKCA	0.5188
D-myo-inositol (1,4,5,6)-Tetrakisphosphate Biosynthesis	PPP1R12A,PPTC7,PTEN	0.521195
D-myo-inositol (3,4,5,6)-tetrakisphosphate Biosynthesis	PPP1R12A,PPTC7,PTEN	0.521195
Role of Pattern Recognition Receptors in Recognition of Bacteria and Viruses	PRKCI,IL11,PRKCA	0.526017
Oncostatin M Signaling	MAP2K1	0.52723
Inhibition of Angiogenesis by TSP1	JUN	0.52723
Prostate Cancer Signaling	MAP2K1,PTEN	0.537032
IL-17A Signaling in Fibroblasts	JUN	0.53827
Role of JAK2 in Hormone-like Cytokine Signaling	SH2B3	0.53827
tRNA Splicing	TDP2	0.53827
Triacylglycerol Biosynthesis	AGPAT9	0.53827
TR/RXR Activation	ENO1,PFKP	0.555904
Estrogen Biosynthesis	CYP1B1	0.55847
Notch Signaling	NUMB	0.567545
Bladder Cancer Signaling	MAP2K1,EGFR	0.568853
TGF-Î² Signaling	JUN,MAP2K1	0.568853
Docosahexaenoic Acid (DHA) Signaling	APP	0.576766
tRNA Charging	MARS2	0.576766
Thyroid Cancer Signaling	MAP2K1	0.586138
MIF Regulation of Innate Immunity	JUN	0.595662
iNOS Signaling	JUN	0.620869
