# Supplementary material for: Altering cancer transcriptomes using epigenomic inhibitors
Source: Epigenetics Chromatin. 2015 Feb 24;8:9. doi: 10.1186/1756-8935-8-9 (PMC4506402; doi:10.1186/1756-8935-8-9)
Supplement: Supplementary file 5 — Additional file 5: Cell type-specific and common gene expression responses. (XLSX 578 KB) [file 13072_2014_359_MOESM5_ESM.xlsx]

## Sheet: HCT116 specific
Additional File 5: Cell type-specific and common gene expression responses
HCT116 specific responses
SYMBOL	HCT ICG12	HCT ICG96	HCT C646 12	HCT C646 96
ACSL5	1.36809	1.74046	1.20112	1.18793
AKR1C3	-1.51373	-1.80204	-1.15017	1.01312
ALOX12B	1.44443	1.11411	1.03799	1.07618
ALPK1	2.00381	1.13089	-1.14303	1.12993
ANKRD11	2.24673	2.1909	1.20307	1.30379
AP3M1	-1.01445	1.08022	-1.32787	-1.16382
ARC	1.83799	1.14246	-1.22949	-1.10189
ARG2	1.3414	1.58821	1.09708	1.2267
ARHGDIB	1.29765	-1.46938	1.27574	-1.01459
ARMC4	-1.24101	1.08656	-1.13195	1.00257
BCL6	-1.45965	-1.60706	-1.06473	-1.00888
BEST1	1.32379	1.32353	1.02208	1.16766
BIK	1.79215	1.31123	-1.00616	1.32591
BMP4	-2.16963	-1.51001	-1.10307	-1.27178
BSPRY	-1.0487	1.39424	-1.19542	1.11953
BTBD6	1.03848	1.49156	1.42112	1.27949
BTC	1.35789	1.26225	1.02245	-1.10648
C14orf45	-1.28651	-1.28717	-1.06456	-1.18822
C17orf60	1.07379	1.69451	-1.05423	1.03587
C21orf59	-1.0532	1.33576	1.25186	1.1803
C21orf69	1.36859	1.06329	1.01371	1.09265
C6orf192	1.1997	1.35067	1.00333	-1.08546
CADM4	-1.41565	-1.02452	-1.12491	-1.16288
CALCB	1.42494	1.11722	1.06291	1.00653
CAPS2	-1.07245	-1.0377	1.33335	1.36136
CATSPER1	1.3482	-1.1525	-1.21393	-1.02402
CBLC	1.06869	-1.30983	-1.26335	-1.41937
CCDC110	-1.09564	-1.58668	-1.16164	-1.10262
CD164L2	-1.17192	-1.57034	-1.12981	1.0747
CDH3	-1.25973	1.2152	-1.24188	1.11833
CGI-96	-1.17197	-1.05084	1.00416	1.06789
CHST6	-1.23503	1.2495	-1.09161	1.15846
CLN8	1.30354	1.19309	-1.01603	1.095
CNTNAP2	-1.61448	-1.82969	1.26515	1.01146
COCH	1.02751	1.17831	1.44169	1.32099
CPE	1.06015	2.3622	1.0988	1.01931
CRB3	1.0107	1.24596	-1.2736	1.00233
CSAG2	1.07407	1.33053	1.03103	1.13857
CSAG3B	-1.00414	1.25548	-1.13683	1.11065
CSF2RA	1.43554	1.43845	1.64283	1.4307
CYP24A1	-2.6309	-3.93737	-2.30607	1.25627
CYP4F11	1.6507	1.23595	1.11692	1.24652
CYP4F22	-1.76129	-1.95356	-1.32318	-1.23416
DAPP1	1.68982	1.72585	2.06826	1.70072
DCLRE1C	1.32703	1.31295	1.43331	1.30418
DDIT4L	-2.18219	1.0164	-1.47403	1.0539
DDX60L	-1.07127	-1.4479	-1.09137	-1.10155
DEF6	1.53588	1.35509	1.38106	1.82476
DMGDH	1.04443	1.37885	1.03211	1.03153
DMRT1	-1.08575	-1.4667	1.41438	-1.03585
DNAJC12	-1.08878	-1.62801	-1.2064	-1.16511
DPP4	-1.0489	-1.41975	1.09566	-1.0835
DPYSL3	-1.39883	-1.87928	1.09574	-1.11145
EPB49	-1.23542	1.08409	-1.2461	-1.13729
EPHA4	-1.06421	1.33855	-1.05012	1.00623
ESPN	-1.28911	-1.52666	-1.38951	-1.24701
FAAH2	1.07139	1.48125	-1.10347	1.13273
FAM40B	1.37883	1.40849	1.80702	1.48667
FCGBP	1.31977	1.78912	1.15823	1.24771
FGF19	3.20339	7.20827	-1.18058	1.09843
FGF9	1.04901	2.19222	-1.10207	-1.33418
FOXA3	1.35153	1.0333	1.26531	1.29251
FOXD4L1	1.43527	1.56615	1.32557	1.025
FUT1	1.29372	1.13907	-1.05421	-1.12109
FUT3	1.4896	1.64166	1.06077	1.10662
FXYD6	-1.21416	-1.35938	-1.00012	-1.0745
GAS6	1.16206	1.36448	-1.19024	1.04185
GCNT3	1.86262	8.12183	-1.12799	1.3481
GDPD5	-1.28057	-1.62419	-1.34129	-1.18244
GOLT1A	2.05061	1.22135	-1.29477	1.06803
GPR114	1.06887	1.24877	-1.0257	1.01098
GPR161	-1.26497	-1.07855	-1.09984	-1.02512
GUCY1B2	1.00481	1.29304	1.15822	1.04962
HBE1	-1.08962	-2.4627	-2.08053	-1.15361
HOXA9	1.23047	2.30559	-1.09668	1.03896
HPCAL4	-1.31916	-2.10925	1.00379	-1.12544
Hs.13291	-1.1634	-1.49008	-1.08069	-1.00587
Hs.168950	1.38676	-1.06671	1.19783	-1.08698
Hs.193406	-1.07889	1.4448	-1.11091	1.27245
Hs.281931	1.41421	-1.04874	1.07583	-1.1297
Hs.291319	1.13073	-1.41039	1.01136	1.10998
Hs.363526	-1.24753	-1.52249	-1.51594	-1.24207
Hs.551847	-1.04382	-1.00176	1.11181	1.53501
Hs.576106	-1.32818	1.18073	-1.0413	-1.1505
Hs.72010	1.11583	1.36816	-1.00548	-1.06393
HS3ST1	1.79084	1.71415	1.01168	1.06086
HYAL1	-1.04824	-1.48674	1.04594	1.41149
ILDR1	1.3735	1.42936	-1.13985	-1.03376
IRX4	1.80223	2.05218	1.59782	1.34779
KCNMB4	-1.68792	-1.2255	-1.20176	-1.00167
KHDC1L	-1.11197	-1.65709	1.12802	1.31861
KIAA0672	-1.07917	1.21653	1.20297	1.09458
KIAA1199	-1.43322	2.82873	-1.34529	1.27398
KIAA1345	1.59047	1.08931	1.04826	1.01313
KITLG	-1.75889	-3.34442	-1.39202	-1.55164
KLK3	1.11789	1.35665	-1.03366	-1.03648
KLK6	2.6325	5.40601	-1.12259	1.4162
KLK7	1.63724	5.02117	1.16399	1.37116
KLK8	1.06935	1.55907	1.09417	1.14021
KRT23	1.1937	-1.55742	-1.13627	-1.13706
LAT2	1.68459	1.50274	-1.05355	1.13752
LHX2	-1.55183	-1.37193	1.21685	1.11232
LILRB1	1.45156	1.56293	1.87206	1.54102
LIMCH1	-1.53182	-1.12818	-1.0826	-1.01407
LOC100128196	-1.2541	-1.61987	-1.21061	-1.30885
LOC100130892	-1.112	-1.76822	-1.13531	-1.43385
LOC100133185	-1.32237	-1.82907	-1.21661	-1.4193
LOC100134265	-1.05072	2.52263	-1.07568	-1.1132
LOC146439	1.41357	1.39039	1.18971	1.27983
LOC286076	-1.01468	-1.08612	1.29736	1.33812
LOC339843	-1.20874	-1.32254	-1.0885	-1.24158
LOC342979	-1.30886	-1.36148	-1.22118	-1.3021
LOC644380	-1.65206	-1.75751	-1.58022	-1.67842
LOC644517	1.53974	1.15231	-1.05242	-1.05504
LOC644620	-1.00353	1.33781	-1.04706	1.13826
LOC645733	1.28319	-1.04959	1.0262	-1.03485
LOC646808	1.46506	1.45938	1.54935	1.34206
LOC646942	1.14573	1.06336	-1.15492	-1.11222
LOC648526	-1.57482	-1.33613	-1.18959	1.09506
LOC649025	1.13276	1.34258	-1.08129	1.14641
LOC651524	1.09461	1.34035	-1.03936	1.00019
LOC652342	1.24345	1.44883	1.27723	1.44256
LOC728059	-1.35831	-1.20572	-1.27713	-1.36082
LOC728115	-1.05743	-1.32098	-1.16876	-1.29509
LOC729887	-1.05423	-1.4681	-1.10829	-1.00966
LOC730993	1.42167	1.4143	2.03437	1.67518
LOC731042	3.03099	2.79045	1.29543	1.31722
LPAR1	-1.2366	1.11801	-1.13269	-1.06812
LYG1	-1.14809	-1.29392	-1.07417	-1.03841
LYPD6	-1.62506	-1.28757	-1.11354	-1.08798
MAGEB2	-2.04964	-2.03584	1.03328	-1.13553
MAGEB6B	-2.23597	-2.13741	-1.0859	-1.25782
MAL2	1.47734	1.54168	1.00697	1.16344
MAN1A1	-2.00891	-3.31123	-1.32693	-1.59288
MAOB	-1.52347	-1.21506	1.00464	-1.23746
MARVELD3	-1.04588	1.31205	1.34027	1.24553
MGC102966	1.51587	1.47121	1.09601	1.05096
MPL	1.41431	1.12034	1.05672	1.00162
MPP7	1.21917	-1.25605	1.04112	-1.06023
MPZL2	-1.29545	-1.08834	-1.08144	1.20737
MRI1	-1.66254	-1.2496	-1.11079	-1.04434
MSI1	-1.36032	1.00425	-1.22256	-1.13696
MTAP	-1.75571	-2.28886	-1.0724	-1.13439
MUM1L1	-1.18779	-1.2995	-1.09973	-1.14169
MYB	-2.49225	-1.00852	-1.0764	1.00245
MYO3B	1.24411	1.13942	1.63961	1.33259
MYOM2	1.57202	1.66419	1.19189	1.17817
MYT1	-1.58665	-1.25051	-1.0638	1.04407
NBN	1.27143	1.07323	-1.08105	-1.21894
NMU	-1.56276	-2.3415	-1.11677	-1.29396
NR4A2	1.08394	-1.61235	1.02365	1.2659
OGDHL	-1.23777	-1.92417	-1.02235	-1.17801
OR51B4	-1.14678	-2.15393	-1.78777	-1.05243
OXSM	1.00312	-1.36406	1.02079	-1.01928
PCDHB9	1.24287	1.33963	1.88585	1.42664
PCSK9	-1.39205	-1.23465	1.43242	1.23884
PER1	-1.0798	-1.38667	-1.04205	-1.01132
PKIA	-1.3688	-1.17283	1.0657	-1.05161
PLA2G7	-1.41317	1.04613	-1.23069	-1.1775
PLEKHA4	-1.14503	-1.53414	-1.1301	-1.11049
PLEKHA6	-1.0661	1.34972	-1.00944	1.37156
PLEKHG6	-1.56304	-1.30568	-1.31298	-1.15259
PPFIA4	-1.31264	-1.53833	-1.05579	-1.13554
PPP1R14C	-1.15307	1.68738	1.05306	1.19559
PPP1R9A	1.58776	1.5079	1.31223	1.16928
PRKCZ	-1.20778	-1.2095	-1.08295	1.06143
PRSS2	1.497	1.53465	-1.04241	1.18176
PRSS3	1.82184	2.45411	-1.00856	1.28183
PTPN20	1.10703	1.52445	1.0756	1.07715
PTPRG	1.40652	1.15882	1.05391	-1.01607
PTPRM	1.23146	1.49588	1.02755	1.20985
RAB25	1.47524	1.14925	-1.04264	-1.01249
RAB38	-1.46486	1.15846	-1.3079	-1.15944
RAD1	-1.20929	-1.00693	1.03533	-1.0456
RAET1L	1.22828	1.36735	1.06022	-1.02046
RBM35A	1.55451	1.38323	-1.23469	1.11291
RDH5	-1.10608	1.12591	1.15227	1.28551
REEP1	-1.70328	-1.32849	-1.0906	-1.13931
RGS16	1.88133	1.48073	1.11399	1.08595
RINL	1.19672	1.91565	1.05507	1.5434
RIOK3	1.92544	-1.23194	-1.14427	1.18532
RNF165	-1.69725	-1.57111	-1.07429	1.23876
RUNDC3B	-1.19316	-1.96992	-1.23722	-1.09362
SCD5	-1.75872	-1.39015	-1.22562	-1.09854
SDR42E1	1.31667	1.54366	1.14335	1.00981
SERPINA1	-1.02661	1.31662	1.03271	1.02114
SERPINB5	-1.60024	1.05973	-1.19953	1.37998
SESN3	-1.11264	-1.32571	1.01201	-1.01852
SH2D3A	1.59933	-1.25827	-1.02935	-1.0626
SH3BGRL	-1.95845	-1.66014	-1.26953	-1.13773
SH3GL3	-1.29473	-1.94126	-1.05417	-1.08477
SIDT2	1.40059	1.17625	1.25539	1.69788
SKAP1	1.45905	1.38485	1.0103	1.17219
SLC16A10	-1.40369	-1.70163	1.06898	1.03494
SLC27A2	1.4432	1.8117	1.10213	1.0159
SLC39A4	-1.04977	1.20442	-1.15548	-1.10411
SLC44A3	-1.55005	1.32871	1.03961	1.12288
SLC4A5	1.41367	1.30357	1.71274	1.38458
SLPI	1.55082	1.6959	1.0937	1.36312
SMPDL3B	1.21378	1.5551	1.01701	1.09104
SNORA79	1.28719	-1.89608	-1.19036	1.36055
SNTB1	1.04927	1.83267	-1.27657	-1.21403
SPINK2	-1.13517	-1.43598	-1.05626	-1.05537
SRI	1.14137	1.27776	1.12944	-1.03095
ST3GAL6	-1.67166	1.05808	1.10353	1.20974
STAMBP	1.13918	1.19495	-1.07336	1.0043
STARD4	-1.27489	-1.47463	-1.04452	1.00759
TACSTD2	2.76491	2.8308	2.02712	6.12603
TC2N	-1.01043	-1.50151	-1.22563	-1.17272
TERC	1.01332	-1.49671	-1.08881	1.2816
TJP3	-1.54403	-1.39825	-1.90162	1.01851
TMC5	1.32482	1.20118	-1.05503	-1.06403
TMEM125	2.15697	1.42888	1.14923	1.49318
TMEM154	1.48369	1.31085	1.05302	1.02548
TMEM166	1.11648	1.29976	1.06859	1.00474
TRIML2	-1.09895	-1.58239	1.17369	1.17997
TRPV6	1.10647	1.31206	-1.00946	1.03305
TSC22D3	3.20152	1.81394	-1.23736	1.13639
TSPAN7	-1.51427	-2.11159	-1.30223	-1.3997
TTC18	1.02388	1.63781	1.03636	1.02194
UBE2G2	1.07644	1.37121	1.31611	1.15717
UBN1	1.20952	1.28661	1.33602	1.15266
UST	-1.28409	1.08399	-1.22954	-1.15689
VCAN	1.36335	1.76418	1.11231	1.00781
WDR72	1.31286	1.99875	-1.19411	1.06057
WNT16	-1.39512	-1.41965	-1.11639	-1.06
WWP2	1.33597	-1.00257	1.07288	1.02341
YPEL3	-1.38169	-1.47527	-1.26599	-1.08756
ZBED2	1.8206	1.35744	1.06341	1.20664
ZBTB20	2.10326	1.01876	1.84685	1.59617
ZCCHC12	-2.09482	-3.0873	-1.32081	-1.24116
ZDHHC11	1.08038	1.16514	1.28135	1.2269
ZNF385A	-1.28538	-1.27146	-1.24596	-1.19892

## Sheet: PANC1 specific
Additional File 5: Cell type-specific and common gene expression responses
PANC1 specific responses
SYMBOL	PANC ICG_12FC	PANC1 ICG 96FC	PANC1_C646_12 FC	PANC1 C646 96 FC
ACOT1	-1.04366	1.35254	1.0279	1.33939
ACOT7	-1.05438	1.34772	1.17837	1.31639
ADAMTSL4	-1.00182	1.38246	1.06601	1.50798
ADRA1B	1.24305	1.41334	1.07238	1.03871
AKT2	-1.44606	-1.26803	-1.40486	-1.72421
ANKRD1	1.12894	-1.83805	-1.18858	-2.26932
ANPEP	-1.13018	-1.56692	-2.42944	-1.23674
APOE	-1.07583	2.746	-2.09467	1.66517
ARHGEF11	-1.07812	-1.24058	-1.29852	-1.40205
ARL14	-1.16295	-1.62296	-1.1095	-1.14973
ATG9A	1.03987	-1.22164	-1.26094	-1.12684
ATP8B3	1.10047	1.73362	1.13891	1.691
BARX1	-1.32922	-1.32678	-1.92481	-1.70306
BASP1	-1.04538	-1.48285	-1.31309	-1.71805
BCAT1	1.7328	2.36377	-1.04963	1.1482
BGN	1.32605	5.00316	1.41209	1.8307
BRD8	-1.35988	-1.22591	-1.28495	-1.00074
C15orf48	-1.1541	2.28652	-2.13992	-1.0383
C21orf24	1.45437	-1.03741	1.90987	1.68114
C3orf14	1.11943	1.51839	1.22224	-1.05328
C6orf1	-1.0229	-1.22868	-1.24401	-1.41745
C8orf45	1.7383	1.38779	2.72832	2.75387
C9orf64	1.52854	1.92029	1.30097	1.34785
CAPN11	1.06884	-1.24254	1.34819	1.38033
CBS	2.7858	3.93001	1.20039	1.73409
CCDC74B	-1.22969	-1.15736	-1.06569	-1.39565
CCL5	1.15923	18.903	1.533	4.83548
CCND2	1.14417	1.93774	-1.0721	-1.0457
CDC2L1	-1.00217	-1.42019	-1.17785	-1.29389
CDC42	-1.24063	-1.586	-1.34418	-1.18808
CDV3	1.0009	1.16947	-1.0705	-1.04849
CLDN1	1.97697	1.73776	-1.13214	-1.71093
CLDN11	1.38363	1.84635	-1.08342	1.2461
COL5A2	1.61096	-1.07404	1.58677	2.25189
CSF1	1.12408	1.59738	-1.51641	-1.43263
CX3CL1	1.92347	6.47992	1.22137	3.03791
CYB5R2	-1.12631	1.864	-1.04322	1.28421
DACT2	-1.15688	-1.69747	-1.05896	-1.56191
DDX43	1.07775	1.69593	-1.11898	1.08113
DKK3	1.01988	1.16038	1.11034	1.24215
DLL3	1.01179	1.29534	-1.01624	1.07417
DMC1	1.85499	1.2056	2.61977	2.13253
DYRK1B	1.04695	1.06873	-1.83098	-1.14125
E2F6	1.00976	1.23283	1.01456	1.0546
EDARADD	1.07605	1.63495	1.303	1.93422
EDN1	1.51985	1.311	1.29823	-1.26921
EID3	-1.18189	-1.5281	-1.08487	-1.14491
ELOVL2	-1.28138	-1.94291	-1.35806	-1.96715
ENG	-1.13233	-1.04847	-1.25326	-1.32046
FAM102A	1.17709	-1.25523	-1.211	-1.30935
FAM127C	-1.05375	1.16364	-1.23121	-1.08548
FAM174B	-1.02112	1.97617	1.54207	2.84386
FBXO27	-1.22593	1.52254	-1.47915	1.12133
FKSG30	-1.38021	-1.65125	-1.57484	-2.29405
FLJ10916	1.43113	2.64448	1.36452	2.42957
FLJ35024	1.50837	2.39072	-1.06468	1.00102
FOXF2	-1.23736	-2.02559	-1.39526	-2.35445
FOXL2	-1.08501	-1.15806	-1.47635	-1.32553
GAB2	1.06187	1.43166	-1.23389	-1.15726
GATA5	1.1094	1.11708	1.6726	1.36513
GBP4	-1.1152	2.17165	1.01341	1.66263
GNG11	-1.28737	-2.99901	-1.03828	-1.49858
GRIN3B	1.43413	1.63144	1.42164	1.63619
GSPT2	1.29542	1.31306	1.23769	1.258
HBQ1	-1.216	1.22216	-1.1777	1.23714
HEATR2	-1.16278	-1.44495	1.10754	-1.09409
HMBS	-1.03478	1.49187	1.06433	1.15301
HMX2	-1.35433	-1.52223	-1.45184	-1.66759
HOMER2	-1.00309	1.28749	-1.3729	-1.04338
HOXB2	1.95911	2.02011	1.88629	1.84432
HOXC11	-1.15812	-1.13284	-1.38072	-1.17569
HRASLS	-1.12343	-1.00616	-1.29045	-1.5441
Hs.101139	1.36495	2.29959	1.48597	1.79367
Hs.108479	1.2706	1.12487	1.47682	1.31448
Hs.129244	1.16087	-1.1633	1.43822	1.27253
Hs.19193	1.24484	1.53114	1.04651	1.30212
Hs.195045	-1.00035	-1.49424	1.13062	-1.37614
Hs.354359	-1.00047	1.19292	1.21251	1.56223
Hs.551128	1.16336	-1.08476	-1.51685	-1.39802
Hs.569948	1.40388	1.31569	1.5508	1.67239
HSPA1A	-1.03468	-1.10005	1.77822	-1.17145
HSPA1L	-1.06559	-1.36359	1.27739	-1.01495
HTRA1	1.01072	2.09864	1.03676	2.03315
ICAM1	-1.03667	2.04746	-1.58474	-1.07763
IFIT3	1.01923	2.53618	-1.0389	2.00293
IGFBP4	-1.77595	-3.95993	-3.01722	-6.07714
INHBB	1.12583	1.02514	1.01273	-1.68352
ITSN1	1.06157	1.20362	1.21135	1.43027
JAM3	1.07701	1.111	1.27729	1.19568
KCNH6	1.51071	1.27002	1.94546	1.75967
KCNMA1	-1.06351	1.49619	-1.13023	1.16869
KIAA0495	1.26938	1.45628	1.24851	1.35165
KIF1A	1.37366	2.65663	1.18623	1.5711
KIRREL	1.25329	1.4611	1.33857	1.56766
KLHL4	-1.32585	-1.68411	-1.07623	-1.16905
KRBA1	1.28515	1.20475	1.37845	1.36015
LAYN	-1.38876	-1.25033	-1.46747	-1.36696
LEP	1.69498	1.04943	2.54146	2.17674
LGALS8	-1.02118	1.50702	1.03394	2.4335
LOC100128975	1.07011	1.5489	-1.01862	-1.02541
LOC100129118	-1.22614	-1.30081	-1.1422	-1.34815
LOC100129269	1.50271	1.14461	2.05664	2.64804
LOC100129424	-1.35674	-1.84051	-1.50354	-1.55465
LOC100130190	-1.00298	-1.2711	-1.04995	-1.3381
LOC100130445	1.82808	1.46606	2.52297	2.14375
LOC100130932	-1.09513	-1.13659	-1.39485	-1.45674
LOC100134587	1.24439	1.16005	2.62978	2.52063
LOC149501	-1.70211	-2.58284	-1.97214	-1.42566
LOC283683	-1.16941	-1.02513	-1.10152	-1.21606
LOC339290	1.09589	1.45844	1.12183	1.14519
LOC389662	-1.13229	-1.37779	-1.16036	-1.25707
LOC400061	-1.21065	-1.5621	-1.20274	-1.43119
LOC642773	-1.18545	-1.32215	-1.61554	-1.13862
LOC642852	1.05214	1.17826	1.41405	1.32675
LOC643167	-1.06425	-1.19966	-1.14204	1.02851
LOC643856	-1.0773	-1.29707	-1.02929	-1.03568
LOC644852	1.33938	1.11671	1.79694	2.07209
LOC646043	1.20056	1.04731	1.43278	1.36521
LOC647251	1.2746	-1.25853	1.06848	-1.48146
LOC653479	1.00721	-1.41007	-1.0997	-1.33749
LOC727984	-1.3134	-1.74157	-1.34677	-1.48766
LOC728467	-1.24523	-1.43256	-1.24765	-1.14864
LOC728533	1.06244	1.26292	1.08829	1.35831
LOC728903	1.84573	1.27913	2.60081	2.97901
LOC729264	1.20026	1.34128	1.01264	1.28683
LOC730235	1.26873	1.38401	1.42169	1.47906
LRRC33	-1.11719	-1.00274	-1.82504	-1.58742
LTB	2.15587	2.05604	-1.04246	1.19167
MAP1B	1.71515	2.20658	1.20034	1.12998
MAP3K4	-1.04034	-1.35944	1.13348	1.0384
MAP7D2	-1.29294	-1.74828	-1.47335	-1.34814
MEG3	3.31749	-1.32879	3.55656	-1.07651
MGAT4B	-1.18949	-1.02353	-2.01896	-1.5622
MGC16703	1.01985	1.52552	1.035	1.44275
MGC26356	1.42566	1.19237	1.71776	1.33488
MGC39900	-1.0999	-1.55633	1.0964	-1.2449
MPV17L	-1.07571	-1.55544	-1.12641	-1.53392
MRPL39	-1.35191	-1.32293	-1.13724	-1.23422
MT1M	1.01513	3.04588	-1.4556	-1.07021
MX1	1.15887	2.44081	1.17824	2.01075
MXRA5	1.31974	4.37755	2.09263	4.38321
MYPN	1.00806	-2.00701	-1.54468	-1.94126
NCRNA00081	1.00766	-1.27243	-1.12001	-1.41489
NKAIN2	1.20012	2.40833	-1.03771	1.17973
NKX6-2	1.41444	-1.64377	-1.15034	-2.44356
NNT	-1.22874	-1.55513	-1.2846	-1.16058
NUDT11	-1.4675	-2.0414	-1.12147	-1.46929
ODF3L2	1.4629	1.61429	1.38007	1.69281
OGDH	-1.42086	-1.46317	-1.87638	-1.47388
OTUB1	-1.2734	-1.66234	-1.23058	-1.25806
PATE2	1.34339	1.29521	1.57335	1.47871
PCDH7	-1.12747	-1.40482	1.01607	-1.09329
PDZD4	-1.0465	1.84544	1.13532	1.24691
PHC2	-1.15753	-1.23091	-1.4432	-1.41361
PLAC8	1.28308	1.18638	1.10896	-1.39821
PNMA3	1.20158	1.93792	-1.05963	1.24843
POTEF	-1.06205	-1.58972	-1.29407	-1.87844
PPM1E	-1.05153	2.03326	-1.11315	1.42276
PPP1R3F	1.12199	1.22311	1.25813	1.40834
PRTFDC1	-1.04615	1.46156	-1.08405	1.15879
PSMB8	1.15023	3.17798	1.02417	1.41835
PYCARD	-1.21013	1.56011	1.06596	1.50486
QPRT	-1.16108	1.05265	1.2046	2.16133
RAB23	-1.073	1.4044	-1.04187	-1.02121
RAB32	1.19144	1.94782	-1.25359	-1.00713
RAPGEF1	1.28463	2.10195	1.51002	1.41143
RARRES3	1.03629	2.95618	-1.0064	2.08203
RFFL	-1.09347	-1.23694	-1.38122	-1.47671
RGS11	1.10079	1.64892	1.18395	1.466
RNF34	1.13181	1.24351	1.14433	1.26244
ROR1	-1.11906	-1.3913	-1.22946	-1.48792
RTN4	-1.08465	-1.55349	-1.52775	-1.2833
SCCPDH	1.03116	1.55313	-1.02433	1.24128
SENP6	1.00119	-1.25534	-1.21641	-1.36211
SFRP1	-1.42515	-2.92809	-1.98768	-1.95816
SH3KBP1	-1.19745	-1.08673	-1.20421	-1.20994
SLC15A3	1.08592	2.30062	1.19662	1.55475
SLC35F3	1.04599	1.44661	1.01412	1.13084
SLC38A10	-1.10252	-1.66511	-1.41536	-1.60859
SLC47A1	1.03184	1.54833	1.13925	1.90851
SLFN12	-1.31547	-1.50499	-1.02118	-1.09638
SNORD114-1	-1.14741	-2.06516	1.35702	-1.50278
SNRPN	1.20096	1.43746	1.20492	1.18101
SOX21	-1.16262	-1.97243	1.19158	-1.29612
SPHK1	-1.00502	-1.33772	-1.02875	-1.65404
SPN	1.14592	1.0264	1.23098	1.40702
SRGN	1.02703	3.63795	-1.18402	1.28175
SSPN	-1.21659	1.74773	-1.20041	1.49773
STAT5B	-1.06002	-1.43108	-1.04956	-1.24573
STMN1	-1.37188	-1.66009	-1.20834	-1.07026
SYCP2	1.00587	1.14329	1.02374	1.49726
TBX2	-1.60711	-2.02491	-1.57179	-2.3926
TCEA2	1.05583	1.45789	1.1011	1.34933
TCEAL1	-1.20775	-1.93867	-1.22736	-1.32609
THY1	-1.07103	1.54312	1.04423	1.50219
TM4SF1	1.01251	-1.22115	-1.08886	1.02459
TM6SF1	1.26136	1.76305	1.1261	-1.02111
TMSB4X	-1.02134	1.1659	1.07905	1.12667
TNFRSF1B	1.27448	1.41466	1.91953	1.53691
TRAF3IP2	1.14297	1.72656	1.45387	1.88887
TRIM6	-1.05931	1.50549	1.08497	1.64435
TRPV2	1.14892	1.30687	1.03789	1.35852
TSHZ3	1.04334	1.48906	1.05098	1.40638
TUBB2B	1.72016	2.60273	-1.10271	1.17595
TXNIP	2.45778	7.34583	1.78119	2.91549
UBR7	-1.39059	-1.65425	-1.44524	-1.56462
UPK1B	1.07091	-1.61819	1.16436	1.02349
VEGFC	-1.0153	-1.29967	-1.25828	-1.71068
VTRNA1-2	-1.2539	-1.8204	-1.43607	-1.41718
WASPIP	-1.01238	1.53218	-1.00786	1.15896
WDR90	1.31565	-1.03622	1.46891	1.38055
ZNF160	1.19082	1.15431	1.25739	1.33791
ZNF260	1.08958	1.28948	1.05319	1.27672
ZNF365	-1.25937	-1.52104	-1.12139	-1.3346
ZNF529	1.0189	1.37496	1.01858	1.15422
ZNF573	1.25259	1.65425	1.36091	1.76626
ZNF681	-1.38618	-1.36554	-1.59742	-1.30726
ZNF682	1.916	1.25733	2.64003	2.62273
ZNF702P	-1.22779	-1.70633	-1.1146	-1.36801
ZNF93	1.02771	1.05812	1.19189	1.24649

## Sheet: common
Additional File 5: Cell type-specific and common gene expression responses
Common responses
Symbol	PANC1 ICG12hr FC	PANC1 ICG 96FC	HCT ICG 12	HCT ICG96		Symbol	PANC1 C646 12hr FC	PANC1 C646 96 FC	HCT C646 12	HCT C646 96
A4GALT	1.35394	1.80801	1.10767	1.06835		A4GALT	1.04962	1.20884	1.06148	1.10445
AACS	1.14658	1.42302	1.06883	1.00229		AACS	1.35909	1.73882	1.00685	1.14558
AADACL1	-1.03872	-1.06977	1.38315	1.19508		AADACL1	-1.62232	-1.87045	-1.05893	-1.08576
AAGAB	-1.03186	-1.2252	1.10958	1.50996		AAGAB	1.03699	-1.20996	1.12994	1.08805
AAMP	-1.19342	-1.20399	-1.26802	-1.05415		AAMP	-1.72653	-1.48577	-1.26314	-1.09815
AARS	1.8041	2.0416	1.65779	2.19687		AARS	1.24667	1.71447	1.0976	1.29568
AARS2	1.23445	1.26747	-1.08675	-1.06045		AARS2	1.36492	1.34102	1.27814	1.12623
AATF	-1.26124	-1.47734	1.10202	1.02494		AATF	-1.27453	-1.50933	1.07936	1.00662
ABCA3	1.16113	3.05745	1.28019	1.01482		ABCA3	1.14573	2.10166	-1.03163	1.03983
ABCB6	-1.00341	1.48037	-1.1989	-1.74321		ABCB6	-1.05246	1.21939	-1.087	-1.11471
ABCB7	-1.14706	-1.44437	-1.42195	-1.6275		ABCB7	1.07796	1.02607	-1.06645	1.22713
ABCB9	-1.249	-1.50859	-1.05568	-1.18497		ABCB9	-1.35536	1.23859	-1.10164	1.05599
ABCC1	-1.20813	-1.66259	-1.19755	-1.118		ABCC1	-1.58724	-1.41681	-1.33726	-1.22145
ABCC3	1.48897	2.65304	2.23972	3.80418		ABCC3	1.59909	2.24901	1.29551	1.37183
ABCD1	-1.32741	-2.31133	-1.10567	-1.11134		ABCD1	-1.82125	-1.92677	-1.21723	-1.28666
ABCE1	-1.10092	-1.75572	-1.12597	-1.23271		ABCE1	-1.26094	-1.75037	-1.07372	-1.38895
ABHD10	-1.16786	-1.15418	-1.31439	-1.78647		ABHD10	-1.27862	-1.32108	-1.22173	-1.37615
ABHD12	-1.21178	-1.17693	-1.11678	1.17158		ABHD12	-1.24875	-1.21705	1.02994	1.02172
ABHD14B	-1.09451	-1.28006	1.06243	-1.32028		ABHD14B	-1.39849	-1.06118	-1.15818	-1.04402
ABHD8	1.10684	1.66392	-1.03985	1.08998		ABHD8	1.27132	1.46399	1.03982	1.21669
ABI2	-1.05224	1.00273	-1.09727	-1.39112		ABI2	-1.08878	-1.09456	-1.2221	-1.12381
ABL1	1.08852	1.55836	1.0084	1.03039		ABL1	1.28566	1.2893	1.06271	-1.04338
ABR	1.21981	2.14551	1.06553	1.13651		ABR	1.5129	1.90908	1.10424	1.13311
ACAA1	-1.00408	1.24349	-1.08804	1.07884		ACAA1	1.20525	1.37939	1.06656	1.07997
ACAA2	1.16047	1.37001	-1.31654	-1.93766		ACAA2	1.24895	1.30224	-1.286	1.02777
ACAD10	1.21325	1.10773	1.18757	1.01611		ACAD10	1.39748	1.39741	1.06646	1.18132
ACAD11	2.06838	3.0114	2.52362	1.46638		ACAD11	2.05483	2.02235	1.19589	1.30746
ACAD9	1.13689	1.43124	1.18382	1.40922		ACAD9	1.3238	1.98278	1.31702	1.31862
ACADM	-1.12193	1.16521	-1.29602	1.12146		ACADM	-1.01663	1.21696	-1.04958	-1.11295
ACADVL	1.05299	-1.22227	1.07847	1.07157		ACADVL	1.20086	-1.04248	1.1187	1.08363
ACAP2	1.17648	1.2538	1.13682	1.17421		ACAP2	-1.13061	-1.09606	-1.2367	-1.15163
ACAT1	-1.08569	1.18583	-1.18536	-1.89912		ACAT1	-1.04107	1.20276	1.03611	-1.04103
ACAT2	-1.18363	-1.98194	-2.37632	-2.60346		ACAT2	-1.22215	1.04388	-1.02276	-1.32264
ACBD3	-1.24106	-1.35178	1.11856	-1.43917		ACBD3	-1.3264	-1.48459	-1.25667	-1.03535
ACCS	1.24425	1.69649	1.06802	1.24195		ACCS	1.38896	2.02817	1.06798	1.25182
ACIN1	-1.32444	-1.58812	-1.74017	-1.71114		ACIN1	-1.3758	-1.69005	-1.42745	-1.92908
ACLY	-1.22124	-1.49222	-1.67856	-1.74498		ACLY	-1.30156	1.01023	-1.19958	-1.32537
ACO2	-1.12771	-1.24406	-1.18232	1.04746		ACO2	-1.24031	-1.38095	-1.3086	-1.17909
ACOT7	-1.05438	1.30687	0	0		ACOT7	1.17837	1.35852	0	0
ACOX3	-1.03322	-1.15852	-1.3325	-1.46272		ACOX3	1.07867	1.11942	-1.2755	-1.2519
ACP2	1.38429	1.26085	1.49028	2.06279		ACP2	1.25642	1.19701	1.17888	1.24661
ACSL3	-1.01728	1.25137	-1.1407	-1.43411		ACSL3	1.06367	1.96548	1.17044	1.04401
ACSL5	0	0	1.36809	1.74046		ACSL5	0	0	1.33335	1.36136
ACTA2	1.03188	1.54629	-1.04692	-1.35928		ACTA2	1.20636	1.63867	-1.19246	1.8956
ACTB	-1.09258	-1.2012	-1.28214	-1.14724		ACTB	-1.10599	-1.31974	-1.1525	-1.51016
ACTN4	-1.18545	-1.0545	-1.21895	-1.0305		ACTN4	-1.4223	-1.13051	-1.30693	-1.31844
ACTR1A	1.06861	1.32427	-1.18062	1.08794		ACTR1A	1.35305	1.49172	1.14143	1.07927
ACTR1B	1.00658	1.29146	-1.13686	1.12065		ACTR1B	-1.34166	-1.02327	-1.26923	-1.17144
ACTR2	-1.16014	-1.19855	-1.67082	-1.75662		ACTR2	-1.02644	1.10139	-1.31259	-1.27593
ACTR3	-1.29283	-1.30979	-1.21315	-1.26953		ACTR3	-1.3819	-1.49294	-1.2134	-1.38045
ACTR6	-1.00743	1.12883	1.1518	-1.2195		ACTR6	1.14067	1.25645	1.01883	1.02159
ACTRT1	-1.13071	-1.30418	1.00878	1.00399		ACTRT1	-1.31578	-1.43817	-1.07362	-1.17882
ACVR1	1.17663	1.19819	1.34877	1.45498		ACVR1	1.2262	1.16766	1.02503	1.0805
ACVR1B	1.16589	1.30041	1.05887	1.15568		ACVR1B	1.27326	1.47393	1.10986	1.01757
ACYP1	-1.20242	-1.64345	-1.38792	-1.17726		ACYP1	1.10766	-1.03214	1.05478	1.39497
ADA	1.26325	1.4131	-1.41666	-1.06266		ADA	-1.1061	1.3794	-1.12003	1.25388
ADAM10	-1.01208	-1.48001	-1.36031	-1.33263		ADAM10	-1.06427	-1.37353	-1.522	-1.33835
ADAM15	1.04828	1.60763	-1.26978	1.06432		ADAM15	1.08749	1.27707	-1.07005	-1.05729
ADAM17	1.17387	1.17051	1.33724	1.34178		ADAM17	1.08122	1.21124	-1.00708	1.18235
ADAM9	1.05327	-1.07585	-1.22026	-1.30595		ADAM9	-1.04655	-1.04217	-1.25247	-1.21631
ADARB1	1.1087	1.29915	-1.00774	-1.00748		ADARB1	1.45636	1.4738	1.20089	1.11803
ADAT1	-1.0161	-1.11623	1.32328	1.6181		ADAT1	-1.0375	-1.02407	1.25462	1.12233
ADAT3	-1.06238	-1.63124	-1.42611	-1.57798		ADAT3	-1.25247	-1.40127	-1.11293	-1.35633
ADCK2	1.14349	1.92749	1.37661	1.37755		ADCK2	1.34801	1.68558	1.42865	1.34417
ADCY3	1.08345	1.77188	-1.18602	1.24064		ADCY3	1.03525	1.21811	-1.01403	-1.04245
ADD1	-1.0865	-1.0939	-1.50758	-1.37246		ADD1	1.17896	1.28225	-1.06968	-1.04929
ADIPOR1	-1.15983	-1.29525	-1.26211	-1.14098		ADIPOR1	-1.4714	-1.43204	-1.27269	-1.20643
ADM2	1.98112	2.75507	2.27339	1.97142		ADM2	1.18867	1.40834	-1.02517	1.10655
ADNP2	1.14604	1.52757	-1.3614	-1.21851		ADNP2	1.20427	1.16039	-1.04866	-1.1068
ADO	1.02491	1.01571	1.21807	1.25536		ADO	-1.23912	-1.15088	-1.09223	-1.10528
ADORA2B	1.20176	-1.63643	1.63943	1.79092		ADORA2B	-1.32677	-1.74315	-1.06074	1.11387
ADPGK	-1.08564	1.14993	1.33851	1.3985		ADPGK	-1.0493	1.1212	1.35761	1.09542
ADPRHL2	1.24002	1.41461	1.21584	1.2229		ADPRHL2	1.31698	1.52523	1.56283	1.31678
ADRA1B	1.24305	1.93792	0	0		ADRA1B	1.07238	1.24843	0	0
ADRB2	1.48901	-1.45308	-1.08389	1.01914		ADRB2	-1.04019	-1.77693	-1.18952	-1.03391
ADRM1	-1.31138	-1.4623	-1.3847	-1.0689		ADRM1	-1.35322	-1.65612	-1.18015	-1.36189
ADSL	1.20761	1.18774	1.13623	1.05084		ADSL	1.07586	1.12024	1.25352	1.14729
AEBP2	1.00614	-1.09395	1.37965	-1.07861		AEBP2	1.01772	-1.06922	1.21586	1.13679
AES	-1.35313	-1.01631	-1.54437	-1.44619		AES	-1.86274	-1.61736	-1.76452	-1.69918
AGBL5	-1.10552	1.05818	-1.43792	-1.72206		AGBL5	-1.18037	-1.05117	-1.59681	-1.26983
AGPAT5	-1.0814	-1.436	1.23333	-1.44861		AGPAT5	-1.18082	-1.47824	-1.09269	-1.26723
AGPAT9	1.22555	-1.28374	2.22778	1.98445		AGPAT9	1.50759	-1.1483	1.47477	1.21249
AGPS	-1.14134	-1.21652	-1.3238	-1.50171		AGPS	-1.15281	-1.23042	-1.16526	-1.04597
AGRN	-1.00107	-1.3816	1.02519	-1.10384		AGRN	-1.47331	-1.61069	-1.03736	-1.2688
AHCY	1.02605	-1.04323	-1.26117	-1.80513		AHCY	-1.15433	1.28234	-1.25347	-1.17615
AHCYL1	1.05858	-1.18426	-1.26811	-1.61335		AHCYL1	-1.13986	-1.04511	-1.31231	-1.23857
AHI1	1.03005	1.33316	1.22413	1.38535		AHI1	1.21439	1.3555	1.22988	1.30161
AHNAK	1.0468	1.05	1.33478	-1.13886		AHNAK	1.16766	1.30937	-1.16939	-1.07205
AHR	1.52577	1.4874	1.30217	1.58821		AHR	2.16728	2.19374	1.76342	1.43798
AHSA1	-1.1236	1.37581	-1.44948	1.29411		AHSA1	1.22752	-1.04432	1.22305	-1.02197
AIF1L	-1.15825	1.56795	-1.59262	1.00245		AIF1L	1.09476	1.36371	1.04862	1.11772
AIFM1	-1.10886	-1.15032	-1.30618	-1.02666		AIFM1	1.25619	1.35079	1.0712	1.14815
AIG1	1.00428	1.93435	1.31093	1.52572		AIG1	1.09082	1.41521	-1.30448	-1.10784
AIMP2	1.05345	1.04062	1.94909	2.35229		AIMP2	1.22424	1.13495	1.40157	1.11125
AIP	1.0558	1.36372	1.00757	1.03004		AIP	1.11361	1.22318	-1.01026	1.09377
AK1	1.04583	1.58703	-1.17743	1.35766		AK1	1.41854	2.18769	1.32413	1.36718
AK2P2	1.10351	1.10757	1.41152	1.12657		AK2P2	1.39266	1.42489	1.73464	1.33315
AK3	-1.15979	1.01572	-1.13817	1.22164		AK3	1.00208	1.33121	1.04111	1.28078
AKAP12	1.20964	-2.06505	1.48109	-1.64483		AKAP12	-1.44505	-1.67084	-1.30356	-1.22954
AKAP13	1.33434	1.02866	1.10746	1.09122		AKAP13	1.3638	1.12588	1.09122	1.20856
AKIRIN2	1.01467	-1.327	1.29347	-1.3381		AKIRIN2	-1.35251	-1.88216	-1.4845	-1.33149
AKR1A1	1.14605	1.24099	1.13516	-1.01809		AKR1A1	-1.20522	1.37121	-1.15323	1.01176
AKR1B1	-1.13509	1.01345	-1.3392	-1.05082		AKR1B1	-1.29762	-1.22253	-1.39954	-1.23239
AKR1C3	0	0	-1.51373	-1.80204		AKR1C3	0	0	-1.32318	-1.23416
AKR7A2	1.12809	1.52899	-1.12912	-1.10719		AKR7A2	1.06542	1.30472	-1.07628	-1.04781
AKT1S1	-1.1815	-1.52984	-1.32329	-1.17056		AKT1S1	-1.63511	-1.65762	-1.33689	-1.18877
AKT2	-1.44606	-1.23694	0	0		AKT2	-1.40486	-1.47671	0	0
AKTIP	1.19383	1.36113	1.242	1.28657		AKTIP	-1.02976	-1.07039	-1.21909	-1.01189
ALCAM	-1.22443	-1.49111	1.08208	1.09244		ALCAM	-1.19906	-1.68618	-1.33911	-1.34935
ALDH18A1	1.04631	1.06676	1.03408	-1.30635		ALDH18A1	-1.17397	1.14826	1.01542	-1.22038
ALDH1A3	-1.14495	-1.05957	1.12653	1.50703		ALDH1A3	-1.19587	1.04801	-1.66766	1.39728
ALDH1B1	-1.19475	-1.46283	-1.39243	-1.44807		ALDH1B1	-1.2213	-1.33341	1.0046	-1.39216
ALDH3A2	1.02941	1.95702	-1.10124	2.01709		ALDH3A2	1.36691	1.72268	1.12326	1.34546
ALDH7A1	-1.08316	1.4682	-1.03404	-1.20026		ALDH7A1	1.05898	1.50415	-1.02859	-1.00869
ALDOC	1.1179	-1.05736	-1.57057	-3.11035		ALDOC	1.43164	2.04424	1.33934	1.34027
ALG1	-1.13504	-1.73989	-1.04406	1.00235		ALG1	-1.03795	-1.26126	1.18359	-1.02035
ALG13	1.19755	-1.23342	1.33769	-1.38289		ALG13	1.21216	-1.17476	1.04757	-1.06692
ALG3	1.28696	1.29861	1.37599	1.00964		ALG3	1.51795	1.28109	1.33434	1.21115
ALKBH5	-1.05383	-1.01645	-1.22149	-1.06222		ALKBH5	1.37547	1.2368	1.19066	1.07113
ALKBH6	1.11084	1.20922	-1.07513	1.36941		ALKBH6	1.12692	1.56629	1.10163	1.19731
ALKBH7	-1.05613	1.35581	-1.34554	-1.18551		ALKBH7	-1.30625	-1.18198	-1.60291	-1.37188
ALKBH8	-1.00123	-1.37287	1.26827	1.1824		ALKBH8	-1.04312	-1.36535	1.15252	1.13018
ALPP	1.8122	1.27208	1.91446	1.3924		ALPP	2.63895	2.44776	2.56178	1.51988
ALPPL2	1.14178	2.57073	1.02398	-1.12209		ALPPL2	-1.02965	1.79701	-1.01511	-1.14947
ALS2CR14	1.22708	1.10731	1.14366	1.3149		ALS2CR14	1.60676	1.53696	1.45335	1.31323
ALS2CR4	1.02415	1.31	-1.23721	1.15206		ALS2CR4	1.09068	1.26334	-1.03402	-1.02251
AMH	-1.0514	1.06785	1.14277	1.49312		AMH	-1.04808	1.13914	1.42199	1.09512
AMOT	-1.0205	1.22737	-1.41952	-1.64177		AMOT	1.21316	1.26626	-1.24298	-1.13851
AMT	1.08824	1.29583	-1.03931	1.66664		AMT	1.20173	1.44875	1.16282	1.40824
AMZ2	-1.06677	-1.21907	1.22361	1.05262		AMZ2	-1.04102	-1.20765	-1.09144	-1.00142
ANAPC4	1.31572	1.35173	1.14967	1.31222		ANAPC4	1.24969	1.43436	1.13896	1.07213
ANAPC7	1.02885	-1.06956	-1.22878	-1.0543		ANAPC7	-1.04304	1.27361	-1.01997	-1.05859
ANG	-1.01499	1.06572	-1.59775	-2.45576		ANG	-1.00431	1.23647	-1.1015	1.30997
ANKDD1A	1.13473	2.17786	-1.38079	-1.21957		ANKDD1A	1.20197	1.81669	1.13829	1.19053
ANKFY1	1.01797	1.34304	1.12303	1.24038		ANKFY1	1.22846	1.45067	1.3205	1.14369
ANKMY2	-1.07284	1.20921	-1.50593	1.04697		ANKMY2	1.11033	1.27671	-1.07574	-1.19064
ANKRA2	1.23631	1.65741	1.35467	1.1417		ANKRA2	1.26088	1.48725	-1.20424	1.22975
ANKRD1	1.12894	1.311	0	0		ANKRD1	-1.18858	-1.26921	0	0
ANKRD10	-1.03278	1.19415	-1.32479	-1.33119		ANKRD10	1.22715	1.52411	-1.28479	-1.10898
ANKRD11	0	0	2.24673	2.1909		ANKRD11	0	0	1.64283	1.4307
ANKRD27	-1.06582	-1.14866	-1.14331	-1.55793		ANKRD27	-1.63801	-1.48526	-1.34197	-1.56425
ANKRD30B	1.83058	1.2455	1.39924	1.52994		ANKRD30B	2.40519	2.0111	2.14979	1.59802
ANKRD36B	1.22819	1.39204	-1.01122	1.27008		ANKRD36B	1.65013	1.8785	1.27433	1.11695
ANKRD40	-1.15751	-1.42763	1.28203	1.05566		ANKRD40	-1.39178	-1.62103	1.07677	-1.25345
ANKRD54	-1.25097	-1.38928	-1.20438	-1.07344		ANKRD54	-1.13435	-1.35229	1.04869	-1.15759
ANKRD9	1.10288	1.58918	-1.39769	-1.23795		ANKRD9	1.25508	1.17191	1.09148	1.04208
ANKS1A	-1.03476	-1.00155	-1.15856	-1.31794		ANKS1A	1.29839	1.1787	1.1638	-1.06354
ANLN	-1.35512	-1.76931	-1.61837	-2.6757		ANLN	-1.62433	-1.40936	-1.24661	-1.17912
ANP32A	1.22114	-1.68965	-1.54688	-1.25993		ANP32A	-1.04975	-2.07376	-1.20542	-1.58949
ANPEP	-1.13018	-1.64377	0	0		ANPEP	-2.42944	-2.44356	0	0
ANTXR2	-1.01059	-1.8663	1.12832	1.23684		ANTXR2	-1.22218	-1.44211	-1.0372	-1.06514
ANXA1	-1.26317	-3.01726	1.03909	-1.08005		ANXA1	-1.08411	-1.53393	-1.12266	-1.32481
ANXA11	1.01959	1.07835	1.20425	1.09591		ANXA11	1.37728	1.27684	1.07767	1.1866
ANXA2P1	-1.31866	-1.29867	-1.11328	-1.46551		ANXA2P1	-1.43224	-1.18905	-1.19759	-1.1756
ANXA3	-1.09523	-1.0185	1.96861	2.15249		ANXA3	-1.20946	-1.12604	1.11966	1.19774
AOF2	1.07411	1.33139	-1.07117	-1.19126		AOF2	1.08431	1.51479	1.13433	1.02458
AP1G1	-1.31061	-2.01849	-1.54124	-1.78552		AP1G1	-1.56869	-1.69059	-1.46221	-1.57254
AP1M1	1.27305	1.31018	1.18248	1.03445		AP1M1	1.55707	1.48423	1.1758	1.4021
AP1S1	-1.00196	-1.34459	-1.623	-1.38394		AP1S1	1.33294	-1.41217	-1.25979	-1.12938
AP1S2	-1.12585	1.25481	-1.32136	-1.07595		AP1S2	-1.3155	-1.16321	-1.09666	-1.05229
AP2A1	-1.3091	-1.5186	-1.42226	-1.38428		AP2A1	-1.61034	-1.55187	-1.35645	-1.43572
AP2B1	-1.16461	-2.58268	-1.57605	-1.33786		AP2B1	-1.68196	-2.6808	-1.73014	-1.58462
AP2M1	-1.07876	-1.24248	-1.19378	-1.10073		AP2M1	-1.15657	-1.27297	-1.27319	-1.20024
AP3M2	-1.02609	1.38872	-1.40243	1.77138		AP3M2	-1.00728	1.26031	1.09192	1.14869
AP3S1	-1.01815	-1.16302	1.25877	-1.92778		AP3S1	-1.12465	-1.59349	-1.15485	-1.01503
AP3S2	1.11839	1.60515	1.36809	1.53206		AP3S2	1.0088	1.29185	1.09875	1.08283
AP4E1	1.02621	-1.24698	1.19359	1.0084		AP4E1	-1.0587	-1.53485	-1.00797	-1.22863
APBA3	1.30467	1.69087	1.1814	1.08158		APBA3	1.14552	1.15278	1.20084	1.25898
APBB3	1.34786	1.29565	1.85559	1.16617		APBB3	1.70141	1.96318	1.27741	1.10505
APEH	-1.16908	-1.24843	-1.3325	-1.64114		APEH	-1.47695	-1.19955	-1.41352	-1.34954
APEX1	-1.38109	-1.78356	-1.76989	-1.6953		APEX1	-1.07554	-1.24128	-1.13818	-1.24458
APEX2	1.28255	1.07567	1.09345	1.38669		APEX2	1.06336	-1.17123	1.00985	1.21049
APH1A	-1.12086	-1.02826	-1.01045	1.30605		APH1A	-1.35112	-1.08593	-1.0237	-1.00382
APH1B	1.20094	1.54356	-1.18562	-1.5494		APH1B	-1.11239	1.46573	-1.13708	-1.05454
API5	-1.1773	-1.29485	-1.26889	-1.18981		API5	-1.51509	-1.66338	-1.37631	-1.64031
APIP	-1.07452	-1.94079	-1.17712	-1.47297		APIP	-1.08506	-1.43132	-1.28573	-1.22001
APITD1	1.00776	-1.03792	1.0386	1.57731		APITD1	1.12532	-1.23191	1.03065	-1.01756
APLP1	-1.0544	-1.18621	-1.31528	-1.45589		APLP1	-1.08366	-1.06175	-1.27108	-1.21322
APLP2	-1.043	-1.25102	-1.05124	1.48381		APLP2	-1.56392	-1.25509	-1.2071	-1.12625
APOC1	1.00802	2.06849	1.00585	1.03455		APOC1	1.02574	1.38526	1.0599	-1.02776
APOE	-1.07583	-2.02559	0	0		APOE	-2.09467	-2.35445	0	0
APOO	-1.11076	-1.08129	-1.46873	-1.17234		APOO	-1.02442	1.01551	-1.21718	-1.17885
APOOL	-1.11803	-1.34166	-1.03613	-1.14438		APOOL	-1.04362	-1.29377	1.02076	1.15918
APP	1.44466	-1.87296	-1.01635	1.28817		APP	-1.46366	-1.27675	1.04686	1.31474
APPBP2	1.07502	1.4532	1.04211	1.09282		APPBP2	1.26277	1.33935	1.16735	1.00075
APPL2	-1.10091	1.29652	-1.18452	-1.14291		APPL2	-1.34912	-1.03234	-1.2927	-1.32447
APRT	-1.17229	-1.21309	-1.21782	-1.63685		APRT	-1.21948	-1.35125	-1.36075	-1.14623
ARAP3	-1.06646	1.15132	-1.21626	-1.65084		ARAP3	1.00152	1.20139	-1.0385	-1.07675
ARCN1	-1.37328	-1.58492	-1.20123	-1.75118		ARCN1	-1.66094	-1.75811	-1.58674	-1.51454
ARF3	-1.04167	-1.17759	-1.53366	1.02525		ARF3	-1.73259	-1.77502	-1.59418	-1.45155
ARF5	-1.17016	-1.02801	-1.22048	-1.25444		ARF5	-1.34267	-1.43096	-1.56082	-1.421
ARFGAP2	1.69344	1.36791	1.98182	1.59473		ARFGAP2	1.48428	1.30308	1.60956	1.44794
ARFIP1	-1.09237	-1.34092	-1.18342	-1.18665		ARFIP1	-1.04964	-1.25169	-1.19887	-1.16021
ARG2	0	0	1.3414	1.58821		ARG2	0	0	1.12802	1.31861
ARGLU1	1.06708	-1.47149	-1.32583	-1.31907		ARGLU1	1.21711	-1.0296	-1.1134	-1.09695
ARHGAP1	1.13809	-1.07596	1.15398	1.29837		ARHGAP1	1.17499	-1.08032	1.08354	1.2339
ARHGAP12	-1.11408	-1.59222	-1.39347	-1.60582		ARHGAP12	-1.21601	-1.35603	-1.22285	-1.32768
ARHGAP19	-1.20954	-1.98304	-1.66397	-2.04725		ARHGAP19	-1.16043	-1.49239	-1.19574	-1.07756
ARHGAP4	1.65178	1.91857	1.27733	1.23325		ARHGAP4	1.68011	2.15168	1.20253	1.23098
ARHGDIA	-1.34892	-2.32574	-1.58075	-1.32359		ARHGDIA	-2.78942	-3.28159	-1.64605	-1.67909
ARHGEF1	-1.17253	-1.43874	-1.06554	-1.0329		ARHGEF1	-1.46574	-1.62077	-1.22398	-1.32527
ARHGEF11	-1.07812	-1.23091	0	0		ARHGEF11	-1.29852	-1.41361	0	0
ARHGEF18	1.27644	1.04195	1.05686	1.05734		ARHGEF18	1.2027	-1.05841	-1.03666	1.24779
ARHGEF19	1.41287	2.2942	1.84385	1.64332		ARHGEF19	1.77995	1.75109	1.71111	1.45055
ARHGEF2	2.00779	2.39114	3.28371	2.87404		ARHGEF2	-1.00588	1.23867	1.05261	1.31896
ARHGEF6	-1.17566	3.1412	-1.16663	1.40372		ARHGEF6	1.05013	3.25675	-1.22672	-1.00418
ARID3B	1.55064	1.4128	1.47543	1.18446		ARID3B	1.78993	1.13312	1.42038	1.45269
ARID5B	-1.14293	-1.38327	-2.6194	-3.63608		ARID5B	1.26328	1.07027	-1.36098	-1.64878
ARIH2	1.12513	1.68438	1.25872	1.4836		ARIH2	1.73748	1.9978	1.35522	1.28606
ARL16	1.80881	1.41986	1.87637	1.75651		ARL16	2.48548	2.4431	2.02994	1.6595
ARL2	1.46024	2.58407	1.20234	1.54259		ARL2	1.40927	1.87475	1.10085	1.37651
ARL4A	-1.03211	1.01341	-1.46163	-1.35037		ARL4A	-1.15966	-1.26605	-1.21445	-1.1178
ARL6IP1	-1.12243	-1.47491	-1.34818	-1.67291		ARL6IP1	-1.26774	-1.07438	-1.33985	1.00718
ARMC1	-1.19275	-1.1153	-1.02292	-1.52695		ARMC1	-1.36382	-1.09796	-1.2542	-1.45056
ARMC5	-1.30467	-1.5886	1.03539	-1.53644		ARMC5	-1.30594	-1.35311	-1.138	-1.2685
ARMC7	-1.06124	1.56897	1.26572	1.5449		ARMC7	1.13852	1.43957	-1.13428	-1.07328
ARPC1B	1.00908	2.1061	-1.07752	1.86027		ARPC1B	1.20567	2.59411	1.24665	1.67601
ARPC3	-1.09043	1.47674	-1.0167	1.24961		ARPC3	-1.114	1.53482	-1.14286	1.1001
ARPC4	-1.05972	-1.66518	-1.09069	-1.01414		ARPC4	1.04358	-1.41592	-1.12375	-1.17822
ARPC5L	-1.09685	-1.39061	1.09328	1.61035		ARPC5L	-1.16975	-1.37848	1.12773	1.18718
ARPP19	-1.22035	-1.74419	-1.12824	-1.12258		ARPP19	-1.1365	-1.21626	1.0936	-1.09906
ARRDC4	1.21567	1.31503	3.78907	-1.18861		ARRDC4	1.08131	1.07074	1.06286	1.407
ARSK	-1.10392	-1.26187	-1.00021	-1.02987		ARSK	-1.5336	-1.43339	-1.06292	-1.10891
ASAP1	-1.16641	-1.17565	-1.24847	-1.46869		ASAP1	-1.31592	-1.31889	-1.28228	-1.06357
ASAP3	1.13026	2.02301	-1.42505	-1.21186		ASAP3	1.43519	2.11621	1.01074	-1.04419
ASB1	1.74286	1.44217	2.29559	1.31483		ASB1	1.25435	1.33507	1.13254	1.07202
ASB3	-1.18717	-1.15808	1.03433	-1.31442		ASB3	-1.29631	-1.10598	-1.05494	-1.00846
ASB9	-1.44701	-1.07484	-1.43203	-1.42287		ASB9	-1.00082	1.34772	-1.05075	1.16038
ASCC2	1.41596	1.34035	1.44943	1.33195		ASCC2	2.08651	1.74726	1.62071	1.94451
ASF1A	-1.26388	-1.40053	-1.07415	-1.0275		ASF1A	-1.21616	-1.04389	-1.25357	-1.19387
ASF1B	1.36497	1.65592	1.01763	1.92803		ASF1B	1.57705	1.50113	1.3862	1.61473
ASMTL	1.06225	1.44821	-1.20062	-1.22934		ASMTL	1.03251	1.22085	-1.06061	-1.00494
ASNS	3.60787	2.71301	1.68273	2.84856		ASNS	1.48848	1.84378	-1.14266	1.43557
ASPH	1.12168	-1.5765	-1.13174	-1.49311		ASPH	1.03956	-1.43985	-1.06348	-1.11675
ASPSCR1	1.15172	-1.13443	1.12411	1.24984		ASPSCR1	1.448	1.39612	1.28065	1.28794
ASS1	1.23971	2.28019	1.04198	1.33144		ASS1	-1.09526	1.26033	-1.11067	1.02833
ASXL2	1.09241	1.95448	1.27034	1.4407		ASXL2	1.28119	1.90573	1.71891	1.40774
ATAD1	1.08845	-1.30607	1.25231	1.05364		ATAD1	-1.16245	-1.30451	-1.17759	-1.18218
ATAD2	-1.46096	-2.26269	-1.82536	-1.68222		ATAD2	-1.41346	-1.71778	-1.03617	1.15597
ATAD3A	-1.21527	-1.39755	-1.45119	-1.3646		ATAD3A	1.04037	-1.14444	1.30551	1.02525
ATF1	-1.13136	-1.40476	1.06529	-1.12915		ATF1	-1.03804	-1.27389	-1.0908	-1.05141
ATF4	2.16498	1.79612	1.27311	1.63801		ATF4	1.2346	1.39284	1.06791	1.11011
ATF5	1.01945	-1.07302	2.31217	4.44035		ATF5	1.13545	-1.1372	1.71063	1.72148
ATF6	1.63893	1.92732	2.48313	2.20941		ATF6	-1.05298	1.19216	1.22236	1.25302
ATG12	1.10367	1.09179	2.87638	-1.46194		ATG12	1.27303	1.16756	1.50285	1.41018
ATG16L1	-1.21556	-1.26882	1.08819	-1.04447		ATG16L1	-1.42175	-1.18531	-1.09736	-1.09298
ATG3	1.09211	1.26315	1.34789	1.21167		ATG3	-1.10627	-1.20303	-1.11479	-1.16949
ATG9A	1.03987	-1.49424	0	0		ATG9A	-1.26094	-1.37614	0	0
ATHL1	1.32656	1.32914	-1.23514	-1.06037		ATHL1	1.065	1.31797	-1.24335	-1.09349
ATIC	1.12691	1.47171	1.26058	1.17459		ATIC	-1.05621	1.21258	1.16365	1.13931
ATL2	-1.11448	-1.57029	-1.28499	-1.64916		ATL2	-1.30921	-1.11306	1.04508	-1.0526
ATOX1	1.00442	1.53111	1.03374	1.55568		ATOX1	-1.02821	1.01781	-1.29776	1.1561
ATP13A1	1.01011	-1.10221	1.26773	1.27289		ATP13A1	1.22728	1.27822	1.42891	1.49354
ATP1B1	-1.08414	-1.11182	-1.56666	-1.23396		ATP1B1	1.06011	-1.026	-1.70089	-1.52219
ATP1B3	-1.13625	-1.48147	-1.21222	-1.20657		ATP1B3	-1.23859	-1.42011	1.02891	-1.12756
ATP2A2	-1.26266	-1.83109	-1.32601	-1.06449		ATP2A2	-1.439	-1.59891	-1.36496	-1.29244
ATP2C1	-1.10043	-1.23184	-1.11241	1.12892		ATP2C1	-1.28291	-1.2693	-1.04645	-1.13219
ATP5C1	-1.43533	-1.8797	-1.68612	-1.60316		ATP5C1	-1.28551	-1.31821	-1.40284	-1.37105
ATP5D	-1.11468	-1.22467	-1.2669	-1.37623		ATP5D	-1.52931	-1.64794	-1.51745	-1.46025
ATP5E	-1.0997	-1.07247	-1.2738	-1.69729		ATP5E	-1.10656	-1.33893	-1.38112	-1.22885
ATP5F1	-1.32273	-1.65127	-1.49389	-1.56894		ATP5F1	-1.14929	-1.27272	-1.17641	-1.21915
ATP5G2	1.23452	1.62272	1.08307	1.16798		ATP5G2	1.26699	1.23465	-1.16432	1.05017
ATP5J2	-1.06444	-1.10875	-1.71843	-1.50436		ATP5J2	-1.23516	-1.26907	-1.34854	-1.20065
ATP5O	-1.09593	-1.09589	-1.45038	-1.3214		ATP5O	-1.22017	-1.28432	-1.35079	-1.31706
ATP5SL	-1.11105	-1.4888	-1.48279	-1.309		ATP5SL	-1.2705	-1.33004	-1.34242	-1.22672
ATP6AP1	1.30946	1.31361	1.30519	1.72096		ATP6AP1	1.64599	1.80797	1.32576	1.63808
ATP6AP2	1.13115	1.35481	1.12808	1.25893		ATP6AP2	1.17034	1.43481	-1.06881	1.13197
ATP6V0A2	-1.02211	-1.29004	1.25226	1.31745		ATP6V0A2	-1.3428	-1.37087	1.13395	-1.07214
ATP6V0B	1.02133	1.02607	1.11928	1.71456		ATP6V0B	1.03815	-1.04628	1.21691	1.29978
ATP6V0E1	-1.13662	1.08101	-1.43443	-1.01082		ATP6V0E1	-1.26552	-1.15942	1.00504	1.01332
ATP6V0E2	1.02975	1.65276	-1.28373	-1.03568		ATP6V0E2	1.38187	1.4006	-1.06279	1.04532
ATP6V1C1	-1.27804	-1.29837	-1.32734	-1.28216		ATP6V1C1	-1.49914	-1.19881	1.17388	-1.02334
ATP6V1E1	-1.24401	-1.14119	-1.20456	1.14603		ATP6V1E1	1.07941	1.32662	1.27861	1.39632
ATP6V1E2	1.20133	2.10819	1.35963	1.15166		ATP6V1E2	1.23158	1.1938	1.08655	1.44001
ATP6V1G1	-1.03203	1.23287	1.10575	1.36929		ATP6V1G1	-1.32768	-1.12897	1.02906	-1.01033
ATP6V1H	1.00942	-1.27608	-1.16031	-1.28709		ATP6V1H	-1.26684	-1.31141	-1.06582	-1.10471
ATP8B2	-1.05793	1.37138	1.03029	1.09034		ATP8B2	1.06229	1.41426	1.11932	1.18501
ATP8B3	1.10047	1.35254	0	0		ATP8B3	1.13891	1.33939	0	0
ATPBD1B	-1.03739	-1.19925	-1.12977	-1.49748		ATPBD1B	1.20928	1.36575	1.0259	-1.10287
ATPIF1	-1.01264	-1.42965	-1.04581	1.13033		ATPIF1	1.32307	1.23542	1.04345	1.29319
ATRIP	-1.04761	1.01722	1.24064	1.21532		ATRIP	1.1625	1.1142	1.3015	1.13368
ATXN1	1.08949	1.45678	1.11016	1.06511		ATXN1	1.20081	1.57932	-1.01429	1.12528
ATXN2	1.26029	1.44947	1.28047	1.20013		ATXN2	1.56812	1.6796	1.1193	1.32715
ATXN7L3	-1.10485	-1.35745	-1.14468	-1.36802		ATXN7L3	-1.47399	-1.86201	-1.55223	-1.66464
AURKAIP1	-1.19831	-1.47563	-1.34265	-1.09484		AURKAIP1	1.1751	1.0697	1.26601	1.10862
AVEN	1.03703	1.44624	1.27434	1.99179		AVEN	-1.37948	-1.23325	1.04119	-1.00472
AVPI1	-1.6152	-1.02877	-1.00618	-1.00415		AVPI1	1.02414	1.46794	1.21694	2.13626
AXL	1.29178	1.1271	2.95539	2.46464		AXL	1.2206	1.19193	1.12829	1.03678
AXUD1	-1.08956	-1.24172	1.09481	-2.58678		AXUD1	1.14789	-1.25692	-1.07689	-1.09409
AZI1	1.17186	1.12684	-1.31941	1.05395		AZI1	1.44193	1.33407	1.22418	1.23122
AZI2	1.0427	1.32527	1.30953	1.40892		AZI2	1.06132	1.30008	-1.16137	1.00227
AZIN1	1.28911	1.326	1.53	1.53154		AZIN1	-1.01733	-1.26035	-1.06989	1.03138
B3GALNT1	-1.07308	1.28702	1.44517	1.32014		B3GALNT1	-1.27944	1.02789	1.12634	1.04472
B3GALT6	-1.00618	-1.66525	1.1119	-1.09528		B3GALT6	-1.31637	-1.74082	-1.14967	-1.59274
B3GAT3	-1.02564	-1.45493	-1.09835	-1.04864		B3GAT3	-1.33238	-1.31652	-1.01443	-1.20126
B3GNT1	-1.30888	-1.05793	-1.26555	-1.23838		B3GNT1	1.28961	1.79381	1.13986	1.05393
B3GNT2	1.06736	-1.06809	-1.33179	1.06336		B3GNT2	-1.05969	-1.31579	-1.30597	-1.25578
B3GNT5	-1.0513	-1.40672	-1.0349	-1.37986		B3GNT5	-1.18206	-1.39301	-1.03208	-1.10761
B3GNT6	-1.45844	-1.28606	-1.69875	-1.41721		B3GNT6	-1.14868	1.33518	-1.22224	-1.19769
B4GALNT1	1.25484	1.80728	1.24478	1.22621		B4GALNT1	1.66144	1.83572	1.38963	1.03152
B4GALT3	1.13168	1.13549	1.58204	1.61101		B4GALT3	1.38118	1.26176	1.40531	1.38287
B4GALT4	1.27564	1.61687	1.21055	1.44479		B4GALT4	1.40142	1.54451	1.29846	1.19306
B4GALT6	-1.0993	-1.71269	-1.26669	1.04467		B4GALT6	-1.43487	-1.67964	-1.12281	-1.22209
B4GALT7	1.35088	1.69272	1.86951	1.79609		B4GALT7	1.75515	1.67176	1.48641	1.65251
BACE2	1.03429	3.02552	-1.09802	1.72877		BACE2	1.1287	1.47247	1.2025	1.2194
BAG3	-1.04923	1.38795	-1.26463	1.04392		BAG3	1.65019	1.45516	1.4596	1.3454
BAIAP2	-1.15743	-1.78702	-1.10262	-1.34651		BAIAP2	-1.5012	-1.93803	-1.21161	-1.24681
BAIAP2L1	1.42723	1.33623	1.69473	1.4094		BAIAP2L1	1.17804	1.34825	-1.05436	1.42364
BANF1	-1.13266	-1.0737	-1.42378	-1.06991		BANF1	-1.28849	-1.46233	-1.44785	-1.3157
BANP	1.23235	1.18398	1.10452	1.46432		BANP	1.25726	1.16949	1.27508	1.54206
BARD1	1.10745	1.25494	-1.06336	1.35538		BARD1	1.12318	1.10564	1.48111	1.56362
BARX1	-1.32922	-2.92809	0	0		BARX1	-1.92481	-1.95816	0	0
BASP1	-1.04538	-1.27243	0	0		BASP1	-1.31309	-1.41489	0	0
BAT1	-1.26608	-2.21039	-1.62735	-1.8059		BAT1	-1.74676	-1.78326	-1.70189	-1.71123
BAT2	-1.19527	-1.7846	-1.37352	-1.45269		BAT2	-2.02146	-2.37337	-1.83949	-1.76263
BAT2D1	1.00119	-1.25376	1.04571	-1.42501		BAT2D1	-1.2371	-1.21155	-1.17355	-1.34446
BAZ1B	-1.11431	-1.24777	-1.23682	-1.01531		BAZ1B	-1.22416	-1.29592	-1.12495	-1.32145
BAZ2B	1.04478	1.40276	1.3731	1.37243		BAZ2B	1.26846	1.79189	-1.12149	1.1765
BBS2	1.09753	1.39711	-1.30821	-1.20798		BBS2	1.11254	1.52456	-1.19954	-1.05321
BBS4	1.22739	1.64126	-1.08678	1.36239		BBS4	1.75375	1.99675	1.19698	1.22988
BBX	-1.08794	2.04029	-1.26632	-1.04183		BBX	1.05604	1.6044	-1.1588	-1.1852
BCAR1	-1.12562	-1.66058	-1.02914	1.07418		BCAR1	-1.2285	-1.71128	-1.07141	-1.04487
BCAR3	1.27928	1.3974	2.03091	2.45258		BCAR3	1.29124	1.41338	1.20065	1.4689
BCAS4	1.44455	1.39403	-1.081	-1.02209		BCAS4	1.45416	1.41301	-1.01575	1.24629
BCKDHA	1.0874	1.23164	-1.37104	-1.24634		BCKDHA	1.3896	1.43315	-1.33373	-1.05821
BCKDK	1.27778	1.26955	-1.0212	-1.37793		BCKDK	1.61708	1.67088	1.20254	1.35076
BCL2L1	-1.08121	-1.75486	1.19024	1.2726		BCL2L1	-1.99898	-2.36305	-1.70734	-1.34956
BCL3	-1.0448	1.06696	-1.03093	-1.23612		BCL3	-1.48151	-1.1968	-1.61021	-1.21958
BCL6	0	0	-1.45965	-1.60706		BCL6	0	0	-1.32787	-1.16382
BCL7B	1.18788	1.14771	1.36678	1.10466		BCL7B	1.05904	-1.32606	1.13657	1.03934
BCL7C	-1.13197	-1.21177	-1.3485	-1.40442		BCL7C	-1.46726	-1.56424	-1.41499	-1.3276
BCL9L	-1.14646	-1.61583	1.38466	-1.17061		BCL9L	-1.62911	-1.93825	-1.26976	-1.18424
BCS1L	1.18854	-1.04202	1.66704	1.55151		BCS1L	1.33405	1.19013	1.41978	1.13556
BCYRN1	-1.04896	-2.70226	-1.00604	1.15038		BCYRN1	-1.36521	-1.49565	1.06429	1.01824
BEGAIN	1.01458	-1.39443	1.18445	1.50864		BEGAIN	-1.34201	-1.65107	-1.1501	1.10393
BET1L	-1.20538	-1.26248	1.00002	1.05625		BET1L	-1.47331	-1.47704	1.04644	-1.16091
BEX2	3.66478	4.0632	2.54365	2.78436		BEX2	1.03009	1.11425	-1.26214	-1.05471
BGN	1.32605	1.31568	0	0		BGN	1.41209	1.67239	0	0
BIK	0	0	1.79215	1.31123		BIK	0	0	1.21685	1.11233
BIN1	-1.2298	-1.21518	-1.38775	-1.08934		BIN1	-1.12547	-1.47144	-1.24742	-1.1896
BIRC2	1.10788	-1.09387	1.12218	-1.23948		BIRC2	-1.15412	-1.66087	-1.02574	1.03075
BIRC3	1.60396	1.76834	1.31776	1.05307		BIRC3	1.05659	-1.2066	1.70101	1.40388
BLCAP	-1.10475	-1.25897	1.20847	1.27376		BLCAP	-1.27673	-1.12401	-1.00749	1.0367
BLMH	-1.35047	-1.4271	-1.37058	-1.3484		BLMH	1.13429	-1.07307	1.41748	1.2235
BLOC1S1	-1.37733	-1.30409	-1.71862	-1.1351		BLOC1S1	-1.83922	-1.25579	-1.57034	-1.08105
BLVRA	-1.45835	-1.29019	-2.36095	-1.57492		BLVRA	-1.06058	1.32855	-1.38223	-1.10976
BLVRB	1.1022	2.46283	1.52356	1.495		BLVRB	1.02312	1.60042	1.0813	1.45657
BLZF1	1.73213	1.48766	1.74259	1.37302		BLZF1	2.66298	2.93891	2.41272	1.56829
BMP4	0	0	-2.16963	-1.51001		BMP4	0	0	-1.2461	-1.13729
BMPR2	-1.04831	1.37948	-1.34649	-1.185		BMPR2	1.10544	1.4477	-1.13493	-1.26055
BMS1P5	1.67476	1.20334	1.77667	1.23568		BMS1P5	2.24647	2.47915	1.9966	1.51775
BOLA2	-1.00006	-1.32228	-1.09004	-1.04637		BOLA2	-1.12222	-1.2281	-1.03944	-1.11846
BOP1	1.23604	-1.20952	1.12095	-1.24984		BOP1	1.39258	-1.09863	1.52871	1.03475
BPHL	1.15179	1.39622	-1.10273	1.11855		BPHL	1.11033	1.57099	-1.03757	1.05714
BPNT1	1.02881	1.03259	1.61	1.11662		BPNT1	1.14778	1.78136	1.48738	1.35436
BRCA1	1.09417	1.12464	-1.04267	1.46518		BRCA1	1.11957	1.12799	1.31949	1.25332
BRCC3	-1.08751	-1.29236	1.16108	1.19917		BRCC3	-1.10634	-1.15586	1.4602	1.17307
BRD2	1.09737	-1.1014	1.23105	-1.12117		BRD2	1.22453	1.00235	1.00428	-1.0654
BRD8	-1.35988	-1.08476	0	0		BRD8	-1.28495	-1.39803	0	0
BRF2	-1.09184	-1.21463	1.08925	1.48003		BRF2	-1.20015	-1.18741	-1.03348	1.03617
BRI3	-1.16853	-1.02556	-1.53523	-1.31651		BRI3	-1.82574	-1.44828	-1.79661	-1.40969
BRI3BP	-1.22783	-1.22753	-1.39971	1.25571		BRI3BP	-1.03008	1.01272	1.21861	1.32354
BRMS1	-1.13934	-1.15415	1.04874	1.33934		BRMS1	1.0757	-1.17372	1.50641	1.11126
BRPF3	1.30119	1.6757	1.12931	1.44299		BRPF3	1.22045	-1.00737	1.24913	1.14344
BRSK1	-1.06058	-1.32057	1.18377	-1.12061		BRSK1	-1.20716	-1.42098	-1.29462	-1.0939
BRWD1	1.17435	1.34344	1.35366	1.05923		BRWD1	1.04584	1.20961	1.0075	1.0021
BRWD2	1.0721	1.22646	1.15878	1.22307		BRWD2	-1.09547	1.27144	1.04186	1.14597
BSCL2	1.03832	1.07461	1.00571	1.20945		BSCL2	1.50326	1.70765	1.31464	1.25813
BSDC1	1.16792	1.96388	1.10019	1.39498		BSDC1	1.09724	1.75445	1.006	1.33358
BSPRY	0	0	-1.0487	1.39424		BSPRY	0	0	1.06341	1.20664
BTBD12	1.41289	1.19946	1.12549	-1.09795		BTBD12	1.75202	1.57067	1.17549	1.26148
BTBD2	1.20614	3.21595	-1.3208	-1.2234		BTBD2	1.30966	1.92532	-1.34756	-1.01985
BTBD6	0	0	1.03848	1.49156		BTBD6	0	0	1.02365	1.2659
BTC	0	0	1.35789	1.26225		BTC	0	0	1.20297	1.09458
BTF3	-1.13174	-1.37683	-1.27483	-1.39854		BTF3	-1.16008	-1.22022	-1.20668	-1.17294
BTF3L4	-1.05634	1.13888	-1.17045	1.22302		BTF3L4	1.03503	1.24363	-1.30638	-1.07526
BTG1	1.1793	1.51388	2.3439	1.74744		BTG1	-1.01294	1.00057	-1.25035	1.04478
BTG2	-1.09255	-1.02152	-1.18153	-1.3621		BTG2	-1.22429	-1.06984	-1.33723	-1.13279
BTN2A1	1.17396	1.24241	1.52378	1.28997		BTN2A1	1.36655	1.42312	1.13311	1.18805
BUB1B	-1.47561	-1.64101	-1.43416	-1.92261		BUB1B	-1.52773	-1.42308	1.02075	-1.09873
BUB3	-1.01445	-1.0044	1.00028	1.20942		BUB3	-1.12186	-1.11017	1.13984	1.22934
BUD31	1.44219	1.53081	1.276	1.78624		BUD31	-1.11179	-1.24181	-1.18443	-1.01642
BZW2	-1.25518	-1.90832	-1.14638	-1.82432		BZW2	-1.37258	-1.38656	-1.15069	-1.28696
C10orf116	1.00827	1.85715	1.10618	2.29108		C10orf116	1.07388	1.51156	1.05355	1.52034
C10orf119	-1.1227	-1.6699	1.04317	1.027		C10orf119	-1.21459	-1.30548	1.17634	-1.02072
C10orf2	-1.11808	-1.56113	1.10499	-1.13839		C10orf2	-1.20456	-1.50066	1.15568	-1.19676
C10orf28	1.07734	1.04534	1.26773	1.05869		C10orf28	1.01114	-1.03575	1.20926	1.13304
C10orf35	1.1345	1.74245	1.0917	1.62216		C10orf35	1.05517	-1.01801	1.2289	1.23338
C10orf46	-1.11318	-1.11847	-1.51171	-1.30686		C10orf46	1.01499	-1.10647	-1.28618	-1.21339
C10orf57	1.0563	1.17631	1.34675	1.53227		C10orf57	1.27872	1.42654	1.12333	1.20546
C10orf58	1.20929	1.65432	1.59538	1.50016		C10orf58	1.43265	1.96276	2.06991	1.56404
C10orf6	-1.1299	-1.24683	-1.11246	1.34636		C10orf6	-1.01876	-1.01244	1.31641	1.33349
C10orf75	-1.01665	1.97386	-1.23911	-2.68544		C10orf75	-1.24317	1.67216	-1.35658	-1.77136
C10orf78	1.02178	-1.1222	-1.42645	-1.15793		C10orf78	-1.02272	-1.35196	-1.10044	-1.02324
C11orf2	1.21067	1.22288	1.31815	-1.33721		C11orf2	1.48758	1.77656	1.31654	1.18795
C11orf24	1.16222	1.25384	1.49068	1.56863		C11orf24	1.17892	1.20567	1.51443	1.05077
C11orf46	-1.02383	1.23041	-1.08615	-1.09682		C11orf46	1.14143	1.28776	-1.04681	-1.11991
C11orf51	-1.21837	-1.77053	-1.48439	-1.41102		C11orf51	-1.16423	-1.55795	-1.45504	-1.41091
C11orf54	1.07152	1.61911	1.05406	1.1459		C11orf54	1.11802	1.35224	-1.2066	1.00223
C11orf67	1.22743	1.10489	-1.11635	-1.42258		C11orf67	1.54852	1.35286	-1.05797	1.1201
C11orf68	-1.00191	-2.02695	1.62193	1.73965		C11orf68	-1.70421	-1.99083	1.00012	1.00867
C11orf74	-1.13643	1.15837	-1.26569	-1.34083		C11orf74	1.14922	1.47462	-1.15572	-1.14276
C11orf84	-1.1034	-1.48379	-1.15643	-1.23036		C11orf84	-1.23818	-1.9541	-1.17402	-1.18173
C12orf10	1.38464	1.56481	1.54503	1.16481		C12orf10	1.22799	1.05708	1.1547	-1.10277
C12orf11	-1.20279	-1.8944	-1.09536	-1.79536		C12orf11	-1.1742	-1.63472	1.07679	-1.24135
C12orf31	1.0914	-1.27464	1.242	1.04115		C12orf31	1.30262	-1.20174	1.29044	-1.07157
C12orf32	1.03256	-1.21612	1.14599	1.09201		C12orf32	-1.29382	-1.04144	-1.06364	1.03259
C12orf34	-1.33625	-1.5842	-1.18536	-1.11723		C12orf34	-1.35675	-1.67338	1.11226	1.02746
C12orf41	-1.06746	1.01035	1.40669	1.58147		C12orf41	1.09145	1.23396	1.1758	1.17919
C12orf44	1.33951	1.30072	1.66465	1.43208		C12orf44	-1.03969	-1.31215	1.13353	1.09786
C12orf47	1.30966	1.4017	1.32376	-1.10113		C12orf47	1.26302	1.4385	1.01131	1.08343
C12orf52	1.13591	1.75834	1.13857	1.19114		C12orf52	1.30929	1.47654	1.34804	1.10431
C12orf57	-1.0289	2.09346	-1.00382	1.35738		C12orf57	-1.33347	1.26932	-1.33355	-1.08696
C12orf62	1.02822	-1.03831	-1.0121	1.42632		C12orf62	-1.00505	1.25085	1.12269	1.24801
C13orf15	1.32419	2.07353	-1.62124	-1.79384		C13orf15	-1.4129	-1.15301	-1.03275	1.01204
C13orf27	-1.03931	-1.23133	1.17792	1.23613		C13orf27	-1.27787	-1.85582	-1.0218	-1.08536
C13orf3	1.04849	-1.05385	1.18207	1.4882		C13orf3	-1.02632	-1.07281	1.342	1.32685
C13orf34	-1.12128	-1.78131	1.08649	-1.66296		C13orf34	-1.10772	-1.42551	-1.22776	-1.05157
C13orf37	1.09266	1.22757	-1.04786	-1.58683		C13orf37	1.05685	1.04892	-1.30752	-1.27123
C13orf7	-1.22151	-1.43539	-1.0674	1.00738		C13orf7	-1.06563	-1.45466	1.1006	-1.01824
C14orf100	-1.09954	-1.48008	-1.17266	-1.05684		C14orf100	-1.14637	-1.12515	-1.2324	-1.1553
C14orf109	-1.12333	-1.33271	1.12533	-1.06261		C14orf109	-1.24845	-1.21464	1.0345	1.03385
C14orf112	-1.26059	-1.44384	-1.52399	-1.69064		C14orf112	-1.23394	-1.2687	-1.09886	-1.18699
C14orf131	1.51847	1.72019	1.40879	1.23542		C14orf131	1.56593	1.45207	1.27051	1.03954
C14orf142	-1.15627	-1.34742	1.06211	1.27971		C14orf142	-1.1315	-1.3071	1.14099	1.01717
C14orf147	-1.26167	-1.38856	-1.08835	-1.50859		C14orf147	-1.19085	1.31675	1.07528	1.01504
C14orf149	-1.17747	-1.23053	1.13706	1.19278		C14orf149	-1.08184	-1.25654	-1.05053	1.01697
C14orf153	1.71308	1.23998	1.48601	1.4099		C14orf153	2.61911	2.58428	2.06927	1.66878
C14orf159	-1.14381	1.66102	-1.00469	1.73021		C14orf159	1.09304	1.53785	1.04329	1.06897
C14orf179	1.12179	1.27084	1.19775	1.29273		C14orf179	1.20549	1.12579	-1.05387	1.01405
C14orf2	-1.31301	-1.38191	-1.3284	-1.3908		C14orf2	-1.37786	-1.31953	-1.29438	-1.13818
C14orf4	1.09173	1.05222	-1.36883	-1.64233		C14orf4	1.04323	-1.16647	-2.84009	-2.17448
C14orf79	1.28239	1.1722	1.6917	1.18043		C14orf79	1.39509	1.60296	1.27115	1.12287
C14orf80	1.57166	1.71734	1.45633	1.71858		C14orf80	1.92415	1.74006	1.82167	1.665
C14orf82	1.56116	1.31462	1.37419	1.13851		C14orf82	1.91868	2.71371	1.47229	1.14123
C14orf85	1.57431	1.10911	1.62997	1.33115		C14orf85	2.19477	2.281	2.04955	1.44963
C15orf17	1.70337	2.39826	1.09862	1.40041		C15orf17	1.14014	1.30372	-1.01495	-1.08244
C15orf42	-1.20992	-1.54027	-1.76479	1.00181		C15orf42	-1.29398	-1.36933	-1.28499	1.03767
C15orf48	-1.1541	-2.02491	0	0		C15orf48	-2.13992	-2.3926	0	0
C15orf52	1.17206	-1.12217	1.22814	1.57138		C15orf52	-1.1123	-1.9155	-1.21444	1.10077
C15orf63	1.59104	1.23808	1.48016	1.39853		C15orf63	2.34498	2.5058	1.88664	1.45813
C16orf35	1.41463	1.76207	1.37353	1.26663		C16orf35	1.34662	1.43112	1.26564	1.02569
C16orf45	1.07232	1.13372	1.30611	1.11425		C16orf45	1.0579	1.21023	-1.09587	1.23856
C16orf48	1.27012	1.32947	-1.0203	1.04694		C16orf48	1.55845	1.57181	1.06421	1.1596
C16orf52	-1.02279	-1.22378	1.15855	-1.1355		C16orf52	-1.48558	-1.54084	-1.11699	1.11271
C16orf53	1.11554	-1.1303	1.37965	1.28278		C16orf53	1.33269	1.09146	1.345	-1.01314
C16orf56	-1.33802	-2.02907	-1.39718	-1.32976		C16orf56	-1.76987	-1.98947	-1.25239	-1.26218
C16orf57	1.07461	1.27442	-1.14159	1.47193		C16orf57	1.33246	1.03601	1.31799	1.04979
C16orf58	1.63537	1.8449	1.42276	1.12235		C16orf58	1.62526	1.60691	1.09279	1.0874
C16orf59	1.22195	1.17238	1.01883	1.61294		C16orf59	1.5499	1.24798	1.48887	1.50879
C16orf62	-1.21023	-1.27975	-1.16154	1.09166		C16orf62	-1.36812	-1.06581	-1.10776	1.13484
C16orf68	1.15412	2.25475	1.1986	1.15581		C16orf68	-1.0587	1.20068	-1.05886	-1.04584
C16orf79	1.00168	-1.0345	-1.09374	1.40019		C16orf79	1.03231	1.16596	1.27965	-1.03522
C16orf93	1.05121	-1.16587	-1.32377	-1.11587		C16orf93	1.67532	1.68382	1.04236	1.23767
C17orf45	1.39385	1.72003	1.52855	1.32386		C17orf45	-1.1381	-1.07923	-1.23349	-1.06603
C17orf49	1.08824	1.47207	1.09949	1.00151		C17orf49	-1.00347	-1.15514	-1.28816	-1.14129
C17orf53	1.14726	1.34524	1.08133	1.59564		C17orf53	1.45336	1.42192	1.47095	1.66724
C17orf58	1.10784	1.56732	1.52783	1.17716		C17orf58	1.00206	1.25039	-1.07401	-1.10817
C17orf60	0	0	1.07379	1.69451		C17orf60	0	0	1.54935	1.34205
C17orf61	1.22509	1.2055	-1.29075	-1.25652		C17orf61	1.20121	1.40428	-1.38051	-1.11748
C17orf62	-1.07211	-1.32695	-1.3262	-1.07781		C17orf62	-1.41163	-1.32933	-1.32422	-1.36906
C17orf70	1.5963	1.26792	1.499	1.43339		C17orf70	1.74099	1.98708	1.25144	1.02004
C17orf79	1.00827	1.27627	-1.11203	1.17258		C17orf79	1.09328	1.15235	1.14852	1.24996
C17orf85	1.02649	-1.12643	1.20024	1.33899		C17orf85	-1.14955	-1.21081	1.15931	-1.06476
C17orf89	-1.17393	-1.45425	-1.3318	-1.0817		C17orf89	-1.14352	-1.19259	-1.23124	-1.00991
C17orf90	1.51177	1.2813	1.60305	1.08896		C17orf90	1.37433	1.61977	1.09448	1.02818
C17orf96	1.16037	1.19362	-1.48928	-1.36547		C17orf96	1.09396	-1.21519	-1.15806	-1.46201
C18orf10	-1.23822	-1.03987	-1.5301	1.0115		C18orf10	-1.32987	-1.47477	-1.54542	-1.26304
C18orf21	-1.14912	-1.21463	-1.0095	-1.39506		C18orf21	-1.21035	-1.07813	-1.02388	-1.06621
C18orf22	-1.22955	-1.46746	-1.10796	-1.18938		C18orf22	-1.10188	-1.06938	1.17603	1.22913
C18orf32	-1.12036	-1.49479	1.16889	-1.03028		C18orf32	-1.1536	-1.25748	-1.14486	-1.20609
C18orf45	1.07913	1.08263	-1.25889	-1.20545		C18orf45	1.06245	1.23506	-1.25086	-1.14322
C18orf55	-1.04023	-1.16464	-1.21784	1.17807		C18orf55	1.17089	-1.22455	1.28339	1.05359
C18orf56	-1.28076	-2.33844	-1.65534	-3.10769		C18orf56	-1.12555	1.16345	-1.44168	1.30435
C19orf10	1.05697	1.60386	1.37278	1.61669		C19orf10	1.16663	2.50606	1.55959	1.87854
C19orf12	1.06332	1.29497	1.03779	1.01449		C19orf12	1.25337	1.30078	1.06836	1.13475
C19orf22	1.1252	-1.24323	1.36117	-1.02684		C19orf22	-1.16166	-1.39146	-1.41676	-1.32549
C19orf24	-1.08329	-1.20781	1.1232	-1.26853		C19orf24	-1.41089	-1.58033	-1.01326	-1.27882
C19orf29	-1.15397	-1.50608	-1.29259	-1.25168		C19orf29	-1.46446	-1.54935	-1.28042	-1.31137
C19orf33	-1.11238	1.02089	1.97289	2.39597		C19orf33	-1.30229	-1.10622	1.02002	1.01762
C19orf42	1.02451	1.43551	1.37277	2.24991		C19orf42	-1.20801	1.0812	-1.00116	-1.01293
C19orf43	-1.33271	-2.15888	-1.8439	-1.40115		C19orf43	-1.10498	-1.68273	-1.04926	-1.27873
C19orf50	1.10749	-1.02819	1.0492	-1.36442		C19orf50	-1.15119	-1.21888	-1.19714	-1.17297
C19orf51	1.17013	1.26371	-1.33387	-1.35391		C19orf51	1.07266	1.21136	-1.02065	-1.08659
C19orf61	-1.01864	-1.42924	-1.02774	-1.0215		C19orf61	-1.20432	-1.17193	-1.25743	-1.01924
C19orf70	-1.16852	-1.28034	-1.35774	-1.13856		C19orf70	-1.21775	-1.27284	-1.44478	-1.3775
C1GALT1	1.21083	-1.0676	1.48277	1.40839		C1GALT1	1.14307	-1.04026	1.19892	1.24703
C1orf112	-1.02695	-1.0501	-1.00313	1.49515		C1orf112	1.36138	1.21984	1.43193	1.46815
C1orf115	1.01628	1.19801	-1.57781	-1.70035		C1orf115	1.05757	1.00581	-1.14581	-1.22771
C1orf122	-1.03781	1.15879	1.4309	1.6676		C1orf122	-1.19518	-1.3529	-1.09531	-1.03533
C1orf124	-1.08119	-1.2692	-1.11147	1.08695		C1orf124	-1.07389	-1.34034	-1.06947	1.0234
C1orf144	-1.03011	1.16996	1.10722	1.48356		C1orf144	1.15093	1.20653	1.29392	1.54344
C1orf159	-1.14625	-1.64361	-1.43017	-1.10911		C1orf159	-1.56627	-1.69518	-1.2625	-1.29065
C1orf163	1.09871	1.12872	1.42653	1.50869		C1orf163	1.18759	1.33849	1.4891	1.34441
C1orf19	1.77449	1.96636	1.60655	3.41591		C1orf19	1.37173	1.23216	-1.07138	1.12552
C1orf198	-1.40935	-1.10039	-1.48994	-1.24225		C1orf198	-1.67339	-1.13911	-1.20088	-1.19305
C1orf218	-1.00207	1.17376	1.57709	1.43226		C1orf218	-1.0602	1.22	1.12635	1.01012
C1orf24	1.75296	5.14078	2.84204	4.29406		C1orf24	-1.14572	1.24031	-1.24811	1.1406
C1orf35	-1.28667	-1.62171	-1.31357	-1.16871		C1orf35	-1.2067	-1.29636	-1.03608	-1.30361
C1orf41	-1.14639	-1.22096	-2.09094	1.17189		C1orf41	-1.0175	-1.2626	-1.14189	-1.036
C1orf43	-1.24388	1.01907	1.10737	1.0401		C1orf43	-1.56715	-1.09576	-1.36755	-1.20148
C1orf57	-1.34333	-1.32369	-1.72002	-1.36401		C1orf57	-1.12101	1.17285	-1.43722	-1.11361
C1orf74	1.07838	1.1569	1.29375	1.45427		C1orf74	1.11521	1.13549	1.27689	1.28063
C1orf85	1.07004	1.13399	-1.20654	-1.13621		C1orf85	-1.07155	1.66509	1.00088	1.24784
C1orf86	1.10609	1.54715	1.00735	-1.02437		C1orf86	1.21987	1.14549	-1.14016	-1.04899
C1orf97	1.11519	-1.13524	1.6488	-1.22269		C1orf97	1.01908	-1.25381	-1.32693	-1.16068
C20orf100	1.46399	2.03062	1.24501	1.69265		C20orf100	1.35453	1.59845	-1.19179	1.31057
C20orf108	-1.28843	-1.08554	-1.71298	-1.44259		C20orf108	-1.54926	-1.01952	-1.71667	-1.30935
C20orf111	-1.15133	-1.34574	-1.34282	-1.3905		C20orf111	-1.15284	-1.3455	-1.27391	-1.08852
C20orf127	-1.00494	1.48826	2.38667	2.78173		C20orf127	-1.17233	-1.03941	1.15475	1.4887
C20orf160	1.58545	10.7247	-1.07854	1.18911		C20orf160	2.25131	3.91346	-1.15856	1.02568
C20orf191	1.26614	1.20974	1.28709	1.29483		C20orf191	1.38623	1.28753	1.24836	1.03521
C20orf20	1.0611	-1.02388	-1.17091	-1.33897		C20orf20	1.21042	1.1037	1.16144	1.13364
C20orf27	1.36102	1.78336	1.10999	1.1915		C20orf27	1.6155	1.4829	1.36941	1.12847
C20orf29	-1.03145	-1.56504	1.26474	1.14422		C20orf29	-1.53775	-1.51233	-1.04141	1.05284
C20orf43	1.14994	1.36886	1.29061	1.19519		C20orf43	1.18888	1.13931	1.2263	1.10211
C20orf46	1.11705	1.43507	-1.07312	-1.17835		C20orf46	1.16187	1.1848	1.36465	1.40468
C20orf72	1.09237	1.05835	1.27362	1.41424		C20orf72	1.24864	1.22641	1.4123	1.40828
C20orf94	1.55991	1.88807	2.30228	2.02792		C20orf94	1.76711	1.8533	1.27825	1.24019
C21orf24	1.45437	-1.07404	0	0		C21orf24	1.90987	2.25189	0	0
C21orf45	-1.13114	-1.6571	-1.15509	1.02507		C21orf45	-1.1078	-1.53031	1.02246	1.03375
C21orf51	-1.2992	-1.59367	-1.18593	-1.15131		C21orf51	-1.04041	-1.25035	-1.07394	-1.06593
C21orf55	1.55907	1.28443	1.51445	1.53141		C21orf55	2.0941	1.64477	2.09175	1.49128
C22orf13	-1.05905	1.38329	-1.21135	1.29288		C22orf13	1.19391	1.49517	1.13772	1.19818
C2CD2	1.07586	1.42136	1.11314	1.22013		C2CD2	1.06553	1.1065	1.21743	1.06545
C2orf18	1.40444	1.4678	1.39392	1.21857		C2orf18	-1.02766	1.10519	-1.11725	-1.24521
C2orf24	-1.13286	-1.30318	-1.13587	1.0058		C2orf24	-1.50558	-1.45775	-1.45126	-1.26816
C2orf28	-1.02376	1.53238	-1.12022	1.48439		C2orf28	-1.03273	1.34088	-1.24539	-1.13727
C2orf37	1.15083	-1.04511	1.8467	1.13273		C2orf37	-1.12076	-1.31978	-1.11336	-1.05928
C2orf42	1.21594	1.2282	1.7592	1.25239		C2orf42	1.05935	1.31704	1.19479	1.10479
C2orf43	-1.08619	1.24162	-1.4196	-1.08928		C2orf43	-1.13741	1.05692	-1.20626	-1.17475
C2orf44	1.11805	1.11506	-1.24366	-1.12395		C2orf44	1.36752	1.31514	1.41829	1.12771
C2orf47	-1.34248	-1.97555	-1.38154	-1.28233		C2orf47	-1.12102	-1.34873	1.00695	-1.12154
C2orf69	1.67699	1.39971	1.60622	1.7601		C2orf69	2.56622	2.66072	2.73608	1.74861
C2orf7	-1.42521	-1.79915	-1.32563	-1.77955		C2orf7	-1.28639	-1.52437	-1.10361	-1.26619
C2orf76	-1.16241	-1.43916	-1.13061	-1.36352		C2orf76	-1.30016	-1.26044	-1.13674	-1.41125
C2orf82	1.11861	1.60432	1.19324	-1.33283		C2orf82	1.07403	1.63572	1.07671	1.19771
C3orf10	-1.07245	-1.65257	-1.13135	-1.16026		C3orf10	-1.13818	1.03128	-1.03785	1.26567
C3orf14	1.11943	1.52552	0	0		C3orf14	1.22224	1.44275	0	0
C3orf19	1.07902	1.28152	1.54124	1.44188		C3orf19	1.09828	1.29871	1.19689	1.10377
C3orf21	1.27889	1.4067	1.26222	1.5707		C3orf21	1.47889	1.61124	-1.05006	-1.05568
C3orf26	-1.22153	-1.57979	1.01928	-1.04301		C3orf26	-1.01623	-1.21806	1.24847	1.12145
C3orf31	1.09736	1.34502	1.1483	1.04935		C3orf31	1.06562	1.28254	1.20829	-1.01208
C3orf34	1.40474	-1.39628	1.35836	1.29128		C3orf34	1.581	1.41662	1.63501	1.43043
C3orf37	-1.04552	1.19972	-1.25653	1.00863		C3orf37	1.25714	1.56765	1.16678	1.22895
C3orf38	-1.16478	-1.24288	-1.39938	-1.26888		C3orf38	-1.04443	-1.2466	-1.11584	-1.26378
C3orf39	-1.33366	1.00324	-1.43705	-1.17497		C3orf39	-1.53619	-1.04946	-1.1661	-1.22658
C3orf52	-1.14227	-1.24751	1.16771	-1.0424		C3orf52	-1.30633	-1.46277	1.24933	1.05687
C3orf58	-1.10575	-1.47959	-1.34914	-1.30952		C3orf58	-1.06009	-1.05142	-1.00168	-1.26653
C3orf59	1.10581	-1.20648	1.05866	-1.03372		C3orf59	-1.11368	-1.41941	-1.04745	1.10854
C3orf75	1.0237	1.1971	1.21595	1.59343		C3orf75	1.00723	1.13692	1.17946	1.20326
C4orf27	-1.38536	-1.28285	-1.94454	-1.42626		C4orf27	-1.18158	-1.13566	-1.21073	-1.07603
C4orf34	1.21586	1.82188	1.39319	1.45078		C4orf34	1.37082	2.10792	-1.19789	1.21755
C4orf46	-1.0131	-1.31397	-1.17534	-1.00553		C4orf46	-1.23585	-1.52326	-1.0144	1.07243
C5orf13	-1.09781	1.78552	-1.71683	1.03437		C5orf13	1.30728	1.85601	-1.2751	-1.26006
C5orf21	-1.01833	1.8194	1.04041	1.29406		C5orf21	1.31522	1.66208	1.19399	1.17074
C5orf28	1.22789	1.22629	1.53499	1.65494		C5orf28	2.65768	2.0724	2.39791	1.685
C5orf32	1.11443	1.41854	1.26897	1.43036		C5orf32	-1.50334	-1.40847	-1.13783	1.05946
C5orf33	1.07738	1.25297	1.36005	1.20084		C5orf33	1.27965	1.13481	-1.0117	-1.01066
C5orf35	1.01449	1.37368	1.36552	1.1701		C5orf35	-1.27821	-1.52038	-1.09318	-1.11185
C5orf37	-1.03858	1.05765	1.33771	1.13413		C5orf37	-1.00139	1.04429	1.13171	1.31034
C5orf5	1.34746	1.01343	1.43884	1.1846		C5orf5	1.00376	-1.30027	1.02723	1.07025
C5orf53	1.12574	1.50174	1.1059	1.17877		C5orf53	1.15034	1.57686	1.01158	1.13396
C5orf62	-1.21653	1.33779	-1.20831	1.13224		C5orf62	1.07679	1.70133	-1.2256	-1.11181
C6orf1	-1.0229	-1.74828	0	0		C6orf1	-1.24401	-1.34814	0	0
C6orf111	-1.06403	-1.47798	-1.35606	-1.99857		C6orf111	1.03742	1.05225	-1.2403	-1.35984
C6orf115	-1.24449	-1.13288	-1.87907	-1.53483		C6orf115	-1.39098	-1.33708	-1.28154	-1.31663
C6orf125	-1.24316	-1.05928	-1.2996	1.01784		C6orf125	-1.14313	1.0108	-1.21653	-1.19776
C6orf129	-1.04147	-1.03346	-1.46069	-1.0242		C6orf129	1.17055	-1.07653	-1.46043	-1.12464
C6orf136	1.47557	1.38616	1.16698	1.38941		C6orf136	1.8405	1.264	1.236	1.21023
C6orf160	-1.01069	1.05884	1.8967	-1.06173		C6orf160	-1.74557	-1.73844	-1.52	-1.31464
C6orf170	1.42146	1.18276	1.2565	1.11464		C6orf170	1.84775	1.59582	1.58051	1.26338
C6orf173	-1.20603	-1.73975	-1.94018	-2.1781		C6orf173	1.02305	-1.28256	-1.09917	1.11921
C6orf47	1.21768	1.49554	1.55459	1.52372		C6orf47	1.59469	1.74519	1.49821	1.17903
C6orf57	-1.00419	1.2742	-1.01032	-1.02494		C6orf57	1.03234	1.30048	-1.10989	-1.0287
C6orf62	1.04154	-1.19453	1.3082	1.21785		C6orf62	-1.19965	-1.28412	-1.1488	-1.20643
C6orf66	-1.14124	-1.45278	1.00286	-1.05951		C6orf66	-1.11819	-1.63449	1.02786	-1.20871
C6orf72	1.22752	1.27453	-1.02714	1.0984		C6orf72	1.37664	1.25561	-1.14086	-1.04668
C7orf23	-1.04695	-1.07191	-1.5239	-1.18884		C7orf23	-1.0666	-1.26419	-1.18706	-1.10369
C7orf26	-1.17864	-1.36636	-1.24379	-1.19819		C7orf26	-1.57186	-1.86205	-1.39591	-1.58383
C7orf27	1.32501	1.42	1.02157	1.42523		C7orf27	2.02037	1.9921	1.30344	1.49059
C7orf28B	1.14184	1.34502	1.00915	1.16684		C7orf28B	-1.05072	-1.08048	-1.11874	-1.25932
C7orf36	1.17985	-1.07826	1.27092	1.3449		C7orf36	1.12669	-1.20902	1.12374	1.00463
C7orf38	1.20763	-1.09774	1.24074	1.03954		C7orf38	1.4675	1.30017	1.32496	1.18549
C7orf40	1.29094	1.30168	3.30456	1.94779		C7orf40	-1.10198	-1.24762	1.04865	1.03843
C7orf42	-1.01799	-1.32585	1.03194	-1.03923		C7orf42	-1.49726	-1.43955	-1.10072	-1.37571
C7orf43	-1.1177	-1.68759	-1.10532	-1.1369		C7orf43	-1.11387	-1.45127	-1.19718	-1.31235
C7orf44	1.2691	1.80564	-1.00414	1.50349		C7orf44	1.32443	1.47799	-1.11036	1.12459
C7orf47	-1.07525	-1.23213	-1.30993	-1.14432		C7orf47	-1.23369	-1.12651	-1.34792	-1.14894
C7orf50	1.27045	1.5739	1.58205	2.00769		C7orf50	1.73803	1.52203	1.34185	1.21845
C7orf59	1.04871	1.07419	-1.20993	-1.13374		C7orf59	1.24632	1.3146	1.12627	1.27031
C7orf68	-1.16804	1.32184	-1.06832	-1.48388		C7orf68	1.1786	2.25201	1.40658	1.66262
C7orf70	-1.02206	1.09312	-1.18052	-1.35353		C7orf70	-1.22117	-1.39041	-1.22146	-1.12376
C8orf30B	1.00648	-1.10636	1.19182	1.2822		C8orf30B	-1.06722	-1.35407	1.07869	1.03799
C8orf37	1.46506	1.20647	1.49265	1.47683		C8orf37	1.98798	1.79361	1.8806	1.42197
C8orf38	-1.15134	-1.35758	1.11327	1.29334		C8orf38	-1.13184	-1.69735	1.13563	-1.24141
C8orf40	1.18891	1.58932	1.5922	1.29406		C8orf40	1.08012	1.33942	-1.42912	1.04611
C8orf45	1.7383	4.37755	0	0		C8orf45	2.72832	4.38321	0	0
C8orf59	1.05122	1.06124	-1.19944	-1.40136		C8orf59	-1.18055	-1.38281	-1.15296	-1.51543
C8orf83	-1.1437	1.05406	-1.39595	-1.74679		C8orf83	-1.2339	1.08195	-1.29688	-1.3249
C9orf10OS	-1.1239	-1.24068	1.42319	1.11309		C9orf10OS	-1.47412	-1.63481	-1.20725	-1.36057
C9orf119	1.26947	1.49688	1.45161	1.41269		C9orf119	1.1535	-1.01793	-1.21424	1.0844
C9orf127	1.21409	1.27877	-1.10483	-1.28295		C9orf127	1.50913	1.83289	-1.17051	1.00206
C9orf130	1.58088	1.2648	1.51904	1.41408		C9orf130	1.93149	1.78839	1.74611	1.40809
C9orf140	-1.10096	-1.28708	-1.04034	-1.14839		C9orf140	-1.24844	-2.03277	1.00039	-1.2504
C9orf142	-1.03506	-1.38774	1.15636	1.30468		C9orf142	-1.07953	-1.31963	-1.15202	-1.06077
C9orf16	-1.20787	-1.12974	-1.12516	1.13616		C9orf16	-1.28882	-1.2375	-1.45074	-1.23599
C9orf167	-1.29509	-2.08496	-1.07513	-1.20623		C9orf167	-2.05247	-2.64273	-1.39201	-1.52208
C9orf21	1.07317	-1.09554	-1.32293	-1.55165		C9orf21	-1.42356	-1.38871	-1.21663	-1.08685
C9orf25	-1.08668	-1.21281	-1.05362	-1.02967		C9orf25	-1.13545	-1.57706	1.02202	-1.05938
C9orf3	1.06138	-1.19859	-1.2974	-1.27064		C9orf3	-1.00192	-1.2946	-1.15548	-1.23785
C9orf30	-1.04297	-1.05639	-1.38795	-1.22938		C9orf30	-1.62303	-2.23571	-1.26439	-1.31911
C9orf45	1.15947	1.22466	-1.01471	-1.22133		C9orf45	1.60327	1.60897	1.47871	1.13575
C9orf46	-1.18303	1.20517	-1.30477	-1.12749		C9orf46	1.01782	-1.12996	-1.59281	-1.35988
C9orf64	1.52854	1.41466	0	0		C9orf64	1.30097	1.53691	0	0
C9orf69	-1.07355	1.266	1.12633	1.17914		C9orf69	-1.44043	-1.17731	-1.26401	-1.32002
C9orf80	1.62034	1.32958	1.80425	1.67368		C9orf80	2.30181	2.16127	2.2487	1.91524
C9orf85	-1.05028	-1.08826	1.25725	-1.21306		C9orf85	1.10675	-1.08681	-1.14622	-1.21736
C9orf86	-1.06072	-1.43407	-1.25456	1.13414		C9orf86	-1.23487	-1.45162	-1.19761	-1.06713
C9orf90	1.29241	1.47463	1.59911	1.14816		C9orf90	1.42065	1.29959	1.06783	1.07133
C9orf91	1.36849	1.88967	2.12286	1.7986		C9orf91	1.07452	1.20759	1.09218	1.0716
CA11	1.00526	1.23806	-1.20498	-1.54992		CA11	-1.07632	1.16128	-1.41907	-1.31004
CAB39	-1.02311	-1.20004	1.24522	1.13735		CAB39	-1.13763	-1.26392	-1.09587	1.00512
CABC1	-1.1327	-1.07517	-1.26939	-1.96247		CABC1	-1.00201	1.25303	1.09092	1.13281
CACNA1H	1.65629	2.33492	-1.11134	-1.2293		CACNA1H	1.50354	1.16335	-1.00693	1.04223
CACNB3	1.06855	3.06079	-1.51161	-1.53815		CACNB3	1.48147	2.29161	1.09979	-1.00105
CALCB	0	0	1.42494	1.11722		CALCB	0	0	-1.90162	1.01851
CALCOCO2	1.05004	1.52155	1.21861	1.49948		CALCOCO2	1.04475	1.42822	1.00776	1.32181
CALM1	-1.2849	1.59315	-1.01286	1.75494		CALM1	-1.45959	-1.06246	-1.05461	-1.1601
CALM3	-1.07468	1.10912	-1.23354	1.14769		CALM3	1.19104	1.13739	1.11249	1.27003
CALR	-1.4776	-2.7	-1.88228	-1.56836		CALR	-2.02762	-1.65579	-1.44764	-1.41341
CALU	-1.24229	-1.26825	-1.03767	1.06917		CALU	-1.72927	-1.42386	-1.31601	-1.2928
CAMK2G	-1.16881	1.50547	-1.30235	1.0449		CAMK2G	1.19196	1.47109	1.00486	1.00063
CAMLG	1.02748	1.28818	-1.19815	-1.56278		CAMLG	1.02126	1.0782	-1.27851	-1.01527
CANT1	-1.11942	-2.02698	-1.52627	-1.09771		CANT1	-1.61542	-2.08068	-1.79601	-1.56923
CANX	-1.20321	-1.99157	-1.11569	-1.47532		CANX	1.10174	1.26341	1.02485	-1.0129
CAP1	-1.24041	-1.64744	-1.58502	-1.269		CAP1	-1.40079	-1.37064	-1.14891	-1.0277
CAPG	1.01841	1.54077	1.14451	1.21904		CAPG	-1.05419	1.52144	-1.03164	1.08337
CAPN1	1.20566	1.31	-1.02832	-1.20348		CAPN1	1.40585	1.64079	1.20893	1.37399
CAPN11	1.06884	1.4611	0	0		CAPN11	1.34819	1.56766	0	0
CAPN12	1.25325	1.69392	-1.0997	-1.05396		CAPN12	1.27508	1.7533	-1.11217	1.07137
CAPN2	-1.3266	-1.16486	1.41236	1.9413		CAPN2	-1.49629	-1.13905	1.31237	1.21083
CAPN5	-1.07955	2.13525	-1.14597	-1.29612		CAPN5	1.66786	2.07588	1.45912	1.19862
CAPNS1	-1.00449	1.31591	1.27958	1.42236		CAPNS1	-1.39646	-1.26711	-1.34096	-1.3812
CAPRIN1	-1.10037	-1.26888	-1.15059	-1.2828		CAPRIN1	-1.39652	-1.37608	-1.25497	-1.13872
CAPRIN2	-1.02478	-1.32679	1.05919	1.04476		CAPRIN2	-1.08748	-1.34749	-1.21272	-1.06309
CAPZA2	-1.1357	-1.46691	-1.3613	-1.30317		CAPZA2	-1.18911	-1.30572	-1.09788	-1.07493
CAPZB	-1.35527	-1.91448	-1.63409	-1.64153		CAPZB	-1.3617	-1.35271	-1.24807	-1.26647
CARD10	1.34682	-1.16569	1.07646	1.02476		CARD10	1.04859	-1.23413	-1.03419	-1.07526
CARHSP1	1.1386	-1.20979	-1.56171	-1.48669		CARHSP1	1.47068	1.50636	1.1518	1.30279
CARS	1.6931	1.92729	1.4801	1.76697		CARS	1.35189	1.98386	1.13214	1.28767
CASC4	1.00302	-1.09551	-1.69413	-1.45402		CASC4	-1.18389	-1.30138	-1.59167	-1.46524
CASK	-1.19164	1.14285	-1.05807	1.33998		CASK	-1.2476	1.20384	-1.22424	-1.03408
CASP2	1.02213	-1.05147	-1.22407	1.31452		CASP2	1.21829	1.11848	1.06083	1.03833
CAST	-1.21357	-1.26377	-1.0999	-1.06297		CAST	-1.22867	-1.04692	-1.13288	-1.04315
CAT	-1.00939	-1.92709	-1.8588	-1.64111		CAT	1.03164	-1.04027	-1.35565	-1.19633
CATSPER2	1.95265	1.12295	2.0416	1.30976		CATSPER2	2.61294	2.51181	1.90833	1.53728
CAV1	-1.00667	-1.11689	-1.02661	-1.40724		CAV1	-1.37587	-1.27135	1.15413	-1.07621
CBARA1	-1.02439	1.15821	-1.11411	-1.2506		CBARA1	-1.29825	-1.05503	-1.14448	-1.04062
CBFB	-1.08421	-1.70738	-1.24717	-1.13349		CBFB	-1.12442	-1.73573	-1.27125	-1.14594
CBL	1.17454	1.01001	-1.14643	-1.21237		CBL	-1.17073	-1.37798	-1.1639	-1.06062
CBR4	-1.07555	1.02439	1.02756	-1.55664		CBR4	1.10706	1.51146	-1.01338	1.00535
CBS	2.7858	1.0264	0	0		CBS	1.20039	1.40702	0	0
CBX2	1.01219	1.16198	-1.46643	-1.02361		CBX2	1.26866	1.08655	1.27954	1.0089
CBX4	1.01317	1.00863	1.25356	1.14991		CBX4	-1.23694	-1.57719	-1.17821	-1.14315
CBX5	1.10786	-1.10469	-1.22174	-1.278		CBX5	1.49728	1.07007	1.05321	1.14401
CBX8	-1.35789	-1.3328	-1.36804	-1.19413		CBX8	-1.427	-1.21104	-1.20759	-1.03508
CCAR1	-1.03475	-1.67895	-1.04691	-1.21365		CCAR1	-1.06875	-1.43672	1.03249	-1.02235
CCBE1	1.84417	1.17404	1.95389	1.75181		CCBE1	2.64271	2.92008	2.58911	1.97807
CCDC102A	1.15505	2.32111	-1.05434	1.07587		CCDC102A	1.29486	1.65887	1.09641	1.4043
CCDC106	1.47453	1.5774	1.06126	1.13432		CCDC106	2.12017	2.66103	1.33933	1.09174
CCDC112	-1.07243	1.33662	-1.03731	-1.52358		CCDC112	-1.33475	-1.0495	-1.26172	-1.04915
CCDC115	-1.29774	1.36701	-1.38613	1.20266		CCDC115	-1.36964	-1.06928	-1.31179	-1.29601
CCDC117	-1.42616	-1.4809	-1.7493	-1.33105		CCDC117	-1.36483	-1.64037	-1.09571	-1.1635
CCDC12	-1.11391	-1.07333	-1.22987	-1.11969		CCDC12	1.15644	1.4154	1.17431	1.18977
CCDC125	2.02597	1.37385	1.68955	1.26265		CCDC125	2.98016	3.21326	2.37028	1.62564
CCDC128	1.12435	1.24206	1.33509	1.21554		CCDC128	1.14646	1.34687	1.18378	1.26111
CCDC130	1.45702	1.05993	1.2334	1.48236		CCDC130	1.89976	1.57537	1.23252	1.36365
CCDC137	1.17583	1.04304	1.18752	1.31073		CCDC137	1.77152	1.38088	1.80819	1.42229
CCDC21	1.22504	1.70554	1.28732	1.53061		CCDC21	1.80505	1.91054	1.60742	1.70099
CCDC24	1.47912	2.3036	1.15452	1.04919		CCDC24	1.58701	2.62473	1.22684	1.23172
CCDC28A	1.13915	1.82969	-1.04376	-1.05905		CCDC28A	1.08041	1.50385	-1.03915	1.13834
CCDC34	-1.45543	-1.58546	-2.32356	-1.4871		CCDC34	1.19652	1.28291	1.00157	1.14653
CCDC47	-1.05792	-1.45902	1.2001	1.28935		CCDC47	-1.23684	-1.31795	1.32565	-1.00791
CCDC53	1.14542	1.50804	1.25075	1.32579		CCDC53	-1.13205	-1.03706	-1.26783	-1.25157
CCDC58	-1.08317	-1.67549	1.02123	-1.7247		CCDC58	-1.01085	-1.70128	1.12609	-1.69519
CCDC59	-1.14947	-1.0996	1.32366	-1.05419		CCDC59	-1.26879	-1.21696	-1.0498	-1.23709
CCDC6	1.02224	1.2147	1.05511	1.10125		CCDC6	-1.22551	-1.15655	-1.20628	-1.05872
CCDC72	-1.04188	-1.04696	-1.23779	-1.02389		CCDC72	-1.26142	-1.26054	-1.23789	-1.22981
CCDC77	-1.24269	1.07907	-1.40862	-1.10044		CCDC77	-1.00744	1.33945	1.04821	1.20779
CCDC84	1.3064	-1.31741	-1.08158	-1.21469		CCDC84	1.51636	-1.03384	1.10471	-1.26984
CCDC86	-1.22178	-1.87585	-1.63175	-1.35796		CCDC86	-1.41612	-1.75388	-1.0204	-1.18016
CCDC88C	-1.10901	-1.3252	-1.2877	-1.09425		CCDC88C	-1.45113	-1.5569	-1.11895	-1.22907
CCDC90A	-1.13369	-1.03354	-1.3847	-1.56997		CCDC90A	-1.43193	-1.27544	-1.16724	-1.32725
CCDC92	1.58728	1.74395	1.11958	-1.30981		CCDC92	2.0403	2.09551	-1.30565	1.12935
CCDC93	1.07525	1.38968	1.22026	1.25215		CCDC93	1.11314	1.26125	1.21561	1.04805
CCDC97	-1.10374	-1.35593	1.06191	1.26084		CCDC97	-1.51959	-1.96105	-1.61658	-1.37186
CCL5	1.15924	1.54834	0	0		CCL5	1.533	1.90851	0	0
CCNA2	-1.33674	-2.02201	-1.30131	-1.60741		CCNA2	-1.19972	-1.38712	1.09903	1.12743
CCNB1	-1.47747	-1.97786	1.01569	-1.4761		CCNB1	-1.31311	-1.21124	-1.11262	1.02729
CCNB2	-1.38361	-1.44544	-1.11896	-1.92492		CCNB2	-1.04672	-1.00049	-1.20432	1.13995
CCND1	1.23987	-1.01014	1.98902	2.14432		CCND1	1.21473	-1.20471	1.40665	1.25022
CCND3	-1.04675	1.00308	-1.33493	1.05537		CCND3	1.5849	1.38654	1.59753	1.45277
CCNDBP1	1.12163	1.79147	-1.05377	-1.0653		CCNDBP1	1.00849	1.75393	-1.30174	1.18
CCNE2	-1.38287	-1.17768	-1.33396	1.91094		CCNE2	-1.23824	-1.1536	1.18783	1.23967
CCNF	-1.08333	-1.62053	-1.25378	-1.82964		CCNF	1.23213	1.06415	1.10323	1.11932
CCNG1	-1.14428	1.21797	-1.61021	-2.09927		CCNG1	-1.24564	1.39831	-1.27814	-1.11986
CCNI	1.20993	1.84635	1.27783	1.55306		CCNI	1.23528	1.29763	-1.1537	1.12258
CCNK	-1.26556	-1.94666	-1.14738	-1.36954		CCNK	-1.7834	-2.19995	-1.66974	-1.38048
CCNL1	1.08204	-1.29432	1.0009	-1.30039		CCNL1	1.23515	1.1196	-1.04915	-1.14727
CCT5	-1.18786	-1.50771	1.03628	1.309		CCT5	-1.23883	-1.24756	1.03667	-1.01254
CCT8	-1.16588	-1.33021	-1.10833	-1.21977		CCT8	-1.05688	-1.21849	-1.06431	-1.05425
CD164	-1.05481	-1.70772	-1.32767	-1.27417		CD164	-1.12069	-1.19438	-1.26507	-1.31357
CD164L2	0	0	-1.17192	-1.57034		CD164L2	0	0	-2.08053	-1.15361
CD24	-1.21615	-1.07086	-1.76022	-1.82484		CD24	-1.17903	1.44564	-1.0773	-1.28874
CD276	-1.22812	1.01411	-1.5008	-1.24059		CD276	-1.37988	1.18982	-1.42025	-1.26206
CD2AP	-1.03737	-1.39191	-1.07733	-1.47643		CD2AP	-1.11358	-1.29729	-1.24161	-1.24966
CD46	-1.14829	-1.1914	-1.51248	-1.34373		CD46	-1.15914	1.1579	-1.27877	-1.03628
CD55	-1.00599	1.05345	2.32439	1.35361		CD55	-1.34123	-1.51499	-1.09476	1.18124
CD68	-1.14473	-1.08719	1.26873	1.18495		CD68	-1.50778	-1.46032	1.56236	1.53629
CD70	1.12414	1.57744	1.14737	-1.01661		CD70	-1.29164	-1.23838	-1.0342	1.02153
CD81	1.11231	1.44854	1.1177	1.33411		CD81	1.27927	1.43879	1.30565	1.2758
CD82	-1.01781	1.65657	1.07559	1.04368		CD82	1.0044	1.22209	1.24399	1.24991
CD97	1.15282	-1.63588	1.28639	-1.10214		CD97	1.25958	1.27214	-1.05338	1.46831
CD99	-1.04895	1.35155	-1.17512	-1.09292		CD99	-1.15574	1.14968	-1.23242	-1.12863
CD99L2	1.1464	2.20747	1.22327	1.15818		CD99L2	1.12014	2.01309	1.07873	-1.00181
CDAN1	1.48067	1.46872	1.45029	1.63033		CDAN1	2.09699	1.99651	1.94145	1.55578
CDC16	1.13151	1.3834	1.30826	1.51825		CDC16	1.17866	1.32036	1.12356	1.12553
CDC2	1.09418	-1.20754	-1.25903	-1.31547		CDC2	1.31453	1.02176	1.38888	1.26114
CDC25A	-1.32022	-1.73369	-1.25038	1.19612		CDC25A	-1.22609	-1.57866	1.18361	1.07732
CDC25B	-1.02436	-1.07143	1.31804	1.08582		CDC25B	-1.66312	-1.04722	-1.33215	1.004
CDC25C	-1.05062	-1.3787	-1.22141	-1.47002		CDC25C	-1.03546	-1.01822	-1.28073	1.14065
CDC2L1	-1.00217	-1.37779	0	0		CDC2L1	-1.17785	-1.25707	0	0
CDC2L6	1.07744	2.04328	-1.16161	1.05034		CDC2L6	-1.01631	1.59692	-1.3663	1.03753
CDC34	-1.08069	-1.29258	-1.544	-1.50815		CDC34	-1.26489	-1.54857	-1.24456	-1.21597
CDC37	1.03831	-1.2678	1.11354	1.28138		CDC37	1.42371	1.31182	1.55251	1.40065
CDC42	-1.24063	-1.82039	0	0		CDC42	-1.34418	-1.41718	0	0
CDC42BPA	1.10759	1.39069	1.2265	1.28966		CDC42BPA	1.09957	1.10075	1.10638	1.21207
CDC42BPB	-1.21716	-1.15797	-1.18546	-1.16078		CDC42BPB	-1.87743	-1.52347	-1.48253	-1.59111
CDC42EP2	1.41952	1.16116	1.36204	1.45616		CDC42EP2	1.24615	-1.06848	1.12675	1.09689
CDC42SE1	1.13198	-1.40332	-1.05551	-1.21312		CDC42SE1	1.27341	-1.32975	-1.31621	-1.30238
CDC45L	-1.15563	-1.39563	-1.58752	1.4364		CDC45L	1.2544	1.29866	1.36702	1.55149
CDC5L	-1.24353	-1.449	-1.33457	-1.52633		CDC5L	-1.23036	-1.37297	-1.13045	-1.19849
CDC6	-1.09171	-1.21393	1.24956	1.21458		CDC6	-1.12458	-1.15129	1.36199	1.06986
CDCA3	-1.14078	-1.43096	-1.00476	-1.36189		CDCA3	-1.1128	-1.42521	1.03654	1.15096
CDCA4	1.03285	-1.18757	-1.2384	1.04499		CDCA4	-1.13559	-1.097	1.11069	1.27305
CDCA7	1.0125	1.22005	1.08346	1.51456		CDCA7	1.13721	1.15894	1.20753	1.48714
CDCA7L	-1.18818	-1.33266	-1.54894	-1.47097		CDCA7L	-1.26734	-1.13439	-1.11604	-1.11941
CDCP1	1.13567	1.10332	1.79797	1.98673		CDCP1	-1.22511	-1.26578	-1.05546	1.24113
CDK10	1.11408	-1.00035	1.07921	1.30447		CDK10	1.37872	1.34764	1.46175	1.42592
CDK2	-1.06799	-1.30342	-1.66679	-1.02921		CDK2	-1.07797	-1.41871	-1.12852	1.01947
CDK4	-1.27293	-1.11732	-1.04	1.1894		CDK4	-1.38575	-1.23413	-1.14825	-1.0211
CDK5RAP3	1.28515	1.14426	1.43052	1.50515		CDK5RAP3	1.4763	1.54138	1.32873	1.49262
CDK6	1.14869	1.23273	1.43619	-1.22609		CDK6	1.36792	1.13841	1.36837	1.32794
CDK7	1.28993	1.01822	1.66848	1.00811		CDK7	1.05383	-1.23714	1.00757	-1.02614
CDK8	-1.1301	-1.1799	-1.21946	-1.44844		CDK8	-1.35112	-1.36034	-1.24948	-1.2083
CDK9	1.31241	1.06817	-1.19922	-1.36052		CDK9	1.30025	1.07362	-1.08626	-1.07916
CDKN1A	1.18163	1.12451	2.08734	2.16883		CDKN1A	1.82406	1.21893	1.09592	2.57667
CDKN1B	1.04601	-1.10299	-1.09443	-1.26345		CDKN1B	1.0494	-1.08054	-1.28462	-1.29541
CDKN1C	1.14713	1.23646	-1.7024	-1.63324		CDKN1C	-1.02914	1.00951	-1.352	-1.05965
CDKN2AIP	-1.36848	-1.90161	-1.01281	1.038		CDKN2AIP	-1.38394	-1.34799	1.02975	1.02624
CDKN2AIPNL	1.5921	1.37696	1.79631	1.61884		CDKN2AIPNL	2.29734	2.33549	2.47382	1.69771
CDKN3	-1.06458	-1.10357	-1.12357	-1.45043		CDKN3	-1.13831	-1.49688	-1.26305	-1.25577
CDR2L	1.1612	2.08943	-1.06272	1.04395		CDR2L	1.69351	1.593	1.46186	1.45212
CDS1	-1.12446	-1.50415	-1.00027	1.60164		CDS1	1.08721	1.48611	-1.14089	1.18001
CDT1	-1.10007	1.01881	1.04444	1.60161		CDT1	1.46105	1.31553	1.83755	2.50001
CEBPB	2.33633	2.63457	2.06952	1.89575		CEBPB	1.20462	1.5466	-1.10593	-1.01696
CEBPD	-1.02994	1.75375	1.66284	1.23391		CEBPD	-1.46184	-1.08625	1.08271	-1.04692
CECR7	1.16036	1.54274	1.27557	1.40368		CECR7	1.38473	1.22225	1.25976	1.03918
CELSR3	1.35675	1.50866	1.38365	-1.18865		CELSR3	1.35326	1.66721	1.0006	1.02363
CEND1	-1.05213	-1.40734	1.0971	1.09963		CEND1	-1.16297	-1.68582	1.02736	1.08395
CENPA	1.03688	1.03982	-1.12893	-1.32853		CENPA	1.08558	1.08414	-1.25708	1.17459
CENPB	1.40811	1.37278	1.01618	1.2911		CENPB	1.55472	1.20817	1.2993	-1.10948
CENPE	-1.08351	-1.86905	-1.04906	-1.5957		CENPE	1.02524	-1.22767	-1.12132	1.13108
CENPH	-1.03262	-1.35323	-1.02363	1.06357		CENPH	-1.0073	-1.27302	-1.00882	1.09345
CENPI	-1.18256	-1.54736	-1.22567	-1.1999		CENPI	-1.15539	-1.27136	-1.10932	-1.03067
CENPJ	-1.0836	-1.42439	-1.17814	-1.00154		CENPJ	1.13194	-1.094	1.20854	1.2092
CENPK	1.02987	-1.37206	-1.23904	1.34358		CENPK	-1.02106	-1.37078	1.02223	1.252
CENPT	-1.3021	-1.79265	-1.34809	-1.31317		CENPT	-1.57829	-1.7027	-1.22284	-1.18343
CENTA1	1.07061	2.15455	1.82696	1.83166		CENTA1	1.52007	1.27975	1.30705	1.42727
CEP135	1.16812	1.01701	1.5961	-1.14159		CEP135	1.37119	1.17548	1.33826	1.3816
CEP27	1.66673	1.24766	1.58559	1.59974		CEP27	2.73441	2.26885	2.44066	1.63836
CEP55	-1.17834	-1.50105	-1.0274	-1.54877		CEP55	-1.42507	-1.33132	-1.18458	-1.11346
CEP70	-1.05708	1.49505	-1.1018	1.17926		CEP70	1.18697	1.89841	-1.3202	-1.07103
CETN3	-1.20669	-1.10396	-1.52128	-1.34233		CETN3	-1.21381	-1.28955	-1.32471	-1.22879
CFD	1.26523	1.33162	-1.07286	1.05222		CFD	1.32122	1.82897	-1.08499	1.15001
CFLAR	1.31646	2.09003	1.66263	1.79323		CFLAR	1.51619	1.67353	1.14109	1.32982
CGNL1	-1.04742	1.93209	-1.78575	-1.62752		CGNL1	1.28212	2.20651	-1.0061	1.10001
CHAF1A	-1.03043	-1.388	-1.39807	1.19492		CHAF1A	-1.0504	-1.16454	1.30843	1.19943
CHAF1B	-1.09703	-1.05038	-1.50958	1.41797		CHAF1B	1.2081	1.2898	1.1629	1.42579
CHCHD1	-1.11965	-1.30013	-1.53183	-1.43211		CHCHD1	-1.02361	-1.06029	-1.11112	-1.21242
CHCHD10	-1.56565	-1.38487	-1.60835	-1.22602		CHCHD10	-2.30173	-1.93989	-1.47538	-1.56213
CHCHD4	1.13203	1.31413	1.50007	1.67202		CHCHD4	1.11034	1.02072	1.29736	1.18159
CHCHD7	-1.03515	-1.08788	1.2261	1.09986		CHCHD7	1.20326	1.10585	1.04352	1.13076
CHD1L	-1.11083	-1.23694	-1.17416	-1.30486		CHD1L	-1.11559	-1.03159	-1.09925	-1.36026
CHD5	1.51867	-1.12394	1.20968	1.10273		CHD5	1.64559	1.35258	1.31083	1.21321
CHD7	1.06905	-1.30934	-1.42081	-1.32636		CHD7	-1.03243	-1.28864	-1.15153	-1.1646
CHEK1	-1.12432	-1.26078	-1.06247	1.0857		CHEK1	-1.04036	-1.21998	1.01561	1.2006
CHERP	-1.01166	-1.44891	-1.14201	-1.17855		CHERP	-1.15879	-1.44056	-1.00336	-1.24479
CHES1	-1.06612	1.74736	-1.93159	-1.42016		CHES1	-1.31134	1.10798	-1.35336	-1.2467
CHMP1A	-1.21885	-1.18165	-1.46907	-1.29034		CHMP1A	-1.7003	-1.39405	-1.24571	-1.64492
CHMP2A	1.05572	1.10418	1.01115	-1.22727		CHMP2A	1.00384	1.30804	-1.12973	-1.00777
CHMP2B	-1.08918	-1.19839	-1.24606	-1.16203		CHMP2B	-1.13657	1.03275	-1.1528	-1.25498
CHORDC1	-1.34759	-1.47931	-1.59336	-1.3275		CHORDC1	-1.01669	-1.85774	1.15572	1.02045
CHPF	-1.26384	-1.19614	-1.21051	1.92128		CHPF	-1.65773	-1.2549	-1.35587	-1.28768
CHPT1	-1.13384	1.14093	-1.03025	1.22079		CHPT1	-1.23373	-1.09569	1.263	-1.01239
CHRNA5	1.3854	1.2103	1.49644	1.14636		CHRNA5	2.07567	2.26091	1.92979	1.45257
CHRNB1	1.03013	1.16806	1.18831	1.36328		CHRNB1	-1.38365	-1.04229	-1.174	1.04362
CHST12	1.15065	1.23185	1.10392	1.40755		CHST12	1.4439	1.47545	1.39995	1.21715
CHST15	1.20627	2.02243	1.45692	1.35159		CHST15	1.26512	1.55803	1.33854	1.47363
CHST3	1.06822	1.57024	1.75319	1.75766		CHST3	1.05811	1.02957	1.26476	1.00812
CHTF18	-1.05289	-1.84119	-1.65254	-1.30709		CHTF18	-1.15005	-1.49775	-1.42899	-1.2658
CHURC1	1.21778	1.12006	1.68134	1.60645		CHURC1	1.20781	1.28706	1.20106	1.25179
CIAO1	1.12918	1.32456	1.12293	1.14721		CIAO1	1.28866	1.22017	1.15864	1.05655
CIB1	1.07725	1.32594	1.07754	1.30588		CIB1	1.07194	1.36906	-1.15545	1.57177
CIB2	-1.21896	1.07534	-1.29333	-1.48725		CIB2	-1.34287	-1.25896	-1.14335	-1.31151
CIC	-1.30864	-1.48693	-1.80749	-1.88882		CIC	-1.75112	-1.52652	-1.62449	-1.69263
CIRBP	1.43108	-1.06558	1.89851	1.58138		CIRBP	-1.17086	-1.67606	-1.23083	-1.12743
CISD1	-1.18938	-1.25551	-1.35671	-1.12191		CISD1	-1.21606	-1.49261	-1.24315	-1.20785
CITED2	-1.25339	-1.49857	-1.55307	-1.88386		CITED2	-1.26465	-1.28824	-1.63989	-1.50415
CITED4	1.00194	-1.33367	-1.25945	-1.30838		CITED4	-2.07528	-1.2996	-1.30931	-1.3474
CKAP2L	-1.29786	-1.22415	-1.4658	-1.09032		CKAP2L	-1.30561	-1.29881	-1.26848	1.18543
CKAP4	-1.01436	1.71841	1.00013	2.87353		CKAP4	-1.23417	1.02232	-1.03195	-1.12499
CKAP5	1.0041	-1.26691	-1.02085	-1.40746		CKAP5	-1.07352	-1.15679	-1.25238	-1.07416
CKB	1.05732	1.0439	-1.24687	-1.89208		CKB	1.15101	1.55579	-1.12529	-1.03685
CKLF	-1.22987	-1.16636	-1.30735	1.10617		CKLF	-1.22447	-1.0717	-1.03552	1.00781
CLASP2	-1.11971	-1.45536	-1.16916	-1.14087		CLASP2	-1.31737	-1.38937	-1.15125	-1.18408
CLCN7	1.36047	1.45187	1.16347	1.20085		CLCN7	-1.01429	1.50592	1.40002	1.22532
CLDN12	1.1879	1.36704	-1.01922	-1.10557		CLDN12	1.071	1.30004	-1.10583	-1.09567
CLDN15	1.14332	1.08309	1.38051	1.03914		CLDN15	1.32189	1.1673	1.34425	1.1437
CLDN23	1.16457	1.38782	-1.09066	1.26445		CLDN23	1.11896	1.30036	-1.05244	1.06713
CLDN7	1.48901	1.09302	1.98104	2.10294		CLDN7	-1.04132	1.76573	1.01961	1.36627
CLEC16A	1.14958	2.11576	1.39933	1.14921		CLEC16A	1.78584	1.59667	1.24016	1.3094
CLIC1	-1.24194	-1.26107	-1.27663	-1.24229		CLIC1	-1.21723	1.02097	-1.26008	-1.00618
CLIC3	-1.00602	1.2995	1.05461	-1.06273		CLIC3	1.15239	1.72217	1.18196	1.30227
CLINT1	-1.21944	-1.62526	-1.03469	-1.02963		CLINT1	-1.35594	-1.5742	-1.18095	-1.11607
CLIP2	-1.17988	1.09837	-1.27529	-1.28268		CLIP2	-1.40362	-1.11239	-1.09488	-1.16682
CLIP4	1.18427	1.14297	1.33829	1.30994		CLIP4	-1.27541	-1.18668	-1.18732	1.15447
CLK2	1.15363	-1.08682	-1.06325	-1.21689		CLK2	1.13592	1.22848	-1.01705	-1.12393
CLK3	1.2088	1.35235	1.1156	1.0501		CLK3	1.34827	1.40195	1.38344	1.42583
CLK4	-1.083	-1.38185	1.29597	1.06594		CLK4	-1.07786	-1.35074	-1.15346	-1.01222
CLN3	-1.22366	-1.28757	-1.7338	-1.22996		CLN3	-1.70369	-1.23399	-1.34116	-1.17008
CLN6	-1.15045	-1.31341	-1.05728	-1.02674		CLN6	-1.47507	-1.45567	1.05476	-1.10823
CLN8	0	0	1.30354	1.19309		CLN8	0	0	-1.47403	1.0539
CLOCK	1.20386	-1.07874	1.39916	1.02663		CLOCK	1.48448	1.36227	1.19106	1.12325
CLPTM1	-1.29633	-1.44057	-1.33935	1.12419		CLPTM1	-1.45653	-1.51636	-1.2394	-1.08311
CLTA	-1.23281	-1.5202	-1.28425	-1.23651		CLTA	-1.22765	-1.29264	1.02638	1.03324
CLUAP1	1.07481	1.23798	1.18458	1.34863		CLUAP1	1.1959	1.32971	1.25507	1.38955
CMBL	-1.53597	1.14275	-2.67853	-1.60973		CMBL	-1.06788	1.75799	-1.43078	-1.13077
CMPK1	-1.21199	-1.31661	-1.33197	-1.00905		CMPK1	-1.19774	-1.48972	-1.21298	-1.20755
CMTM4	1.18229	1.57516	1.25389	1.77644		CMTM4	1.3996	1.4945	1.16356	1.28428
CMTM6	-1.313	-1.30117	-1.64117	1.10839		CMTM6	-1.82045	-1.38925	-1.48991	-1.21258
CMTM7	1.17414	1.42782	1.03934	1.36897		CMTM7	1.11301	1.47707	-1.05342	1.33191
CNNM3	1.13042	1.25932	1.03403	1.11276		CNNM3	1.22164	1.20727	1.2521	1.1851
CNOT3	-1.5313	-2.45968	-1.51071	-1.61109		CNOT3	-2.08043	-2.33448	-1.63122	-1.7121
CNOT6	-1.15285	-1.05484	1.21968	1.14054		CNOT6	-1.02842	1.40353	1.01824	1.14679
CNOT7	-1.10614	-1.22172	-1.02516	-1.05261		CNOT7	-1.19918	-1.41553	-1.07572	-1.13178
CNTNAP1	1.42722	1.63851	-1.10119	-1.72445		CNTNAP1	1.30633	1.7003	1.05583	-1.09863
CNTNAP2	0	0	-1.61448	-1.82969		CNTNAP2	0	0	-1.32081	-1.24116
CNTROB	-1.15069	-1.51956	-1.11923	-1.29006		CNTROB	-1.4383	-1.62473	-1.14243	-1.21219
COASY	1.0362	1.20593	1.09426	1.30293		COASY	1.26212	1.17864	1.04816	1.05433
COG5	1.24059	1.77396	1.12031	1.01075		COG5	1.12262	1.2839	1.00537	-1.03712
COG6	-1.03802	1.05231	-1.21918	-1.31336		COG6	1.11448	1.13895	-1.2046	-1.12922
COIL	-1.27109	-1.56186	-1.26035	-1.31802		COIL	-1.24066	-1.47291	-1.15864	-1.17655
COL4A3BP	-1.08669	1.19766	1.00198	1.43422		COL4A3BP	1.12232	1.27404	1.30849	1.50935
COL5A2	1.61096	2.09864	0	0		COL5A2	1.58677	2.03315	0	0
COL7A1	1.41982	1.17501	1.09874	1.20565		COL7A1	1.94436	1.62586	1.11616	1.17207
COMMD1	1.05888	1.22956	1.16742	1.42793		COMMD1	1.10187	1.08854	1.13457	1.3633
COMMD2	1.32475	1.04206	1.51714	1.25717		COMMD2	1.34301	1.1196	1.07923	1.0611
COMMD7	1.17055	1.55902	-1.05656	1.65685		COMMD7	1.19474	1.24608	1.04667	1.28796
COMMD9	-1.37033	-1.43966	-1.55878	-1.21863		COMMD9	-1.23184	-1.36668	-1.11474	1.06078
COMT	1.31386	2.16214	1.35728	1.79365		COMT	1.54605	1.94159	1.21342	1.44218
COMTD1	-1.17791	-1.11426	-1.1223	-1.35558		COMTD1	-1.5744	-1.24209	-1.30454	-1.11541
COPA	1.2215	1.16332	1.15266	1.08933		COPA	1.52404	1.36592	-1.11844	1.20959
COPB1	-1.17413	-1.31431	-1.07389	-1.1941		COPB1	-1.27475	-1.07282	-1.22069	-1.06507
COPB2	1.16423	1.22204	1.16183	-1.16022		COPB2	1.32908	1.49827	1.07336	1.08036
COPE	-1.43238	-1.69785	-1.57422	-1.45852		COPE	-1.34371	-1.31771	-1.52357	-1.25638
COPG	-1.00134	-1.35643	-1.07059	-1.27912		COPG	-1.19013	-1.4729	-1.48951	-1.50256
COPS2	-1.08636	-1.28037	-1.11003	-1.40913		COPS2	-1.21102	-1.26514	-1.02528	-1.09129
COPS6	1.08241	-1.37655	1.00251	1.33089		COPS6	1.10892	-1.25263	1.06046	1.1256
COPS7B	1.23011	1.16886	-1.45559	-1.13087		COPS7B	1.51826	1.31991	1.21809	1.1831
COPZ1	-1.28345	-1.54045	-1.31916	-1.00535		COPZ1	-1.62386	-1.51047	-1.54785	-1.38395
COQ9	-1.19131	-1.25287	-1.27546	-1.10302		COQ9	-1.20096	-1.05507	-1.14705	-1.04343
CORO1C	-1.65065	-2.814	-1.76834	-1.77699		CORO1C	-1.66564	-1.84869	-1.00791	-1.063
CORO6	-1.05474	-1.54668	-1.25249	-1.33764		CORO6	-1.50547	-1.41589	-1.00061	1.03569
COTL1	-1.1034	-1.47779	-1.14798	-1.25662		COTL1	-1.807	-1.57804	-1.22043	-1.0867
COX10	1.05246	1.44911	1.20381	1.00745		COX10	1.32177	1.38412	1.13975	1.04135
COX17	-1.0336	-1.22876	-1.23396	-1.0433		COX17	1.00129	-1.35188	-1.19722	-1.05668
COX19	1.39877	1.25021	1.35905	1.76697		COX19	1.77598	1.53691	1.6288	1.46004
COX5B	1.05543	1.41844	-1.05843	1.06977		COX5B	-1.0987	-1.07907	-1.26683	-1.15886
COX6B1	-1.11493	-1.01979	-1.57553	-1.14035		COX6B1	-1.07298	-1.34347	-1.29943	-1.22507
COX6C	-1.09373	-1.25326	-1.74524	-1.71596		COX6C	-1.09425	-1.21033	-1.32795	-1.25247
COX7A2	-1.07241	-1.12749	-1.20814	-1.18312		COX7A2	-1.12349	-1.23298	-1.22331	-1.11634
COX7B	-1.25446	-1.42697	-1.95733	-1.85499		COX7B	-1.39367	-1.52377	-1.45951	-1.41332
COX7C	-1.02826	-1.12295	-1.21023	-1.28872		COX7C	-1.09651	-1.31827	-1.26093	-1.34436
CPA4	1.04549	-1.42267	3.63389	1.52845		CPA4	-1.02916	-1.17973	2.07854	2.2519
CPE	0	0	1.06015	2.3622		CPE	0	0	1.14923	1.49318
CPNE1	-1.00483	1.09633	-1.29702	-1.16976		CPNE1	-1.09065	-1.05549	-1.27079	-1.15986
CPNE3	-1.12905	1.18725	-1.29513	-1.23635		CPNE3	-1.1923	1.11359	-1.19248	-1.2107
CPSF1	1.62542	1.70769	-1.03015	1.04404		CPSF1	2.19157	1.88875	1.33584	1.27168
CPSF4	1.15625	1.39194	1.09191	1.35798		CPSF4	1.09293	1.2793	1.06589	1.12763
CRABP2	-1.257	1.66728	-2.17044	-2.82228		CRABP2	1.83552	2.8581	-1.27208	-1.03196
CRBN	1.01676	1.08424	1.27707	1.35834		CRBN	1.05269	1.22198	1.00128	1.05991
CRCP	1.75827	1.53257	1.53851	1.3425		CRCP	2.74678	2.59807	2.34133	1.58935
CREB1	1.48379	1.06913	1.55208	1.46954		CREB1	1.85847	1.60819	1.90904	1.46876
CREBZF	-1.08126	-1.5971	-1.41139	-1.66343		CREBZF	1.14879	1.19114	-1.23266	-1.28183
CREG1	-1.15373	-1.02778	-1.38792	1.04866		CREG1	-1.23913	-1.02002	-1.29084	-1.00903
CRELD2	1.06448	1.21185	1.13473	1.62529		CRELD2	1.74222	1.78888	1.53514	1.19141
CRIP1	1.08885	2.32676	-1.31385	-1.05217		CRIP1	1.25232	1.61926	-1.02872	-1.16523
CRIP2	1.0811	2.04523	-2.2112	-1.92465		CRIP2	1.29624	1.91688	-1.33387	1.02775
CRIPAK	1.22018	1.04507	1.39028	1.31367		CRIPAK	1.32727	1.09718	1.00385	1.0939
CRKL	1.19242	1.14844	1.155	-1.22787		CRKL	1.1369	1.0662	1.1214	1.26489
CRKRS	-1.06492	-1.51653	-1.00669	-1.12086		CRKRS	-1.14973	-1.32664	1.11124	-1.00747
CRLF1	1.00604	1.07407	-1.24357	-1.63751		CRLF1	1.0187	1.10184	-1.17728	-1.23461
CROP	-1.17877	-1.52374	-1.45206	-1.69294		CROP	1.13119	-1.07954	-1.07899	-1.37996
CRTC2	-1.15379	-1.24633	-1.50828	-1.40964		CRTC2	-1.81487	-1.50304	-1.52096	-1.36715
CRTC3	1.40986	2.27093	1.17441	1.18811		CRTC3	1.22387	1.31325	1.08529	1.07527
CRY1	-1.05976	-1.0001	-1.27782	-1.54834		CRY1	-1.28168	-1.31074	-1.33263	-1.47976
CRYZ	-1.13308	1.01073	-2.97223	-1.40715		CRYZ	1.23651	1.01046	-1.13835	-1.001
CSAG2	0	0	1.07407	1.33053		CSAG2	0	0	-1.23736	1.13639
CSDA	1.25188	1.72826	1.00121	1.00151		CSDA	1.1288	1.32566	-1.22995	1.00255
CSE1L	-1.25196	-1.45287	-1.45429	-1.22941		CSE1L	-1.38566	-1.31269	-1.13049	-1.15915
CSF2RA	0	0	1.43554	1.43845		CSF2RA	0	0	1.28135	1.2269
CSNK1D	1.08759	1.01823	1.28171	1.06772		CSNK1D	1.33145	1.29674	1.12417	1.15536
CSNK1E	1.27442	1.74364	1.42738	1.14601		CSNK1E	1.37084	1.41846	1.22816	1.24416
CSNK1G2	1.12214	-1.12058	-1.30637	1.01255		CSNK1G2	1.32361	1.19497	1.06941	1.08764
CSNK1G3	-1.06282	-1.04256	1.01858	-1.28302		CSNK1G3	-1.22027	-1.2372	-1.2084	-1.20147
CSPG4	1.16117	2.40964	-1.04467	1.39095		CSPG4	1.68645	1.95583	1.23636	1.29491
CSRNP2	1.03396	1.62768	1.18641	-1.07886		CSRNP2	-1.05091	1.00408	-1.29955	-1.19924
CSRP1	-1.04598	1.4076	1.07192	1.3444		CSRP1	-1.46758	-1.33152	-1.00496	-1.0947
CSRP2	-1.15336	1.81001	-3.13635	-1.97632		CSRP2	-1.17292	-1.05046	-1.59435	-1.15638
CST3	-1.14414	1.08506	-1.3872	1.44271		CST3	-1.45696	-1.54747	-1.53981	-1.05301
CSTB	-1.10051	1.46958	1.01755	1.52802		CSTB	-1.51624	-1.08729	1.03408	-1.09781
CSTF3	-1.02268	-1.34622	-1.21778	-1.24957		CSTF3	1.33889	1.12769	1.09141	1.01887
CTAGE6	1.19068	1.29677	1.37091	1.36384		CTAGE6	1.09394	1.22568	1.17731	1.20043
CTCF	-1.05496	-1.37366	-1.12698	-1.05128		CTCF	-1.17315	-1.37804	-1.19889	-1.19963
CTDSP2	1.29236	1.89672	1.06236	-1.11813		CTDSP2	1.50394	1.91651	-1.06675	1.06229
CTDSPL	-1.02614	1.53374	-1.59796	1.32732		CTDSPL	1.18163	1.44489	1.03845	1.19364
CTGF	1.48603	1.52883	1.32527	1.00866		CTGF	1.06302	-1.66613	1.04577	1.01295
CTGLF3	1.34885	1.33645	1.38943	1.14763		CTGLF3	1.81144	1.92779	1.4713	1.09852
CTH	1.49555	2.02279	-1.07277	-1.04163		CTH	-1.04309	1.2238	-1.38228	1.01627
CTHRC1	-1.19134	2.41243	1.19337	1.68407		CTHRC1	-1.00768	2.02625	-1.25975	-1.18857
CTNNA1	1.21359	1.51838	1.52689	-1.0232		CTNNA1	1.07227	1.42021	-1.04451	1.03288
CTNNAL1	-1.53043	-2.15111	-1.41679	-1.64394		CTNNAL1	-1.89306	-1.80053	-1.14049	-1.00925
CTPS	1.12128	-1.107	-1.34958	1.86492		CTPS	-1.16506	-1.43117	1.08448	-1.01975
CTR9	-1.22741	-1.7013	-1.43511	-1.66885		CTR9	-1.31641	-1.3716	-1.34512	-1.38489
CTSA	-1.16746	1.23002	-1.32685	1.22606		CTSA	-1.77846	1.04968	-1.21533	1.04586
CTSB	-1.00041	1.94452	-1.03411	1.21853		CTSB	1.07646	1.98464	1.03456	1.13513
CTSC	-1.03628	-1.13663	1.01076	1.24317		CTSC	-1.04751	-1.25437	1.07227	1.00565
CTSL1	1.39747	1.98572	1.7952	1.87401		CTSL1	1.61781	1.57177	1.58729	1.32005
CTSL2	-1.17669	-1.11418	-2.26247	-1.46347		CTSL2	-1.03324	1.49362	1.0274	1.2802
CTSO	1.02513	2.03904	1.07329	1.12075		CTSO	1.16513	1.59223	-1.01544	1.00934
CTSZ	1.18699	1.64076	1.28702	1.53443		CTSZ	1.28947	2.07365	1.84925	2.21456
CTXN1	1.0139	1.26654	-1.61173	-1.4955		CTXN1	1.01262	1.35479	-1.10467	-1.23084
CUEDC1	1.86535	2.09178	1.92893	2.15418		CUEDC1	2.39724	2.00369	1.1599	1.60627
CUEDC2	-1.14852	1.07138	-1.52081	1.00775		CUEDC2	-1.06806	1.10176	-1.35024	-1.04901
CUGBP1	-1.03769	-1.30282	-1.24586	-1.39371		CUGBP1	-1.20545	-1.11329	-1.37218	-1.08841
CUL1	-1.09642	-1.46678	-1.17998	-1.09922		CUL1	-1.0663	-1.27999	-1.06784	-1.13092
CUL4B	-1.07819	-1.34086	-1.48228	-1.68469		CUL4B	-1.21282	-1.25628	-1.33169	-1.29209
CUTA	1.07838	1.19311	-1.53029	-1.2149		CUTA	1.0406	1.14811	-1.45777	-1.11214
CUTC	-1.1853	-1.53041	-2.05837	-1.56054		CUTC	-1.26243	-1.18213	-1.12999	-1.32595
CWC22	-1.1116	-1.49596	-1.03509	-1.30145		CWC22	-1.09057	-1.33581	1.03212	-1.1052
CX3CL1	1.92347	1.20362	0	0		CX3CL1	1.22137	1.43027	0	0
CXADR	-1.23014	-1.21857	-1.44309	1.24054		CXADR	-1.0956	1.24486	1.11278	1.1927
CXorf12	1.29011	1.26709	1.13284	1.06069		CXorf12	1.19522	1.73374	-1.01146	1.32438
CXorf26	1.0088	-1.11264	1.2671	1.16777		CXorf26	-1.06404	-1.16065	1.24244	1.04595
CXorf39	-1.2542	-1.48888	-1.31352	-1.489		CXorf39	-1.03381	-1.16932	-1.29433	-1.06876
CXorf57	-1.12665	-2.05263	-1.4552	1.29955		CXorf57	1.09475	-1.44959	1.01788	1.1576
CXXC1	1.2033	-1.00516	1.19947	1.36746		CXXC1	1.46172	1.10588	1.47577	1.36389
CYB561D1	1.21027	1.0711	1.48366	1.30612		CYB561D1	1.2754	1.21858	1.15554	1.21683
CYB5A	-1.01315	2.19494	-1.83571	1.08738		CYB5A	1.17156	-1.0017	-1.12634	-1.2674
CYB5B	-1.12357	-1.39053	-1.77615	-1.85591		CYB5B	-1.04345	-1.0442	-1.35521	-1.4799
CYB5D1	-1.10472	-1.21014	1.34876	1.1383		CYB5D1	-1.41406	-1.58718	1.03814	-1.29285
CYB5R3	1.12316	1.67124	1.15633	1.26114		CYB5R3	1.03559	1.33634	-1.08485	1.1008
CYB5R4	-1.1846	-1.22779	-1.08701	-1.69768		CYB5R4	-1.48702	-1.44738	-1.19986	-1.24219
CYBA	-1.09097	-1.20447	-1.77545	-1.00758		CYBA	-1.19571	1.00708	-1.31613	-1.01164
CYBRD1	-1.01791	1.52024	-1.81068	-1.08837		CYBRD1	-1.14417	1.20889	1.01658	-1.07612
CYC1	1.11694	1.25849	-1.25608	-1.04627		CYC1	1.26052	1.20495	-1.09426	1.11585
CYCS	-1.10958	-1.42749	1.33409	1.04972		CYCS	-1.08054	-1.26675	1.28292	-1.05745
CYFIP1	-1.13571	-1.35694	-1.43794	-1.31322		CYFIP1	-1.34621	-1.2491	-1.49434	-1.2405
CYLN2	-1.34229	-1.18127	-1.49231	-1.60061		CYLN2	-1.82691	-1.68268	-1.53674	-1.48316
CYP24A1	0	0	-2.6309	-3.93737		CYP24A1	0	0	-1.58022	-1.67842
CYP26B1	1.22254	1.4844	-1.58119	-1.3698		CYP26B1	1.46231	1.16015	-1.14424	-1.24364
CYP4F22	0	0	-1.76129	-1.95356		CYP4F22	0	0	-1.10307	-1.27178
CYP51A1	-1.007	-1.6953	1.18797	-1.68955		CYP51A1	-1.30522	-1.12667	1.07401	-1.21422
CYR61	1.35128	1.50289	1.48403	-1.02805		CYR61	1.22651	1.47537	1.16167	1.25664
CYTH3	-1.04462	1.43576	-1.19939	-1.20216		CYTH3	-1.29538	-1.07259	-1.27152	-1.106
D2HGDH	1.36511	-1.10344	-1.02681	1.47915		D2HGDH	1.99512	2.30576	1.45192	1.54717
DACT3	-1.05327	-1.08702	-1.61235	-1.78133		DACT3	1.23361	1.05425	-1.09397	-1.05747
DAGLB	1.33367	1.32031	1.43911	-1.05727		DAGLB	1.35066	1.27593	1.4245	1.3322
DAK	-1.08708	-1.2241	1.16609	-1.28069		DAK	-1.15898	-1.2577	-1.18229	-1.24283
DAPP1	0	0	1.68982	1.72585		DAPP1	0	0	-1.19036	1.36055
DAXX	-1.23556	-1.5621	-1.25471	-1.50472		DAXX	-1.36345	-1.50694	-1.24762	-1.31355
DBI	-1.27154	-1.14827	-1.76567	-1.89024		DBI	-1.33741	1.07915	-1.14623	-1.18465
DBN1	1.1215	-1.04476	-1.08244	1.23341		DBN1	1.38082	1.29311	1.00192	1.01915
DBNDD1	1.11739	1.75837	-1.10107	-1.01847		DBNDD1	1.23203	1.41266	1.01113	1.06942
DBP	-1.02746	-1.21529	-1.60305	-1.44425		DBP	-1.02863	-1.10844	-1.55757	1.15664
DCAF15	-1.28374	-1.77126	-1.44938	-1.45994		DCAF15	-1.55547	-1.81415	-1.26408	-1.41475
DCAF7	-1.13648	-1.25753	-1.14973	-1.28585		DCAF7	-1.32131	-1.15447	-1.33664	-1.02837
DCAKD	1.33698	1.93476	1.42934	1.98643		DCAKD	1.57367	1.53074	1.02753	1.36424
DCBLD1	1.39316	-1.37233	1.01089	1.426		DCBLD1	1.54635	1.05316	1.24239	1.42248
DCI	1.61858	3.10497	1.41728	2.15029		DCI	1.68019	2.02853	1.06488	1.31733
DCP2	1.00885	1.15162	1.41321	-1.07434		DCP2	1.12921	1.46108	1.06749	1.41897
DCTN2	1.17487	1.29055	-1.08101	-1.01103		DCTN2	1.01544	1.31568	-1.13314	1.10048
DCTN5	-1.02363	-1.17748	1.19669	1.5722		DCTN5	1.027	-1.14743	1.09572	1.28103
DCTN6	-1.10941	-1.39674	-1.14627	-1.31865		DCTN6	-1.11581	-1.17261	-1.2705	-1.13404
DCTPP1	1.05203	1.4113	1.02614	1.53318		DCTPP1	1.08502	1.05805	1.36564	1.07023
DCUN1D5	-1.20124	-1.25476	-1.10112	-1.28633		DCUN1D5	-1.2214	-1.34062	-1.00952	-1.32605
DDAH1	-1.30786	-1.66546	-1.28959	-1.30764		DDAH1	-1.48345	-1.6401	-1.22002	-1.25472
DDAH2	1.34039	2.4368	1.03113	-1.27577		DDAH2	1.0883	2.23508	-1.07933	-1.03273
DDB2	-1.08972	-1.01531	-1.45984	-1.27822		DDB2	1.18213	-1.04896	-1.15963	1.20351
DDIT3	1.76379	2.13517	5.72602	3.73416		DDIT3	-1.02097	1.16501	-1.08337	1.58999
DDIT4	3.09453	4.69206	2.19458	1.48387		DDIT4	1.32267	2.32857	-1.30883	1.17855
DDIT4L	0	0	-2.18219	1.0164		DDIT4L	0	0	-1.2736	1.00233
DDN	1.03753	-1.17701	-1.26583	-1.55127		DDN	-1.02795	-1.10961	-1.00436	-1.29557
DDOST	1.249	1.63618	1.32848	1.6432		DDOST	1.05035	1.4606	1.08638	1.05306
DDX1	-1.28519	-1.43368	-1.23011	-1.19742		DDX1	-1.22404	-1.06835	1.0525	-1.04778
DDX10	-1.15051	-1.31601	-1.02868	-1.54701		DDX10	-1.18919	-1.25063	-1.01947	-1.19408
DDX18	-1.07672	-1.22477	1.15687	-1.01708		DDX18	-1.26395	-1.44327	-1.04575	-1.27955
DDX19B	1.02747	1.30884	1.08413	1.03216		DDX19B	1.06262	1.30086	1.02638	1.08866
DDX21	-1.12511	-1.38682	1.03398	-1.16177		DDX21	-1.73946	-1.85022	-1.26761	-1.29987
DDX24	-1.59504	-1.70342	-1.67339	-1.60251		DDX24	-1.43166	-1.37492	-1.09289	-1.28415
DDX27	-1.05367	-1.36621	1.05965	1.01505		DDX27	1.4508	1.12962	1.38193	1.2702
DDX28	-1.0549	-1.07964	1.1398	1.55389		DDX28	-1.35885	-1.03953	1.1039	1.11905
DDX39	-1.24434	-1.92932	-1.52072	-1.40107		DDX39	-1.28923	-1.63623	-1.06719	-1.03778
DDX3X	-1.1276	-1.92458	1.01231	-1.32932		DDX3X	-1.44677	-1.67515	-1.16614	-1.46011
DDX46	-1.14882	-1.2088	-1.2824	1.46263		DDX46	1.26884	1.29449	1.33375	1.11217
DDX47	-1.07771	-1.27825	-1.16413	-1.20643		DDX47	-1.23334	-1.20592	1.00061	-1.00519
DDX50	1.10968	1.12772	1.30531	-1.49949		DDX50	1.21574	1.25458	1.09491	-1.03239
DDX51	1.59245	1.32572	1.89976	1.70599		DDX51	2.42178	3.06502	2.54522	1.79497
DDX52	-1.15515	-1.29887	-1.16498	-1.22643		DDX52	-1.0411	-1.21586	1.1634	1.0139
DDX55	1.08563	-1.06283	1.14049	1.45062		DDX55	1.23741	1.07318	1.35003	1.26079
DDX56	-1.09195	-1.28795	-1.07405	-1.056		DDX56	-1.22463	-1.27781	1.03272	-1.11395
DECR1	-1.06979	-1.32032	-1.25328	-1.13899		DECR1	1.20185	1.16313	-1.1723	1.09713
DECR2	1.59456	1.74026	1.27205	1.58201		DECR2	1.82368	2.23865	1.12445	1.14578
DEDD	-1.21867	-1.47744	1.04963	-1.10794		DEDD	-1.34582	-1.2203	-1.19336	-1.12204
DEGS1	-1.09749	1.01757	-1.25533	1.11338		DEGS1	-1.03002	1.20279	1.06139	-1.15465
DEM1	1.39467	1.06088	1.46405	1.28089		DEM1	1.99694	2.34152	1.7387	1.52309
DENND4B	1.03454	-1.26109	1.07388	1.0814		DENND4B	-1.46778	-1.69271	-1.05418	-1.27562
DENND5B	-1.01367	1.70223	-1.37123	-1.42301		DENND5B	1.34767	1.52337	1.07073	-1.01223
DENR	1.15426	-1.09404	1.52203	1.43151		DENR	1.28028	1.04189	1.3499	1.17402
DEPDC6	-1.08664	1.27265	-1.42008	-1.35433		DEPDC6	1.01548	1.64988	-1.14966	1.062
DERA	1.04527	1.31402	1.02281	1.36855		DERA	1.07933	1.29631	1.1373	1.27935
DERL1	-1.01403	-1.20618	1.16745	1.33195		DERL1	-1.38518	-1.15271	-1.13486	-1.12548
DEXI	-1.01167	1.74319	1.30454	1.49345		DEXI	1.30369	1.50362	1.39044	1.4636
DFFA	1.02405	1.36586	1.21551	1.18051		DFFA	1.26123	1.0796	1.43863	1.22475
DFNA5	1.23935	3.66136	-1.23671	-1.40551		DFNA5	-1.00833	1.73499	-1.2274	-1.23089
DGAT1	1.12189	1.27395	-1.15666	-1.08165		DGAT1	1.21438	1.38985	1.0975	1.04656
DGCR2	-1.06828	-1.33446	-1.30413	1.14738		DGCR2	-1.24287	-1.78899	-1.45935	-1.48735
DGCR5	1.02465	2.38011	-1.02445	1.30407		DGCR5	1.05089	1.37795	-1.06745	1.07062
DGCR8	1.03026	-1.05139	-1.40945	1.43907		DGCR8	-1.11857	-1.44219	-1.05244	1.01581
DHCR24	-1.44683	-2.12727	-1.76414	-1.2008		DHCR24	-1.05909	1.28654	1.27131	1.25911
DHCR7	-1.18643	-1.97246	-2.17568	-2.98327		DHCR7	-1.87978	1.37565	-1.22884	-1.51793
DHPS	-1.13968	-1.16297	-1.58111	-1.22372		DHPS	-1.30907	-1.15062	-1.591	-1.18768
DHRS2	1.00123	1.02185	3.25412	1.51097		DHRS2	-1.03951	-1.08596	-1.03424	1.23809
DHRS3	1.14163	2.33389	-1.21955	2.27938		DHRS3	-1.00801	2.03498	-2.25641	1.68783
DHRS4	-1.12743	1.78004	-1.35992	-1.06475		DHRS4	-1.13606	1.04467	-1.28238	-1.23228
DHX29	-1.40524	-1.77392	-1.37294	-1.03514		DHX29	-1.4799	-1.41987	-1.23637	-1.19307
DHX30	-1.05023	-1.43316	-1.27368	-1.23338		DHX30	-1.19721	-1.34836	-1.14659	-1.216
DHX32	1.1165	1.17716	1.06715	1.25472		DHX32	1.35813	1.55743	-1.10188	1.06388
DHX34	1.20504	1.04974	1.5605	1.12219		DHX34	1.41607	1.09333	1.30308	1.03271
DHX36	-1.02081	-1.0787	1.23862	-1.20695		DHX36	-1.22387	-1.25192	-1.03457	-1.16773
DIMT1L	1.16321	1.62601	1.42643	1.74656		DIMT1L	1.06048	-1.1318	1.33377	1.45158
DIS3L	1.10118	1.64912	1.4433	1.89934		DIS3L	1.12512	1.35329	1.15028	1.14373
DISP1	1.10343	1.87577	1.24337	1.4395		DISP1	1.21388	1.48372	-1.03428	1.0513
DISP2	-1.15878	-1.42759	-1.05808	1.07516		DISP2	-1.5173	-1.98227	-1.19088	-1.0745
DKC1	-1.0277	-1.46332	1.39323	1.01095		DKC1	-1.24127	-1.40609	1.1606	-1.068
DKFZp434K191	1.09587	1.06808	1.24619	1.13288		DKFZp434K191	1.6322	1.67042	1.42981	1.23006
DKFZp761P0423	1.25092	-1.60828	1.29716	1.43166		DKFZp761P0423	-1.16525	-1.59618	-1.41521	-1.08549
DKK1	1.034	-1.5732	-1.02422	-4.83421		DKK1	-1.12328	-1.2321	1.19058	-1.0629
DKK3	1.01988	1.53114	0	0		DKK3	1.11034	1.30212	0	0
DLAT	-1.26787	-1.49945	-1.55017	-1.39825		DLAT	-1.30211	-1.38777	-1.31154	-1.35879
DLEU1	-1.15291	-1.56025	-1.02111	-1.18677		DLEU1	-1.08806	-1.39481	-1.08363	-1.08999
DLEU2	1.09755	-1.38927	1.2304	-1.01723		DLEU2	-1.05713	-1.30811	1.11955	1.02729
DLG1	-1.18243	-1.48773	1.0782	-1.09997		DLG1	-1.10011	-1.25301	-1.04644	-1.11168
DLG4	1.16763	-2.08241	-1.41406	-1.54052		DLG4	-1.24969	-2.92535	-1.44129	-1.49873
DLK2	1.30599	1.50435	1.01116	-1.05415		DLK2	1.28881	1.4159	1.01229	1.05069
DMAP1	-1.21994	-1.20566	1.10584	1.23963		DMAP1	1.07304	1.46715	1.21242	1.21359
DMC1	1.85499	7.34583	0	0		DMC1	2.61977	2.91549	0	0
DMTF1	1.29696	1.13171	1.40926	-1.06676		DMTF1	1.27487	1.47562	1.04096	1.04116
DNAJA1	-1.29469	-1.17972	-2.55369	-1.09106		DNAJA1	1.24227	1.05433	1.36528	1.28523
DNAJA3	1.15585	1.30918	1.49179	1.63421		DNAJA3	1.1621	1.12804	1.26672	1.22754
DNAJA4	-1.13341	1.62857	-1.19554	1.68891		DNAJA4	1.06733	1.02087	1.50714	1.61146
DNAJB1	-1.44426	-1.14091	-1.61349	1.03581		DNAJB1	-1.76338	-1.41456	-1.21085	-1.13349
DNAJB11	-1.02152	-1.13983	1.27799	1.51012		DNAJB11	1.02808	1.03126	1.20026	1.03643
DNAJB6	-1.07571	-1.19512	-1.29093	-1.33259		DNAJB6	-1.12718	-1.21775	-1.06523	-1.14265
DNAJB9	1.03558	1.00004	2.02235	1.53443		DNAJB9	-1.07209	-1.07688	1.0103	1.55295
DNAJC10	1.01982	1.00579	1.07469	2.29108		DNAJC10	-1.22389	-1.19028	1.01216	1.00106
DNAJC15	1.03348	1.15319	1.35464	2.07243		DNAJC15	1.01144	1.0133	1.20113	1.18921
DNAJC19	1.16021	1.09356	1.29469	1.19865		DNAJC19	-1.10578	-1.20992	-1.05809	-1.03268
DNAJC2	-1.34943	-2.38422	1.10513	-1.23075		DNAJC2	-1.28104	-1.86175	1.05503	-1.1903
DNAJC24	-1.23551	-1.18708	-1.21131	-1.32043		DNAJC24	-1.30549	-1.31999	-1.07119	-1.19134
DNAJC25	1.12113	-1.08611	1.43671	1.38484		DNAJC25	-1.08019	-1.02521	1.42437	1.12343
DNAJC7	-1.3445	-1.4918	-1.25652	-1.02811		DNAJC7	-1.27714	-1.40544	-1.02689	-1.02928
DNAJC8	-1.17486	1.01359	-1.20462	-1.05252		DNAJC8	1.11194	1.16512	1.33678	1.10373
DNAJC9	-1.00727	-1.07008	1.16538	1.93732		DNAJC9	1.03852	1.02393	1.22725	1.18296
DNAL4	1.02927	1.46602	-1.04867	1.31539		DNAL4	1.09358	1.24537	-1.28077	1.00388
DNASE2	1.50777	2.62277	1.11772	1.73921		DNASE2	1.37785	2.24003	1.02648	1.32609
DNCL1	-1.15344	-1.08223	-1.31776	-1.00706		DNCL1	-1.27199	-1.35171	-1.08476	-1.11688
DNLZ	1.3576	1.7444	1.8672	1.38225		DNLZ	1.24861	1.32502	1.53435	1.33768
DNM2	-1.11899	-1.37701	-1.25429	-1.13021		DNM2	-1.1818	-1.4402	-1.32548	-1.11228
DOCK10	-1.06901	1.52489	-1.0261	1.14364		DOCK10	1.09262	1.2273	1.01873	1.05917
DOHH	1.03516	-1.5493	1.14781	1.00853		DOHH	1.02608	-1.74171	1.06214	-1.07917
DOLK	-1.09996	-1.357	-1.11612	1.19984		DOLK	-1.30138	-1.24506	1.08341	-1.01343
DOLPP1	1.15132	-1.03414	1.34455	1.47402		DOLPP1	1.37901	1.25193	1.3132	1.32951
DOPEY2	1.3165	1.57444	1.46346	1.28726		DOPEY2	1.34432	1.91288	1.34401	1.23644
DPAGT1	1.26562	1.05075	1.32748	1.38257		DPAGT1	1.37078	1.43933	1.18454	1.23872
DPH3	1.04952	-1.26853	1.23304	1.12136		DPH3	-1.10921	-1.5256	1.06704	-1.0858
DPM1	-1.17403	-1.57071	-1.38297	-1.32174		DPM1	-1.0274	-1.16863	-1.15543	-1.23081
DPM3	-1.06761	-1.61429	-1.32356	-1.55363		DPM3	-1.00454	1.38138	-1.24108	-1.0321
DPP7	1.23877	1.86086	1.22915	1.19091		DPP7	1.04012	1.30889	1.22939	1.27995
DPY30	-1.0763	-1.04817	-1.40255	-1.24419		DPY30	-1.03097	-1.18755	-1.21926	-1.12777
DPYSL2	1.20312	1.76192	-2.36001	1.42085		DPYSL2	1.22778	1.24483	-1.27099	-1.1867
DPYSL3	0	0	-1.39883	-1.87928		DPYSL3	0	0	-1.0885	-1.24158
DPYSL4	1.05854	1.48906	-1.13603	-1.69681		DPYSL4	1.35794	1.33668	1.19096	1.19347
DR1	1.00755	1.23889	1.4523	1.07954		DR1	-1.04401	-1.32385	1.24754	-1.08651
DRAP1	-1.10977	-1.36862	-1.06821	-1.17412		DRAP1	-1.35239	-1.5312	-1.13935	-1.27803
DRG1	-1.24705	-1.49889	-1.30673	-1.28155		DRG1	-1.16539	-1.31236	-1.0688	-1.03117
DSN1	-1.44369	-1.43873	-1.34725	1.11475		DSN1	-1.2064	-1.09622	1.14389	1.24671
DSTN	-1.13989	-1.25812	-1.25408	-1.19718		DSTN	-1.28686	-1.27904	-1.26224	-1.21285
DTD1	1.06204	1.49793	1.56393	1.73914		DTD1	-1.0224	1.31875	-1.00696	1.0819
DTL	-1.39248	-1.73132	-1.58894	1.23794		DTL	-1.39156	-1.44945	-1.02322	1.18307
DTWD2	1.65791	1.40275	1.81045	1.29465		DTWD2	2.74185	2.74143	2.46119	1.62185
DULLARD	-1.2561	-1.39756	-1.19623	-1.0948		DULLARD	-1.7282	-1.8849	-1.25192	-1.24851
DUS1L	-1.24012	-1.26588	-1.28275	-1.31368		DUS1L	-1.32532	-1.25659	-1.40004	-1.43948
DUS3L	-1.12822	-1.47004	-1.20125	-1.0211		DUS3L	-1.2601	-1.2998	-1.03912	-1.01772
DUSP1	1.22567	1.28817	1.75645	-1.24085		DUSP1	1.27131	1.42791	1.14834	1.63273
DUSP12	1.07874	-1.01188	1.29013	1.37713		DUSP12	-1.04391	-1.26147	-1.00638	-1.3015
DUSP14	-1.38909	-1.28559	-1.16321	-1.3851		DUSP14	-1.32706	-1.56553	-1.21315	-1.08779
DUSP19	1.66827	1.16999	1.47469	1.35811		DUSP19	2.24831	2.69208	1.8978	1.67134
DUSP22	1.06537	1.45397	-1.2714	1.21944		DUSP22	1.12007	1.20216	-1.32243	-1.07475
DUSP28	1.1849	1.55855	1.4127	1.62395		DUSP28	1.16723	1.34949	-1.04139	1.02557
DUSP5	1.68281	-1.09171	2.88609	-1.34676		DUSP5	-1.15703	-1.61905	-1.21394	-1.10543
DUXAP3	1.82485	1.12942	1.78624	1.30941		DUXAP3	2.65436	2.12473	2.46901	1.45821
DVL1	-1.08591	-1.24528	-1.18014	-1.07638		DVL1	-1.32643	-1.55592	-1.28538	-1.30332
DVL2	1.04692	1.47857	-1.41856	-1.02701		DVL2	-1.11012	1.10364	-1.26282	-1.09072
DYNLL1	-1.18299	1.0375	-1.48809	-1.14355		DYNLL1	-1.18823	-1.35794	-1.20233	-1.10175
DYNLL2	1.23488	1.03659	1.19807	1.36607		DYNLL2	1.46364	1.21344	1.53512	1.57209
DYNLRB1	-1.07723	-1.21059	-1.21096	-1.12926		DYNLRB1	-1.22811	-1.25624	-1.3597	-1.02498
DYNLT1	-1.20361	-1.0185	-1.37677	-1.15264		DYNLT1	-1.36943	-1.17462	-1.48392	-1.16057
DYRK1B	1.04695	-1.58973	0	0		DYRK1B	-1.83098	-1.87844	0	0
DYRK4	-1.21781	-1.26589	1.0346	-1.13381		DYRK4	-1.20157	-1.28944	-1.16682	-1.01894
E2F1	-1.30443	-1.22819	1.12094	-1.06278		E2F1	-1.57201	-1.28038	-1.05537	-1.02839
E2F2	-1.21572	1.15544	-1.37582	1.46007		E2F2	1.17516	1.32186	1.44185	1.55919
E2F4	1.15897	1.16478	1.53893	1.27732		E2F4	1.19886	-1.19172	1.36587	-1.05994
E2F5	-1.09358	-1.35389	1.1154	-1.15424		E2F5	-1.1891	-1.51391	-1.084	-1.17668
E4F1	1.91817	1.87034	1.56726	1.54606		E4F1	2.36919	2.43681	1.69852	1.51949
EAPP	-1.29553	-1.35669	-1.4013	-1.54401		EAPP	-1.23116	-1.05491	-1.13671	-1.18585
EARS2	-1.26457	-1.84404	-1.41308	-1.34357		EARS2	-1.29503	-1.20597	-1.19334	-1.11448
EBI3	1.06652	4.04139	-1.06295	-1.11104		EBI3	-1.19194	1.5025	-1.05801	1.13666
EBNA1BP2	1.02067	-1.53573	1.16317	1.01227		EBNA1BP2	1.22386	-1.1659	1.47091	1.14183
EBP	-1.13578	-1.37096	-1.6568	-1.27399		EBP	1.01789	1.6484	1.11528	1.17314
EBPL	1.10406	1.3435	-1.1753	-1.2124		EBPL	1.36118	1.50363	-1.1232	1.13295
ECD	-1.23272	-1.29367	-1.25644	-1.2871		ECD	-1.25337	-1.1273	-1.08738	-1.07584
ECGF1	1.38409	2.02434	1.24668	1.58907		ECGF1	-1.27661	1.12173	-1.05007	-1.06665
ECH1	1.18533	2.36197	1.08619	1.2177		ECH1	1.58036	2.3718	1.10271	1.012
ECHDC1	-1.18931	-1.3024	1.01915	1.01194		ECHDC1	-1.05	-1.26924	-1.00436	-1.15436
ECHDC2	1.46848	2.40607	1.30672	1.7652		ECHDC2	1.54578	2.17802	1.12539	1.17029
ECHS1	1.18897	1.29684	-1.19389	1.02155		ECHS1	1.37476	1.68035	1.24356	1.14111
EDARADD	1.07605	2.30062	0	0		EDARADD	1.303	1.55475	0	0
EDEM2	-1.06941	-1.06104	1.16812	1.22558		EDEM2	-1.08415	1.10142	-1.31937	-1.04556
EDG4	1.15036	1.49221	1.04726	1.39045		EDG4	1.05443	1.87177	1.13127	1.19219
EDN1	1.51985	1.38246	0	0		EDN1	1.29823	1.50798	0	0
EED	-1.03579	-1.23829	-1.13401	1.05285		EED	1.03617	-1.20501	1.20808	1.12936
EEF2	-1.17077	-1.64056	-1.11327	-1.50036		EEF2	-1.02806	-1.20781	-1.24979	-1.16144
EFCAB4A	-1.19749	1.03754	1.61553	1.73084		EFCAB4A	1.34789	1.2403	1.06996	1.19884
EFEMP2	1.27697	1.9144	1.0036	-1.1829		EFEMP2	1.77368	1.80365	1.07447	1.202
EFHD2	-1.43328	-1.88481	-1.54101	-1.40107		EFHD2	-1.48684	-1.42481	-1.11965	-1.22347
EFNA1	-1.10047	1.41741	-1.03642	-1.28532		EFNA1	-1.08034	1.54311	-1.0393	1.02043
EFNB2	-1.00106	-1.75366	1.20168	1.45138		EFNB2	1.43286	-1.2748	1.08187	-1.12873
EFTUD2	-1.49686	-2.09013	-1.74868	-1.76877		EFTUD2	-1.74818	-1.29763	-1.28453	-1.36604
EGLN1	-1.21801	-1.39743	-1.77438	-2.47441		EGLN1	-1.157	-1.27468	-1.33058	-1.2391
EGLN2	1.19942	1.13465	1.06384	1.28799		EGLN2	1.28385	1.25121	1.32915	1.39436
EGR1	1.0529	-1.49764	1.27714	-3.18506		EGR1	1.22866	-1.15773	-2.21105	-1.2726
EHBP1L1	-1.08258	-1.0972	-1.79556	-1.45302		EHBP1L1	-1.46709	-1.04471	-1.67691	-1.52052
EHD1	1.172	-1.06284	1.49821	1.03289		EHD1	1.04854	-1.14342	1.0388	1.27098
EHD2	-1.35622	-1.49079	-1.05054	-1.26506		EHD2	-1.50529	-1.35882	-1.29272	-1.27948
EHD4	-1.06666	-1.04303	-1.20666	-1.19233		EHD4	-1.1377	-1.22006	-1.01814	1.0191
EI24	-1.24041	-1.17439	-1.49662	-1.10702		EI24	-1.27298	-1.16453	-1.19848	-1.04686
EID2	-1.10768	-1.45204	-1.36815	-1.08185		EID2	-1.23911	-1.21072	1.00954	-1.13168
EID2B	1.45156	-1.20285	1.63044	1.37593		EID2B	1.9355	1.86522	1.73973	1.70501
EIF1B	1.29903	1.30343	1.48185	1.07978		EIF1B	1.0954	-1.05711	1.26256	1.03034
EIF2A	-1.23529	-1.60556	-1.22464	-1.67476		EIF2A	-1.05519	-1.29431	-1.15854	-1.0396
EIF2AK2	-1.09296	1.24725	-1.11953	-1.29076		EIF2AK2	1.09703	1.26981	1.12085	1.10491
EIF2AK3	-1.11	-1.25773	1.17319	-1.16839		EIF2AK3	-1.32508	-1.29428	1.06574	-1.06689
EIF2AK4	1.62015	1.36835	1.35346	1.52892		EIF2AK4	2.30805	1.9872	2.16107	1.53066
EIF2B1	1.01205	-1.08975	-1.0523	1.23665		EIF2B1	-1.00011	-1.20091	1.03655	1.01654
EIF2B2	-1.37978	-2.0629	-1.36204	-1.26116		EIF2B2	-1.14794	-1.3747	1.0034	-1.01883
EIF2B3	-1.23918	-1.3693	1.27192	1.02471		EIF2B3	-1.21121	-1.41864	1.25561	-1.10708
EIF2C1	1.35607	1.83189	-1.10952	1.34423		EIF2C1	1.2196	1.23174	1.0255	-1.02377
EIF2C2	1.36795	1.52451	2.06712	1.47086		EIF2C2	1.52235	1.3293	1.53678	1.7342
EIF2S3	1.13433	1.17718	-1.1311	-1.38594		EIF2S3	-1.07997	1.04681	-1.29422	-1.18545
EIF3F	1.00353	1.09427	-1.16458	-1.4491		EIF3F	-1.24721	-1.21277	-1.42574	-1.13147
EIF3H	1.3749	1.32092	1.13379	-1.12202		EIF3H	1.30071	1.06193	-1.18956	1.11868
EIF3K	-1.10699	-1.28742	-1.33425	-1.58178		EIF3K	-1.12945	-1.21351	-1.38157	-1.20588
EIF4A1	-1.1776	-1.5248	-1.07742	-1.23352		EIF4A1	-1.22257	-1.22148	1.04419	-1.07849
EIF4A2	1.14075	1.21281	1.32652	1.02935		EIF4A2	-1.01392	-1.28405	-1.07169	-1.00143
EIF4B	-1.03114	-1.20041	-1.23145	-1.82672		EIF4B	-1.69636	-1.51434	-1.56464	-1.50666
EIF4EBP2	-1.30535	-1.29609	-1.34483	-1.1591		EIF4EBP2	-1.55377	-1.63092	-1.29275	-1.18135
EIF4G3	1.11009	1.27485	1.25286	1.04663		EIF4G3	1.15265	1.65749	1.0757	1.0722
EIF4H	1.10503	-1.19841	1.20697	1.00657		EIF4H	-1.01011	-1.23224	1.04489	1.03466
EIF5A	1.27739	-1.06827	-1.16885	-1.60742		EIF5A	1.3293	1.08631	-1.38584	-1.42676
EIF5A2	-1.21142	-1.07164	-1.10552	-1.23365		EIF5A2	-1.40332	-1.1895	1.01089	-1.07622
EIF6	1.17245	-1.03651	1.5967	1.96073		EIF6	-1.35459	-1.43451	1.19009	1.15145
ELF3	1.14206	1.14838	1.12363	-1.36912		ELF3	1.02422	1.21869	-1.37663	1.41983
ELF4	1.50014	1.60023	1.6023	1.63601		ELF4	1.56666	1.11939	1.25353	1.21006
ELFN2	1.03597	-1.25777	1.07481	1.28752		ELFN2	1.30007	-1.22944	1.04191	1.38626
ELL2	-1.15664	-1.47697	1.93417	1.04693		ELL2	-1.44606	-1.30307	-1.02833	1.06586
ELL3	-1.20446	-1.01258	-1.52433	-1.46864		ELL3	-1.04587	1.07535	-1.21944	-1.0544
ELMOD1	1.07645	-1.85167	-1.21462	-1.27623		ELMOD1	1.23557	-1.58259	-1.01017	-1.0036
ELMOD2	1.10934	1.55624	1.04238	-1.03415		ELMOD2	1.0756	1.10625	-1.20743	-1.04815
ELOVL1	-1.15007	-1.2387	1.28028	-1.00794		ELOVL1	-1.2688	1.03321	-1.01445	1.10789
ELOVL2	-1.28138	-2.58284	0	0		ELOVL2	-1.35806	-1.42566	0	0
ELOVL5	-1.33496	-1.59659	-1.46935	-1.37292		ELOVL5	-1.29169	-1.04024	1.03796	-1.05727
ELP2	1.12907	1.21149	1.57016	-1.35463		ELP2	-1.02269	1.28597	1.09341	1.0384
EMD	1.37849	1.83699	1.25359	1.32197		EMD	1.43005	1.48584	1.03217	1.24935
EMG1	-1.06167	-1.41045	1.31844	1.21237		EMG1	-1.27516	-1.46022	1.2405	1.05855
EMILIN2	1.2581	2.67286	1.93044	2.06912		EMILIN2	1.19544	1.58938	1.20696	1.15661
EML2	1.06755	-1.01926	1.84021	1.64705		EML2	1.04153	1.12776	1.41806	1.60061
EML3	1.48176	1.23697	-1.02779	-1.32973		EML3	1.65487	1.54688	-1.01429	-1.05354
EMP1	-1.18441	-1.94925	1.85164	1.42522		EMP1	-1.521	-1.03313	1.2645	2.05988
EMP3	-1.3779	-1.3948	-1.39084	-1.25011		EMP3	-1.30731	1.19447	-1.14771	-1.19602
ENC1	-1.12659	-1.58749	-1.83686	-2.0085		ENC1	-1.20846	-1.9878	-1.2744	-1.42444
ENDOG	-1.42748	-1.93969	-1.38271	-1.18755		ENDOG	-1.09943	-1.41821	-1.01356	1.01788
ENG	-1.13233	-1.25534	0	0		ENG	-1.25327	-1.36211	0	0
ENO2	-1.03261	-1.18555	-2.39779	-1.72938		ENO2	-1.36599	-1.37863	-1.50437	-1.17319
ENO3	1.21643	1.77462	1.59004	1.27535		ENO3	1.36592	1.58922	1.1713	1.17684
ENOPH1	-1.11313	-1.17748	1.09287	1.21371		ENOPH1	-1.08031	-1.12408	1.31569	1.06339
ENOSF1	1.3731	-1.02665	1.16321	1.00402		ENOSF1	1.21672	1.34859	1.01478	1.06451
ENSA	-1.40633	-1.91753	-1.88088	-1.68237		ENSA	-1.13239	1.07194	-1.29399	-1.43518
ENTPD6	1.28994	-1.02259	1.25744	1.75464		ENTPD6	-1.07239	-1.27203	-1.11867	1.00022
ENY2	-1.07009	-1.29855	-1.40505	-1.69254		ENY2	-1.04207	-1.21829	-1.3037	-1.32739
EP400	1.2336	1.18707	1.01214	1.22683		EP400	1.37396	1.32501	-1.17445	-1.0113
EPAS1	-1.04271	-1.08797	-1.84263	1.00824		EPAS1	-1.45288	-1.50335	-1.20728	1.21497
EPB41L2	-1.0944	-1.18383	-1.31573	-1.17101		EPB41L2	-1.24866	-1.2423	-1.0436	-1.07127
EPB49	0	0	-1.23542	1.08409		EPB49	0	0	1.26515	1.01147
EPCAM	1.07439	-1.50373	-1.00573	1.18107		EPCAM	-1.03723	1.01776	-1.16447	-1.21518
EPDR1	-1.0847	1.48121	1.04215	1.43266		EPDR1	-1.00098	1.32676	1.31079	1.15619
EPHA2	-1.34879	-2.76606	1.30281	-1.17649		EPHA2	-2.09894	-2.90677	-2.00282	-1.52573
EPHB4	-1.07165	-1.16401	-1.4382	-1.07836		EPHB4	-1.61929	1.00321	-1.68653	-1.62426
EPHX2	-1.07954	1.1374	-1.46946	-1.42139		EPHX2	1.15954	1.26149	-1.24861	-1.07984
EPM2AIP1	-1.11286	-1.43408	1.02026	-1.23473		EPM2AIP1	-1.08658	1.00445	-1.01185	-1.40859
EPOR	1.01771	1.14961	-1.47442	-1.10124		EPOR	-1.3379	-1.05718	-1.33446	-1.1872
EPPB9	-1.02048	1.11645	-1.2432	-1.04818		EPPB9	-1.16417	1.00222	-1.28909	-1.11002
EPRS	1.65471	2.32373	1.46649	1.42223		EPRS	1.32443	1.68319	-1.00073	1.10202
ERAP2	-1.18376	1.97502	1.0661	1.06834		ERAP2	-1.02435	1.33703	1.08736	1.04645
ERCC1	1.04774	-1.2513	1.23976	1.04158		ERCC1	-1.16952	-1.36399	-1.1227	1.09512
ERCC2	1.17059	1.48233	1.06811	1.18919		ERCC2	1.39919	1.1725	1.06325	1.12828
ERCC6L	-1.44285	-1.67973	-1.43915	-1.33017		ERCC6L	-1.63788	-1.54896	1.02271	1.01816
ERF	-1.07721	-1.32619	-1.43449	-1.41851		ERF	-1.38793	-1.5192	-1.35164	-1.49065
ERGIC2	-1.06559	-1.37372	1.11916	-1.01564		ERGIC2	1.03938	-1.29514	1.03222	-1.00379
ERH	-1.20064	-1.29658	1.03025	1.0138		ERH	-1.27025	-1.27491	1.19767	-1.10354
ERI1	-1.23089	-1.08152	-1.79313	-1.68155		ERI1	-1.17579	1.01018	-1.02753	1.20616
ERP29	1.34595	1.30916	1.29473	1.78468		ERP29	1.12847	1.22497	1.18022	1.1669
ESD	-1.12011	-1.03829	-1.2538	-1.33718		ESD	-1.30021	-1.37205	-1.21512	-1.17968
ESPL1	-1.23775	-1.70578	-1.57725	-1.34222		ESPL1	-1.24356	-1.23282	-1.23108	-1.06564
ESRRA	-1.28381	-1.2265	1.01411	-1.0693		ESRRA	-1.5088	-1.97625	-1.1777	-1.2434
ESRRAP2	1.03831	1.45971	1.33855	1.28788		ESRRAP2	1.26831	1.20666	1.24893	1.18194
ESYT1	1.2377	1.4228	1.19031	1.59334		ESYT1	1.09363	1.42521	1.02725	1.10105
ETF1	1.08166	1.07681	1.33594	1.42476		ETF1	-1.25423	-1.34824	-1.04401	-1.12287
ETFDH	1.06283	-1.07685	-1.20858	1.07519		ETFDH	1.26276	1.15949	-1.05663	1.10604
ETNK2	-1.14007	1.05062	-1.44608	-1.2759		ETNK2	-1.26788	-1.10779	-1.28494	-1.46538
ETS1	1.18756	1.01701	-1.06902	-1.50871		ETS1	-1.24184	-1.4296	-1.07238	-1.05533
ETS2	-1.20386	-1.15257	-1.01995	1.23064		ETS2	-1.20512	-1.0942	-1.10614	-1.16965
ETV5	1.24367	1.70232	1.27755	1.34592		ETV5	-1.24264	-1.01845	-1.34695	-1.03459
EVI5	1.31893	1.15183	1.48572	1.35558		EVI5	1.73467	1.70182	1.80396	1.45746
EVI5L	1.15764	1.82275	1.27337	1.06967		EVI5L	1.33039	1.49172	-1.21686	1.07219
EVL	1.03063	1.67557	-1.38107	-1.73217		EVL	1.40052	1.7399	1.01857	-1.02697
EXOC4	1.08988	1.35071	1.16871	1.27672		EXOC4	1.11084	1.41384	1.15118	1.20676
EXOSC2	1.04131	1.01635	1.52364	1.45259		EXOSC2	1.3831	1.17216	1.52568	1.1223
EXOSC4	-1.15778	-1.28038	-1.21245	-1.10468		EXOSC4	-1.20302	-1.41312	-1.0876	-1.23469
EXOSC6	1.24877	-1.33364	-1.12855	-1.01284		EXOSC6	1.07278	-1.26729	1.00616	1.05814
EXOSC9	-1.20861	-1.3911	-1.14101	1.09242		EXOSC9	-1.06706	-1.30646	1.17569	1.05521
EXTL3	-1.11887	-1.26843	-1.11932	-1.05102		EXTL3	-1.08866	-1.28303	-1.1396	-1.24783
EZH2	-1.01904	-1.21369	1.10766	1.03153		EZH2	1.02864	1.00066	1.16829	1.22239
F12	1.17674	1.80148	-1.07164	1.19951		F12	1.21757	1.36916	1.28242	1.06827
F2RL1	-1.11919	-3.78477	-1.38943	-1.72301		F2RL1	-1.45785	-1.73464	-1.12059	-1.0089
F3	-1.06369	1.02834	2.72717	2.64026		F3	-1.1463	-1.05279	1.60322	1.71846
FAAH2	0	0	1.07139	1.48125		FAAH2	0	0	-2.30607	1.25627
FABP5	-1.07885	-1.1789	-1.23818	-1.7697		FABP5	-1.08342	-1.66132	-1.04351	-1.15234
FABP5L2	-1.10347	-1.43575	-1.21244	-1.67577		FABP5L2	-1.21066	-2.03747	-1.07526	-1.24923
FADD	1.13929	1.19616	1.54829	1.67613		FADD	1.35577	1.04274	1.40869	-1.0224
FAHD1	-1.08715	-1.35033	-1.20718	-1.25833		FAHD1	-1.2098	-1.02112	1.19418	1.01892
FAHD2B	1.19333	1.60401	1.13758	1.13641		FAHD2B	1.15097	1.32731	1.02313	1.16015
FAM100A	-1.2827	-1.592	-1.12918	-1.3886		FAM100A	-1.77634	-1.82036	-1.29072	-1.48431
FAM100B	1.22065	1.16539	1.16344	-1.17019		FAM100B	-1.11723	1.1078	-1.45636	-1.062
FAM102A	1.17709	-1.25523	0	0		FAM102A	-1.211	-1.30935	0	0
FAM103A1	1.05921	-1.07344	1.49416	1.1873		FAM103A1	-1.1669	-1.39467	1.09492	-1.08912
FAM108A2	-1.16729	-1.26292	-1.76462	-1.46511		FAM108A2	-1.76918	-1.6438	-1.81161	-1.40416
FAM108C1	1.03572	1.1726	-1.19132	1.38448		FAM108C1	1.0394	-1.26344	1.10346	1.00904
FAM10A4	-1.25691	-1.46683	-1.54485	-2.04422		FAM10A4	-1.13705	-1.1371	-1.08668	-1.24794
FAM10A7	-1.22427	-1.31419	-1.71768	-1.42296		FAM10A7	-1.25736	-1.2792	-1.48956	-1.43011
FAM111A	-1.18162	-1.51065	-1.162	1.18873		FAM111A	-1.05308	-1.27207	1.09759	1.10896
FAM116B	1.10584	1.74998	1.11238	-1.03584		FAM116B	1.19628	1.76541	1.0048	1.18979
FAM117B	-1.11111	1.49523	-1.62615	-1.45079		FAM117B	1.25723	1.74093	-1.21284	-1.11047
FAM118A	1.3523	1.54134	1.03524	-1.11582		FAM118A	1.42053	1.58016	1.11572	1.11655
FAM119A	1.54851	-1.16886	1.50769	1.27111		FAM119A	1.83764	1.75094	1.68324	1.62141
FAM120AOS	1.0966	1.25902	2.13613	1.52981		FAM120AOS	1.04243	-1.02527	1.21673	1.18613
FAM120B	1.26184	1.99668	1.21244	1.05421		FAM120B	1.48807	2.21176	1.2605	1.33669
FAM122B	-1.07928	-1.68827	1.18645	-1.30013		FAM122B	-1.21994	-1.43714	-1.05688	1.08755
FAM125A	1.20571	1.25257	1.11979	-1.02165		FAM125A	1.31483	1.46715	1.06909	1.20161
FAM127C	-1.05375	-1.41007	0	0		FAM127C	-1.23121	-1.33749	0	0
FAM129A	2.22428	6.20533	4.31006	6.32506		FAM129A	1.06792	1.46517	1.06283	1.76668
FAM129B	1.15007	1.2863	1.31685	1.09909		FAM129B	1.35091	1.56953	1.08199	1.3599
FAM131A	1.61562	1.64626	1.22428	1.32296		FAM131A	1.69991	1.32739	1.27133	1.19272
FAM134A	-1.06896	1.32029	-1.09523	1.02107		FAM134A	-1.24296	-1.06522	-1.09708	-1.23934
FAM136A	-1.08018	-1.05088	1.31371	1.45815		FAM136A	-1.00512	-1.03931	1.20198	1.16627
FAM13B	1.28043	1.09448	1.41682	1.05777		FAM13B	-1.00886	-1.36664	1.11385	-1.00357
FAM149B1	1.34515	1.88641	1.28996	-1.04805		FAM149B1	1.17901	1.41899	-1.23861	-1.12932
FAM153B	1.31366	1.01109	1.30543	1.2604		FAM153B	1.63935	1.61117	1.61085	1.3013
FAM156B	1.21054	-1.2596	1.03395	1.17019		FAM156B	1.2459	1.0306	1.05481	1.11925
FAM162A	-1.27781	-1.50875	-1.60436	-3.25753		FAM162A	1.02721	-1.0125	-1.1641	-1.23044
FAM164A	1.27395	1.67583	1.0667	1.04407		FAM164A	1.34448	1.30939	1.08049	1.11126
FAM171A1	1.06845	1.11555	-1.24199	-1.19683		FAM171A1	-1.0917	-1.26991	-1.26936	-1.47789
FAM173B	-1.03379	-1.22693	-1.17422	1.43525		FAM173B	-1.08815	-1.09567	-1.20007	-1.0339
FAM174B	-1.02112	1.63495	0	0		FAM174B	1.54207	1.93422	0	0
FAM175A	2.04496	1.09224	2.10516	1.13211		FAM175A	3.06023	2.88623	2.25603	1.52983
FAM176B	-1.29806	-1.06442	-1.2132	-1.10558		FAM176B	-1.74565	-1.31265	-1.07385	-1.0125
FAM188A	1.14023	1.23024	1.26449	1.28724		FAM188A	-1.01536	1.20058	1.07643	1.05534
FAM188B	1.10442	1.24914	1.10882	1.16403		FAM188B	1.11495	1.10963	1.29474	1.0961
FAM195A	-1.10926	-1.62434	-1.35547	-1.24929		FAM195A	-1.21853	-1.65271	-1.19257	-1.30936
FAM195B	1.17318	-1.78751	1.1361	-1.56573		FAM195B	-1.12924	-1.91278	-1.31527	-1.53841
FAM32A	-1.0523	1.43188	1.19684	1.23606		FAM32A	1.28319	1.78451	1.64402	1.46538
FAM35A	-1.14032	-1.23131	-1.00178	-1.16024		FAM35A	-1.20841	-1.16483	1.03145	-1.01825
FAM36A	1.45613	1.36311	1.42408	1.19304		FAM36A	1.22758	1.22754	1.11775	1.02623
FAM39DP	1.38978	1.37635	1.29444	1.34413		FAM39DP	1.60347	1.61516	1.3584	1.24014
FAM39E	1.88041	1.7791	1.64953	1.69283		FAM39E	2.58064	2.20924	1.63737	1.42874
FAM3C	-1.12069	-1.564	-1.26737	-1.12587		FAM3C	-1.25656	-1.26195	-1.39357	-1.18195
FAM40B	0	0	1.37883	1.40849		FAM40B	0	0	-1.08143	1.20737
FAM43A	2.16019	1.07404	1.42643	2.26124		FAM43A	1.3711	-1.06733	1.12346	1.1703
FAM44B	1.08746	1.27953	1.44881	1.39555		FAM44B	-1.12633	-1.24571	-1.15945	1.06208
FAM46A	-1.18074	1.06264	-1.43168	-1.43764		FAM46A	-1.13084	1.21969	-1.00388	1.26498
FAM46B	1.03342	-1.14135	-1.13058	-1.75844		FAM46B	1.1763	-1.29016	-1.21795	-1.06496
FAM49B	-1.1233	-1.31332	-1.01694	-1.38317		FAM49B	-1.22336	-1.3654	-1.01976	-1.27635
FAM50A	1.27637	1.649	1.25993	1.53271		FAM50A	1.21765	1.25404	1.37437	1.42977
FAM53B	-1.07698	-1.03086	-1.23753	-1.20446		FAM53B	-1.45109	-1.28755	-1.20031	-1.16924
FAM53C	1.50412	1.82704	1.58072	1.0329		FAM53C	1.60296	1.51435	1.31105	1.28267
FAM54B	-1.155	-1.06129	-1.273	-1.08998		FAM54B	-1.1209	-1.00536	-1.35928	-1.02032
FAM57A	-1.07906	-1.15024	1.07501	1.50261		FAM57A	-1.27989	-1.28642	1.24312	1.06108
FAM58A	1.12607	1.64006	-1.0839	1.27618		FAM58A	1.20782	1.19391	1.20433	1.10854
FAM60A	1.13648	1.07925	-1.09295	-1.31613		FAM60A	-1.37979	-1.20639	-1.28517	-1.22328
FAM62B	-1.07882	-1.25568	-1.04225	1.47493		FAM62B	-1.27222	1.17299	-1.33032	1.11995
FAM64A	-1.20022	-1.09526	-1.13918	-1.80464		FAM64A	-1.30736	-1.02109	-1.1589	1.0515
FAM65A	1.33601	2.01221	1.22572	1.29034		FAM65A	1.36895	1.22959	1.43355	1.33936
FAM69A	-1.16716	1.00801	-1.46724	-1.39346		FAM69A	-1.06253	1.23066	-1.09316	-1.00567
FAM71E1	-1.0617	-1.22463	-1.46933	-2.14472		FAM71E1	-1.03028	-1.11323	-1.33536	-1.14908
FAM72D	-1.14286	-1.51697	1.06811	-1.63287		FAM72D	-1.24773	-1.50306	-1.21368	1.00488
FAM73A	1.76319	1.60747	2.04161	1.314		FAM73A	2.8173	3.72152	2.41548	1.55828
FAM73B	-1.10975	-1.26776	-1.23206	-1.03436		FAM73B	-1.31318	-1.32607	-1.18559	-1.18409
FAM80A	-1.08427	1.3943	-1.34204	-1.56679		FAM80A	-1.16893	1.27017	1.02377	-1.03272
FAM82A2	-1.31214	-1.66594	-1.02963	-1.29102		FAM82A2	-1.35414	-1.20099	1.0404	-1.06627
FAM83D	-1.073	-1.46476	-1.48841	-1.66881		FAM83D	1.39559	-1.03072	-1.07077	1.22469
FAM84B	1.37057	1.46603	2.00842	1.67476		FAM84B	1.01746	-1.02621	-1.21208	1.19181
FAM86C	1.10158	1.17779	1.55576	1.12799		FAM86C	-1.28617	-1.28381	-1.16686	-1.31406
FAM89A	1.02954	1.34185	-1.07275	1.22845		FAM89A	-1.10974	-1.22199	1.04275	-1.03097
FAM89B	-1.02868	1.29736	-1.29319	-1.02356		FAM89B	-1.00719	1.17243	-1.40093	1.02568
FAM91A1	-1.02293	-1.15307	-1.13804	-1.58365		FAM91A1	-1.25141	-1.38333	-1.33554	-1.20536
FAM92A1	-1.20264	-1.05027	-1.76224	-1.7969		FAM92A1	-1.06225	-1.16	-1.1835	-1.2327
FAM98A	-1.14744	-1.60423	1.01819	-1.28353		FAM98A	-1.0112	-1.67777	1.17736	1.00589
FANCD2	1.05145	-1.06633	-1.30151	1.03618		FANCD2	1.0757	1.11263	1.04319	1.21155
FANCG	1.19321	1.30989	-1.03826	1.53263		FANCG	1.37409	1.3683	1.7846	1.44884
FANCI	1.21213	-1.05363	-1.04466	1.62207		FANCI	1.47022	1.15246	1.49034	1.69127
FAR1	-1.27589	-1.56286	-1.20786	-1.14693		FAR1	-1.2875	-1.40518	1.08436	-1.17024
FARSA	-1.13249	-1.51048	-1.07837	-1.00571		FARSA	-1.06001	-1.42851	1.11119	-1.19163
FARSLB	1.20819	1.40905	1.26499	1.34481		FARSLB	1.25166	1.47111	1.40999	1.32399
FASTK	1.22995	-1.07235	1.22344	1.24446		FASTK	1.38704	1.32195	1.38397	1.2905
FASTKD2	-1.15832	-1.22017	1.22216	1.29832		FASTKD2	-1.15055	-1.2441	1.41594	1.01902
FASTKD3	-1.20585	-1.79825	-1.52016	-1.49729		FASTKD3	-1.18103	-1.31301	-1.11824	-1.32882
FBL	1.2193	1.32897	1.19289	-1.31639		FBL	1.32243	1.33062	1.18375	1.12183
FBLN1	1.04619	1.68789	-1.06122	-1.26007		FBLN1	1.1246	1.44627	1.01548	-1.04406
FBXL10	-1.10214	1.11711	-1.38758	-1.18576		FBXL10	1.04176	1.21795	1.06327	-1.1206
FBXL12	1.00486	1.2125	1.05762	-1.40729		FBXL12	1.03216	1.34662	1.24172	-1.02212
FBXL16	-1.0987	-1.26435	-1.75121	-1.84671		FBXL16	-1.94777	-1.5919	-2.00701	-1.62552
FBXL6	1.0488	-1.34371	-1.28648	-1.08536		FBXL6	-1.11117	-1.24076	-1.00318	-1.111
FBXO27	-1.22593	-1.02353	0	0		FBXO27	-1.47915	-1.56221	0	0
FBXO5	-1.13414	-1.66219	-1.341	-1.01089		FBXO5	-1.02511	-1.30429	-1.15294	1.14997
FBXO6	-1.01748	2.04981	-1.37907	1.13325		FBXO6	1.1003	1.94864	-1.05804	1.17578
FBXW9	1.12744	-1.06644	-1.25564	-1.17154		FBXW9	1.22239	1.44081	1.14162	1.25893
FCF1	1.02791	1.19791	1.68849	1.30492		FCF1	-1.00615	1.76522	1.51737	1.27884
FCGBP	0	0	1.31977	1.78912		FCGBP	0	0	1.16399	1.37116
FDFT1	-1.10339	-1.29122	-2.21742	-2.36209		FDFT1	-1.05583	1.47086	-1.04007	-1.2054
FDPS	-1.2411	-1.25187	-1.45924	-1.81909		FDPS	-1.06632	1.41361	1.42621	1.27378
FEM1C	-1.102	-1.23709	-1.01385	-1.70863		FEM1C	-1.18909	-1.24904	-1.1957	-1.07046
FEN1	-1.26022	-1.3655	-1.59117	1.20833		FEN1	-1.03111	-1.05927	1.37347	1.25296
FER1L3	-1.10978	-1.17544	1.43762	1.14684		FER1L3	-1.27588	1.08382	-1.12044	1.14393
FGF19	0	0	3.20339	7.20827		FGF19	0	0	1.38106	1.82476
FGF9	0	0	1.04901	2.19222		FGF9	0	0	1.27723	1.44256
FGFR1OP2	-1.07231	-1.15118	-1.01354	-1.54833		FGFR1OP2	-1.07944	-1.20203	1.0326	-1.21361
FGFR3	1.0864	1.38466	-1.8952	-1.16316		FGFR3	1.60716	1.17187	1.34863	1.13197
FGFRL1	-1.04786	-1.68873	-1.08704	1.62372		FGFRL1	-1.33073	-2.4562	-1.36153	-1.43255
FH	-1.11374	-1.47416	-1.35612	-1.45174		FH	1.00668	-1.03111	-1.13677	-1.41333
FHOD3	1.0191	1.52996	-1.1434	1.37488		FHOD3	1.10491	1.27559	-1.14263	-1.20685
FIBP	1.40843	1.46884	1.51451	1.42787		FIBP	1.47876	1.4613	1.10858	1.1761
FICD	1.10978	1.44395	1.69178	1.7722		FICD	1.38624	1.3627	1.28094	1.22016
FIGNL1	-1.20817	-1.67601	-1.16092	-1.16426		FIGNL1	-1.31029	-1.5526	-1.12393	-1.01079
FIZ1	-1.1379	-1.34943	1.12604	1.05936		FIZ1	-1.19568	-1.37803	-1.05351	-1.0324
FJX1	1.15247	-1.56186	1.01248	-1.34587		FJX1	-1.1534	-1.71583	-1.06027	-1.67957
FKBP11	-1.09983	1.27068	1.02317	-1.01485		FKBP11	1.14026	1.5271	1.58512	1.38464
FKBP14	1.42859	1.17041	1.47311	1.24001		FKBP14	2.12797	2.74293	2.08517	1.72426
FKBP1A	-1.21012	-1.58938	-1.79918	-1.61712		FKBP1A	-1.7617	-2.14236	-1.90587	-1.75481
FKBP2	-1.00263	1.36542	1.25716	1.14539		FKBP2	-1.13773	1.86625	1.23946	1.20619
FKBP3	-1.14246	-1.49289	-1.34363	-1.34289		FKBP3	-1.01311	-1.27186	-1.27513	-1.27708
FKBP4	-1.11689	1.35014	-1.4017	1.43355		FKBP4	1.27892	1.03574	1.37062	1.32624
FKSG30	-1.38021	-1.32678	0	0		FKSG30	-1.57484	-1.70306	0	0
FKTN	1.43948	1.13348	1.55907	1.47772		FKTN	1.86035	1.57357	1.88523	1.44147
FLAD1	1.26374	1.63715	1.52326	1.74556		FLAD1	1.45372	1.59577	1.39799	1.0515
FLII	-1.07942	-1.58884	-1.55814	-1.11698		FLII	-1.55438	-1.58923	-1.60194	-1.31291
FLJ10916	1.43113	1.50549	0	0		FLJ10916	1.36452	1.64435	0	0
FLJ10986	1.05558	1.41994	1.09321	1.23379		FLJ10986	1.13736	1.31241	-1.08973	1.13287
FLJ12949	-1.17733	-1.38169	-1.09691	-1.20534		FLJ12949	-1.24572	-1.1872	1.05117	-1.26701
FLJ16165	1.67851	-1.13254	1.07419	1.18192		FLJ16165	-1.5375	-1.18605	-1.01902	1.06877
FLJ20021	1.02837	-1.13626	-1.73326	-2.1747		FLJ20021	-1.06566	1.04053	-1.31433	-1.17326
FLJ20254	-1.16321	-1.37201	1.33015	1.03296		FLJ20254	-1.34148	-1.05648	1.02355	1.05322
FLJ20489	-1.02186	1.88929	1.16572	1.45876		FLJ20489	-1.3549	-1.26435	-1.0896	-1.04167
FLJ20674	1.16384	1.46673	-1.03526	1.32535		FLJ20674	1.19712	1.35062	-1.01805	1.11
FLJ20718	-1.37722	-1.7443	-1.71411	-1.4229		FLJ20718	-1.72547	-1.75868	-1.26983	-1.58266
FLJ22184	1.15707	1.64611	-1.40184	-1.74288		FLJ22184	1.15744	1.37639	-1.29633	-1.14259
FLJ22795	1.99151	2.3468	1.65753	1.40443		FLJ22795	2.02869	1.63869	1.2754	1.20435
FLJ25363	1.64184	1.26126	1.52544	1.58502		FLJ25363	2.40664	2.28726	2.15612	1.58753
FLJ25404	1.205	-1.02178	-1.1195	-1.02004		FLJ25404	1.55566	1.55056	-1.00768	1.05431
FLJ35390	1.71179	1.5116	1.63047	1.50901		FLJ35390	2.65687	2.42053	2.27426	1.48786
FLJ38482	1.14633	1.26758	1.78634	1.41653		FLJ38482	1.05429	1.26281	1.1664	1.09055
FLJ38717	1.39952	1.27804	1.24578	1.42081		FLJ38717	1.72229	1.92187	1.49402	1.1875
FLJ39653	1.11667	-1.03149	1.15442	1.27145		FLJ39653	1.02679	1.32124	1.0474	1.01187
FLJ40504	-1.36881	-1.34294	1.80081	1.8061		FLJ40504	-1.04683	1.50983	1.53886	1.54474
FLJ40722	1.65211	1.37603	1.67614	1.24038		FLJ40722	2.26755	2.61594	1.8182	1.34677
FLJ43681	-1.25447	-1.84508	-1.3381	-1.58851		FLJ43681	-1.60931	-1.80686	-1.33966	-1.37106
FLJ44124	1.79721	1.74134	1.61294	1.71057		FLJ44124	2.8691	3.28838	2.55016	1.67548
FLJ44342	1.08996	-1.41249	1.03396	-1.44273		FLJ44342	1.37957	1.51967	1.26144	-1.09561
FLJ46309	1.80323	1.66117	1.97093	1.4284		FLJ46309	2.40348	2.65634	2.47703	1.61785
FLJ90757	1.05635	1.12437	-1.36842	1.14826		FLJ90757	1.34289	1.36322	-1.12064	1.01316
FLNB	-1.02649	-1.03638	2.31552	2.19693		FLNB	-1.04049	1.43644	-1.31015	1.08491
FLNC	1.34413	1.38622	2.14509	1.21581		FLNC	1.44669	1.01768	1.49038	1.01978
FLOT1	1.02458	1.48425	1.38265	1.01415		FLOT1	-1.37607	-1.46973	-1.27431	-1.09519
FLOT2	1.26686	1.76598	-1.15501	1.11571		FLOT2	1.54099	1.81813	1.12945	1.15243
FLVCR2	1.25334	1.37878	1.38338	1.21358		FLVCR2	1.06953	1.21512	-1.08249	1.0912
FN3KRP	1.12966	1.68243	-1.10488	1.54828		FN3KRP	1.32862	1.7088	1.27108	1.30755
FNBP1	1.27724	1.3865	1.04494	-1.03742		FNBP1	1.39156	1.21552	1.0469	1.1289
FNBP1L	1.27809	1.37021	-1.05505	1.11955		FNBP1L	1.08518	1.26458	-1.11634	1.00457
FNTB	-1.12771	1.39405	1.25056	1.09656		FNTB	1.02702	1.59407	1.37965	1.34407
FOSB	-1.04071	-1.26917	1.45712	-1.27498		FOSB	1.01068	-1.32615	1.45697	1.35761
FOSL1	-1.30786	-2.89282	2.19488	1.79153		FOSL1	-2.37196	-3.99262	-1.1043	-1.20485
FOXC1	1.53153	2.06968	-1.39424	1.30595		FOXC1	1.69188	1.14939	-1.22051	1.16067
FOXC2	1.02348	-1.20905	-1.12924	-1.02227		FOXC2	-1.17153	-1.50903	-1.07997	1.03472
FOXD1	1.86514	1.2559	1.29904	4.00452		FOXD1	1.66695	-1.04979	1.12344	1.33323
FOXD4L1	0	0	1.43527	1.56615		FOXD4L1	0	0	1.29543	1.31722
FOXF2	-1.23736	-1.46317	0	0		FOXF2	-1.39526	-1.47388	0	0
FOXJ2	1.03937	1.4399	1.1246	1.4814		FOXJ2	1.38327	1.31883	1.09473	1.26331
FOXL2	-1.08502	-1.69747	0	0		FOXL2	-1.47635	-1.56191	0	0
FOXM1	-1.33459	-1.43563	-1.37499	-1.17589		FOXM1	-1.73008	-1.67298	-1.22475	-1.29086
FOXN2	1.00623	-1.22418	-1.00911	-1.2339		FOXN2	-1.13914	-1.23888	-1.06421	1.02569
FOXQ1	1.23603	-2.23017	1.09619	2.66126		FOXQ1	1.54705	-1.63529	-1.05248	-1.16529
FOXRED1	1.42962	1.37007	1.10086	1.27008		FOXRED1	1.74089	1.7629	1.21193	1.18221
FRAG1	1.28331	1.65499	1.03884	1.91983		FRAG1	1.28858	1.37717	1.20996	1.22489
FRAT2	1.02812	1.25565	-1.11482	-1.05036		FRAT2	1.73702	1.37702	-1.02108	1.08889
FREQ	1.02273	1.26085	-1.21129	1.06124		FREQ	1.17643	-1.08593	1.01733	-1.20897
FRMD8	1.00695	1.11473	1.2551	1.22959		FRMD8	1.35973	1.29737	1.16688	1.33294
FRS3	1.41173	1.63272	1.20745	1.31198		FRS3	1.54218	1.3724	1.25648	1.174
FSTL1	-1.04821	1.23941	-1.31144	-1.00879		FSTL1	-1.08634	-1.07114	-1.071	-1.2031
FTH1	1.2186	2.2969	2.90211	3.79564		FTH1	-1.02686	1.62075	1.36972	1.41571
FTHL11	1.2505	2.31299	2.21976	2.7946		FTHL11	1.17051	1.3698	1.32464	1.37041
FTHL12	1.01902	1.34461	1.70918	1.79131		FTHL12	-1.22424	-1.25041	1.06703	-1.01903
FTHL3	1.00179	1.30866	2.18531	3.39099		FTHL3	-1.26345	-1.21097	1.16362	1.11394
FTHL7	1.17775	1.61185	1.45462	1.50095		FTHL7	1.10665	1.11696	1.15086	1.20392
FTHL8	-1.03341	1.38218	1.70512	2.04458		FTHL8	-1.28473	-1.34388	1.13201	1.03582
FTL	-1.05039	1.02193	-1.24886	1.07761		FTL	-1.1099	-1.24656	-1.07223	1.07161
FTO	-1.12776	-1.26807	-1.2078	-1.32213		FTO	-1.1386	-1.15025	-1.20767	-1.1556
FTSJ2	1.02333	-1.08145	1.0737	1.29169		FTSJ2	1.11715	-1.06117	1.27503	1.07326
FTSJD2	1.08016	-1.10462	1.02272	-1.25997		FTSJD2	1.36874	1.26778	1.07257	-1.03804
FUCA2	-1.24421	-1.24149	1.06093	1.14384		FUCA2	-1.61552	-1.38532	-1.04222	-1.16373
FURIN	-1.21206	-1.6177	-1.35331	-1.25184		FURIN	-1.667	-1.77686	-1.44934	-1.40152
FUS	1.21676	-1.40523	1.5744	-1.02641		FUS	1.20006	1.0524	1.34633	1.21785
FUT1	0	0	1.29372	1.13907		FUT1	0	0	1.32557	1.025
FUT3	0	0	1.4896	1.64166		FUT3	0	0	-1.00616	1.32591
FUT4	1.16596	-1.05911	1.25991	1.02726		FUT4	1.25242	-1.01192	1.05245	1.04743
FXR1	-1.20101	-1.00042	-1.68279	-1.79354		FXR1	-1.11667	-1.19217	-1.26532	-1.25332
FXR2	-1.24578	1.27565	1.01959	-1.20296		FXR2	-1.62595	1.31135	-1.2614	-1.22107
FXYD5	1.20242	1.73605	1.3804	1.84929		FXYD5	1.16609	1.17864	1.11075	1.27959
FXYD6	0	0	-1.21416	-1.35938		FXYD6	0	0	-1.26599	-1.08756
FYTTD1	-1.15142	-1.24177	1.1189	-1.14736		FYTTD1	1.04609	-1.00433	1.1625	-1.20494
FZD1	1.00581	1.01289	-1.28613	-1.12512		FZD1	-1.04787	-1.1557	-1.0973	-1.2068
FZD2	-1.07767	-1.22163	-1.55721	-1.5118		FZD2	1.15608	1.34283	-1.38311	-1.17984
FZD4	-1.11662	1.16864	-1.44954	-1.26442		FZD4	1.08326	1.51554	1.00045	-1.08667
FZD6	1.1615	1.3179	1.71986	1.80428		FZD6	1.16058	1.37025	-1.00997	-1.00413
FZD9	1.01852	1.2674	-1.22945	-1.12361		FZD9	1.29539	1.49353	1.04704	-1.06675
G3BP1	1.05408	-1.40044	-1.05188	1.00827		G3BP1	-1.11349	-1.57977	1.01197	-1.35524
G3BP2	-1.20662	-1.31328	-1.3435	-1.38249		G3BP2	-1.23113	-1.35149	-1.24967	-1.24178
G6PD	-1.19708	1.2012	-1.37144	-1.45531		G6PD	-1.37614	-1.06942	-1.35387	-1.25012
GAB2	1.06187	-1.2711	0	0		GAB2	-1.23389	-1.3381	0	0
GABARAPL1	1.23946	1.80041	-1.00882	-1.11123		GABARAPL1	1.1499	1.78102	-1.43827	1.18847
GABARAPL2	-1.0735	-1.04191	-1.56085	-1.21782		GABARAPL2	1.09224	1.19011	-1.31024	-1.00344
GABPB2	1.34446	1.08369	1.34836	1.41938		GABPB2	1.56765	1.18527	1.73057	1.37136
GADD45A	1.75354	2.99978	2.96165	2.37687		GADD45A	1.40732	1.44202	-1.08343	1.52635
GADD45GIP1	-1.39411	-1.4989	-1.13616	-1.20969		GADD45GIP1	-1.51032	-1.14135	-1.04088	-1.0058
GAL	-1.05457	1.03458	-1.08772	-1.27806		GAL	-1.43974	-1.85308	-1.10078	-1.22675
GALK1	-1.04284	1.21604	-1.71955	-2.51124		GALK1	1.1938	1.27976	1.03259	1.11703
GALM	-1.17227	1.1131	-1.29929	-1.00547		GALM	1.07651	1.35978	-1.24032	1.02016
GALNT12	-1.02336	1.34573	-1.48345	2.12516		GALNT12	1.05421	1.24242	-1.3634	-1.00993
GALNT2	-1.20071	-1.88173	-1.14465	-1.21655		GALNT2	-1.19618	-1.29604	1.00417	-1.15145
GALNT3	1.36121	1.0163	1.31043	1.26848		GALNT3	1.76594	1.74043	1.6693	1.37363
GALT	-1.02439	1.28373	-1.12056	-1.06503		GALT	1.22734	1.44826	1.08125	1.09485
GAMT	1.05751	1.18747	-1.75822	1.23301		GAMT	1.15786	1.05118	-1.36859	-1.03493
GANAB	1.06321	1.54664	-1.09552	1.23585		GANAB	-1.11882	1.90653	-1.05717	1.12198
GAR1	1.17241	-1.14394	1.42949	1.08543		GAR1	-1.01871	-1.46625	1.21077	-1.05753
GATA2	-1.11093	-1.69898	-1.45917	-1.02128		GATA2	-1.01052	-1.79587	-1.13137	1.02559
GATAD2A	1.28191	-1.00692	1.3606	1.10225		GATAD2A	1.26506	-1.28484	1.13082	1.05337
GATAD2B	-1.30525	-1.21285	-1.36941	-1.48092		GATAD2B	-1.72779	-1.4042	-1.42917	-1.57112
GBA	1.08128	1.2063	1.21312	1.35683		GBA	-1.32743	-1.04535	-1.05498	1.0523
GBAS	-1.17489	-1.35166	-1.24256	-1.65059		GBAS	-1.2371	-1.08652	-1.39004	-1.29391
GBE1	-1.18478	-1.22735	-1.07562	-1.49286		GBE1	-1.28791	-1.27918	-1.01454	-1.28722
GBF1	-1.26087	-1.65294	-1.43309	-1.35587		GBF1	-1.6274	-1.48394	-1.52277	-1.27031
GCA	1.01154	2.27412	-1.23698	-1.27598		GCA	1.2505	1.81696	-1.27591	-1.10957
GCAT	-1.12776	-1.87035	-1.17489	-1.61008		GCAT	-1.22097	-1.37444	-1.33988	-1.081
GCHFR	-1.34406	1.25896	-1.07364	-1.3098		GCHFR	-1.16924	1.20427	-1.14797	-1.08871
GCLC	-1.03729	-1.19537	1.23635	1.12891		GCLC	1.05015	-1.29552	1.04558	1.11766
GCLM	1.02482	1.11344	1.03977	1.58025		GCLM	-1.1633	-1.31678	-1.16989	-1.05419
GCNT3	0	0	1.86262	8.12183		GCNT3	0	0	2.02712	6.12603
GDE1	-1.2527	-1.17701	-1.30193	-1.08217		GDE1	-1.68545	-1.40436	-1.30313	-1.23754
GDF15	3.04253	3.23618	3.35323	4.57344		GDF15	-1.72819	2.471	-2.09861	1.77161
GDI1	-1.48571	-1.9995	-1.53563	-1.72822		GDI1	-1.64506	-1.38606	-1.48756	-1.31559
GDI2	-1.29315	-1.5989	-1.13147	-1.44859		GDI2	-1.31184	-1.28683	-1.0666	-1.04848
GDPD1	1.10193	1.15358	1.19388	1.28779		GDPD1	1.59397	1.69931	1.33709	1.28148
GDPD5	0	0	-1.28057	-1.62419		GDPD5	0	0	-1.23069	-1.1775
GEM	-1.21217	-1.51543	-1.06848	-1.82262		GEM	-1.45998	-1.69961	-1.08815	1.01615
GEMIN4	-1.08241	1.05078	-1.20546	1.11107		GEMIN4	1.28159	1.47662	1.38991	1.3655
GEMIN5	-1.09902	-1.31794	-1.10435	-1.3512		GEMIN5	-1.42051	-1.41731	-1.0699	-1.3536
GEMIN6	-1.12738	-1.2556	-1.25011	-1.25548		GEMIN6	1.0067	-1.23916	1.14387	1.06877
GFI1	-1.11227	-1.08532	-1.23498	-1.43582		GFI1	-1.17085	-1.07909	-1.22856	-1.20804
GFOD2	1.24178	1.12412	1.25067	1.13326		GFOD2	1.5734	1.38778	1.417	1.48764
GFPT1	1.25012	1.40027	2.84151	2.98399		GFPT1	-1.30427	-1.11751	-1.03763	1.13647
GGA1	1.16215	1.25091	1.101	1.41216		GGA1	1.3809	1.27643	1.14146	1.25638
GGA2	-1.44892	-1.50742	-1.67919	-2.34065		GGA2	-1.00788	1.24134	-1.08048	-1.09447
GGCX	1.30614	1.08914	1.67574	1.75256		GGCX	1.33678	1.37848	1.29228	1.12635
GGH	-1.08409	-1.21557	-1.23128	-1.27321		GGH	-1.13111	-1.25892	-1.04836	-1.12516
GGPS1	-1.0982	1.06052	-1.09389	-1.2121		GGPS1	-1.21349	1.08955	-1.16808	-1.21382
GHDC	-1.14332	-1.5122	-1.18076	-1.13309		GHDC	-1.43574	-1.3996	-1.22215	-1.46499
GINS2	-1.37441	-1.94803	-2.10801	1.13367		GINS2	-1.08156	-1.3166	1.17774	1.31849
GINS3	1.00846	1.11333	1.32805	1.61883		GINS3	-1.00433	1.07986	1.45915	1.38845
GIPC1	-1.32299	-1.41438	-1.01039	-1.44798		GIPC1	-2.07559	-2.04239	-1.59874	-1.49451
GIT1	-1.34573	-1.32481	-1.20086	-1.25463		GIT1	-1.8496	-2.17935	-1.42169	-1.35979
GJB2	-1.04543	2.96473	1.75343	3.85491		GJB2	-1.06527	2.92788	1.28705	1.36844
GJC1	1.35658	1.02385	1.50023	1.38332		GJC1	1.63009	1.19836	1.8401	1.51259
GLA	-1.28325	-1.16232	-1.30916	1.01647		GLA	-1.00873	1.29711	1.28157	1.26957
GLCCI1	-1.14522	-1.39966	-1.16277	-1.21802		GLCCI1	-1.08018	-1.37907	-1.16108	-1.10851
GLG1	1.32201	1.02507	1.12933	1.52872		GLG1	1.58102	1.56123	-1.00616	1.219
GLIPR2	-1.05528	1.9856	-1.52246	-1.23813		GLIPR2	1.04514	1.20654	1.06855	-1.06139
GLRX	-1.56246	-1.47213	-1.86349	-1.34582		GLRX	-1.14816	-1.18029	-2.22113	-1.02719
GLRX2	-1.0364	-1.36714	-1.00907	1.21405		GLRX2	-1.05798	-1.63567	1.08435	-1.00546
GLRX3	1.00175	-1.36001	-1.23469	-1.09587		GLRX3	-1.0539	-1.37048	-1.10093	-1.10903
GLTP	1.18199	1.30142	1.27482	1.17399		GLTP	1.25681	1.07574	1.05865	1.20124
GLTSCR2	1.21085	1.26849	1.28762	-1.05777		GLTSCR2	1.2428	1.33986	-1.11805	1.13867
GLUD1	-1.03369	1.32418	1.24047	1.48283		GLUD1	-1.2534	1.085	-1.04429	1.18061
GM2A	-1.2093	1.17279	1.0492	1.35104		GM2A	-1.14603	1.47383	1.09724	1.40251
GMDS	1.18917	1.98293	1.42155	1.45982		GMDS	1.5869	1.42994	1.01843	1.31394
GMFB	-1.24455	-1.20916	-1.11472	-1.73453		GMFB	-1.24254	-1.01276	-1.01745	-1.17479
GMNN	-1.6015	-2.19793	-1.96896	-1.34671		GMNN	-1.24666	-1.55484	1.01829	1.07169
GMPS	-1.30754	-1.76238	-1.6368	-1.57561		GMPS	-1.24717	-1.41375	-1.06004	-1.18238
GNA11	-1.03757	-1.42473	-1.31629	1.05798		GNA11	-1.16305	-1.64316	-1.14383	-1.21591
GNA13	1.10055	1.0961	-1.04511	-1.46471		GNA13	-1.12801	-1.25377	-1.11063	-1.23915
GNAI2	-1.40658	-1.63207	-1.84414	-1.5483		GNAI2	-1.69388	-1.53849	-1.81084	-1.45534
GNAQ	-1.12786	-1.20752	-1.51238	-1.16954		GNAQ	-1.20359	-1.51048	-1.3377	-1.33841
GNB1	-1.04307	1.38662	1.13462	1.49068		GNB1	-1.07126	1.22077	-1.00121	1.01828
GNB2	-1.25206	-1.42165	-1.36772	-1.38877		GNB2	-1.62363	-1.54214	-1.4677	-1.49916
GNE	1.08924	1.12114	-1.40047	-1.60741		GNE	1.25911	1.46969	1.02223	-1.03809
GNG12	1.01829	-1.08512	-1.30062	-1.31215		GNG12	-1.15862	-1.45417	-1.50157	-1.40044
GNG5	-1.10225	-1.25596	-1.1265	-1.54853		GNG5	-1.48214	-1.58888	-1.18927	-1.16772
GNL1	1.30674	1.10965	1.09398	-1.15292		GNL1	1.37585	1.14824	1.13999	1.13742
GNL3	-1.15257	-1.18319	-1.18545	-1.56387		GNL3	-1.17819	-1.2044	1.08126	-1.29225
GNL3L	1.37135	1.43079	1.45082	1.38587		GNL3L	1.57118	2.12407	1.55781	1.22053
GNPDA1	1.12764	1.51436	-1.34326	1.23552		GNPDA1	-1.03015	1.16821	1.26798	1.29483
GNPNAT1	1.00224	-1.19634	1.25895	-1.14184		GNPNAT1	-1.10893	-1.54645	-1.07601	-1.31868
GNPTG	1.36018	2.06511	1.09357	1.72595		GNPTG	1.93589	2.62297	1.50514	1.6575
GNS	1.07482	1.5808	-1.25105	1.17804		GNS	-1.00471	1.41088	-1.08693	1.16443
GOLGA4	-1.10845	-1.38948	1.03629	-1.07655		GOLGA4	-1.18182	-1.26501	1.03315	-1.07773
GOLGA6B	1.25129	1.34687	-1.01795	-1.02599		GOLGA6B	1.22216	1.18566	-1.04807	-1.01254
GOLGA8A	1.89405	1.32721	1.45051	1.15758		GOLGA8A	2.15362	2.86747	1.61757	1.214
GOLPH3L	-1.08843	1.21169	-1.08071	-1.29005		GOLPH3L	-1.11568	1.09991	-1.24607	1.06203
GOLPH4	1.17652	-1.06385	-1.09455	-1.3493		GOLPH4	1.56223	-1.09646	-1.16172	-1.26968
GOLSYN	1.00628	1.32068	1.49906	-1.05231		GOLSYN	-1.2512	-1.05393	-1.15232	-1.18648
GOPC	-1.16991	-1.24006	-1.06499	-1.10151		GOPC	-1.18149	-1.41959	-1.09814	-1.13456
GORASP1	-1.21011	-1.18857	-1.13325	-1.13403		GORASP1	-1.39715	-1.29263	-1.28919	-1.37744
GOT1	2.00683	2.71229	2.92051	2.11177		GOT1	1.04956	1.26342	1.07773	1.31613
GOT2	-1.27346	-1.25144	-1.41536	-1.04541		GOT2	-1.61961	-1.40822	-1.24433	1.00204
GPAA1	1.02008	-1.67719	-1.34251	1.05726		GPAA1	-1.3557	-2.03939	-1.47393	-1.21
GPATCH3	-1.12704	-1.52676	-1.05469	-1.03746		GPATCH3	-1.12569	-1.23175	1.1696	-1.02176
GPBP1	-1.06705	-1.17017	1.03709	-1.54543		GPBP1	-1.10223	-1.22684	-1.1049	-1.21019
GPD1L	-1.06723	1.30834	1.12898	-1.15189		GPD1L	1.26133	1.50891	1.17649	-1.12195
GPI	-1.3401	-1.7672	-2.02135	-3.17749		GPI	-1.42363	-1.27228	-1.51523	-1.00215
GPKOW	-1.10589	-1.33701	-1.19221	-1.39735		GPKOW	1.14629	1.25554	1.24113	1.31002
GPR126	-1.06643	-1.60397	1.10393	-1.96432		GPR126	-1.73942	-1.34217	-1.63759	-1.55939
GPR137	1.05765	1.46045	1.11004	1.15053		GPR137	1.14098	1.20762	1.12854	1.23637
GPR137B	-1.01144	1.68371	-1.22212	-1.25554		GPR137B	-1.19234	1.70112	1.00196	-1.06261
GPR172A	1.30525	1.05603	1.24302	1.52496		GPR172A	1.25506	1.11323	1.3292	1.11396
GPR175	1.03556	-1.08163	1.2733	1.02685		GPR175	-1.13946	-1.251	1.01827	-1.25853
GPR177	-1.08189	-1.51912	-1.38081	1.07479		GPR177	-1.14563	-1.27195	1.19965	1.15082
GPR180	1.00462	1.27079	1.46746	1.08085		GPR180	1.01027	1.12227	1.28255	-1.0143
GPR56	1.36968	2.00878	2.80563	3.86925		GPR56	1.19007	1.19502	-1.02137	1.2493
GPRC5A	1.0677	-1.45005	1.74289	1.40285		GPRC5A	-1.05338	1.15862	-1.07314	1.52425
GPRC5C	1.14242	-1.01468	-1.35946	1.1443		GPRC5C	1.41199	-1.16858	1.07025	1.24056
GPRIN1	-1.17089	-1.08668	-1.31586	-1.08164		GPRIN1	-1.50379	-1.40807	-1.31713	-1.26057
GPS1	-1.09614	-1.20814	-1.38009	1.01268		GPS1	1.23548	1.33729	1.03676	1.07904
GPT2	2.13473	4.29473	1.94937	2.81229		GPT2	1.16838	1.63215	1.06689	-1.0003
GPX4	-1.04655	1.21002	-1.16915	-1.25634		GPX4	-1.26915	-1.29432	-1.34519	-1.28868
GPX8	1.40564	2.28446	1.15542	3.01002		GPX8	1.47299	1.68851	1.46848	1.13851
GRAMD1A	1.46362	2.33724	1.09395	-1.09055		GRAMD1A	1.85008	1.83878	1.24191	1.22809
GRAMD3	-1.16374	1.4307	1.2187	-1.22465		GRAMD3	1.0338	1.5592	1.15811	1.30661
GRHPR	1.15642	1.85015	1.24329	1.24297		GRHPR	1.0666	1.36752	-1.07597	-1.23736
GRIN3B	1.43413	1.73362	0	0		GRIN3B	1.42163	1.691	0	0
GRINA	-1.40726	-1.2405	-1.35055	-1.38112		GRINA	-2.33138	-1.48926	-1.40013	-1.4785
GRPEL1	-1.34154	-1.84611	-1.02017	-1.33266		GRPEL1	-1.27784	-1.7204	1.07038	-1.1385
GRWD1	-1.35867	-2.42869	-1.10779	-1.14057		GRWD1	-1.5305	-1.76491	1.14091	-1.19098
GSDMB	1.16458	1.43412	-1.04297	1.24075		GSDMB	1.49914	1.43037	1.23279	1.50999
GSDMD	1.11659	1.4798	-1.13849	1.08982		GSDMD	1.34509	1.8424	1.19407	1.0782
GSPT2	1.29542	1.29521	0	0		GSPT2	1.23769	1.47871	0	0
GSR	-1.15025	-1.14996	-1.71575	-1.66458		GSR	1.03001	-1.11112	-1.25994	-1.17955
GSS	-1.07616	-1.10093	1.26601	1.85099		GSS	-1.30788	-1.10968	-1.15981	-1.01764
GSTO2	1.16025	1.81704	1.14147	1.30053		GSTO2	1.4757	2.2392	1.07846	1.33818
GTF2E1	-1.04171	-1.24076	-1.06274	-1.4007		GTF2E1	-1.20097	-1.37991	-1.05705	-1.29406
GTF2E2	1.15089	1.54884	1.25105	1.47406		GTF2E2	1.27903	1.49279	1.20973	1.40064
GTF2F1	-1.42201	-2.19999	-1.75132	-1.5209		GTF2F1	-1.42181	-1.49521	-1.5214	-1.48869
GTF2H3	1.21925	1.12912	1.57313	1.16831		GTF2H3	1.16862	1.25225	1.28661	-1.0226
GTF2IP1	-1.34758	-1.57395	-2.32656	-2.31904		GTF2IP1	-1.41938	-1.15515	-1.77028	-1.69029
GTF2IRD2B	-1.01641	-1.38506	1.21373	-1.11074		GTF2IRD2B	-1.13344	-1.21315	-1.0812	-1.07808
GTF3C1	-1.18819	-1.83772	-1.69129	-1.30284		GTF3C1	-1.47413	-1.54362	-1.60645	-1.59194
GTF3C3	-1.2471	-1.04142	-1.39621	-1.41296		GTF3C3	-1.0944	1.02105	-1.24697	-1.09924
GTPBP6	1.23772	1.40055	-1.02831	-1.11821		GTPBP6	1.17443	1.25182	1.28012	1.24362
GUSB	1.14667	1.59817	-1.03167	1.33325		GUSB	1.25043	1.44854	1.18807	1.19889
GYG1	-1.21829	-1.53797	-1.35745	-1.44586		GYG1	-1.38624	-1.51068	-1.20807	-1.27004
H1F0	1.48408	1.37688	1.08913	1.42909		H1F0	-1.25608	-1.19487	-1.15133	1.07178
H1FX	-1.09517	-1.10412	-1.24198	-1.44842		H1FX	-2.0939	-1.37882	-1.63105	-1.41073
H2AFJ	1.04878	-1.43885	-1.00887	-1.5753		H2AFJ	-1.12907	1.22189	-1.12543	1.16919
H2AFX	-1.49945	-3.04106	-2.33981	-1.78166		H2AFX	-2.6443	-2.30714	-2.27878	-1.53622
H2AFY2	1.00819	2.12651	-1.25	1.16138		H2AFY2	1.00601	1.37362	-1.17084	-1.074
H3F3B	-1.54823	-1.89555	-1.74606	-1.31083		H3F3B	-1.33072	-1.1883	-1.2206	-1.25777
HACL1	-1.14107	1.23859	1.18996	1.21597		HACL1	1.00915	1.64082	1.23228	1.31358
HADH	-1.08128	1.07086	-1.30467	1.1562		HADH	1.42672	1.65823	1.04257	1.05262
HADH2	-1.00683	-1.17678	1.22658	1.13236		HADH2	-1.00147	-1.23902	1.17465	1.08211
HAGH	1.21765	1.58466	-1.05264	1.26346		HAGH	1.33223	1.73565	-1.08913	1.30762
HAPLN3	-1.19085	-1.46972	-1.38647	-1.28677		HAPLN3	-1.02693	-1.07551	-1.248	-1.02725
HAS3	1.26609	-2.5527	1.02335	2.16049		HAS3	1.0036	-2.01689	1.12329	1.42824
HAT1	-1.19051	-1.57742	-1.51821	-1.14882		HAT1	-1.24937	-1.64456	-1.12313	-1.20224
HBE1	0	0	-1.08962	-2.4627		HBE1	0	0	-1.26335	-1.41937
HBEGF	1.53907	1.22294	3.14911	2.57422		HBEGF	-1.26214	-1.91277	-1.00222	1.17699
HBQ1	-1.21601	-1.43108	0	0		HBQ1	-1.1777	-1.24573	0	0
HCCS	-1.23167	-1.38621	-1.00832	1.0902		HCCS	-1.29425	-1.40624	1.09014	-1.02035
HCFC1R1	1.09784	1.34777	-1.23493	-2.26221		HCFC1R1	1.01246	1.02241	-1.19841	-1.23905
HCFC2	-1.17425	-1.51669	-1.12583	-1.47816		HCFC2	-1.02185	-1.25202	-1.01347	-1.13481
HCG2P7	1.29932	1.17539	1.50432	1.56596		HCG2P7	1.77984	1.85864	1.8831	1.59073
HDAC2	-1.22682	-1.40557	-1.20217	-1.28445		HDAC2	-1.30178	-1.49418	-1.28405	-1.33825
HDAC3	-1.15373	-1.0428	-1.35268	-1.43757		HDAC3	-1.44454	-1.13441	-1.28217	-1.32687
HDAC6	1.1119	1.46552	1.1016	1.00601		HDAC6	1.00817	1.37051	-1.05441	-1.10731
HDAC7	-1.07445	-1.20683	-1.1111	-1.04779		HDAC7	-1.12367	-1.40748	-1.07249	-1.03395
HDGF	-1.20342	-1.05368	-1.10011	1.06061		HDGF	-1.76218	-1.60503	-1.43518	-1.46331
HDGF2	-1.26147	-1.26391	-1.83107	-1.61321		HDGF2	-1.16181	-1.30561	-1.38292	-1.49492
HEATR1	1.24037	1.15681	1.39163	1.38542		HEATR1	1.26455	1.28509	1.35782	1.44487
HEATR2	-1.16278	1.864	0	0		HEATR2	1.10753	1.28421	0	0
HEATR5B	1.03965	-1.12129	-1.01946	-1.2974		HEATR5B	-1.21514	-1.10547	-1.29601	-1.17714
HEATR6	1.19948	1.48432	1.54974	1.19077		HEATR6	1.1901	1.5172	1.33168	1.22594
HEBP1	-1.23139	1.18854	-1.34438	1.035		HEBP1	-1.40231	1.03341	-1.2295	1.05782
HEBP2	1.11261	1.27747	1.06683	1.13932		HEBP2	1.05429	-1.07247	-1.2082	1.0026
HEG1	-1.00465	1.25765	1.11273	-1.03845		HEG1	-1.06533	-1.23203	1.06777	-1.13307
HELLS	-1.22249	-1.67373	-1.53077	-1.11018		HELLS	-1.29269	-1.23573	1.08463	1.07606
HERC4	-1.00528	-1.87635	-1.1534	-1.22135		HERC4	-1.06872	-1.36038	-1.15174	-1.04859
HERC5	1.06251	2.78753	-1.63367	-1.4081		HERC5	-1.21232	2.09959	-1.05584	1.0761
HERPUD1	1.66302	2.64177	1.91425	1.93066		HERPUD1	1.05743	1.4664	1.19114	1.16843
HES2	1.09268	1.57207	-1.29987	-1.06426		HES2	1.11852	1.15331	-1.06285	1.26879
HES4	1.84168	2.65831	1.39805	1.0571		HES4	1.06669	1.75961	1.06576	1.14756
HES6	1.13778	2.65985	-1.076	1.24454		HES6	1.18979	1.68743	1.16861	1.03558
HEXB	1.01154	1.36623	-1.05715	1.37513		HEXB	-1.22458	1.06383	-1.03974	1.04804
HEXDC	1.13353	1.27178	1.34119	1.24003		HEXDC	1.29385	1.50951	1.45748	1.43222
HGS	1.64896	1.25665	1.54737	1.46653		HGS	1.62479	1.24111	1.30744	1.21057
HIATL2	1.8163	1.40341	1.56281	1.40667		HIATL2	2.93031	2.75308	2.20508	1.73221
HIBADH	1.01755	1.22303	-1.225	1.07041		HIBADH	-1.12827	1.28042	-1.26489	1.10633
HIBCH	-1.32283	-1.32275	-2.45046	-1.535		HIBCH	1.12103	1.14044	-1.29955	-1.18566
HIC2	1.20899	1.06441	-1.0235	1.01535		HIC2	1.78277	1.47709	1.59782	1.5679
HIF1A	-1.12394	-1.50706	1.05635	-1.22406		HIF1A	-1.23565	-1.25775	-1.28261	-1.4253
HIF1AN	-1.04618	-1.25318	-1.09037	-1.20807		HIF1AN	-1.26153	-1.38071	-1.15691	-1.26451
HIGD1A	-1.07433	-1.24375	1.11504	1.29544		HIGD1A	-1.13969	-1.25309	1.00822	-1.03627
HINT1	-1.02844	1.15555	-1.08533	1.25141		HINT1	-1.19225	-1.28765	-1.19665	-1.10641
HINT3	-1.14043	-2.5079	1.25648	-2.60976		HINT3	-1.28103	-2.74863	-1.26518	-3.00994
HIRIP3	1.06153	1.3106	1.10908	1.04652		HIRIP3	1.39829	1.13414	1.41756	1.24624
HIST1H1C	1.03249	-1.38251	1.35985	-1.78631		HIST1H1C	-1.10918	1.01848	-1.05271	1.48781
HIST1H2AC	1.05319	1.09919	1.28161	-1.53487		HIST1H2AC	1.09584	1.80588	-1.13623	1.53958
HIST1H2BK	-1.07597	1.06562	1.48861	-2.32892		HIST1H2BK	-1.30713	1.14056	-1.16098	1.27557
HIST1H4C	1.10264	-1.48669	1.10251	1.52137		HIST1H4C	1.16801	-1.26461	1.13532	1.49266
HIST2H2AA3	1.30894	-1.09097	1.44396	-1.38044		HIST2H2AA3	-1.18682	1.34181	-1.10366	1.4847
HJURP	-1.12377	-1.73839	-1.10788	-1.43767		HJURP	-1.39945	-1.32905	-1.02795	1.13975
HLA-B	1.04441	4.05513	-1.00087	-1.0403		HLA-B	1.00922	1.58178	-1.16848	-1.20501
HLA-E	1.07547	1.92724	1.19218	1.08677		HLA-E	1.00918	1.34248	1.11634	1.19351
HLA-F	1.07851	1.68723	-1.0231	1.05852		HLA-F	-1.20444	1.11234	-1.16988	-1.0663
HLTF	-1.2747	-1.28773	-1.57467	-1.8628		HLTF	-1.03755	1.00464	-1.53233	-1.45436
HM13	-1.0526	-1.48321	-1.04459	1.00496		HM13	1.05222	-1.31471	-1.05603	-1.02898
HMG20B	1.02125	1.83918	1.0642	-1.13218		HMG20B	1.39005	1.89453	1.10295	1.21362
HMGA1	-1.4628	-1.95692	-1.19649	-1.09051		HMGA1	-3.23288	-3.18173	-1.97544	-1.7001
HMGB1	-1.39329	-1.668	-1.8628	-1.85285		HMGB1	-1.42304	-1.46485	-1.22902	-1.57468
HMGB1L1	-1.11361	-1.37661	-1.51503	-1.7841		HMGB1L1	1.17742	-1.08617	-1.15323	-1.25568
HMGB2	-1.06253	-1.38791	-1.07035	-1.69775		HMGB2	1.10434	-1.16219	-1.18098	-1.24234
HMGB3	-1.13862	-1.01232	-1.75223	-1.28391		HMGB3	-1.7796	-1.37035	-1.49037	-1.5279
HMGCL	1.15909	1.43955	1.13482	-1.28921		HMGCL	-1.02155	1.46747	-1.11187	1.01853
HMGCR	-1.58761	-2.14088	-1.77685	-2.4068		HMGCR	-1.333	1.19927	-1.15468	-1.01974
HMGCS1	-1.25894	-1.21256	-2.04878	-2.67783		HMGCS1	-1.04894	1.39438	1.15141	-1.36952
HMGN4	1.07979	1.27697	-1.00198	-1.21348		HMGN4	1.24792	1.48602	-1.09142	-1.07174
HMOX1	2.02178	1.15913	1.61836	1.44388		HMOX1	-1.10793	-1.10667	1.39733	1.29414
HMOX2	-1.15137	-2.62009	-1.29205	-1.69617		HMOX2	-1.64506	-2.06274	-1.10692	-1.0992
HMX2	-1.35433	-2.06516	0	0		HMX2	-1.45184	-1.50278	0	0
HN1	-1.07715	-1.63742	1.04657	-1.12264		HN1	1.22232	1.0168	1.06682	1.10773
HNRNPA0	-1.07175	-1.02777	1.0749	1.25168		HNRNPA0	-1.2954	-1.4388	-1.1401	-1.17578
HNRNPA2B1	1.2112	-1.98797	1.30058	-1.20852		HNRNPA2B1	1.24472	-1.21347	1.10738	-1.23766
HNRNPA3	1.06585	1.31807	1.00206	-1.02685		HNRNPA3	1.23739	1.5644	1.32057	1.19034
HNRNPAB	-1.05017	-1.23993	1.00744	1.25565		HNRNPAB	-1.0231	-1.33023	1.17313	-1.07717
HNRNPC	-1.32317	-1.40321	-1.05859	-1.0284		HNRNPC	-1.51311	-1.11095	-1.11818	-1.07026
HNRNPD	1.02495	-1.50987	1.00628	-1.05896		HNRNPD	-1.00946	-1.26283	1.11997	-1.00412
HNRNPF	-1.06344	-1.34618	-1.01727	1.14043		HNRNPF	-1.23567	-1.49192	-1.00606	-1.14967
HNRNPH2	-1.03742	-1.18265	-1.17893	-1.3074		HNRNPH2	1.08421	1.21402	1.24807	1.01295
HNRNPH3	1.1742	-1.00414	1.83373	1.65955		HNRNPH3	1.04998	-1.06252	1.21914	1.07996
HNRNPL	-1.1083	-1.87565	-1.64793	-2.0238		HNRNPL	-1.12276	-1.45276	-1.92302	-1.59924
HNRNPM	-1.27924	-2.10911	-1.55274	-1.30289		HNRNPM	-1.01586	-1.44259	-1.03847	-1.14734
HNRNPR	-1.10533	-1.41011	-1.23829	-1.39745		HNRNPR	1.03052	-1.40162	-1.20751	-1.36625
HNRPA1P4	1.36412	1.17841	1.29315	-1.07936		HNRPA1P4	1.6024	1.11503	1.30958	1.10514
HNRPA2B1	-1.00286	-1.48337	-1.22398	-1.22987		HNRPA2B1	1.03572	-1.42081	-1.11152	-1.19436
HNRPC	-1.11207	-1.23881	1.13226	-1.4618		HNRPC	-1.2215	-1.67796	-1.13309	-1.34546
HNRPDL	1.23591	1.10021	1.40839	-1.01823		HNRPDL	1.38991	1.40755	1.07191	-1.07161
HNRPH1	1.22025	-1.79916	-1.04986	-1.1684		HNRPH1	1.13708	-1.50752	-1.09276	-1.15486
HNRPR	-1.04097	-1.43186	-1.19045	-1.1314		HNRPR	1.34153	-1.39189	-1.10448	-1.10613
HNRPUL1	-1.1299	-1.32775	-1.01523	-1.14823		HNRPUL1	-1.28484	-1.57899	-1.37663	-1.26316
HOMER1	-1.0125	-1.25809	1.34586	-1.11153		HOMER1	-1.20837	-1.27725	1.03268	-1.25347
HOMER2	-1.00309	-1.56211	0	0		HOMER2	-1.3729	-1.43119	0	0
HOOK2	1.01267	1.22306	-1.0045	1.01407		HOOK2	1.10286	1.24244	-1.21064	-1.22273
HOXA5	1.01384	1.75001	-1.25991	1.2149		HOXA5	1.27855	1.52074	-1.02999	1.02025
HOXA9	0	0	1.23047	2.30559		HOXA9	0	0	1.80702	1.48667
HOXB2	1.95911	1.04943	0	0		HOXB2	1.88628	2.17674	0	0
HOXB3	-1.04963	-1.59791	-1.17009	-1.17097		HOXB3	-1.24807	-1.46374	-1.22078	-1.14147
HOXB5	1.31603	1.51541	-1.43904	1.33437		HOXB5	1.08216	1.47626	-1.05864	1.03349
HOXB7	1.08586	-1.06917	-1.15836	1.44088		HOXB7	-1.32897	-1.35579	-1.347	-1.13153
HOXB8	1.44613	-1.21252	-1.36231	1.32905		HOXB8	1.60671	-1.46825	-1.45511	1.03367
HOXC11	-1.15812	1.59739	0	0		HOXC11	-1.38072	-1.43263	0	0
HOXC13	-1.20624	-1.26571	-1.28313	-1.1482		HOXC13	-1.23893	1.03072	-1.21825	-1.02683
HOXC8	1.44103	1.1843	-1.02595	1.42652		HOXC8	1.44086	1.53953	1.07314	1.13234
HOXC9	1.52054	1.26157	1.06504	1.35437		HOXC9	2.24657	2.49184	1.42326	1.24934
HPCAL4	0	0	-1.31916	-2.10925		HPCAL4	0	0	-1.22117	-1.3021
HPS6	1.26444	1.67576	1.15092	1.49555		HPS6	2.02307	2.204	1.60149	1.23551
HRASLS3	1.11095	2.44958	-1.04055	1.04927		HRASLS3	-1.37899	1.30044	-1.17239	1.09779
HRB	1.27462	1.43706	1.11347	1.06923		HRB	1.24001	1.10149	1.08514	1.06717
HRIHFB2122	-1.08783	-1.10339	-1.377	1.08662		HRIHFB2122	-1.21846	-1.05829	-1.5973	-1.07534
Hs.101139	1.36495	2.02011	0	0		Hs.101139	1.48598	1.84432	0	0
Hs.105791	1.46589	1.84914	1.22229	1.024		Hs.105791	1.55823	1.49022	1.07146	1.10053
Hs.108479	1.2706	5.00316	0	0		Hs.108479	1.47682	1.8307	0	0
Hs.120300	-1.15886	-1.66985	-1.07482	-1.23896		Hs.120300	-1.0632	-1.2299	1.09964	1.00167
Hs.12876	-1.05793	1.47524	1.06378	1.07915		Hs.12876	1.25069	1.46952	1.21774	1.39257
Hs.129244	1.16087	1.27001	0	0		Hs.129244	1.43822	1.75967	0	0
Hs.143018	1.78415	2.25115	1.33482	1.08822		Hs.143018	2.21133	2.8736	2.23433	1.34327
Hs.145444	1.53013	1.71054	1.33126	1.21954		Hs.145444	1.90988	2.03057	1.35777	1.25534
Hs.14555	-1.10284	1.05401	-1.14513	-1.23163		Hs.14555	-1.13467	1.01886	-1.24478	1.03516
Hs.163752	1.22044	-1.66965	1.4666	1.26874		Hs.163752	1.45346	1.5076	1.63963	1.33765
Hs.171171	1.23582	1.04332	1.18393	1.60482		Hs.171171	1.39034	1.35319	1.43388	1.41118
Hs.176498	1.18672	-1.25677	1.29771	-2.39038		Hs.176498	1.08209	1.54189	-1.30306	1.07868
Hs.184721	1.87269	1.51689	1.40301	1.29767		Hs.184721	1.54883	1.7049	1.40285	1.05677
Hs.188979	1.07337	1.05216	1.30452	1.12629		Hs.188979	-1.06289	-1.23503	1.08441	-1.06503
Hs.19339	-1.11304	1.41785	-1.53083	-1.19271		Hs.19339	1.33507	1.62918	-1.04417	-1.17217
Hs.193406	0	0	-1.07889	1.4448		Hs.193406	0	0	-1.07429	1.23876
Hs.193767	2.10889	2.36781	1.36713	1.05655		Hs.193767	2.16824	2.68902	2.20085	1.06354
Hs.20255	-1.04488	1.25589	-1.18693	-1.172		Hs.20255	-1.03581	1.22278	-1.31617	-1.12211
Hs.208623	1.02588	1.22908	1.12298	1.29524		Hs.208623	1.04923	1.2685	1.00176	1.14815
Hs.21177	1.14631	1.01277	1.25082	1.20141		Hs.21177	-1.23854	-1.26081	-1.047	1.02669
Hs.250648	-1.04679	-1.07011	-1.24437	-1.02932		Hs.250648	1.33617	-1.03496	1.1339	1.19083
Hs.25318	-1.30886	-1.1701	-1.19388	2.05499		Hs.25318	-1.22134	-1.14125	1.31757	1.28679
Hs.276860	1.04884	1.8606	1.47805	1.67165		Hs.276860	-1.15887	1.08432	-1.04415	1.25758
Hs.294603	-1.34534	-1.61764	1.11794	-1.03162		Hs.294603	-1.2544	1.40647	1.13582	1.09906
Hs.296031	-1.19498	1.38841	-2.01619	-1.40785		Hs.296031	1.00883	1.73589	1.00537	1.00953
Hs.31532	-1.09704	-1.26648	-1.09806	-1.10937		Hs.31532	-1.47884	-1.52785	-1.23297	-1.09824
Hs.334831	-1.257	-1.00729	-1.2719	-1.29814		Hs.334831	-1.33277	-1.02226	-1.02599	-1.0431
Hs.348514	1.18711	1.46821	1.72755	1.57369		Hs.348514	1.16098	1.47948	1.15582	1.01978
Hs.354359	-1.00047	2.03326	0	0		Hs.354359	1.21251	1.42276	0	0
Hs.363526	0	0	-1.24753	-1.52249		Hs.363526	0	0	-1.26953	-1.13773
Hs.370359	1.23404	2.07688	1.10787	1.29745		Hs.370359	1.42259	1.82614	-1.0103	-1.17806
Hs.374460	1.1838	1.553	1.16251	1.53019		Hs.374460	1.44073	1.85228	1.16762	1.03503
Hs.397465	1.05044	1.04501	-1.20993	-1.04425		Hs.397465	-1.22127	-1.48375	-1.56901	-1.34604
Hs.403972	-1.08082	1.10108	-1.19939	-1.31133		Hs.403972	1.229	1.24175	-1.13759	-1.13749
Hs.413494	1.04121	1.24962	1.05027	-1.09223		Hs.413494	1.36213	1.59299	-1.04429	-1.02861
Hs.415576	-1.19631	-1.14058	-1.03961	-1.30908		Hs.415576	-1.4605	-1.24311	-1.03714	-1.17121
Hs.436379	1.22115	1.6286	1.23559	1.22851		Hs.436379	1.45108	1.11836	-1.04592	1.06626
Hs.443490	-1.05001	-1.09352	1.26042	1.35574		Hs.443490	-1.3635	-1.29676	-1.1247	-1.08557
Hs.444999	1.33189	1.47146	1.1408	1.32794		Hs.444999	2.09208	1.89564	1.39622	1.27142
Hs.473191	1.56135	1.40663	1.2599	1.36505		Hs.473191	1.70882	1.9563	1.71597	1.41415
Hs.475334	1.04506	1.29934	-1.14597	-1.11782		Hs.475334	1.14036	1.34023	-1.07578	1.1215
Hs.485155	-1.24932	-1.20314	-1.01239	-1.0914		Hs.485155	-1.41106	1.12162	-1.11406	-1.17645
Hs.4892	-1.29188	1.44429	-1.16256	-1.51344		Hs.4892	1.11416	1.55015	-1.02156	-1.12716
Hs.489254	-1.03032	1.23428	1.03678	1.01501		Hs.489254	-1.21145	1.01648	-1.16145	1.06012
Hs.497591	1.15031	1.483	1.11195	-1.2628		Hs.497591	1.69038	1.18635	1.16797	-1.00535
Hs.532698	1.28025	1.91594	1.0067	-1.03455		Hs.532698	1.25778	1.73737	-1.01799	1.04288
Hs.535028	1.24867	-1.59662	1.22128	-1.42588		Hs.535028	1.48305	1.2207	1.13137	-1.30126
Hs.535360	1.20444	1.06735	1.21082	1.36941		Hs.535360	1.24089	1.09517	1.22476	1.24546
Hs.537004	-1.25353	-1.57052	-1.10621	1.13573		Hs.537004	-1.637	-1.06819	-1.03642	-1.10016
Hs.538259	-1.05968	1.23947	1.10269	1.14197		Hs.538259	-1.04691	1.30193	1.12703	-1.04056
Hs.538962	-1.28546	1.00178	-1.07026	1.47921		Hs.538962	1.02926	1.52867	1.18335	1.07338
Hs.543887	-1.1846	-2.43333	-1.11224	-1.35964		Hs.543887	-1.35432	-2.4279	-1.18079	-1.41056
Hs.545615	1.25886	1.52875	1.10556	1.43905		Hs.545615	1.51804	1.94499	1.45226	1.27009
Hs.546148	-1.04388	-1.29001	-1.44281	-1.52597		Hs.546148	-1.10806	1.02373	-1.23228	-1.14882
Hs.551128	1.16336	-1.66511	0	0		Hs.551128	-1.51685	-1.60859	0	0
Hs.553301	1.3828	1.94274	1.09763	1.05506		Hs.553301	2.63162	3.33695	1.46186	1.40114
Hs.556018	-1.07363	-1.1627	-1.32228	-1.29517		Hs.556018	-1.0036	-1.14958	-1.07188	-1.20965
Hs.556255	1.03432	2.38905	1.4566	1.13127		Hs.556255	-1.25726	1.09327	1.12292	-1.06182
Hs.561735	1.1632	1.61928	1.00222	-1.00031		Hs.561735	1.55738	1.84969	1.03807	1.02
Hs.562875	1.41682	1.14083	1.36619	1.20629		Hs.562875	1.80643	2.57727	1.78337	1.53006
Hs.568741	1.30694	-1.05546	-1.00513	-1.53751		Hs.568741	1.58778	1.49112	-1.00948	1.20056
Hs.569948	1.40388	2.53618	0	0		Hs.569948	1.5508	2.00292	0	0
Hs.570189	1.33178	1.56695	1.23457	1.14648		Hs.570189	1.56861	1.71335	1.18051	1.16537
Hs.570988	-1.15188	-1.04926	-1.28238	-1.14362		Hs.570988	-1.65895	-1.3923	-1.33953	-1.18179
Hs.571887	1.46688	1.32022	-1.00412	-1.0543		Hs.571887	1.71705	1.52843	-1.06576	-1.03479
Hs.572030	-1.08627	1.46991	-1.24628	-1.12978		Hs.572030	1.455	-1.1646	-1.2176	-1.07642
Hs.5724	-1.00407	1.33352	1.37861	1.56356		Hs.5724	-1.02744	1.21655	-1.00342	1.06045
Hs.572642	-1.37756	-2.10806	-1.28262	-1.03957		Hs.572642	-1.13509	-1.07668	1.22831	-1.07934
Hs.576072	1.28608	1.21844	1.14755	1.32135		Hs.576072	1.76606	1.95475	1.69713	1.42301
Hs.576633	1.42568	1.53805	1.27787	1.28187		Hs.576633	1.87591	1.54954	1.20874	1.18781
Hs.580797	1.20847	-1.46965	1.12776	1.06766		Hs.580797	1.56599	1.43145	1.44532	1.36599
Hs.91389	1.25389	1.44372	-1.01663	-1.05927		Hs.91389	1.43924	1.64715	1.05784	1.16711
Hs.92308	1.09484	1.2835	1.50147	-1.40697		Hs.92308	1.10519	1.45965	1.17183	-1.07938
HS1BP3	-1.22079	-1.30722	-1.50392	-1.55961		HS1BP3	-1.66982	-1.4824	-1.34004	-1.18477
HS3ST1	0	0	1.79084	1.71415		HS3ST1	0	0	-1.12799	1.3481
HSBP1	-1.21768	-1.39112	-1.59448	-1.12509		HSBP1	1.04665	1.33862	-1.13242	1.22071
HSCB	1.19622	-1.09686	1.24244	1.13701		HSCB	1.65786	1.45995	1.37968	1.36957
HSD17B11	-1.17188	-1.08176	-1.46028	-1.39057		HSD17B11	-1.15236	1.24204	-1.16774	-1.20919
HSD17B4	-1.17882	-1.15448	-1.33515	-1.33064		HSD17B4	-1.11256	1.10154	-1.20652	-1.28291
HSD17B6	-1.10989	1.10298	-1.2341	-1.55987		HSD17B6	-1.02816	1.00194	-1.05275	-1.25661
HSD17B7	1.56	1.26605	1.49347	1.43851		HSD17B7	2.64254	2.53797	1.88067	1.56105
HSF2	-1.27781	-1.35608	-1.6845	-1.77536		HSF2	-1.27152	-1.12448	-1.26687	-1.34772
HSGT1	-1.29183	-1.52379	-1.09023	1.0344		HSGT1	-1.41137	-1.3121	-1.17643	-1.09574
HSP90AA1	-1.20997	-1.18078	-1.54073	-1.02018		HSP90AA1	-1.04511	-1.29958	1.02315	-1.03126
HSP90AB1	-1.33562	-1.41071	-1.64294	-1.86779		HSP90AB1	-1.47521	-1.52584	-1.2545	-1.51679
HSP90B1	1.20107	-1.00533	1.27142	1.04567		HSP90B1	1.77273	1.7892	1.26029	1.22559
HSPA1A	-1.03468	1.2056	0	0		HSPA1A	1.77822	2.13253	0	0
HSPA1B	-1.01289	-1.0579	-2.54825	1.16899		HSPA1B	1.71471	-1.16394	1.63245	1.06044
HSPA1L	-1.06559	1.56011	0	0		HSPA1L	1.27739	1.50486	0	0
HSPA4	-1.1735	-1.25821	-1.01109	-1.33783		HSPA4	1.06165	-1.06641	1.25568	1.13282
HSPA4L	-1.25493	1.04829	-1.35567	-1.19984		HSPA4L	1.12794	1.02712	1.28727	1.42338
HSPA5	1.27873	1.93592	1.89455	2.20405		HSPA5	1.09912	1.47292	1.40322	-1.04951
HSPA8	-1.1967	1.06741	-1.71312	1.7689		HSPA8	-1.09629	-1.12947	1.41586	1.25292
HSPA9	1.10267	1.0848	1.33218	1.40658		HSPA9	-1.31247	-1.14419	-1.0984	-1.16084
HSPBL2	-1.27832	1.33618	-1.80329	-1.68816		HSPBL2	-1.01364	-1.35288	-1.07734	-1.13879
HSPBP1	-1.0656	-1.2388	-1.17894	1.01711		HSPBP1	-1.12244	-1.34611	-1.16782	-1.02448
HSPC157	1.09771	-1.20335	1.03029	-1.244		HSPC157	-1.02971	1.1217	-1.25622	-1.31721
HSPC159	1.00388	-1.24206	-1.30291	-2.15899		HSPC159	-1.15119	-1.20276	1.15094	1.0158
HSPC171	1.02489	-1.04431	1.19084	1.26641		HSPC171	-1.1825	-1.26245	1.05394	-1.08269
HSPC268	1.56991	1.14958	1.82323	1.3376		HSPC268	2.5495	2.71618	2.25665	1.7517
HYLS1	-1.30803	-1.24324	-1.50974	-1.45832		HYLS1	-1.31938	-1.11343	-1.19269	-1.02743
HYOU1	-1.27418	-2.01745	-1.0791	-1.09224		HYOU1	-2.58211	-2.44291	-1.96454	-2.03643
IAH1	-1.0657	1.24475	-1.10237	-1.0469		IAH1	-1.35043	-1.01594	-1.48538	-1.17781
IARS	1.20738	1.39073	1.3657	1.75096		IARS	-1.26346	-1.03414	-1.32081	-1.01686
ICAM1	-1.03667	-1.29967	0	0		ICAM1	-1.58474	-1.71068	0	0
ICMT	-1.17431	-1.37078	-1.42929	1.29145		ICMT	-1.20701	-1.58794	-1.25629	-1.31849
ID1	-1.26937	-1.22395	-1.37313	1.19585		ID1	1.02256	-1.94587	-1.36935	1.0469
ID2	-1.25961	-2.51431	-2.80222	-2.37134		ID2	1.18076	-4.76784	-1.36224	1.15489
ID3	-1.09723	1.03643	-2.54542	-1.66908		ID3	1.10549	-3.64782	-1.29014	1.13578
IDH1	1.10655	2.32655	-1.26163	1.61406		IDH1	-1.18889	1.4333	-1.59377	-1.20564
IDH2	1.01859	1.24117	-1.05006	-1.37785		IDH2	1.07094	2.18406	-1.12996	1.15832
IDH3A	-1.062	-1.27981	-1.35537	1.22884		IDH3A	-1.28099	-1.41926	-1.06981	1.08145
IDI1	-1.83707	-1.87732	-2.26645	-4.77375		IDI1	-1.57554	1.19615	1.04119	-1.41583
IDS	1.12712	1.21262	1.31479	-1.06248		IDS	-1.20332	-1.46594	-1.13701	-1.03321
IER3	1.62448	-1.6952	2.38646	1.81604		IER3	1.38783	-1.17934	-1.03745	1.34352
IER5	1.00838	-1.26687	-1.37008	-1.5258		IER5	1.04124	-1.30588	-1.50907	-1.1542
IFFO2	-1.019	-1.58264	-1.12948	1.01998		IFFO2	-1.22157	-2.26785	-1.19109	-1.19116
IFI27L1	1.10305	-1.57021	-1.09038	1.46962		IFI27L1	1.25171	1.25761	-1.06438	1.0797
IFI35	1.27049	2.23698	1.25933	1.43436		IFI35	-1.13941	1.52953	1.06502	1.14738
IFI6	1.10621	2.3629	-1.48548	-3.29952		IFI6	1.36394	1.91918	1.03714	1.02856
IFIH1	1.00316	3.54505	-1.19915	1.00839		IFIH1	-1.22377	1.85842	1.07591	1.23549
IFIT1	-1.18934	1.39611	-1.48711	-1.59654		IFIT1	-1.42094	1.76799	-1.30159	1.12281
IFIT2	1.14994	3.74403	-1.07357	-1.04406		IFIT2	-1.37069	2.20723	-1.0724	1.17436
IFITM1	-1.01381	1.56325	1.03945	-1.1358		IFITM1	-1.02547	3.05826	1.08835	-1.09616
IFITM2	1.17355	2.48423	1.07143	-1.31806		IFITM2	1.18229	2.37346	1.13467	1.29238
IFITM3	1.0052	2.30742	1.12701	-1.86641		IFITM3	-1.13995	1.98805	1.17322	1.08248
IFNAR1	1.03087	1.33639	1.27749	1.46643		IFNAR1	1.01691	1.23181	1.12623	-1.02144
IFNGR1	1.22213	1.97389	1.05326	1.16667		IFNGR1	1.09329	1.44648	-1.08888	-1.01476
IFNGR2	-1.05281	1.61544	1.06529	1.36594		IFNGR2	-1.19598	1.24944	-1.03125	-1.09672
IFP38	-1.01138	1.01204	1.03659	-1.94787		IFP38	-1.32923	-1.19165	-1.15812	-1.3798
IFRD1	1.34137	1.06201	3.24171	2.39952		IFRD1	-1.08386	-1.43317	1.08468	-1.00134
IFRD2	-1.09579	-1.41848	-1.09828	1.18189		IFRD2	-1.27916	-1.7695	-1.25428	-1.13027
IFT74	-1.26302	-1.00724	-1.10263	-1.17617		IFT74	1.01601	1.28694	-1.17841	-1.24432
IGBP1	-1.27777	-1.42493	-1.43016	-2.09172		IGBP1	-1.31117	-1.1764	-1.48965	-1.2772
IGDCC4	1.08371	1.68249	1.25629	-1.05624		IGDCC4	1.054	1.45614	-1.02007	1.02096
IGF2BP2	-1.06046	-1.31686	-1.16986	-1.37541		IGF2BP2	-1.3658	-1.606	-1.35211	-1.21396
IGFBP2	-1.17576	-1.35055	-1.61772	-1.20765		IGFBP2	-1.5253	-1.13795	-1.44871	-1.43229
IGFBP4	-1.77595	-3.95993	0	0		IGFBP4	-3.01722	-6.07714	0	0
IGFBP6	-1.03761	1.18977	1.23684	2.82794		IGFBP6	1.00477	1.27839	-1.1285	1.24615
IGSF3	1.10236	2.36651	-1.61061	1.12835		IGSF3	1.14859	1.29104	-1.01453	1.0961
IKBKG	1.03064	1.04617	1.2895	1.40369		IKBKG	1.42606	1.66251	1.5486	1.37393
IL10RB	1.30472	1.7014	1.08001	-1.01026		IL10RB	1.39018	1.50311	-1.02897	1.26229
IL11	1.08701	-1.61868	1.01865	-1.05536		IL11	1.07009	-1.48373	1.00833	-1.12524
IL17RB	-1.2907	1.0444	-1.32507	1.0205		IL17RB	1.13081	1.25477	1.26087	1.01449
IL18	1.51309	1.3883	1.53755	1.49656		IL18	1.89424	1.93089	1.89334	1.58384
ILDR1	0	0	1.3735	1.42936		ILDR1	0	0	1.09708	1.2267
ILF2	-1.24686	-1.49852	-1.26775	-1.30545		ILF2	-1.21482	-1.42256	-1.08105	-1.1879
ILF3	1.02707	-1.33452	-1.32145	-1.06976		ILF3	-1.13626	-1.49279	-1.37088	-1.30523
ILVBL	1.03997	-1.35875	-1.02956	-1.02353		ILVBL	1.10114	1.21013	1.02326	1.31613
IMAA	1.10608	1.18646	1.12101	1.34614		IMAA	1.28509	1.33513	1.18083	1.3637
IMMT	-1.1709	-1.51035	-1.22705	-1.43876		IMMT	-1.32573	-1.30674	-1.31967	-1.22754
IMPA2	-1.07425	1.79208	-1.37588	1.29267		IMPA2	1.00759	1.37664	1.15559	1.14189
IMPDH1	-1.0065	1.32009	-1.04306	1.10571		IMPDH1	1.2076	1.16394	1.10528	1.11091
INCENP	-1.15938	-1.72726	-1.63881	-1.55605		INCENP	-1.0941	-1.23856	-1.13266	-1.00375
INF2	-1.09662	-2.26966	-1.18815	1.04752		INF2	-1.55214	-1.7547	-1.01319	-1.04407
INO80C	-1.41672	-1.37445	-1.0322	-1.28736		INO80C	-1.24933	-1.05661	1.06082	-1.12903
INO80E	-1.75664	-2.24743	-1.74579	-1.36263		INO80E	-2.65592	-2.79346	-1.64348	-1.90551
INPP1	1.07773	1.2386	2.01002	1.54469		INPP1	1.16187	1.05106	1.20314	1.62703
INPP4B	-1.1799	-1.26444	-1.32994	-2.40635		INPP4B	-1.2035	1.12223	-1.25943	1.12069
INPP5A	-1.06723	-1.50079	-1.13317	-1.08361		INPP5A	-1.14711	-1.56305	-1.07257	-1.01239
INPPL1	1.18619	1.52387	-1.01168	1.26148		INPPL1	1.87323	1.73308	1.19225	1.29547
INSIG1	-1.27513	-1.58749	-2.68614	-5.64156		INSIG1	-1.29939	2.1067	1.04302	-1.12898
INTS1	1.29531	1.13196	1.02165	-1.47462		INTS1	1.49693	1.50591	1.10119	1.02822
INTS5	-1.28668	-1.47172	-1.27413	-1.23043		INTS5	-1.25756	-1.44402	-1.19651	-1.35172
INTS6	-1.00469	1.19764	1.362	1.05951		INTS6	1.2174	1.25876	1.11472	1.07402
INTS8	-1.29208	-1.26961	-1.38303	-1.63829		INTS8	-1.31953	-1.08821	-1.06583	-1.19747
INTS9	1.21835	1.3081	1.01819	1.31188		INTS9	1.3061	1.39719	1.2297	1.21553
IPO13	-1.06808	-1.20996	1.03992	1.038		IPO13	-1.19952	-1.38115	-1.13793	-1.08524
IPO4	-1.31457	-1.94527	-1.58448	-1.33271		IPO4	-1.41198	-1.8665	-1.19688	-1.5035
IPO5	-1.20231	-1.50182	1.17738	1.08157		IPO5	-1.57951	-1.52426	-1.03658	-1.20969
IPO9	-1.32708	-1.77487	-1.53804	-1.2791		IPO9	-1.58198	-1.60781	-1.52482	-1.28579
IQCC	1.09351	1.0109	1.19131	1.4236		IQCC	1.18826	1.18293	1.53306	1.30946
IQCK	-1.13377	1.32996	-1.18225	-1.0546		IQCK	-1.05066	1.10136	-1.28063	-1.18626
IQGAP1	-1.0966	-1.90951	-1.23812	-1.48271		IQGAP1	-1.56928	-1.43882	-1.2791	-1.29048
IRAK1	-1.03041	1.40282	1.14302	2.09557		IRAK1	-1.35991	-1.3223	-1.19747	-1.0565
IRAK2	1.75689	2.50563	1.34649	1.23222		IRAK2	1.23084	1.12319	-1.04341	1.15242
IREB2	1.01434	-1.15715	-1.10841	-1.60451		IREB2	-1.04908	-1.15875	-1.09739	-1.35985
IRF1	3.39469	5.92352	1.97659	1.85997		IRF1	2.19241	2.67831	1.56435	1.65329
IRF2BP2	1.12132	1.63089	1.14551	1.47716		IRF2BP2	1.00966	1.29392	-1.13871	1.02578
IRF3	-1.1233	-1.48415	-1.06676	1.07383		IRF3	-1.16668	-1.35126	-1.19183	-1.07046
IRX4	0	0	1.80223	2.05219		IRX4	0	0	1.88586	1.42664
ISCU	1.22887	1.90098	1.48501	1.93434		ISCU	1.19829	1.10179	1.13631	1.28075
ISG15	1.09193	1.92843	1.39956	1.04765		ISG15	1.1159	1.6206	1.49816	1.60119
ISG20	1.4034	2.48103	2.17146	-1.69093		ISG20	-1.53064	1.31409	1.02105	1.23688
ISOC2	-1.12751	1.11061	-1.42795	-1.11024		ISOC2	-1.34787	-1.112	-1.18444	-1.07545
ISYNA1	1.06183	1.37435	-1.13036	-1.42966		ISYNA1	1.20274	1.75078	1.02871	1.10904
ITGA2	1.13158	-1.2458	1.42476	1.10052		ITGA2	-1.17398	-1.70945	-1.28242	1.32473
ITGA5	1.65997	1.65335	1.23753	1.36067		ITGA5	1.63589	1.9688	1.14103	1.55711
ITGB1BP1	-1.12856	-1.28937	1.10784	-1.34507		ITGB1BP1	-1.19443	-1.43671	1.08306	-1.07031
ITGB2	1.07333	1.77241	1.04255	-1.05725		ITGB2	1.32281	1.73191	-1.04754	1.0469
ITGB3BP	-1.24665	-2.14251	-2.07347	-1.45401		ITGB3BP	-1.11827	-1.15075	-1.23815	-1.05389
ITGB4BP	1.25517	-1.22129	1.94314	1.93933		ITGB4BP	-1.32698	-1.74696	1.39692	1.20209
ITGB5	1.22636	1.14101	1.32484	2.95623		ITGB5	1.19741	1.10281	-1.06261	1.26549
ITM2C	-1.16379	1.06025	-1.42728	-1.08456		ITM2C	-1.15263	1.10509	-1.27871	-1.10046
ITPKA	1.22011	2.29411	1.59521	2.72459		ITPKA	1.25505	1.49339	1.35699	1.34257
ITPR3	1.57547	1.36273	1.44954	1.62721		ITPR3	1.24	1.23677	1.1484	1.18132
ITPRIP	1.04793	-1.09546	1.91176	2.17896		ITPRIP	1.21558	1.12766	1.13648	1.16918
ITPRIPL2	2.17383	2.8215	2.09749	2.60221		ITPRIPL2	2.54693	2.55335	1.30331	1.42013
ITSN1	1.06157	3.17798	0	0		ITSN1	1.21135	1.41835	0	0
IVD	1.26645	1.04115	1.27769	-1.04156		IVD	1.27971	1.37019	-1.03365	1.08621
IVNS1ABP	-1.10254	-1.10074	-1.36409	-1.15596		IVNS1ABP	-1.30852	-1.15753	-1.16846	-1.22765
JAG1	-1.05063	-1.21833	-1.35611	-1.13531		JAG1	-1.17269	-1.45503	-1.23381	-1.19761
JAGN1	1.30741	1.05945	1.35088	1.25768		JAGN1	1.09823	-1.26094	1.07131	-1.03837
JAM3	1.07701	1.54312	0	0		JAM3	1.27729	1.50219	0	0
JARID1A	-1.05483	1.00901	-1.13691	-1.43392		JARID1A	1.35601	1.41454	1.00274	1.07509
JMJD8	1.13768	1.0003	1.07344	1.31628		JMJD8	1.34988	1.39563	1.37193	1.32438
JOSD1	1.14672	1.67436	1.9712	1.71722		JOSD1	1.15153	1.312	1.12904	1.13628
JOSD2	-1.31912	-1.88408	-1.14089	-1.09136		JOSD2	-1.68909	-1.77377	-1.27882	-1.2011
JUB	1.06045	-1.08552	1.23447	1.21329		JUB	-1.08747	-1.34725	1.03873	1.07349
JUN	1.58164	-1.27515	1.75614	1.54361		JUN	-1.14955	-1.99673	-1.15828	1.01975
JUND	1.05683	-1.03806	-1.29302	-1.07241		JUND	-1.59983	-1.22235	-1.40936	-1.31335
JUP	-1.24081	-1.3041	-1.36977	-1.85639		JUP	-1.48101	1.01415	-1.65779	-1.25378
KANK2	-1.10262	-1.22768	-1.49738	-1.16155		KANK2	-1.20947	-1.13677	-1.1793	-1.04423
KAT2B	-1.21879	-1.60082	-1.40579	-1.20054		KAT2B	-1.09305	-1.36028	-1.15277	1.07973
KCNG1	1.15271	1.79204	1.7789	2.27699		KCNG1	1.15996	1.20335	1.03718	1.1079
KCNH6	1.51071	1.50702	0	0		KCNH6	1.94546	2.4335	0	0
KCNK6	1.25406	-1.21084	1.39224	1.41124		KCNK6	1.41711	1.05449	1.43636	1.33783
KCNQ2	1.08104	1.27195	-1.28422	-1.1317		KCNQ2	1.11122	1.27844	1.07035	1.09171
KCTD13	-1.05354	-1.23733	1.25011	-1.1222		KCTD13	-1.208	-1.2273	-1.22928	-1.3019
KCTD14	-1.53949	-1.27795	-1.854	-1.34814		KCTD14	-1.34009	-1.01249	-1.18626	-1.03201
KCTD15	2.00985	2.03828	1.71806	2.02914		KCTD15	1.44204	1.02967	1.3319	1.17791
KCTD3	-1.18842	-1.48296	-1.37434	-1.64876		KCTD3	-1.12489	-1.11914	-1.24166	-1.43582
KCTD5	1.35546	1.14899	1.57534	1.55985		KCTD5	1.40825	1.0721	1.26069	1.31173
KCTD6	1.00989	1.25625	-1.06221	1.136		KCTD6	1.03649	1.25204	1.06589	1.01815
KDELC2	-1.30399	-1.31582	-1.4041	1.1961		KDELC2	-1.36952	-1.23608	-1.09211	-1.30847
KDELR2	1.03602	-1.37281	-1.01955	-1.0572		KDELR2	-1.0479	-1.20858	-1.19047	-1.12808
KDELR3	-1.14645	1.51139	-1.68278	-1.37968		KDELR3	-1.03363	1.36495	-1.10823	1.07773
KDM5B	1.04258	-1.1969	-1.0648	-1.6942		KDM5B	1.044	1.36564	-1.35924	-1.08631
KHDC1L	0	0	-1.11197	-1.65709		KHDC1L	0	0	-1.34129	-1.18243
KHDRBS1	-1.10488	-1.12435	-1.3717	-1.3684		KHDRBS1	-1.15334	-1.14731	-1.33059	-1.33906
KHSRP	-1.04572	-1.4078	-1.12662	-1.07365		KHSRP	1.0374	-1.72182	-1.15623	-1.01687
KIAA0020	-1.21192	-1.33062	1.00334	-1.05906		KIAA0020	-1.34894	-1.26094	1.16554	-1.06559
KIAA0100	-1.0071	-1.42526	-1.02746	-1.01846		KIAA0100	-1.05342	-1.26355	1.12834	-1.10539
KIAA0101	1.07876	1.18156	1.16759	1.30121		KIAA0101	1.26885	1.21235	1.33097	1.25782
KIAA0114	-1.07808	-1.35674	-1.78555	-1.94		KIAA0114	-1.09109	-1.24665	-1.36631	-1.1292
KIAA0146	1.08353	1.43368	-1.05276	1.29425		KIAA0146	1.23433	1.34689	1.17186	1.19975
KIAA0174	1.08392	1.32531	1.15496	-1.13508		KIAA0174	1.07361	1.47103	1.08551	1.05305
KIAA0182	1.03538	1.68188	1.05076	1.0441		KIAA0182	1.47205	1.89587	-1.08428	1.10309
KIAA0194	1.18155	1.04072	1.5451	1.0429		KIAA0194	-1.01742	1.0853	1.41376	1.31668
KIAA0196	-1.16064	1.08694	-1.37219	1.09607		KIAA0196	-1.50384	1.00746	-1.14535	-1.03053
KIAA0240	1.3406	1.31393	1.15617	1.19099		KIAA0240	1.4193	1.24484	-1.01649	-1.06772
KIAA0261	-1.32522	-1.75106	-1.31915	-1.29276		KIAA0261	-1.5348	-1.63553	-1.18911	-1.26884
KIAA0355	1.47839	1.86712	1.31973	1.25545		KIAA0355	1.57316	1.63129	1.31434	1.26971
KIAA0408	1.15651	1.02174	1.26263	1.12239		KIAA0408	1.4869	1.6645	1.40061	1.30573
KIAA0495	1.26938	1.38401	0	0		KIAA0495	1.24851	1.47906	0	0
KIAA0556	1.09591	1.59194	1.08857	-1.06643		KIAA0556	1.60278	1.70327	1.14043	1.08536
KIAA0664	-1.06323	-1.74949	-1.46473	-1.3015		KIAA0664	-1.1068	-1.69592	-1.16912	-1.40372
KIAA0672	0	0	-1.07917	1.21653		KIAA0672	0	0	-1.29477	1.06803
KIAA0753	-1.16414	-1.3583	-1.0331	-1.00757		KIAA0753	-1.34529	-1.38922	-1.09548	-1.1232
KIAA0895	-1.18772	-1.53033	-1.16686	-1.34239		KIAA0895	-1.2246	-1.18785	-1.07965	-1.03777
KIAA0922	-1.10411	-1.22808	-1.48454	-1.6982		KIAA0922	-1.12267	-1.24393	-1.24408	-1.19924
KIAA1128	-1.06324	-1.11207	1.25362	1.01006		KIAA1128	-1.30952	-1.25677	-1.08772	-1.11233
KIAA1147	-1.10603	1.29921	-1.33975	-1.17205		KIAA1147	-1.0414	-1.07121	-1.30431	-1.19346
[truncated: 3,184 more rows]
