# Supplementary material for: Altering cancer transcriptomes using epigenomic inhibitors
Source: Epigenetics Chromatin. 2015 Feb 24;8:9. doi: 10.1186/1756-8935-8-9 (PMC4506402; doi:10.1186/1756-8935-8-9)
Supplement: Supplementary file 6 — Additional file 6: Drug responses of genes altered in tumors. (XLSX 348 KB) [file 13072_2014_359_MOESM6_ESM.xlsx]

## Sheet: HCT116
Additional File 6 Drug responses of genes altered in tumors
HCT116
TCGA COAD differentially expressed genes							HCT116 expression changes with drug treatment
SYMBOL	mean in group Normal	mean in group Tumor	Pvalue	adjust.P	Fold Change		SYMBOL	ICG-001 96hr	C646 96hr
AARS	10.9748	11.7433	1.80053e-19	8.99608e-19	1.07002		AARS	2.19687	1.29568
AARS2	8.76219	9.03229	1.23216e-05	1.9572e-05	1.03083		AARS2	-1.06045	1.12623
ABCB6	8.05027	8.69866	2.9275e-14	9.01589e-14	1.08054		ABCB6	-1.74321	-1.11472
ABCC3	12.352	11.3661	5.4659e-10	1.18499e-09	0.920189		ABCC3	3.80418	1.37183
ABCD3	11.4771	10.3531	3.78865e-22	2.48609e-21	0.902059		ABCD3	-1.19486	1.03351
ABHD10	9.01473	9.31577	4.53483e-07	7.96798e-07	1.03339		ABHD10	-1.78647	-1.37615
ABI2	9.00962	9.47472	2.83177e-05	4.36996e-05	1.05162		ABI2	-1.39112	-1.12381
ACAT1	11.4092	9.97681	1.21885e-34	3.01371e-33	0.874453		ACAT1	-1.89912	-1.04103
ACLY	11.3663	12.0491	2.99034e-21	1.78984e-20	1.06007		ACLY	-1.74498	-1.32537
ACO1	10.7055	10.3543	1.14392e-08	2.24839e-08	0.967194		ACO1	-1.13557	1.009
ACOT9	8.71507	9.37246	1.35556e-18	6.21316e-18	1.07543		ACOT9	-1.25043	1.16692
ACOX3	9.03082	8.52387	1.24604e-13	3.64402e-13	0.943865		ACOX3	-1.46272	-1.2519
ACP2	10.3777	9.60782	4.6263e-24	3.749e-23	0.925816		ACP2	2.06279	1.24661
ACSL3	10.8532	11.0781	9.3922e-05	0.000139485	1.02072		ACSL3	-1.43411	1.04401
ACTR2	12.9783	12.8004	0.000377145	0.00053485	0.986294		ACTR2	-1.75662	-1.27593
ACYP1	6.0948	6.89222	2.50354e-15	8.46264e-15	1.13084		ACYP1	-1.17726	1.39497
ADA	6.69868	7.43174	3.45402e-09	7.05764e-09	1.10943		ADA	-1.06266	1.25388
ADAM17	8.46188	8.83416	1.4126e-16	5.33027e-16	1.04399		ADAM17	1.34178	1.18235
ADAM9	11.2116	11.617	1.90936e-08	3.69886e-08	1.03616		ADAM9	-1.30595	-1.21631
ADD1	12.632	11.832	2.362e-25	2.21217e-24	0.936668		ADD1	-1.37246	-1.04929
ADM2	7.02397	7.77193	7.2157e-07	1.24979e-06	1.10649		ADM2	1.97142	1.10656
ADNP	10.6043	11.2929	1.38462e-29	2.03152e-28	1.06493		ADNP	-1.1129	-1.02498
ADORA2B	8.97415	8.29425	0.000131888	0.000193853	0.924238		ADORA2B	1.79092	1.11387
ADPGK	9.60331	9.94648	4.7983e-09	9.6994e-09	1.03573		ADPGK	1.3985	1.09541
AEBP2	8.78746	9.23314	3.45619e-15	1.1545e-14	1.05072		AEBP2	-1.07861	1.13679
AGA	8.57247	8.24514	4.88666e-08	9.19637e-08	0.961816		AGA	1.44503	1.09448
AGBL5	9.09823	9.30072	0.000635919	0.000886442	1.02226		AGBL5	-1.72206	-1.26983
AGK	8.60831	9.19361	4.80189e-19	2.29847e-18	1.06799		AGK	-1.02482	1.07836
AGPAT9	9.67358	6.79651	1.07577e-48	9.97854e-47	0.702585		AGPAT9	1.98444	1.21249
AHCTF1	9.52627	10.1322	6.43816e-22	4.12414e-21	1.06361		AHCTF1	-1.00331	1.01
AHCY	11.7557	13.0634	3.17989e-31	5.54808e-30	1.11124		AHCY	-1.80513	-1.17615
AHCYL1	11.636	11.3695	1.94691e-10	4.3679e-10	0.9771		AHCYL1	-1.61335	-1.23857
AHI1	7.69159	8.24619	3.98374e-09	8.10069e-09	1.07211		AHI1	1.38535	1.30161
AHR	10.1992	10.5968	7.08685e-13	1.95073e-12	1.03898		AHR	1.58821	1.43798
AHSA1	10.9253	11.3513	1.48984e-14	4.69304e-14	1.03899		AHSA1	1.29411	-1.02197
AIDA	9.40509	9.74813	1.42094e-07	2.59009e-07	1.03647		AIDA	1.13257	1.15573
AIF1L	7.88635	6.55788	2.85237e-16	1.04672e-15	0.831549		AIF1L	1.00245	1.11772
AIG1	8.76942	9.05676	0.000191093	0.000277103	1.03277		AIG1	1.52572	-1.10784
AIMP2	9.50866	9.73465	8.11016e-05	0.000121015	1.02377		AIMP2	2.35229	1.11125
AK3	11.5247	11.0388	1.98989e-14	6.20632e-14	0.957841		AK3	1.22164	1.28078
AKAP12	10.2559	8.52074	1.2933e-11	3.19732e-11	0.830815		AKAP12	-1.64483	-1.22954
AKIRIN2	9.36456	9.637	1.83965e-06	3.0962e-06	1.02909		AKIRIN2	-1.3381	-1.33149
AKNA	10.4026	9.81671	5.33768e-10	1.15796e-09	0.943677		AKNA	1.9702	1.05546
AKR1C3	11.5605	10.0402	9.79998e-19	4.55023e-18	0.868493		AKR1C3	-1.80204	1.01312
AKTIP	8.95507	8.65417	1.42824e-06	2.42065e-06	0.966399		AKTIP	1.28657	-1.01189
ALCAM	9.25312	10.0946	1.2319e-18	5.659e-18	1.09094		ALCAM	1.09244	-1.34935
ALDH2	13.2142	12.6891	1.22814e-13	3.59423e-13	0.960262		ALDH2	1.83358	-1.04517
ALDH3A2	11.3236	10.6014	2.4877e-26	2.61814e-25	0.93622		ALDH3A2	2.01709	1.34546
ALDH9A1	11.1612	10.7749	6.77066e-18	2.90768e-17	0.965387		ALDH9A1	1.31277	1.01566
ALDOC	8.63682	9.35841	2.89917e-06	4.80842e-06	1.08355		ALDOC	-3.11035	1.34027
ALG5	9.48294	10.042	4.79131e-10	1.04398e-09	1.05895		ALG5	1.49212	-1.06992
ALG9	8.81006	8.98382	8.85217e-07	1.52439e-06	1.01972		ALG9	-1.29191	1.16032
ALKBH6	6.56042	6.87253	6.85491e-09	1.36865e-08	1.04757		ALKBH6	1.36941	1.19731
ALKBH7	10.474	9.7173	1.22747e-13	3.59292e-13	0.927751		ALKBH7	-1.18551	-1.37188
ALOX12B	2.66339	1.96325	0.000320277	0.000456648	0.737123		ALOX12B	1.11411	1.07618
AMH	1.48643	3.41155	8.19677e-23	5.77325e-22	2.29513		AMH	1.49312	1.09512
AMMECR1L	9.23569	9.59737	7.67834e-16	2.72569e-15	1.03916		AMMECR1L	1.38249	1.06463
AMOT	9.00025	9.43896	1.46995e-05	2.31877e-05	1.04874		AMOT	-1.64177	-1.13851
AMT	9.09241	7.10373	4.13768e-45	2.64329e-43	0.781282		AMT	1.66664	1.40824
ANAPC1	9.20052	9.97311	1.17688e-19	6.01184e-19	1.08397		ANAPC1	-1.11054	1.05423
ANAPC4	8.51588	8.732	3.72869e-10	8.18856e-10	1.02538		ANAPC4	1.31222	1.07213
ANG	9.48143	8.8608	1.16861e-09	2.4715e-09	0.934543		ANG	-2.45576	1.30997
ANGEL1	8.75433	9.40047	1.20337e-16	4.56808e-16	1.07381		ANGEL1	1.08748	-1.1656
ANGEL2	8.59935	8.81682	2.91471e-08	5.57606e-08	1.02529		ANGEL2	1.82363	1.00358
ANKMY2	9.28208	8.7832	1.65969e-19	8.33296e-19	0.946254		ANKMY2	1.04697	-1.19064
ANKRD10	10.2714	10.8142	4.52947e-19	2.17187e-18	1.05284		ANKRD10	-1.33119	-1.10898
ANKRD32	6.70188	7.05245	1.64917e-08	3.20883e-08	1.05231		ANKRD32	1.16972	1.12959
ANKRD9	8.29789	7.34242	3.08853e-09	6.33131e-09	0.884854		ANKRD9	-1.23795	1.04208
ANKS1A	10.4979	10.2349	0.000246279	0.000353878	0.974942		ANKS1A	-1.31794	-1.06354
ANXA3	9.29787	10.7668	3.18739e-23	2.34771e-22	1.15799		ANXA3	2.15249	1.19774
ANXA5	11.443	11.7421	0.00042088	0.000594614	1.02614		ANXA5	1.11259	1.19905
AP1S2	8.28694	7.35182	1.40895e-10	3.19637e-10	0.887157		AP1S2	-1.07595	-1.05229
AP2M1	12.5173	12.2695	7.51557e-12	1.88642e-11	0.980207		AP2M1	-1.10073	-1.20024
AP3M2	7.6535	8.65857	1.81327e-22	1.23375e-21	1.13132		AP3M2	1.77138	1.14869
AP3S2	11.3828	10.2653	4.64831e-23	3.3798e-22	0.901821		AP3S2	1.53206	1.08283
APAF1	9.83475	9.54505	7.91218e-05	0.000118147	0.970543		APAF1	-1.30492	1.10914
APEX1	11.0858	11.6796	5.34584e-17	2.10072e-16	1.05356		APEX1	-1.6953	-1.24458
APH1A	12.3795	12.1808	4.57346e-05	6.96476e-05	0.98395		APH1A	1.30605	-1.00383
APITD1	7.51267	7.9224	7.56968e-11	1.7529e-10	1.05454		APITD1	1.57731	-1.01756
APLP1	6.03346	4.02034	9.36935e-19	4.36015e-18	0.666342		APLP1	-1.45589	-1.21322
APLP2	14.0179	13.3426	1.11275e-17	4.67718e-17	0.951824		APLP2	1.48381	-1.12625
APOA1BP	10.5988	10.8244	0.000145091	0.000212555	1.02129		APOA1BP	1.22946	-1.04969
APOBEC3F	6.94699	6.46156	1.34586e-07	2.45788e-07	0.930124		APOBEC3F	-1.22619	-1.00438
APOO	7.97237	8.15793	0.000656394	0.00091444	1.02328		APOO	-1.17235	-1.17885
APPL2	11.8676	10.0547	1.58068e-19	7.9606e-19	0.847241		APPL2	-1.14291	-1.32447
APRT	10.8103	11.2816	3.32652e-10	7.33085e-10	1.04359		APRT	-1.63686	-1.14623
ARAP3	8.00466	8.47844	9.69238e-05	0.000143748	1.05919		ARAP3	-1.65084	-1.07675
ARC	4.34521	3.04416	6.18567e-07	1.07672e-06	0.700579		ARC	1.14246	-1.10189
ARFGAP2	11.0237	10.8537	3.61115e-11	8.60741e-11	0.984583		ARFGAP2	1.59473	1.44794
ARFIP1	10.5778	10.1798	4.56363e-13	1.27895e-12	0.96237		ARFIP1	-1.18665	-1.16021
ARGLU1	10.2147	10.9244	9.26164e-15	2.97685e-14	1.06948		ARGLU1	-1.31907	-1.09695
ARHGEF18	11.5978	10.5892	6.78787e-13	1.87174e-12	0.913035		ARHGEF18	1.05734	1.24779
ARHGEF19	7.17456	8.41689	2.53081e-22	1.69044e-21	1.17316		ARHGEF19	1.64332	1.45055
ARID3B	8.09281	7.69881	1.11869e-05	1.78247e-05	0.951316		ARID3B	1.18446	1.45269
ARID5B	9.67798	10.0144	0.000132621	0.000194895	1.03476		ARID5B	-3.63608	-1.64878
ARL16	8.27785	8.6527	4.04434e-08	7.66302e-08	1.04528		ARL16	1.75651	1.6595
ARL4A	10.0551	9.65052	4.95272e-05	7.52209e-05	0.959763		ARL4A	-1.35037	-1.1178
ARL4D	7.26887	5.38706	4.03817e-12	1.03495e-11	0.741114		ARL4D	1.27405	-1.02298
ARL8B	10.7616	10.5645	2.50182e-06	4.16665e-06	0.981683		ARL8B	1.24564	-1.01691
ARMC1	9.28287	9.56912	7.94389e-06	1.27941e-05	1.03084		ARMC1	-1.52695	-1.45055
ARMC4	2.35418	1.52062	0.000230176	0.000331348	0.645925		ARMC4	1.08656	1.00257
ARMC7	9.07462	8.48368	8.23124e-16	2.91377e-15	0.93488		ARMC7	1.5449	-1.07328
ARPC1B	11.9052	12.212	1.35512e-06	2.30029e-06	1.02577		ARPC1B	1.86027	1.67601
ARPC5L	9.66596	10.002	3.52561e-10	7.75502e-10	1.03477		ARPC5L	1.61035	1.18718
ARRDC4	10.7586	9.07638	7.21819e-36	2.01888e-34	0.843637		ARRDC4	-1.18861	1.407
ASAP1	8.73898	9.45653	3.92492e-15	1.30497e-14	1.08211		ASAP1	-1.46869	-1.06356
ASAP3	9.79066	7.56802	3.9842e-38	1.34317e-36	0.772983		ASAP3	-1.21187	-1.04419
ASB9	5.13611	6.88911	4.33603e-33	9.1385e-32	1.34131		ASB9	-1.42287	1.16038
ASCC1	8.24754	8.59863	1.96413e-11	4.77946e-11	1.04257		ASCC1	-1.16971	-1.13516
ASCC2	10.6968	10.2654	9.74978e-14	2.87744e-13	0.959677		ASCC2	1.33195	1.94451
ASF1B	8.83972	9.83518	2.28098e-12	5.98708e-12	1.11261		ASF1B	1.92803	1.61473
ASH2L	9.95573	9.80794	1.39553e-05	2.2037e-05	0.985155		ASH2L	-1.09375	1.02582
ASNS	8.8299	10.1038	3.76558e-32	7.29908e-31	1.14427		ASNS	2.84856	1.43557
ASNSD1	9.31181	9.84655	1.13281e-12	3.05596e-12	1.05743		ASNSD1	1.23709	1.08735
ASPM	7.67306	9.19583	1.93905e-17	7.95285e-17	1.19846		ASPM	-1.66436	1.1248
ASXL1	9.89132	10.648	1.31714e-20	7.4159e-20	1.0765		ASXL1	-1.06297	-1.09442
ATAD2	8.4455	10.1379	2.73766e-27	3.18546e-26	1.20039		ATAD2	-1.68222	1.15597
ATAD3A	9.37412	10.2779	1.0972e-19	5.62232e-19	1.09642		ATAD3A	-1.3646	1.02525
ATF4	12.2891	12.6665	3.99702e-07	7.04715e-07	1.03071		ATF4	1.63801	1.11011
ATG12	8.79991	9.0576	9.21858e-06	1.47789e-05	1.02928		ATG12	-1.46194	1.41018
ATP11B	10.8662	10.6133	1.54252e-06	2.60814e-06	0.976723		ATP11B	1.0762	1.07422
ATP13A1	10.656	10.9782	8.07846e-07	1.39466e-06	1.03024		ATP13A1	1.27289	1.49354
ATP2C1	10.8148	11.2099	3.19259e-20	1.72876e-19	1.03653		ATP2C1	1.12892	-1.13219
ATP5B	14.8952	14.1096	3.48799e-25	3.19921e-24	0.947262		ATP5B	-1.12173	-1.11511
ATP5C1	12.34	11.9808	2.24865e-08	4.33671e-08	0.970894		ATP5C1	-1.60317	-1.37105
ATP5E	12.0559	12.3459	1.36048e-07	2.48347e-07	1.02405		ATP5E	-1.69729	-1.22885
ATP5F1	12.5409	11.7936	7.11133e-19	3.35211e-18	0.940408		ATP5F1	-1.56894	-1.21915
ATP5O	12.2067	11.652	6.7956e-14	2.03039e-13	0.954564		ATP5O	-1.3214	-1.31706
ATP5SL	10.0687	9.82806	9.17477e-06	1.4713e-05	0.976103		ATP5SL	-1.309	-1.22672
ATP6V1B2	11.052	10.8013	2.99462e-06	4.96172e-06	0.977323		ATP6V1B2	1.04394	1.20903
ATP6V1C1	9.92145	10.3054	6.47506e-22	4.14558e-21	1.0387		ATP6V1C1	-1.28216	-1.02334
ATRIP	6.93735	7.77517	1.34581e-20	7.56957e-20	1.12077		ATRIP	1.21532	1.13368
AUH	8.8694	8.05146	1.89398e-14	5.9173e-14	0.907779		AUH	-1.68103	-1.04294
AURKA	8.47758	9.99112	1.55635e-23	1.18179e-22	1.17853		AURKA	-2.09014	1.10535
AVEN	7.81955	8.33208	1.53619e-20	8.58738e-20	1.06554		AVEN	1.99179	-1.00472
AVL9	9.11943	9.48648	3.81954e-08	7.25046e-08	1.04025		AVL9	-1.21875	1.14183
AVPI1	9.79692	8.87321	1.4128e-15	4.89354e-15	0.905715		AVPI1	-1.00415	2.13626
AXL	10.0517	8.62007	2.76933e-19	1.3551e-18	0.857577		AXL	2.46464	1.03678
AZI2	9.62023	9.29388	2.18943e-10	4.89469e-10	0.966077		AZI2	1.40892	1.00227
AZIN1	11.4863	12.0855	1.7673e-19	8.83541e-19	1.05217		AZIN1	1.53154	1.03138
B2M	16.4732	15.3619	9.63962e-16	3.38893e-15	0.932543		B2M	-1.05728	1.03446
B3GALT6	8.20924	8.863	1.67462e-19	8.40024e-19	1.07964		B3GALT6	-1.09528	-1.59274
B3GNT5	10.6067	9.88193	3.76256e-08	7.14477e-08	0.931669		B3GNT5	-1.37986	-1.10761
B3GNT6	9.96602	5.12543	2.25122e-53	3.24215e-51	0.514291		B3GNT6	-1.41721	-1.19769
B4GALNT1	4.90034	4.08924	1.39611e-06	2.36717e-06	0.834481		B4GALNT1	1.22621	1.03152
B4GALT1	12.1523	11.5957	1.24865e-06	2.12659e-06	0.954195		B4GALT1	1.76579	1.01828
B4GALT7	8.78005	9.21387	3.43687e-15	1.14828e-14	1.04941		B4GALT7	1.79609	1.65251
BACE2	10.5318	11.4977	6.31287e-13	1.74633e-12	1.09171		BACE2	1.72877	1.2194
BAD	10.2655	9.39246	1.29739e-24	1.11172e-23	0.914953		BAD	-1.09244	-1.04326
BANP	7.79103	7.96838	7.71684e-05	0.000115335	1.02276		BANP	1.46432	1.54206
BARD1	6.10754	6.67766	1.88662e-08	3.65697e-08	1.09335		BARD1	1.35538	1.56362
BCAP31	12.2149	12.9142	5.27548e-44	3.08231e-42	1.05725		BCAP31	-1.30359	1.01682
BCAR3	9.93565	8.37717	3.137e-31	5.49587e-30	0.843143		BCAR3	2.45258	1.46889
BCDIN3D	7.11858	7.3438	0.000205214	0.000296846	1.03164		BCDIN3D	1.3852	-1.01156
BCL2L1	11.0618	11.9352	2.5352e-28	3.34321e-27	1.07896		BCL2L1	1.2726	-1.34956
BCL2L13	10.4544	10.0108	2.07992e-31	3.71984e-30	0.957573		BCL2L13	1.49775	1.0112
BCS1L	8.3816	8.94486	5.93958e-17	2.32568e-16	1.0672		BCS1L	1.55151	1.13556
BEST1	5.06262	4.46923	1.39947e-08	2.73303e-08	0.882791		BEST1	1.32353	1.16766
BEX2	6.85307	4.84438	1.58355e-24	1.35058e-23	0.706892		BEX2	2.78436	-1.05471
BFSP1	3.80694	5.72632	1.4107e-28	1.883e-27	1.50418		BFSP1	-1.52317	1.03045
BIN1	10.0492	10.34	2.8106e-05	4.33892e-05	1.02894		BIN1	-1.08934	-1.1896
BIVM	8.61978	9.06227	2.15478e-12	5.66579e-12	1.05133		BIVM	1.03	-1.2589
BLCAP	10.704	10.9096	2.92786e-05	4.51205e-05	1.01921		BLCAP	1.27376	1.0367
BLMH	9.19059	9.4449	5.67618e-06	9.21775e-06	1.02767		BLMH	-1.3484	1.2235
BLOC1S2	8.70686	8.94538	3.31914e-05	5.09619e-05	1.02739		BLOC1S2	1.35588	1.05477
BMP4	8.68121	10.2186	1.75347e-24	1.49163e-23	1.1771		BMP4	-1.51001	-1.27178
BOLA2	10.3414	10.6712	4.05175e-05	6.18921e-05	1.0319		BOLA2	-1.04637	-1.11846
BOP1	7.64563	9.34984	1.20496e-21	7.51919e-21	1.2229		BOP1	-1.24984	1.03475
BPNT1	10.6401	9.80311	9.27023e-13	2.52068e-12	0.921333		BPNT1	1.11662	1.35436
BRCA1	7.81888	9.14109	4.95241e-20	2.63647e-19	1.1691		BRCA1	1.46518	1.25332
BRCC3	9.59063	9.97758	5.55696e-12	1.41098e-11	1.04035		BRCC3	1.19917	1.17307
BRD2	12.0129	12.237	2.84012e-09	5.83739e-09	1.01866		BRD2	-1.12117	-1.06539
BRPF3	11.1224	10.2191	5.87394e-27	6.58477e-26	0.91879		BRPF3	1.44299	1.14344
BSN	4.67862	3.80746	2.7743e-07	4.95091e-07	0.8138		BSN	-1.063	-1.02413
BTBD6	10.438	10.0979	8.50785e-13	2.32068e-12	0.96742		BTBD6	1.49156	1.27949
BTC	6.34478	5.31116	3.21224e-10	7.08946e-10	0.837091		BTC	1.26225	-1.10648
BTF3	12.9438	13.3573	2.21244e-10	4.94404e-10	1.03194		BTF3	-1.39854	-1.17293
BTG1	11.9975	11.1343	1.493e-19	7.53525e-19	0.928054		BTG1	1.74744	1.04478
BUB1	8.05477	9.62947	5.73856e-16	2.06206e-15	1.1955		BUB1	-2.88718	-1.01224
BUB3	10.5875	11.2901	3.66506e-31	6.36751e-30	1.06636		BUB3	1.20942	1.22933
BZW2	10.7253	11.5678	1.22789e-27	1.48999e-26	1.07855		BZW2	-1.82432	-1.28695
C10orf35	5.74548	7.197	8.33081e-24	6.55368e-23	1.25264		C10orf35	1.62216	1.23338
C10orf88	6.97288	7.24265	9.00824e-08	1.66588e-07	1.03869		C10orf88	1.0592	-1.01892
C11orf24	10.2231	9.94805	6.38992e-06	1.03482e-05	0.973098		C11orf24	1.56863	1.05077
C11orf48	9.34971	9.65929	8.21979e-07	1.41787e-06	1.03311		C11orf48	1.63215	-1.018
C11orf54	10.2816	9.34142	3.89632e-14	1.18925e-13	0.908559		C11orf54	1.1459	1.00223
C12orf49	9.88955	9.37956	4.32625e-09	8.7711e-09	0.948431		C12orf49	1.29258	1.00014
C14orf159	10.3964	9.27279	1.82256e-35	4.96232e-34	0.891924		C14orf159	1.73021	1.06897
C14orf166	11.0099	11.2106	4.06211e-05	6.20445e-05	1.01823		C14orf166	-1.09786	-1.29987
C14orf2	10.5515	10.2566	6.89696e-06	1.11506e-05	0.972057		C14orf2	-1.3908	-1.13818
C14orf79	6.07741	7.362	1.01437e-24	8.7745e-24	1.21137		C14orf79	1.18043	1.12287
C15orf57	9.10865	8.60606	1.91216e-11	4.65854e-11	0.944823		C15orf57	1.18187	1.36804
C16orf45	8.11179	6.71849	1.31857e-11	3.25685e-11	0.828237		C16orf45	1.11425	1.23856
C16orf58	10.9135	11.2033	8.96688e-09	1.77585e-08	1.02655		C16orf58	1.12236	1.08741
C16orf93	4.46691	5.33294	2.59597e-13	7.41357e-13	1.19388		C16orf93	-1.11587	1.23767
C17orf53	5.54015	7.09225	7.07265e-20	3.71105e-19	1.28015		C17orf53	1.59564	1.66723
C17orf85	9.20738	8.90436	1.33268e-09	2.80549e-09	0.96709		C17orf85	1.33899	-1.06476
C17orf96	4.57299	8.02758	2.57464e-42	1.30868e-40	1.75543		C17orf96	-1.36547	-1.46201
C19orf10	10.7288	11.0949	2.40457e-06	4.00836e-06	1.03412		C19orf10	1.61669	1.87853
C19orf33	11.1557	10.1615	4.7263e-10	1.03012e-09	0.91088		C19orf33	2.39597	1.01762
C19orf48	9.3163	10.9947	2.71395e-34	6.47641e-33	1.18015		C19orf48	1.7656	1.13591
C1GALT1	8.3433	9.0718	8.67187e-17	3.3437e-16	1.08732		C1GALT1	1.40839	1.24703
C1orf112	6.59254	7.80506	6.05686e-23	4.34243e-22	1.18392		C1orf112	1.49515	1.46815
C1orf115	11.436	8.9735	1.29802e-25	1.2558e-24	0.784673		C1orf115	-1.70035	-1.22771
C1orf131	8.30528	8.5349	7.91438e-05	0.000118158	1.02765		C1orf131	1.33452	1.05895
C1orf174	8.68868	9.05895	1.33643e-07	2.4412e-07	1.04261		C1orf174	1.19345	1.11488
C1orf198	9.45127	10.2579	1.8473e-13	5.34054e-13	1.08535		C1orf198	-1.24225	-1.19305
C1orf74	6.12924	6.5087	1.41554e-07	2.58055e-07	1.06191		C1orf74	1.45427	1.28063
C20orf111	9.38037	9.95151	1.43158e-13	4.17175e-13	1.06089		C20orf111	-1.3905	-1.08852
C20orf24	10.9069	11.5303	1.10037e-11	2.73146e-11	1.05715		C20orf24	1.28367	1.08366
C21orf59	9.13941	9.95594	6.99808e-32	1.3252e-30	1.08934		C21orf59	1.33576	1.1803
C2CD2	8.73256	9.25539	5.08186e-10	1.10465e-09	1.05987		C2CD2	1.22013	1.06545
C2orf43	8.57019	8.75499	0.000696725	0.000968653	1.02156		C2orf43	-1.08928	-1.17475
C3orf38	8.75318	8.54372	0.000326035	0.000464575	0.97607		C3orf38	-1.26888	-1.26378
C5orf28	7.308	8.14175	5.96225e-16	2.13917e-15	1.11409		C5orf28	1.65494	1.685
C5orf34	4.37733	6.13709	4.06612e-25	3.70669e-24	1.40202		C5orf34	1.21747	1.13552
C5orf51	9.16568	9.33012	0.000295824	0.000422812	1.01794		C5orf51	-1.05036	-1.33447
C6orf47	10.0021	9.60236	1.05485e-14	3.37331e-14	0.96003		C6orf47	1.52372	1.17903
C6orf48	9.60774	10.5905	7.09236e-23	5.04079e-22	1.10228		C6orf48	2.37891	-1.06746
C7orf25	7.91637	8.1494	8.67285e-06	1.39326e-05	1.02944		C7orf25	1.20592	-1.11084
C7orf50	9.6951	10.295	2.96858e-12	7.71052e-12	1.06188		C7orf50	2.00769	1.21845
C8orf33	10.1807	10.9176	7.03448e-09	1.40382e-08	1.07239		C8orf33	1.306	-1.09328
C8orf48	3.0763	2.27766	9.70192e-09	1.91772e-08	0.740389		C8orf48	1.21878	-1.04195
C8orf59	8.75103	9.54563	1.3237e-17	5.52288e-17	1.0908		C8orf59	-1.40136	-1.51543
C9orf116	3.68179	5.13682	3.68153e-24	3.02671e-23	1.3952		C9orf116	-1.07701	-1.03806
C9orf16	9.33417	10.15	2.93274e-24	2.43058e-23	1.0874		C9orf16	1.13616	-1.23599
C9orf91	8.11355	8.38097	0.000132731	0.000195022	1.03296		C9orf91	1.7986	1.07161
CA11	6.26235	5.47858	2.46325e-06	4.10324e-06	0.874843		CA11	-1.54992	-1.31005
CA8	6.32252	5.47389	4.86654e-05	7.39735e-05	0.865778		CA8	-1.32514	-1.05436
CACNA1H	9.52688	7.98791	1.01784e-07	1.87236e-07	0.838461		CACNA1H	-1.2293	1.04223
CALB2	7.89427	4.40822	7.39895e-38	2.44911e-36	0.558408		CALB2	2.38523	-1.13381
CALCOCO2	11.8589	10.9818	3.52679e-36	1.01406e-34	0.926037		CALCOCO2	1.49948	1.32181
CALHM2	8.18346	7.43263	2.95444e-10	6.53985e-10	0.90825		CALHM2	1.20347	-1.04256
CALM1	13.906	13.0456	1.75456e-24	1.49178e-23	0.938126		CALM1	1.75494	-1.1601
CALM3	13.1847	12.6648	3.84512e-17	1.53226e-16	0.96057		CALM3	1.14769	1.27003
CALR	14.0001	14.3866	9.03107e-07	1.55389e-06	1.02761		CALR	-1.56836	-1.41341
CAMK2G	10.6849	9.90278	8.52512e-10	1.82081e-09	0.926805		CAMK2G	1.0449	1.00063
CANX	13.6529	14.0104	4.72511e-15	1.55996e-14	1.02618		CANX	-1.47532	-1.0129
CAP1	13.5002	12.9609	7.94651e-16	2.81845e-15	0.960054		CAP1	-1.269	-1.0277
CAP2	7.61174	6.02121	1.69209e-07	3.07172e-07	0.791044		CAP2	1.27578	-1.07799
CAPN2	13.3192	12.0676	4.94383e-23	3.57567e-22	0.906034		CAPN2	1.9413	1.21083
CAPZB	12.5018	11.9818	4.44452e-30	6.83882e-29	0.958412		CAPZB	-1.64153	-1.26647
CARHSP1	10.3014	10.6158	8.96091e-08	1.65807e-07	1.03052		CARHSP1	-1.48669	1.30279
CARS	9.96357	10.2783	1.80692e-12	4.78558e-12	1.03159		CARS	1.76697	1.28767
CASC4	11.3007	11.0093	1.75682e-09	3.66731e-09	0.974211		CASC4	-1.45401	-1.46524
CASK	10.5982	11.0075	1.41859e-09	2.98174e-09	1.03862		CASK	1.33998	-1.03408
CASP2	9.6969	10.3781	7.71203e-20	4.02595e-19	1.07025		CASP2	1.31452	1.03833
CASP6	10.2103	9.88859	1.29734e-05	2.05556e-05	0.968494		CASP6	1.25685	1.06865
CASP9	8.62783	8.12627	2.8406e-16	1.0431e-15	0.941867		CASP9	1.22467	1.14094
CAT	11.8319	10.824	1.32692e-20	7.46585e-20	0.91482		CAT	-1.64111	-1.19633
CBR4	8.97679	8.67204	1.25182e-08	2.45376e-08	0.966051		CBR4	-1.55664	1.00535
CBX2	4.61147	8.13217	2.68263e-44	1.60158e-42	1.76347		CBX2	-1.02361	1.0089
CBX4	8.12534	9.61848	1.75895e-37	5.65137e-36	1.18376		CBX4	1.14991	-1.14315
CBX5	10.711	10.9931	0.000439482	0.000620094	1.02634		CBX5	-1.278	1.14401
CCDC110	4.46852	3.61661	8.45219e-09	1.67716e-08	0.809353		CCDC110	-1.58668	-1.10262
CCDC115	10.0228	9.71198	2.04189e-08	3.94629e-08	0.968988		CCDC115	1.20266	-1.29601
CCDC34	7.84811	8.91108	2.85096e-21	1.70954e-20	1.13544		CCDC34	-1.4871	1.14653
CCDC41	7.01851	8.12369	1.16083e-19	5.93519e-19	1.15747		CCDC41	1.17905	-1.01363
CCDC43	8.43568	9.08151	1.07121e-27	1.3076e-26	1.07656		CCDC43	-1.12848	-1.05463
CCDC53	8.47768	8.70446	4.02502e-05	6.1501e-05	1.02675		CCDC53	1.32579	-1.25157
CCDC77	6.67929	7.47895	2.46945e-20	1.3528e-19	1.11972		CCDC77	-1.10044	1.20779
CCDC86	8.62936	10.0039	1.881e-29	2.72091e-28	1.15928		CCDC86	-1.35796	-1.18016
CCNB2	8.73468	9.68628	2.52109e-13	7.20475e-13	1.10894		CCNB2	-1.92492	1.13995
CCNC	9.95344	10.2769	1.62886e-05	2.56254e-05	1.03249		CCNC	-1.69971	-1.08641
CCND1	10.6019	12.2828	3.76961e-37	1.16115e-35	1.15855		CCND1	2.14431	1.25021
CCNDBP1	10.3973	9.43253	1.3556e-23	1.03469e-22	0.907211		CCNDBP1	-1.0653	1.18
CCNE2	6.76338	7.65744	8.64141e-11	1.9929e-10	1.13219		CCNE2	1.91094	1.23967
CCNF	7.91443	9.29632	2.24114e-17	9.12801e-17	1.1746		CCNF	-1.82965	1.11932
CCNG1	11.4235	11.0977	1.97175e-05	3.08071e-05	0.971472		CCNG1	-2.09927	-1.11986
CCNI	11.9169	11.6406	3.45878e-07	6.12515e-07	0.976813		CCNI	1.55306	1.12258
CCNL1	9.6483	9.98672	8.4096e-05	0.000125346	1.03508		CCNL1	-1.30039	-1.14727
CCPG1	10.9033	10.1362	2.20811e-30	3.5542e-29	0.929646		CCPG1	1.80667	1.01431
CCT2	11.1616	12.1065	2.47315e-23	1.83979e-22	1.08466		CCT2	-1.27956	-1.02358
CCT3	11.9861	12.9309	1.83272e-36	5.38275e-35	1.07882		CCT3	-1.23781	1.04668
CCT6B	4.12594	4.73727	2.02027e-06	3.38907e-06	1.14817		CCT6B	1.04548	-1.07712
CD151	12.8269	12.5929	2.26494e-05	3.52372e-05	0.981755		CD151	1.23332	1.16186
CD164	13.9073	13.3362	1.55245e-11	3.81104e-11	0.958939		CD164	-1.27417	-1.31357
CD164L2	1.35129	2.11626	0.000279645	0.000400525	1.56611		CD164L2	-1.57034	1.0747
CD276	9.98787	10.9109	1.01718e-21	6.39851e-21	1.09241		CD276	-1.24059	-1.26206
CD46	12.2358	13.2017	5.77609e-37	1.75614e-35	1.07895		CD46	-1.34373	-1.03628
CD55	10.4571	11.3114	5.7969e-10	1.25459e-09	1.0817		CD55	1.35361	1.18124
CD82	9.44167	10.0358	2.89822e-07	5.16308e-07	1.06292		CD82	1.04368	1.24991
CDC16	9.94225	10.5902	8.70679e-45	5.39427e-43	1.06517		CDC16	1.51825	1.12553
CDC25C	6.30208	7.51851	3.37069e-14	1.03304e-13	1.19302		CDC25C	-1.47002	1.14065
CDC34	10.0159	10.4615	5.28379e-19	2.52178e-18	1.04449		CDC34	-1.50815	-1.21597
CDC37	11.7296	12.0894	3.07717e-14	9.46086e-14	1.03067		CDC37	1.28138	1.40065
CDC42BPA	10.8273	10.0638	2.85305e-18	1.26838e-17	0.929482		CDC42BPA	1.28966	1.21207
CDC42EP1	10.6834	11.339	3.30289e-12	8.53563e-12	1.06137		CDC42EP1	1.48158	1.02109
CDC42EP2	8.22079	8.69344	8.84753e-06	1.42035e-05	1.05749		CDC42EP2	1.45616	1.09689
CDC5L	9.68016	10.0348	3.53138e-19	1.71128e-18	1.03664		CDC5L	-1.52633	-1.19849
CDC6	7.88276	9.60509	4.70728e-19	2.25516e-18	1.21849		CDC6	1.21458	1.06986
CDCA7	9.87382	11.471	2.38447e-21	1.44405e-20	1.16176		CDCA7	1.51456	1.48714
CDCA7L	9.28152	9.78639	9.43875e-13	2.56523e-12	1.0544		CDCA7L	-1.47097	-1.11941
CDCP1	11.4463	11.0496	0.000306845	0.000437954	0.96534		CDCP1	1.98673	1.24113
CDH3	4.26952	10.8248	1.52874e-32	3.04967e-31	2.53537		CDH3	1.2152	1.11833
CDK2	8.73438	9.80758	2.40661e-24	2.01488e-23	1.12287		CDK2	-1.02922	1.01947
CDK5	7.86776	8.62175	4.54391e-24	3.69133e-23	1.09583		CDK5	1.06637	-1.01648
CDK6	9.68264	10.3725	2.12969e-11	5.16475e-11	1.07125		CDK6	-1.22609	1.32794
CDK7	8.38509	9.1554	1.90744e-26	2.02958e-25	1.09187		CDK7	1.00811	-1.02614
CDKN1A	12.7737	11.3831	4.67761e-20	2.49828e-19	0.891136		CDKN1A	2.16883	2.57667
CDKN2AIPNL	8.31419	8.63253	9.86715e-07	1.69296e-06	1.03829		CDKN2AIPNL	1.61884	1.69771
CDKN3	7.16298	8.42263	1.39694e-14	4.41735e-14	1.17586		CDKN3	-1.45043	-1.25577
CDS1	10.5841	9.90113	5.33085e-09	1.0731e-08	0.935474		CDS1	1.60164	1.18001
CDT1	8.52485	9.75119	1.5159e-16	5.70171e-16	1.14386		CDT1	1.60161	2.50001
CEBPB	8.86391	9.93176	2.45428e-17	9.96151e-17	1.12047		CEBPB	1.89575	-1.01696
CEBPD	9.73767	9.14166	7.3791e-06	1.1909e-05	0.938793		CEBPD	1.23391	-1.04692
CECR7	3.10633	1.6312	5.58245e-11	1.30708e-10	0.52512		CECR7	1.40368	1.03918
CELSR2	7.59662	8.56666	1.00398e-10	2.30375e-10	1.12769		CELSR2	-1.11656	-1.15678
CENPA	6.29613	7.83396	5.04912e-17	1.99031e-16	1.24425		CENPA	-1.32853	1.17459
CENPJ	7.24917	8.22756	3.95156e-22	2.58679e-21	1.13497		CENPJ	-1.00155	1.2092
CENPQ	6.26933	7.18692	4.00151e-14	1.21977e-13	1.14636		CENPQ	-1.10322	1.00646
CEP135	6.87906	7.50463	3.79825e-14	1.1604e-13	1.09094		CEP135	-1.14159	1.3816
CEP78	7.26191	8.20662	7.45658e-18	3.19057e-17	1.13009		CEP78	-1.22513	-1.05125
CERK	10.6845	9.652	1.19975e-26	1.29931e-25	0.903363		CERK	1.34409	1.08871
CETN2	9.17438	9.88926	3.69518e-09	7.53164e-09	1.07792		CETN2	1.02418	-1.15132
CFL1	15.0833	14.655	6.16714e-11	1.43844e-10	0.971602		CFL1	-1.26965	-1.1087
CFLAR	10.0781	9.74016	4.37537e-09	8.8663e-09	0.966468		CFLAR	1.79323	1.32982
CGGBP1	10.6803	10.5706	0.000681808	0.000948396	0.98973		CGGBP1	-1.24506	-1.01528
CGNL1	7.42444	6.85353	6.63368e-05	9.96813e-05	0.923104		CGNL1	-1.62752	1.10001
CHAC1	5.95388	7.34247	1.76344e-18	7.99784e-18	1.23323		CHAC1	2.21804	-1.07528
CHAF1A	8.67181	9.54704	1.49773e-17	6.21423e-17	1.10093		CHAF1A	1.19492	1.19943
CHAF1B	6.82077	8.1446	2.23114e-21	1.3557e-20	1.19409		CHAF1B	1.41797	1.42579
CHD1L	9.65161	9.96157	7.07701e-17	2.75398e-16	1.03212		CHD1L	-1.30486	-1.36026
CHD6	9.14402	9.86134	5.47567e-11	1.2841e-10	1.07845		CHD6	-1.16149	-1.17071
CHEK2	7.64723	8.59791	2.49707e-19	1.22672e-18	1.12432		CHEK2	-1.26831	1.15537
CHMP2B	11.1323	10.5678	1.96827e-12	5.19534e-12	0.94929		CHMP2B	-1.16203	-1.25498
CHMP4A	10.1727	10.026	0.000397535	0.000562698	0.985588		CHMP4A	2.24033	1.133
CHMP4C	9.08775	9.7201	3.23853e-06	5.35127e-06	1.06958		CHMP4C	1.25469	-1.02054
CHPF	10.1102	11.6728	6.16194e-36	1.73528e-34	1.15455		CHPF	1.92128	-1.28768
CHST15	9.0758	7.87696	3.22327e-13	9.1351e-13	0.867908		CHST15	1.35159	1.47363
CHST6	6.36356	5.0407	3.98185e-14	1.21423e-13	0.792119		CHST6	1.2495	1.15846
CHTF18	7.46174	9.03437	3.50559e-21	2.08004e-20	1.21076		CHTF18	-1.30709	-1.2658
CHURC1	10.2185	9.91682	4.72299e-06	7.70413e-06	0.970473		CHURC1	1.60645	1.25179
CIB2	8.02787	7.0263	6.37961e-15	2.08231e-14	0.875238		CIB2	-1.48725	-1.31151
CIRBP	11.724	11.3938	3.33253e-09	6.81363e-09	0.971833		CIRBP	1.58138	-1.12743
CKAP2	8.6953	10.1922	1.84426e-35	5.01309e-34	1.17214		CKAP2	-1.45786	-1.00429
CKAP2L	6.35095	7.98858	8.05757e-19	3.78077e-18	1.25786		CKAP2L	-1.09032	1.18543
CKAP5	10.584	11.4992	1.13502e-18	5.23008e-18	1.08647		CKAP5	-1.40746	-1.07416
CKB	14.7156	11.9767	1.16928e-26	1.2705e-25	0.813882		CKB	-1.89208	-1.03685
CKMT1A	10.8774	9.3336	3.07014e-15	1.03037e-14	0.858074		CKMT1A	-1.56756	-1.14436
CKS1B	8.78034	9.75817	5.50376e-21	3.19409e-20	1.11137		CKS1B	1.76168	1.1499
CKS2	8.6404	10.1074	8.6333e-18	3.67547e-17	1.16978		CKS2	-1.80409	1.12323
CLCF1	5.97102	6.69735	5.5338e-11	1.2968e-10	1.12164		CLCF1	1.56886	1.15328
CLCN3	11.1229	10.8188	6.36229e-05	9.58136e-05	0.972662		CLCN3	1.19914	-1.0642
CLCN7	10.1902	10.673	2.61727e-15	8.83072e-15	1.04738		CLCN7	1.20085	1.22532
CLDN7	13.8308	12.5716	1.3896e-16	5.24831e-16	0.908954		CLDN7	2.10294	1.36627
CLIC4	11.4713	10.9333	9.20239e-05	0.000136765	0.953094		CLIC4	1.40777	1.00405
CLIP2	11.4104	10.8406	8.78318e-08	1.62756e-07	0.950065		CLIP2	-1.28268	-1.16682
CLIP4	7.8549	5.58373	1.26747e-23	9.71947e-23	0.71086		CLIP4	1.30994	1.15447
CLK2	8.65748	9.15899	1.46859e-14	4.62967e-14	1.05793		CLK2	-1.21689	-1.12393
CLK3	9.86783	9.58364	3.68212e-11	8.76893e-11	0.9712		CLK3	1.0501	1.42583
CLN3	11.001	10.712	2.38631e-05	3.70726e-05	0.973732		CLN3	-1.22996	-1.17008
CLN8	8.86127	8.34094	3.01814e-11	7.23913e-11	0.94128		CLN8	1.19309	1.095
CLNS1A	10.2615	10.9458	7.5869e-21	4.35226e-20	1.06669		CLNS1A	-1.19716	1.02359
CLTA	11.5729	11.7917	1.40189e-06	2.37674e-06	1.0189		CLTA	-1.23651	1.03324
CLTC	13.4341	13.1422	4.67092e-07	8.19658e-07	0.978271		CLTC	-1.21576	-1.00054
CLUAP1	7.84115	8.3579	5.45309e-08	1.02424e-07	1.0659		CLUAP1	1.34863	1.38955
CMBL	12.319	10.1199	3.60661e-36	1.03339e-34	0.821486		CMBL	-1.60973	-1.13077
CMPK1	12.5917	12.354	0.000163431	0.00023821	0.981118		CMPK1	-1.00905	-1.20755
CMTM4	11.8593	11.2826	5.60979e-08	1.05331e-07	0.951374		CMTM4	1.77644	1.28428
CNN3	11.4347	11.0483	7.17182e-07	1.24232e-06	0.966207		CNN3	-1.18547	1.1759
CNPY2	9.95279	10.7043	1.1027e-21	6.90469e-21	1.07551		CNPY2	1.58399	-1.08176
COCH	5.46998	6.12	5.14783e-05	7.80757e-05	1.11883		COCH	1.17831	1.32099
COG6	9.08929	9.42327	1.38748e-07	2.53163e-07	1.03674		COG6	-1.31336	-1.12922
COIL	8.63154	9.0386	8.62729e-16	3.04412e-15	1.04716		COIL	-1.31802	-1.17655
COMMD7	9.92576	10.2969	2.39806e-07	4.30053e-07	1.03739		COMMD7	1.65685	1.28796
COMT	10.3742	11.1783	2.82967e-29	4.0223e-28	1.07751		COMT	1.79365	1.44218
COPS5	10.103	10.4115	3.36729e-08	6.41645e-08	1.03054		COPS5	1.17999	-1.05168
COPZ1	11.6177	11.9774	2.72357e-11	6.5527e-11	1.03096		COPZ1	-1.00535	-1.38395
COQ9	11.0565	10.4766	2.17522e-25	2.04541e-24	0.94755		COQ9	-1.10302	-1.04343
CORO6	4.1001	2.89037	2.9321e-05	4.51799e-05	0.704952		CORO6	-1.33764	1.03569
COX19	8.42859	9.03207	2.50194e-25	2.3379e-24	1.0716		COX19	1.76697	1.46004
COX5B	12.0412	11.3988	2.13095e-12	5.60583e-12	0.946645		COX5B	1.06977	-1.15886
COX6C	11.4997	11.2303	2.78229e-07	4.96357e-07	0.976569		COX6C	-1.71596	-1.25247
COX7A2	11.7788	11.2359	8.78262e-11	2.02461e-10	0.953905		COX7A2	-1.18312	-1.11634
COX7B	11.6654	11.2208	3.42181e-07	6.06229e-07	0.961892		COX7B	-1.85499	-1.41332
COX7C	12.4495	11.922	6.3116e-16	2.26105e-15	0.95763		COX7C	-1.28872	-1.34436
CPE	9.81853	8.4892	1.96327e-17	8.0482e-17	0.86461		CPE	2.3622	1.01931
CPNE1	10.5477	11.852	2.00604e-34	4.84341e-33	1.12365		CPNE1	-1.16976	-1.15986
CPNE8	8.71171	6.0952	1.95087e-41	9.07349e-40	0.699656		CPNE8	1.47205	-1.00136
CPOX	8.42128	9.29272	3.71361e-33	7.88747e-32	1.10348		CPOX	-1.44928	-1.11759
CRABP2	5.40428	6.28938	0.000128722	0.000189317	1.16378		CRABP2	-2.82228	-1.03196
CRB3	9.73405	9.30413	4.46338e-05	6.80217e-05	0.955833		CRB3	1.24596	1.00233
CRBN	9.50425	9.03995	2.18947e-10	4.89469e-10	0.951149		CRBN	1.35834	1.05991
CREBZF	9.57226	10.341	2.44136e-18	1.09425e-17	1.08031		CREBZF	-1.66343	-1.28183
CREG1	10.9807	11.1843	0.000606889	0.000847055	1.01854		CREG1	1.04866	-1.00903
CRIP2	9.51797	9.01198	3.29348e-05	5.05917e-05	0.946838		CRIP2	-1.92465	1.02775
CRISPLD2	10.163	9.36423	5.40788e-06	8.79248e-06	0.921404		CRISPLD2	-1.37409	-1.16165
CRLF1	4.59963	2.57527	1.014e-13	2.98777e-13	0.559887		CRLF1	-1.63751	-1.23461
CRYZ	8.85451	9.24108	0.000118462	0.000174635	1.04366		CRYZ	-1.40715	-1.001
CS	12.5209	12.2097	5.80623e-10	1.25645e-09	0.975143		CS	-1.4644	-1.01384
CSE1L	10.329	11.8255	1.22676e-41	5.82109e-40	1.14489		CSE1L	-1.2294	-1.15915
CSF2RA	6.59628	5.75166	5.20653e-09	1.04923e-08	0.871954		CSF2RA	1.43845	1.4307
CSNK1E	10.0631	11.0469	3.29725e-22	2.17844e-21	1.09776		CSNK1E	1.14601	1.24416
CSNK1G2	10.1437	10.6511	4.97889e-17	1.9631e-16	1.05003		CSNK1G2	1.01255	1.08764
CTDSPL	10.9408	10.4338	6.57018e-16	2.34907e-15	0.95366		CTDSPL	1.32732	1.19364
CTHRC1	5.41491	8.78085	1.99019e-52	2.63508e-50	1.62161		CTHRC1	1.68407	-1.18857
CTNNA1	13.5139	13.1054	7.87679e-11	1.82117e-10	0.969775		CTNNA1	-1.0232	1.03288
CTR9	10.3117	10.1858	0.000640044	0.00089204	0.987789		CTR9	-1.66885	-1.38489
CTSC	11.8927	11.58	0.000219882	0.000317002	0.973712		CTSC	1.24316	1.00565
CTSL2	6.42112	7.8409	8.91263e-13	2.42626e-12	1.22111		CTSL2	-1.46347	1.2802
CTSZ	12.9148	12.2746	1.11239e-13	3.26594e-13	0.950432		CTSZ	1.53443	2.21456
CUEDC2	9.32269	9.56591	0.000166279	0.000242169	1.02609		CUEDC2	1.00775	-1.04901
CUL1	10.3087	10.6403	1.17922e-16	4.4826e-16	1.03216		CUL1	-1.09922	-1.13092
CUL4A	10.6504	11.4618	1.03629e-53	1.53277e-51	1.07618		CUL4A	1.18822	-1.04391
CUL4B	10.1894	10.5464	1.01309e-12	2.74425e-12	1.03504		CUL4B	-1.68469	-1.29209
CUTA	10.9084	11.1761	1.93892e-09	4.03924e-09	1.02454		CUTA	-1.2149	-1.11214
CWF19L1	8.52379	8.86507	2.86151e-09	5.87988e-09	1.04004		CWF19L1	1.17697	1.15553
CXorf40B	8.42085	8.69268	1.32163e-08	2.5852e-08	1.03228		CXorf40B	1.04375	1.07143
CXXC1	9.89795	9.51589	4.53324e-17	1.79341e-16	0.9614		CXXC1	1.36746	1.36389
CYB561D1	9.09047	8.08925	1.89926e-22	1.28745e-21	0.889861		CYB561D1	1.30612	1.21683
CYB5A	10.4271	9.79081	3.27121e-10	7.21186e-10	0.938976		CYB5A	1.08738	-1.2674
CYB5B	11.2972	11.8763	1.09005e-18	5.03558e-18	1.05126		CYB5B	-1.85591	-1.4799
CYBRD1	11.5113	9.36361	5.52307e-24	4.43412e-23	0.813427		CYBRD1	-1.08837	-1.07612
CYCS	12.8836	12.3926	1.4059e-07	2.56381e-07	0.961886		CYCS	1.04972	-1.05745
CYP24A1	1.21693	2.70846	8.48672e-06	1.36442e-05	2.22565		CYP24A1	-3.93737	1.25627
CYP27B1	4.26273	6.04222	4.72523e-25	4.25789e-24	1.41745		CYP27B1	-1.2295	-1.11019
CYP4F22	2.03499	1.21008	1.31505e-08	2.57336e-08	0.594638		CYP4F22	-1.95356	-1.23416
CYP4V2	9.7534	8.88537	3.88195e-18	1.70731e-17	0.911002		CYP4V2	2.17805	1.14128
DACT3	8.03008	5.8025	1.37379e-13	4.00762e-13	0.722596		DACT3	-1.78133	-1.05747
DAZAP2	13.1507	12.6074	3.05565e-16	1.11956e-15	0.958689		DAZAP2	-1.10663	1.04297
DBNDD1	6.44152	8.74658	3.18569e-34	7.46116e-33	1.35784		DBNDD1	-1.01847	1.06942
DCBLD1	8.43393	8.9231	9.87824e-13	2.67935e-12	1.058		DCBLD1	1.426	1.42248
DCLRE1A	7.92548	8.62653	6.62132e-22	4.22662e-21	1.08846		DCLRE1A	1.38888	1.057
DCLRE1C	7.55151	8.00306	5.44867e-11	1.27849e-10	1.0598		DCLRE1C	1.31295	1.30418
DCTD	10.1454	10.77	9.64214e-25	8.37148e-24	1.06157		DCTD	1.59489	1.09828
DCTN3	9.64159	9.43051	0.000220347	0.000317617	0.978108		DCTN3	-1.47036	1.06524
DCTN4	10.2583	10.4166	3.2303e-06	5.33981e-06	1.01544		DCTN4	-1.17439	-1.28754
DDIT3	7.79647	8.5579	1.48588e-17	6.1682e-17	1.09766		DDIT3	3.73416	1.58999
DDIT4	10.0273	11.4351	6.55702e-20	3.45042e-19	1.14039		DDIT4	1.48387	1.17855
DDIT4L	4.26664	3.16133	6.32485e-05	9.52849e-05	0.740941		DDIT4L	1.0164	1.0539
DDN	1.76154	5.73119	2.49304e-41	1.14974e-39	3.2535		DDN	-1.55127	-1.29557
DDOST	12.5166	12.7681	3.84323e-07	6.78256e-07	1.0201		DDOST	1.6432	1.05306
DDT	10.3176	9.89526	9.34288e-09	1.84831e-08	0.959063		DDT	1.05401	1.11189
DDX23	11.28	11.515	2.94246e-15	9.89336e-15	1.02084		DDX23	-1.35921	1.05141
DDX27	9.98615	11.0653	1.11816e-50	1.24884e-48	1.10806		DDX27	1.01505	1.2702
DDX28	8.20725	8.68517	6.71106e-12	1.69355e-11	1.05823		DDX28	1.55389	1.11906
DDX41	10.317	10.5085	4.93101e-07	8.64097e-07	1.01857		DDX41	-1.42852	-1.00482
DDX46	10.197	10.5175	4.6653e-12	1.19133e-11	1.03144		DDX46	1.46263	1.11217
DDX49	9.75402	10.0954	7.03486e-12	1.77145e-11	1.03499		DDX49	1.40808	-1.02011
DDX50	9.35323	9.6838	2.09725e-09	4.35801e-09	1.03534		DDX50	-1.49949	-1.03238
DDX51	8.359	9.15909	3.47406e-20	1.87527e-19	1.09572		DDX51	1.70599	1.79497
DDX52	9.12306	9.56762	1.82793e-19	9.12189e-19	1.04873		DDX52	-1.22643	1.0139
DDX55	7.92568	9.07467	1.19569e-25	1.16158e-24	1.14497		DDX55	1.45062	1.26079
DDX60L	9.19907	8.45019	5.39687e-10	1.17064e-09	0.918591		DDX60L	-1.4479	-1.10155
DEF8	9.34677	9.74835	1.14985e-08	2.25923e-08	1.04296		DEF8	-1.09633	1.1829
DEK	11.4251	12.0917	2.68529e-22	1.78707e-21	1.05834		DEK	-1.0867	-1.05054
DENR	10.0586	10.6661	5.65655e-37	1.72619e-35	1.0604		DENR	1.43151	1.17402
DERA	10.385	9.61166	1.49506e-13	4.34981e-13	0.925533		DERA	1.36855	1.27935
DFFA	8.59896	9.01578	1.88615e-11	4.59995e-11	1.04847		DFFA	1.18051	1.22475
DGCR2	12.0553	11.5006	2.885e-13	8.20758e-13	0.953984		DGCR2	1.14738	-1.48735
DGCR5	1.49243	2.50647	4.31726e-10	9.44573e-10	1.67946		DGCR5	1.30407	1.07062
DHRS1	9.60474	8.55262	8.39606e-22	5.31405e-21	0.890459		DHRS1	-1.08911	1.13768
DHRS2	1.6672	4.70623	2.42007e-38	8.38244e-37	2.82284		DHRS2	1.51097	1.23809
DHRS3	10.9446	10.4835	1.72929e-07	3.13718e-07	0.957874		DHRS3	2.27938	1.68783
DHRS4	10.1261	9.51475	9.94087e-13	2.69545e-12	0.939631		DHRS4	-1.06475	-1.23228
DHX15	11.3226	11.708	5.00229e-15	1.64882e-14	1.03404		DHX15	-1.44992	-1.18304
DHX34	8.29909	9.46589	1.99117e-31	3.5689e-30	1.14059		DHX34	1.12219	1.03271
DHX36	9.2255	9.5088	1.13188e-09	2.39628e-09	1.03071		DHX36	-1.20695	-1.16773
DHX40	9.65698	9.8775	7.45274e-05	0.000111479	1.02283		DHX40	-1.48459	1.03102
DIABLO	9.75268	9.9687	6.94649e-06	1.12285e-05	1.02215		DIABLO	1.33343	1.05245
DISP1	7.19386	6.63592	2.98948e-05	4.60295e-05	0.922442		DISP1	1.4395	1.0513
DKC1	10.1217	11.6702	1.51763e-36	4.50568e-35	1.15299		DKC1	1.01095	-1.068
DKK1	2.06586	3.23123	1.26414e-09	2.66564e-09	1.56411		DKK1	-4.83421	-1.0629
DLAT	10.56	10.3166	3.80403e-06	6.25359e-06	0.976948		DLAT	-1.39825	-1.35879
DMGDH	3.36396	2.11276	2.32159e-10	5.17879e-10	0.628057		DMGDH	1.37885	1.03153
DMKN	6.16157	6.87544	4.81286e-05	7.31847e-05	1.11586		DMKN	1.43064	-1.07864
DMTF1	8.86308	9.17863	1.65034e-07	2.99796e-07	1.0356		DMTF1	-1.06676	1.04115
DMXL1	9.62742	8.78826	3.74278e-30	5.79161e-29	0.912836		DMXL1	1.12607	-1.06323
DNAJA1	11.1612	11.69	1.75631e-12	4.65884e-12	1.04738		DNAJA1	-1.09106	1.28523
DNAJA3	10.3782	10.8947	6.29598e-15	2.05665e-14	1.04976		DNAJA3	1.63421	1.22754
DNAJB11	10.3292	10.6354	0.000120701	0.000177775	1.02964		DNAJB11	1.51012	1.03643
DNAJB9	9.63506	9.30012	6.10585e-05	9.2087e-05	0.965237		DNAJB9	1.53443	1.55295
DNAJC10	10.4086	11.2676	2.60224e-18	1.16349e-17	1.08253		DNAJC10	2.29108	1.00106
DNAJC12	6.9776	6.45772	0.000622101	0.000867548	0.925492		DNAJC12	-1.62801	-1.16511
DNAJC15	10.1272	10.6231	9.50256e-08	1.75217e-07	1.04897		DNAJC15	2.07243	1.18921
DNAJC25	7.86599	7.6287	7.40968e-06	1.1956e-05	0.969834		DNAJC25	1.38484	1.12343
DNAJC9	9.19332	9.87723	1.41363e-19	7.16325e-19	1.07439		DNAJC9	1.93732	1.18296
DNAL4	8.54831	8.3799	0.000239071	0.000343881	0.9803		DNAL4	1.31539	1.00388
DNASE2	9.8758	10.2044	9.7596e-09	1.92889e-08	1.03327		DNASE2	1.73921	1.32609
DNMT1	10.0875	11.0635	2.09498e-16	7.79056e-16	1.09675		DNMT1	1.08262	1.47534
DNTTIP1	9.22327	10.305	3.87483e-35	1.01463e-33	1.11728		DNTTIP1	1.27099	-1.04091
DOLK	8.52447	8.75304	1.62083e-10	3.66187e-10	1.02681		DOLK	1.19984	-1.01343
DOLPP1	9.98813	8.95848	1.92101e-18	8.67177e-18	0.896912		DOLPP1	1.47402	1.32951
DOM3Z	7.44573	8.24937	8.78175e-22	5.54747e-21	1.10793		DOM3Z	1.02124	-1.0895
DOPEY2	10.7188	10.2356	1.02617e-08	2.02349e-08	0.95492		DOPEY2	1.28726	1.23644
DPAGT1	9.81897	10.2655	6.54148e-15	2.13049e-14	1.04547		DPAGT1	1.38257	1.23872
DPF2	9.66866	9.89683	0.00055257	0.000773608	1.0236		DPF2	1.17421	1.0684
DPM1	9.03173	9.86536	1.49173e-25	1.43391e-24	1.0923		DPM1	-1.32174	-1.23081
DPM3	8.91846	8.49248	8.36023e-08	1.55129e-07	0.952235		DPM3	-1.55363	-1.0321
DPP4	9.78998	8.92116	2.83178e-06	4.70093e-06	0.911253		DPP4	-1.41975	-1.0835
DPY19L1	9.1505	10.1201	7.98314e-24	6.29828e-23	1.10596		DPY19L1	-1.34065	-1.1394
DPYSL3	11.0479	10.2486	0.000206196	0.000298188	0.927655		DPYSL3	-1.87928	-1.11145
DRAP1	9.94688	10.306	4.15681e-08	7.86251e-08	1.0361		DRAP1	-1.17412	-1.27803
DRG1	9.76156	10.1348	2.21553e-10	4.95026e-10	1.03823		DRG1	-1.28155	-1.03117
DSN1	8.16272	9.33063	1.24286e-33	2.77623e-32	1.14308		DSN1	1.11475	1.24671
DSTN	13.3446	12.7973	5.54058e-05	8.38543e-05	0.958992		DSTN	-1.19718	-1.21285
DTD1	8.56182	9.54643	1.35531e-31	2.48342e-30	1.115		DTD1	1.73915	1.0819
DTL	7.55593	8.91645	4.63208e-15	1.53017e-14	1.18006		DTL	1.23794	1.18307
DUS4L	6.34456	7.41252	3.1145e-36	9.00243e-35	1.16833		DUS4L	1.62168	1.12347
DUSP3	11.0462	10.6061	7.39058e-07	1.2794e-06	0.960155		DUSP3	-1.38793	-1.0144
DUSP5	9.5389	8.6876	6.62068e-07	1.14952e-06	0.910755		DUSP5	-1.34676	-1.10543
DYNLRB1	10.853	11.2428	2.27225e-12	5.9651e-12	1.03591		DYNLRB1	-1.12926	-1.02498
E2F2	8.94711	8.11439	5.6864e-10	1.23117e-09	0.906928		E2F2	1.46007	1.55919
E2F4	10.5327	10.9635	2.48035e-20	1.35832e-19	1.04091		E2F4	1.27732	-1.05994
E2F7	5.35008	7.31503	1.65869e-22	1.13326e-21	1.36727		E2F7	1.5683	1.13412
EAF1	9.58579	9.90587	2.11375e-13	6.07023e-13	1.03339		EAF1	1.14626	1.00884
EAPP	10.3528	9.47414	8.9212e-18	3.78764e-17	0.915132		EAPP	-1.54401	-1.18585
EARS2	8.94408	9.59296	2.31092e-13	6.6191e-13	1.07255		EARS2	-1.34357	-1.11448
EBP	10.5704	11.0452	5.19291e-11	1.22023e-10	1.04492		EBP	-1.27399	1.17314
ECHDC2	9.68064	8.88189	1.22475e-22	8.48792e-22	0.917491		ECHDC2	1.7652	1.17029
EDEM2	9.61287	9.83708	0.000213824	0.000308811	1.02332		EDEM2	1.22558	-1.04556
EDF1	12.3223	12.0232	7.02526e-08	1.3098e-07	0.975728		EDF1	1.48656	-1.04822
EEF1D	12.6769	13.1742	1.95059e-13	5.62629e-13	1.03923		EEF1D	-1.20827	-1.10144
EEF2	15.7835	15.9864	0.000393614	0.00055734	1.01286		EEF2	-1.50036	-1.16144
EFTUD2	10.8517	11.4669	5.33703e-24	4.29316e-23	1.05669		EFTUD2	-1.76877	-1.36604
EHD1	11.1843	10.5725	2.10478e-13	6.0466e-13	0.945305		EHD1	1.03289	1.27098
EHD4	10.9976	10.4639	6.13356e-10	1.3231e-09	0.951473		EHD4	-1.19233	1.0191
EI24	11.2545	11.569	6.95388e-13	1.91526e-12	1.02794		EI24	-1.10702	-1.04686
EIF1B	9.59897	9.34704	1.11302e-07	2.04402e-07	0.973755		EIF1B	1.07978	1.03034
EIF2A	10.6731	11.2142	1.09201e-18	5.04322e-18	1.05069		EIF2A	-1.67476	-1.0396
EIF2B2	9.04716	9.2916	5.44686e-08	1.02319e-07	1.02702		EIF2B2	-1.26116	-1.01883
EIF2B3	8.22807	8.74473	8.67209e-11	1.99942e-10	1.06279		EIF2B3	1.02471	-1.10708
EIF2B4	9.39852	9.61642	2.71741e-10	6.03141e-10	1.02319		EIF2B4	1.1487	1.01869
EIF2S1	10.2499	10.7106	1.64975e-12	4.38634e-12	1.04494		EIF2S1	-1.05245	-1.175
EIF2S2	10.4382	11.601	5.03708e-43	2.74747e-41	1.1114		EIF2S2	1.41835	-1.06596
EIF2S3	11.6993	12.6226	1.24115e-48	1.14478e-46	1.07892		EIF2S3	-1.38594	-1.18545
EIF3B	11.6023	12.6736	5.96794e-53	8.30352e-51	1.09234		EIF3B	-1.21295	-1.05352
EIF3C	7.59807	8.34898	1.28935e-06	2.19227e-06	1.09883		EIF3C	-1.22637	1.11917
EIF3D	12.0253	12.503	3.40938e-18	1.50471e-17	1.03972		EIF3D	1.11294	1.08969
EIF3I	11.7419	12.3083	2.09904e-17	8.57477e-17	1.04823		EIF3I	1.24221	1.18731
EIF3J	10.239	10.8415	7.3801e-21	4.23659e-20	1.05884		EIF3J	1.07483	-1.07152
EIF3K	12.1878	11.8916	2.46887e-07	4.42124e-07	0.975702		EIF3K	-1.58178	-1.20587
EIF3M	11.0337	11.784	8.34399e-32	1.56205e-30	1.068		EIF3M	-1.10849	-1.08544
EIF4A3	10.6514	11.0614	1.48943e-15	5.14442e-15	1.03849		EIF4A3	-1.38176	1.03361
EIF4B	12.8176	13.1446	3.3201e-10	7.31768e-10	1.02551		EIF4B	-1.82672	-1.50666
EIF4EBP1	8.85885	10.0658	5.57975e-23	4.01791e-22	1.13624		EIF4EBP1	1.39113	1.18369
EIF5A	12.7776	13.1573	3.31397e-07	5.87632e-07	1.02971		EIF5A	-1.60742	-1.42676
EIF5B	10.7812	11.6223	1.14843e-16	4.36962e-16	1.07802		EIF5B	-1.24094	-1.06198
EIF6	11.7726	12.3706	1.79427e-18	8.12869e-18	1.0508		EIF6	1.96073	1.15145
ELF4	11.0648	10.3755	6.03496e-10	1.30285e-09	0.937699		ELF4	1.63601	1.21005
ELFN2	2.88523	3.60606	0.000554088	0.000775601	1.24983		ELFN2	1.28752	1.38626
ELK1	9.47339	10.0456	1.00176e-30	1.66804e-29	1.0604		ELK1	-1.15629	-1.2251
ELL2	9.41765	8.94255	5.826e-09	1.16962e-08	0.949552		ELL2	1.04693	1.06586
ELL3	8.56352	8.16138	4.36851e-05	6.66067e-05	0.953041		ELL3	-1.46864	-1.0544
ELMOD1	2.1848	1.05099	2.86611e-09	5.88859e-09	0.481049		ELMOD1	-1.27623	-1.0036
ELMOD2	7.60004	7.35034	2.31638e-05	3.60204e-05	0.967145		ELMOD2	-1.03415	-1.04815
ELOVL5	9.19537	10.0935	5.06037e-11	1.1901e-10	1.09768		ELOVL5	-1.37292	-1.05727
EME1	4.75605	6.4298	3.79414e-23	2.77966e-22	1.35192		EME1	-1.02632	-1.07169
EMP1	12.7164	10.8734	2.17962e-16	8.09065e-16	0.855065		EMP1	1.42522	2.05988
ENC1	9.76589	11.8142	5.11603e-38	1.71069e-36	1.20974		ENC1	-2.00851	-1.42444
ENDOG	8.57684	8.08263	2.87044e-07	5.11711e-07	0.942379		ENDOG	-1.18755	1.01788
ENOPH1	9.22988	10.1494	7.01915e-26	7.02257e-25	1.09963		ENOPH1	1.21371	1.06339
ENSA	11.766	11.6426	0.000495153	0.000696072	0.989514		ENSA	-1.68237	-1.43518
ENTPD6	11.7488	12.0709	2.41968e-06	4.03272e-06	1.02741		ENTPD6	1.75464	1.00022
ENY2	8.93914	9.47227	1.35182e-13	3.94635e-13	1.05964		ENY2	-1.69254	-1.32739
EPAS1	12.6486	11.3495	4.9551e-28	6.27239e-27	0.897291		EPAS1	1.00824	1.21497
EPB49	10.1335	9.66472	4.16779e-09	8.46446e-09	0.953736		EPB49	1.08409	-1.13729
EPDR1	8.35262	9.02806	3.94399e-08	7.47978e-08	1.08087		EPDR1	1.43266	1.15619
EPHA4	8.12843	6.44543	1.63792e-21	1.00868e-20	0.792949		EPHA4	1.33855	1.00623
EPHX2	11.0949	9.29622	3.06755e-28	3.99707e-27	0.837879		EPHX2	-1.42139	-1.07984
EPM2AIP1	8.88469	8.32145	1.87012e-09	3.89837e-09	0.936606		EPM2AIP1	-1.23473	-1.40859
EPS8	11.874	11.2388	8.6453e-14	2.56438e-13	0.946506		EPS8	-1.19241	-1.06274
ERCC5	10.2282	10.4569	0.000103469	0.000153164	1.02236		ERCC5	-1.59877	-1.07015
ERCC6L	5.79459	7.5551	1.46412e-22	1.00619e-21	1.30382		ERCC6L	-1.33017	1.01816
ERGIC3	12.1924	12.6558	2.34033e-15	7.93382e-15	1.03801		ERGIC3	1.45686	1.03764
ERI1	8.03845	8.47449	1.12445e-09	2.38087e-09	1.05424		ERI1	-1.68155	1.20616
ERI2	8.3544	8.55383	0.000118596	0.000174816	1.02387		ERI2	1.08391	-1.00984
ESPL1	7.89725	9.04723	2.74817e-10	6.09723e-10	1.14562		ESPL1	-1.34222	-1.06565
ESPN	10.0585	8.51031	4.73657e-15	1.56343e-14	0.846084		ESPN	-1.52666	-1.24701
ETF1	11.21	11.4194	1.58806e-06	2.68211e-06	1.01869		ETF1	1.42476	-1.12287
ETFA	11.8359	11.0234	1.53517e-17	6.3614e-17	0.931352		ETFA	-1.3471	-1.09096
ETNK1	11.5544	10.6405	4.02861e-06	6.60559e-06	0.920911		ETNK1	-1.45169	-1.06659
ETS1	10.8997	10.1422	1.70142e-15	5.83416e-15	0.930502		ETS1	-1.50871	-1.05533
EVL	9.32401	8.32191	7.0121e-19	3.30723e-18	0.892525		EVL	-1.73217	-1.02697
EWSR1	11.9905	12.3057	1.63825e-12	4.35715e-12	1.02628		EWSR1	-1.20197	-1.15333
EXOSC2	8.23451	9.23306	1.36684e-22	9.43287e-22	1.12126		EXOSC2	1.45259	1.1223
EXTL3	9.45226	9.7316	0.000165333	0.000240855	1.02955		EXTL3	-1.05102	-1.24783
EZR	13.5889	13.1041	6.65614e-06	1.0774e-05	0.96433		EZR	1.14638	1.14765
F2R	8.73057	9.66968	3.24047e-21	1.92901e-20	1.10756		F2R	1.02793	-1.07967
F2RL1	12.1026	10.8627	5.55503e-16	1.99918e-15	0.897555		F2RL1	-1.72301	-1.00891
FAAH2	6.85029	7.57477	5.93806e-10	1.28311e-09	1.10576		FAAH2	1.48125	1.13273
FABP5	8.36257	7.92626	0.000156537	0.000228528	0.947826		FABP5	-1.7697	-1.15234
FAF1	9.56194	9.80708	1.46449e-08	2.85626e-08	1.02564		FAF1	1.21593	1.00201
FAF2	10.3685	10.5268	1.82631e-08	3.54257e-08	1.01527		FAF2	-1.0739	1.03863
FAM102B	10.0694	9.6299	4.66188e-14	1.41267e-13	0.956354		FAM102B	-1.57029	-1.02327
FAM105B	8.66129	9.10431	6.14017e-17	2.40308e-16	1.05115		FAM105B	1.50338	1.05592
FAM108C1	11.574	11.024	8.8623e-07	1.52581e-06	0.952483		FAM108C1	1.38448	1.00904
FAM114A1	9.60674	8.55577	2.23915e-33	4.87565e-32	0.890601		FAM114A1	-1.40243	1.01017
FAM120AOS	10.5664	9.77275	1.28239e-26	1.38698e-25	0.924888		FAM120AOS	1.52981	1.18613
FAM129A	10.5131	7.61273	1.08731e-19	5.57686e-19	0.724121		FAM129A	6.32506	1.76668
FAM134A	11.5985	11.077	1.72296e-12	4.57283e-12	0.955039		FAM134A	1.02107	-1.23934
FAM136A	9.85465	10.409	6.39329e-19	3.02842e-18	1.05625		FAM136A	1.45815	1.16627
FAM13B	9.55343	8.57782	1.0506e-21	6.59357e-21	0.897879		FAM13B	1.05777	-1.00357
FAM161A	5.00862	6.04079	1.23205e-14	3.91783e-14	1.20608		FAM161A	-1.09929	1.09343
FAM162A	11.4544	10.3331	2.65043e-24	2.20439e-23	0.90211		FAM162A	-3.25753	-1.23044
FAM171A1	10.8588	10.2325	1.35195e-11	3.33578e-11	0.942326		FAM171A1	-1.19683	-1.47789
FAM173B	7.75966	7.95384	0.000284679	0.000407344	1.02502		FAM173B	1.43525	-1.0339
FAM188B	6.3661	7.57953	9.45906e-23	6.62235e-22	1.19061		FAM188B	1.16403	1.0961
FAM24B	4.04281	4.70454	1.6437e-08	3.19894e-08	1.16368		FAM24B	1.17949	1.08616
FAM43A	8.78466	8.03395	5.11958e-06	8.33696e-06	0.914543		FAM43A	2.26124	1.1703
FAM46A	10.1791	8.97208	9.97778e-18	4.21444e-17	0.881424		FAM46A	-1.43764	1.26498
FAM46B	6.5335	4.45259	3.01008e-08	5.75314e-08	0.681501		FAM46B	-1.75844	-1.06496
FAM49B	9.71365	10.3353	4.91418e-13	1.37236e-12	1.064		FAM49B	-1.38317	-1.27635
FAM50A	9.77981	10.2688	2.35999e-23	1.76039e-22	1.05		FAM50A	1.53271	1.42977
FAM60A	10.1131	11.3194	1.39561e-27	1.68108e-26	1.11928		FAM60A	-1.31613	-1.22328
FAM64A	6.41389	7.72954	5.5706e-14	1.67613e-13	1.20512		FAM64A	-1.80464	1.0515
FAM69A	8.46312	8.12399	2.96327e-05	4.56559e-05	0.959929		FAM69A	-1.39346	-1.00567
FAM71E1	4.76503	5.83924	9.42817e-20	4.86155e-19	1.22544		FAM71E1	-2.14472	-1.14908
FAM72D	4.68133	6.46651	1.42734e-17	5.93867e-17	1.38134		FAM72D	-1.63287	1.00488
FAM73A	8.57166	8.05194	4.80466e-13	1.34269e-12	0.939368		FAM73A	1.314	1.55828
FAM83D	8.5061	9.40909	7.7241e-07	1.33559e-06	1.10616		FAM83D	-1.66881	1.22469
FAM83H	10.9545	11.8669	9.91983e-11	2.27802e-10	1.08329		FAM83H	1.84367	1.05076
FAM84B	9.70116	10.6232	4.93731e-21	2.88268e-20	1.09505		FAM84B	1.67476	1.19181
FAM8A1	10.5657	9.78085	9.80322e-19	4.55045e-18	0.925716		FAM8A1	-1.73727	-1.00995
FAM91A1	9.70931	10.5624	6.99091e-31	1.18327e-29	1.08786		FAM91A1	-1.58365	-1.20536
FAM92A1	5.75188	7.29868	1.98133e-22	1.34031e-21	1.26892		FAM92A1	-1.7969	-1.2327
FAM98A	9.42702	10.0111	1.07905e-21	6.76436e-21	1.06196		FAM98A	-1.28353	1.00589
FANCB	3.27385	5.19846	2.59513e-22	1.73199e-21	1.58788		FANCB	1.13909	1.10192
FANCD2	7.77058	8.9464	5.22697e-14	1.57896e-13	1.15132		FANCD2	1.03618	1.21154
FANCE	7.17164	7.7368	2.18447e-15	7.42539e-15	1.0788		FANCE	1.11295	1.34427
FANCG	7.99603	8.72428	9.30842e-19	4.33302e-18	1.09108		FANCG	1.53263	1.44884
FANCI	8.70173	10.1441	2.50997e-20	1.37408e-19	1.16575		FANCI	1.62207	1.69127
FASTKD2	9.54716	10.0165	2.17433e-14	6.76231e-14	1.04916		FASTKD2	1.29832	1.01902
FBXL12	8.94986	8.63618	6.8273e-12	1.72209e-11	0.964951		FBXL12	-1.40729	-1.02212
FBXO3	9.58977	9.04482	2.02366e-22	1.36726e-21	0.943174		FBXO3	-1.3364	-1.19406
FBXO33	8.38641	8.21487	1.71752e-05	2.69736e-05	0.979545		FBXO33	-1.59308	1.04787
FBXO5	7.13223	8.06861	1.47254e-17	6.11591e-17	1.13129		FBXO5	-1.01089	1.14997
FCGBP	16.5738	12.1296	1.50294e-40	6.39257e-39	0.731849		FCGBP	1.78912	1.24771
FDPS	11.2087	11.576	3.2419e-07	5.75536e-07	1.03276		FDPS	-1.81909	1.27378
FEM1C	10.2818	9.58762	9.4137e-17	3.61784e-16	0.932482		FEM1C	-1.70863	-1.07046
FGF19	0.453706	3.65143	7.22406e-21	4.14992e-20	8.04802		FGF19	7.20827	1.09843
FGF9	5.36979	3.17909	2.72272e-25	2.5341e-24	0.592033		FGF9	2.19222	-1.33418
FGFR1OP	7.86478	8.19578	1.65095e-08	3.2119e-08	1.04209		FGFR1OP	-1.01434	1.05438
FGFR1OP2	8.90824	8.75856	0.000110177	0.000162817	0.983198		FGFR1OP2	-1.54833	-1.21361
FGFR3	9.64584	8.7568	9.31982e-09	1.84397e-08	0.907832		FGFR3	-1.16316	1.13197
FH	11.226	10.753	2.17e-17	8.85365e-17	0.957859		FH	-1.45174	-1.41333
FHOD3	7.23305	6.54296	1.01974e-05	1.63019e-05	0.904592		FHOD3	1.37488	-1.20685
FICD	6.21658	5.54734	5.86246e-15	1.92116e-14	0.892346		FICD	1.7722	1.22016
FJX1	3.73765	6.24353	2.12298e-32	4.18294e-31	1.67045		FJX1	-1.34587	-1.67957
FKBP4	11.6326	12.1675	1.91429e-16	7.14129e-16	1.04598		FKBP4	1.43355	1.32624
FKBP5	10.8257	9.93726	3.96186e-08	7.51279e-08	0.917934		FKBP5	-1.4916	1.01958
FKTN	8.63414	9.06096	8.15361e-10	1.74305e-09	1.04943		FKTN	1.47772	1.44147
FLAD1	9.35509	9.84786	3.11841e-18	1.38149e-17	1.05267		FLAD1	1.74556	1.0515
FLJ33630	8.41288	8.95173	1.09337e-13	3.21126e-13	1.06405		FLJ33630	1.66929	-1.01893
FLJ35390	5.92497	5.37394	4.23464e-07	7.45729e-07	0.906998		FLJ35390	1.50901	1.48786
FLJ42627	5.48373	4.91273	0.000568494	0.000794613	0.895874		FLJ42627	1.76278	1.05805
FLNB	14.0718	13.0617	7.37272e-11	1.70968e-10	0.928217		FLNB	2.19693	1.08491
FLNC	11.5658	9.10145	1.10427e-08	2.17282e-08	0.786929		FLNC	1.21581	1.01978
FLVCR2	9.15869	6.69081	8.40714e-28	1.03859e-26	0.730542		FLVCR2	1.21358	1.0912
FNTA	9.97288	10.3951	1.50477e-12	4.01714e-12	1.04234		FNTA	-1.21964	1.0497
FOXD4	1.95355	3.07896	3.49271e-12	8.99502e-12	1.57608		FOXD4	1.48173	-1.13115
FOXD4L1	1.393	2.23165	7.71034e-08	1.43313e-07	1.60204		FOXD4L1	1.56615	1.025
FOXJ3	10.3836	10.1796	2.55017e-06	4.24287e-06	0.980352		FOXJ3	-1.03664	-1.02941
FOXQ1	3.75468	9.62499	7.2996e-55	1.15235e-52	2.56347		FOXQ1	2.66126	-1.16529
FSCN1	8.90351	9.77948	2.49576e-12	6.52267e-12	1.09838		FSCN1	-1.06442	-1.0014
FSTL3	7.65547	8.65497	4.67834e-07	8.20872e-07	1.13056		FSTL3	1.87974	1.09632
FTH1	15.5768	14.6829	3.43404e-13	9.69597e-13	0.942619		FTH1	3.79564	1.41571
FTSJ2	8.82796	9.58075	3.33782e-41	1.52647e-39	1.08527		FTSJ2	1.29169	1.07326
FUS	11.6159	12.2403	4.01062e-18	1.76013e-17	1.05375		FUS	-1.02641	1.21785
FUT1	4.718	7.21548	1.90526e-38	6.65543e-37	1.52935		FUT1	1.13907	-1.12109
FUT3	12.0722	11.1591	1.1533e-10	2.6346e-10	0.924363		FUT3	1.64166	1.10662
FUT4	10.0791	10.5612	6.78261e-07	1.17639e-06	1.04783		FUT4	1.02726	1.04743
FUT6	10.5864	9.77749	2.71392e-10	6.02449e-10	0.923593		FUT6	1.04813	1.10673
FXR1	10.1095	10.4878	1.33034e-12	3.56887e-12	1.03742		FXR1	-1.79354	-1.25332
FXYD1	7.36937	2.76492	5.17862e-52	6.5402e-50	0.375191		FXYD1	-1.16824	-1.14243
FXYD6	10.0222	7.83164	3.59828e-13	1.01436e-12	0.781433		FXYD6	-1.35938	-1.0745
FZD1	9.51407	8.44317	2.77233e-30	4.4062e-29	0.887441		FZD1	-1.12512	-1.2068
FZD4	9.03996	8.27385	8.03949e-08	1.49296e-07	0.915253		FZD4	-1.26442	-1.08667
FZD6	8.4734	9.18216	5.73645e-25	5.1269e-24	1.08364		FZD6	1.80428	-1.00413
FZD7	9.08131	8.45246	0.000364739	0.000517704	0.930753		FZD7	1.01211	-1.17769
GABARAPL1	9.88301	8.89029	1.33864e-24	1.14587e-23	0.899554		GABARAPL1	-1.11123	1.18847
GABARAPL2	10.6545	10.2084	2.16104e-11	5.23766e-11	0.958137		GABARAPL2	-1.21782	-1.00344
GAD1	0.804448	4.83411	1.65995e-63	5.04685e-61	6.00923		GAD1	-1.18824	1.22941
GALK1	7.88152	8.91081	1.82125e-15	6.22813e-15	1.13059		GALK1	-2.51124	1.11703
GALM	10.868	10.0101	9.69466e-25	8.41263e-24	0.921065		GALM	-1.00547	1.02016
GALNT11	9.25417	9.48877	0.0001463	0.000214192	1.02535		GALNT11	-1.20806	-1.05932
GALNT12	11.532	9.97925	4.40313e-29	6.15239e-28	0.865356		GALNT12	2.12516	-1.00993
GARS	10.5608	11.818	5.49687e-36	1.55331e-34	1.11904		GARS	2.02146	1.05672
GAS6	11.8963	11.2297	2.23309e-14	6.9319e-14	0.943964		GAS6	1.36448	1.04185
GATA2	7.39646	6.25787	1.88028e-16	7.02397e-16	0.846063		GATA2	-1.02128	1.02559
GATAD2A	11.084	11.2741	0.000541577	0.000758928	1.01715		GATAD2A	1.10225	1.05337
GBA	10.881	10.055	2.52881e-18	1.13251e-17	0.92409		GBA	1.35683	1.0523
GCNT3	12.9197	9.82864	8.49067e-41	3.70744e-39	0.76075		GCNT3	8.12183	1.3481
GDF15	8.46753	11.415	1.73665e-20	9.65537e-20	1.34809		GDF15	4.57344	1.77161
GDI1	10.9543	11.1491	3.86269e-05	5.90921e-05	1.01778		GDI1	-1.72822	-1.31559
GDPD5	6.64385	8.89327	1.97982e-37	6.29937e-36	1.33857		GDPD5	-1.62419	-1.18244
GEMIN4	9.20845	9.75234	3.15769e-15	1.05823e-14	1.05906		GEMIN4	1.11107	1.3655
GEMIN6	6.89416	7.72094	5.13014e-17	2.02128e-16	1.11992		GEMIN6	-1.25548	1.06877
GFI1	7.15588	5.54604	7.64995e-19	3.59567e-18	0.775032		GFI1	-1.43581	-1.20804
GGH	10.1189	10.9603	1.60881e-08	3.13215e-08	1.08315		GGH	-1.27322	-1.12516
GGPS1	9.18914	9.44287	2.65467e-08	5.09164e-08	1.02761		GGPS1	-1.2121	-1.21382
GHITM	13.1569	12.3393	5.01401e-21	2.92329e-20	0.937857		GHITM	2.08668	1.1191
GINS2	8.03425	9.15055	1.56269e-13	4.53692e-13	1.13894		GINS2	1.13367	1.31849
GINS3	6.97079	7.91478	1.59632e-16	5.99048e-16	1.13542		GINS3	1.61883	1.38845
GIT2	9.88585	9.51091	3.40671e-10	7.49851e-10	0.962073		GIT2	-1.30505	-1.06645
GLA	8.50315	9.35716	6.32832e-27	7.06311e-26	1.10043		GLA	1.01647	1.26957
GLIPR2	10.371	8.25818	6.2339e-32	1.19148e-30	0.796277		GLIPR2	-1.23813	-1.06139
GLRX	10.0162	9.49071	2.39876e-05	3.72555e-05	0.947536		GLRX	-1.34582	-1.02719
GLRX5	10.165	9.77799	1.06191e-18	4.91389e-18	0.961926		GLRX5	1.2667	1.12304
GLS	10.5716	10.9636	6.74936e-06	1.09216e-05	1.03708		GLS	1.60807	1.045
GLTP	11.1654	9.58909	9.43542e-45	5.8019e-43	0.858818		GLTP	1.17399	1.20124
GLTPD1	10.5499	9.4692	2.31855e-20	1.27481e-19	0.897562		GLTPD1	1.40688	1.0781
GLUD1	11.9654	11.6145	7.72612e-09	1.53661e-08	0.970668		GLUD1	1.48283	1.18061
GMFB	11.0724	10.4566	6.42055e-14	1.92394e-13	0.944388		GMFB	-1.73453	-1.17479
GNAI1	9.32979	7.70645	5.48914e-26	5.57678e-25	0.826005		GNAI1	-1.7056	1.05214
GNB1	13.0757	12.8223	3.38739e-10	7.45999e-10	0.980616		GNB1	1.49068	1.01828
GNE	11.3235	9.99373	3.15341e-16	1.15332e-15	0.882561		GNE	-1.60741	-1.03809
GNG12	12.4911	11.3099	2.3395e-19	1.15345e-18	0.905439		GNG12	-1.31215	-1.40044
GNG5	11.2951	11.0151	2.12046e-07	3.81312e-07	0.975212		GNG5	-1.54853	-1.16772
GNG7	8.26097	5.19627	8.85545e-69	4.15397e-66	0.629015		GNG7	1.38338	1.12795
GNL3	10.002	11.2539	7.53337e-23	5.33345e-22	1.12517		GNL3	-1.56387	-1.29225
GNPAT	10.0581	10.2318	4.43767e-05	6.76425e-05	1.01726		GNPAT	-1.07517	-1.08287
GOLM1	13.6815	12.3226	5.14754e-24	4.15294e-23	0.900677		GOLM1	1.36658	1.00635
GOLPH3	11.542	11.3243	1.44197e-12	3.85637e-12	0.981135		GOLPH3	-1.07145	-1.30565
GOLPH3L	10.7506	10.2033	5.89233e-12	1.49429e-11	0.949097		GOLPH3L	-1.29005	1.06203
GOLT1A	6.50796	7.77308	4.99873e-10	1.08701e-09	1.1944		GOLT1A	1.22135	1.06803
GOLT1B	9.28088	9.83528	1.59761e-11	3.91836e-11	1.05974		GOLT1B	1.1063	1.05622
GOT1	11.2056	10.3789	4.52507e-28	5.75465e-27	0.926226		GOT1	2.11177	1.31613
GPN1	9.58218	9.96679	3.01316e-12	7.82012e-12	1.04014		GPN1	1.33219	1.13425
GPR108	10.8566	10.0379	6.81783e-19	3.22023e-18	0.924588		GPR108	1.24596	-1.03289
GPR180	7.48511	8.60401	1.65164e-21	1.0156e-20	1.14948		GPR180	1.08085	-1.0143
GPT2	9.02762	10.544	1.59413e-22	1.09052e-21	1.16797		GPT2	2.81229	-1.0003
GPX8	7.56715	8.21259	4.49614e-06	7.34796e-06	1.08529		GPX8	3.01002	1.13851
GRAMD3	10.1853	8.5882	6.21721e-27	6.94855e-26	0.843198		GRAMD3	-1.22465	1.30661
GRB10	8.61112	9.49621	2.52558e-09	5.21179e-09	1.10278		GRB10	1.38144	-1.05041
GRSF1	11.213	11.3363	0.00010508	0.000155493	1.011		GRSF1	1.27739	-1.05527
GSDMB	10.5346	9.69411	1.52941e-06	2.58704e-06	0.920214		GSDMB	1.24075	1.50999
GSG2	5.6485	6.77249	1.23661e-12	3.3283e-12	1.19899		GSG2	-1.16314	1.05019
GSR	11.041	10.3542	6.04634e-14	1.81445e-13	0.937791		GSR	-1.66459	-1.17955
GSS	10.8332	11.1278	3.34877e-06	5.52898e-06	1.02719		GSS	1.85099	-1.01764
GTF2F2	8.675	9.79476	3.4312e-41	1.56482e-39	1.12908		GTF2F2	1.11301	1.02979
GTF2H3	7.78951	8.25216	5.38584e-13	1.50076e-12	1.05939		GTF2H3	1.16831	-1.0226
GTF2H5	8.46717	8.83684	1.49102e-06	2.52419e-06	1.04366		GTF2H5	-1.07192	-1.17563
GTF3A	10.1467	11.6989	6.62379e-39	2.46039e-37	1.15298		GTF3A	-1.05478	-1.31113
GTF3C2	10.4297	10.5773	2.1103e-05	3.29125e-05	1.01415		GTF3C2	-1.03612	-1.10863
GTF3C3	8.94766	9.47869	5.27544e-24	4.24778e-23	1.05935		GTF3C3	-1.41296	-1.09924
GTSE1	7.25024	8.73363	1.20856e-16	4.58459e-16	1.2046		GTSE1	-1.38325	1.13626
GUCY1B2	1.63732	2.87192	1.18012e-06	2.01259e-06	1.75403		GUCY1B2	1.29304	1.04962
H2AFY	12.1836	12.5782	1.79645e-11	4.38544e-11	1.03239		H2AFY	1.33872	1.17171
HADH	12.0453	10.9897	3.80587e-21	2.24927e-20	0.912369		HADH	1.15619	1.05262
HADHB	12.0403	11.0498	2.81695e-25	2.61587e-24	0.917739		HADHB	1.5396	-1.02609
HAGH	9.59668	9.19844	8.79843e-14	2.60745e-13	0.958503		HAGH	1.26346	1.30762
HAPLN3	6.464	7.89859	7.09711e-14	2.11817e-13	1.22194		HAPLN3	-1.28677	-1.02725
HAT1	9.47467	9.85185	4.70128e-11	1.10947e-10	1.03981		HAT1	-1.14882	-1.20224
HCFC2	8.35106	7.16968	1.11105e-21	6.95434e-21	0.858535		HCFC2	-1.47816	-1.13481
HCG18	8.162	8.79544	5.6763e-20	3.00624e-19	1.07761		HCG18	1.44916	1.00157
HDAC2	10.6518	11.44	6.79209e-40	2.7132e-38	1.074		HDAC2	-1.28445	-1.33825
HDAC3	9.86857	10.0766	8.18464e-08	1.51905e-07	1.02108		HDAC3	-1.43757	-1.32687
HDAC4	9.38692	8.8637	2.82008e-05	4.35273e-05	0.944261		HDAC4	1.60497	1.02381
HDGF	12.5969	13.1845	2.32445e-23	1.73783e-22	1.04664		HDGF	1.06061	-1.46331
HDHD2	9.40773	8.70116	7.23585e-40	2.87647e-38	0.924894		HDHD2	1.36498	1.09489
HDHD3	11.0466	10.4375	1.73683e-09	3.62651e-09	0.944866		HDHD3	1.17942	-1.00553
HEATR1	9.11589	10.2252	5.96432e-24	4.76507e-23	1.1217		HEATR1	1.38542	1.44487
HEATR6	7.80982	8.07154	0.00023676	0.000340618	1.03351		HEATR6	1.19077	1.22594
HECA	10.2975	9.73046	1.81864e-10	4.08851e-10	0.944931		HECA	-1.8269	-1.05842
HELLS	6.14356	7.90775	1.17499e-16	4.46757e-16	1.28716		HELLS	-1.11018	1.07606
HERC5	6.83917	5.61517	1.45003e-20	8.12514e-20	0.821031		HERC5	-1.4081	1.0761
HERPUD1	11.9407	11.0342	2.5423e-18	1.13794e-17	0.924081		HERPUD1	1.93066	1.16843
HES2	8.89086	7.70395	1.6649e-11	4.07489e-11	0.866501		HES2	-1.06426	1.26879
HES6	8.63016	10.0972	5.67414e-40	2.27215e-38	1.16999		HES6	1.24454	1.03558
HGS	10.8949	11.16	1.24388e-07	2.27671e-07	1.02433		HGS	1.46653	1.21057
HIBCH	9.99025	9.31458	8.43341e-16	2.98083e-15	0.932367		HIBCH	-1.535	-1.18566
HINT1	12.4551	12.1322	2.67095e-05	4.13265e-05	0.974073		HINT1	1.25141	-1.10641
HINT2	9.13932	8.72555	1.05864e-12	2.8629e-12	0.954727		HINT2	2.68989	1.11738
HIST1H1C	9.95614	7.94521	2.88724e-20	1.57223e-19	0.798021		HIST1H1C	-1.78631	1.48781
HIST1H2AC	10.2086	9.03572	5.59301e-18	2.42541e-17	0.885108		HIST1H2AC	-1.53487	1.53958
HJURP	7.25105	9.03016	1.04604e-20	5.9261e-20	1.24536		HJURP	-1.43767	1.13975
HKDC1	9.65109	10.4948	0.000120388	0.000177346	1.08742		HKDC1	2.45556	-1.05663
HLA-A	15.216	14.7204	6.68089e-05	0.000100372	0.967429		HLA-A	1.32642	1.10234
HLCS	8.51883	9.11408	2.12825e-16	7.91073e-16	1.06987		HLCS	1.35976	1.02542
HMGB1	12.2609	13.069	5.98315e-26	6.05245e-25	1.06591		HMGB1	-1.85285	-1.57468
HMGB2	11.0528	11.7226	8.8793e-14	2.63046e-13	1.0606		HMGB2	-1.69775	-1.24234
HMGB3	9.79742	10.5995	7.58736e-12	1.90385e-11	1.08186		HMGB3	-1.28391	-1.5279
HMGCR	11.5155	11.0639	6.38446e-06	1.03403e-05	0.960782		HMGCR	-2.4068	-1.01974
HMGN1	11.2219	11.6075	4.34253e-11	1.02746e-10	1.03436		HMGN1	-1.09527	-1.07458
HMOX1	10.7167	8.87881	1.92894e-19	9.60261e-19	0.8285		HMOX1	1.44388	1.29414
HNRNPM	12.0906	12.3528	3.68901e-06	6.07057e-06	1.02168		HNRNPM	-1.30289	-1.14734
HNRPDL	11.0375	11.5861	3.61027e-10	7.93486e-10	1.0497		HNRPDL	-1.01823	-1.07161
HOMER1	4.95441	7.20792	1.56952e-21	9.68375e-21	1.45485		HOMER1	-1.11154	-1.25347
HOXA5	7.17971	5.97748	2.97337e-20	1.61752e-19	0.832552		HOXA5	1.2149	1.02025
HOXA9	8.57314	9.10402	1.89455e-05	2.96377e-05	1.06192		HOXA9	2.30559	1.03896
HPCAL4	2.48707	1.23874	1.97871e-09	4.119e-09	0.498072		HPCAL4	-2.10925	-1.12544
HS3ST1	7.2924	7.74144	2.11489e-06	3.5402e-06	1.06158		HS3ST1	1.71415	1.06086
HSD17B11	12.3079	10.9737	1.10622e-20	6.25841e-20	0.891603		HSD17B11	-1.39057	-1.20919
HSD17B6	6.54719	5.18306	4.61336e-11	1.0895e-10	0.791645		HSD17B6	-1.55987	-1.25661
HSD17B7P2	4.51702	5.59213	2.51526e-15	8.49527e-15	1.23801		HSD17B7P2	-1.11667	1.09346
HSDL2	10.6306	10.3746	3.48372e-06	5.746e-06	0.975919		HSDL2	1.03387	1.04117
HSF2	7.41621	7.84604	1.95311e-06	3.28211e-06	1.05796		HSF2	-1.77536	-1.34772
HSP90AA1	13.8529	14.6207	6.47665e-19	3.06702e-18	1.05543		HSP90AA1	-1.02018	-1.03126
HSP90AB1	13.843	14.9957	4.92578e-35	1.26957e-33	1.08326		HSP90AB1	-1.86779	-1.51679
HSPA1B	10.9337	11.3439	9.57517e-05	0.000142036	1.03752		HSPA1B	1.16899	1.06044
HSPA4L	5.74488	6.68627	1.40619e-07	2.56406e-07	1.16387		HSPA4L	-1.19984	1.42338
HSPA5	13.4984	13.9653	7.95556e-09	1.58071e-08	1.03459		HSPA5	2.20405	-1.04951
HSPA8	14.4203	14.8427	1.19471e-08	2.34431e-08	1.02929		HSPA8	1.7689	1.25292
HSPA9	12.3979	12.8398	6.84462e-17	2.66924e-16	1.03565		HSPA9	1.40658	-1.16084
HSPE1	10.7712	11.8094	3.4076e-19	1.65423e-18	1.09638		HSPE1	-1.07317	-1.03529
HSPH1	10.4256	11.9366	5.54496e-27	6.24398e-26	1.14494		HSPH1	1.42788	1.00307
HYAL1	7.50728	6.501	1.8453e-08	3.57857e-08	0.865959		HYAL1	-1.48674	1.41149
IARS	10.7744	11.8047	8.30116e-23	5.84177e-22	1.09563		IARS	1.75095	-1.01686
ICT1	8.47354	9.0664	1.3196e-14	4.18733e-14	1.06997		ICT1	1.19221	-1.05932
ID3	11.262	10.2162	2.79655e-17	1.12838e-16	0.907141		ID3	-1.66908	1.13578
IDH3A	11.3554	10.4484	3.3897e-22	2.23682e-21	0.920123		IDH3A	1.22884	1.08145
IDS	11.3143	10.8291	1.62651e-11	3.98507e-11	0.957119		IDS	-1.06248	-1.03321
IER3	10.8735	12.0132	1.4971e-11	3.67901e-11	1.10481		IER3	1.81605	1.34352
IFI35	9.94791	9.44382	2.15342e-06	3.60213e-06	0.949327		IFI35	1.43436	1.14738
IFI6	9.22097	10.2889	8.73866e-09	1.73191e-08	1.11581		IFI6	-3.29952	1.02856
IFIT1	8.5911	7.10141	7.83973e-15	2.53371e-14	0.826601		IFIT1	-1.59654	1.12281
IFNAR1	10.7115	10.4041	1.2868e-10	2.92886e-10	0.971298		IFNAR1	1.46642	-1.02145
IFNGR2	11.4211	11.0621	0.000176193	0.000256085	0.968566		IFNGR2	1.36594	-1.09672
IFRD1	9.24437	9.73254	7.81116e-09	1.55296e-08	1.05281		IFRD1	2.39952	-1.00134
IGF2BP3	3.18722	5.48667	7.32376e-23	5.19177e-22	1.72146		IGF2BP3	-2.66609	-1.07155
IGFBP6	9.256	6.7569	2.30092e-24	1.93131e-23	0.730002		IGFBP6	2.82794	1.24615
IGSF3	10.3362	9.04432	1.02889e-17	4.33963e-17	0.875013		IGSF3	1.12835	1.0961
IL17RB	8.09109	8.5199	6.98625e-05	0.000104749	1.053		IL17RB	1.0205	1.01449
IL18	9.70585	8.69379	3.22983e-13	9.15212e-13	0.895727		IL18	1.49656	1.58385
ILDR1	9.01767	8.17698	2.24559e-08	4.3313e-08	0.906773		ILDR1	1.42936	-1.03376
ILF2	11.3404	11.9828	1.03434e-17	4.36102e-17	1.05664		ILF2	-1.30545	-1.1879
ILK	11.8905	11.2003	1.43301e-06	2.42823e-06	0.941954		ILK	-1.1458	1.10405
ILVBL	11.2276	10.983	5.11328e-07	8.94702e-07	0.978213		ILVBL	-1.02353	1.31613
IMPA2	11.0427	9.81615	3.24855e-24	2.67879e-23	0.888924		IMPA2	1.29267	1.14189
INHBE	1.71268	3.10191	4.19097e-18	1.83682e-17	1.81114		INHBE	1.18985	1.0095
INPP5A	10.1039	9.21445	7.26327e-18	3.10866e-17	0.911972		INPP5A	-1.08361	-1.01239
INSIG1	10.0056	10.8341	3.61669e-09	7.37626e-09	1.0828		INSIG1	-5.64156	-1.12898
INTS1	11.1964	11.6569	1.13892e-08	2.23911e-08	1.04112		INTS1	-1.47462	1.02822
INTS5	9.59037	9.73057	0.000169326	0.000246431	1.01462		INTS5	-1.23043	-1.35172
INTS6	9.16542	9.57689	2.01513e-18	9.08663e-18	1.04489		INTS6	1.05951	1.07402
INTS8	9.30802	10.0446	3.01105e-30	4.74884e-29	1.07914		INTS8	-1.63829	-1.19746
INTU	4.82161	5.52315	1.75778e-07	3.18605e-07	1.1455		INTU	-1.6509	1.0442
IQCC	5.88421	6.43881	4.59885e-14	1.3946e-13	1.09425		IQCC	1.4236	1.30946
IQGAP1	12.9894	12.6345	4.41696e-09	8.94837e-09	0.972682		IQGAP1	-1.48271	-1.29048
IRAK1	11.3238	12.2466	1.75082e-36	5.15142e-35	1.08149		IRAK1	2.09557	-1.0565
IREB2	10.3447	10.0166	6.76366e-13	1.86569e-12	0.968284		IREB2	-1.60451	-1.35985
IRF2BP2	11.842	12.4326	4.27314e-12	1.09329e-11	1.04988		IRF2BP2	1.47716	1.02578
IRX3	1.43488	2.99155	1.18899e-14	3.7875e-14	2.08488		IRX3	-1.85227	1.05212
ISCU	10.6445	10.2802	5.4603e-10	1.18409e-09	0.96578		ISCU	1.93434	1.28075
ISG20	9.35537	8.23424	5.38887e-11	1.26482e-10	0.880162		ISG20	-1.69093	1.23688
ISOC2	10.3199	10.0538	2.73994e-05	4.23582e-05	0.974215		ISOC2	-1.11024	-1.07545
ISY1	9.318	9.54998	9.87282e-12	2.4585e-11	1.0249		ISY1	-1.15123	1.09046
ITFG3	11.6455	11.3362	6.15926e-06	9.98841e-06	0.973437		ITFG3	-1.05069	-1.33255
ITGA2	9.37268	10.8938	1.409e-20	7.90598e-20	1.16229		ITGA2	1.10052	1.32473
ITGB1BP1	9.28126	9.63157	9.63471e-06	1.54264e-05	1.03774		ITGB1BP1	-1.34507	-1.07031
ITGB3BP	7.00919	7.82537	4.91714e-14	1.48728e-13	1.11644		ITGB3BP	-1.45401	-1.05389
ITGB5	11.1732	11.3673	0.000347651	0.000494176	1.01737		ITGB5	2.95623	1.26549
ITM2C	15.4888	12.7833	3.1336e-47	2.39291e-45	0.825322		ITM2C	-1.08456	-1.10046
ITPKA	9.35441	7.36628	1.12406e-22	7.81893e-22	0.787466		ITPKA	2.72459	1.34257
ITPRIP	8.29116	8.95783	1.67846e-10	3.78739e-10	1.08041		ITPRIP	2.17896	1.16918
JAZF1	8.16421	6.76278	9.5643e-12	2.38316e-11	0.828345		JAZF1	-1.54843	-1.07739
JDP2	9.20768	8.6146	5.3838e-18	2.33901e-17	0.935588		JDP2	1.70566	1.11307
JOSD1	11.6182	10.662	8.56597e-17	3.30442e-16	0.917692		JOSD1	1.71722	1.13628
KANK2	11.4158	9.94184	8.03697e-11	1.85768e-10	0.870882		KANK2	-1.16155	-1.04423
KAT2A	9.36574	10.8231	1.71148e-34	4.169e-33	1.15561		KAT2A	1.15949	1.37032
KAT2B	9.5094	7.72408	1.64913e-52	2.20125e-50	0.812258		KAT2B	-1.20054	1.07973
KCNG1	6.77908	3.71055	2.91619e-28	3.81194e-27	0.547354		KCNG1	2.27699	1.1079
KCNK6	9.15311	8.46835	7.24964e-14	2.16212e-13	0.925188		KCNK6	1.41124	1.33783
KCTD14	8.01047	9.3033	6.73736e-23	4.8114e-22	1.16139		KCTD14	-1.34814	-1.03201
KCTD15	8.5275	7.8851	1.61783e-05	2.54591e-05	0.924667		KCTD15	2.02914	1.17791
KCTD20	10.0703	10.341	4.6216e-05	7.03611e-05	1.02689		KCTD20	1.0621	1.05883
KCTD5	10.6845	10.3445	2.22626e-05	3.4665e-05	0.968183		KCTD5	1.55985	1.31173
KDELC2	9.61556	9.93988	5.97835e-05	9.02718e-05	1.03373		KDELC2	1.1961	-1.30847
KDELR3	8.59941	9.49617	4.76768e-11	1.12481e-10	1.10428		KDELR3	-1.37968	1.07773
KIAA0101	7.79951	8.90473	1.78201e-11	4.35115e-11	1.1417		KIAA0101	1.30121	1.25782
KIAA0146	9.29034	9.67603	2.74104e-16	1.00947e-15	1.04152		KIAA0146	1.29425	1.19976
KIAA0922	8.11315	7.60873	1.3592e-05	2.14922e-05	0.937827		KIAA0922	-1.6982	-1.19924
KIAA1199	5.84566	11.2738	7.46979e-48	6.16276e-46	1.92857		KIAA1199	2.82873	1.27398
KIAA1429	9.95996	10.2901	3.10881e-13	8.82136e-13	1.03314		KIAA1429	-1.34729	-1.13455
KIAA1468	9.78983	9.30604	1.67129e-15	5.73884e-15	0.950583		KIAA1468	-1.28545	-1.06524
KIAA2013	11.4799	11.0337	1.0724e-09	2.27382e-09	0.961131		KIAA2013	-1.17495	1.08693
KIDINS220	10.6753	10.3748	4.54772e-06	7.42856e-06	0.971851		KIDINS220	1.09425	-1.13707
KIF11	8.75609	9.8722	2.35089e-14	7.28793e-14	1.12747		KIF11	-1.33941	1.08614
KIF14	5.78008	7.93391	1.2399e-21	7.73134e-21	1.37263		KIF14	-1.44936	1.05305
KIF15	7.42522	8.58396	3.76579e-13	1.06013e-12	1.15605		KIF15	-1.02667	1.28214
KIF1B	10.8437	10.3256	1.39158e-08	2.71793e-08	0.952219		KIF1B	-1.47584	1.03328
KIF20A	7.36454	9.06977	1.30731e-15	4.53869e-15	1.23155		KIF20A	-3.00626	1.02708
KIF20B	7.79772	8.97129	2.81064e-21	1.68782e-20	1.1505		KIF20B	-1.31084	1.12851
KIF22	10.1978	10.5464	6.35828e-06	1.03e-05	1.03418		KIF22	-1.342	1.08012
KIFC1	8.71085	9.95958	2.80407e-16	1.03084e-15	1.14335		KIFC1	-1.20234	1.89867
KIFC2	7.78688	8.95843	2.30696e-13	6.6089e-13	1.15045		KIFC2	1.28127	-1.07016
KITLG	10.2046	9.00179	1.04902e-21	6.58614e-21	0.882135		KITLG	-3.34442	-1.55164
KLF2	8.98919	7.75542	8.12413e-16	2.87958e-15	0.862749		KLF2	1.52055	-1.20692
KLF4	13.0266	10.19	8.37789e-38	2.74547e-36	0.782245		KLF4	1.21714	-1.01004
KLF5	13.3026	12.9709	0.000689441	0.000958851	0.975064		KLF5	-1.30748	-1.26116
KLHDC2	10.1989	9.57764	2.1648e-17	8.83683e-17	0.939089		KLHDC2	1.36944	1.09065
KLHL13	7.34042	5.51633	1.18319e-28	1.59357e-27	0.751501		KLHL13	-1.3509	-1.2035
KLHL29	6.61301	7.73621	6.43678e-11	1.49878e-10	1.16985		KLHL29	1.18552	1.02957
KLHL35	2.76184	5.73762	8.36363e-40	3.30877e-38	2.07746		KLHL35	1.39561	1.04073
KLHL8	9.10514	8.77461	6.09422e-11	1.42164e-10	0.963698		KLHL8	1.15697	1.17341
KLK10	4.67389	8.62403	1.48671e-45	9.88212e-44	1.84515		KLK10	1.95751	1.01277
KLK3	4.63076	2.4974	6.76445e-15	2.20049e-14	0.539308		KLK3	1.35665	-1.03648
KLK4	3.61227	2.71785	3.28743e-05	5.05034e-05	0.752393		KLK4	-1.45525	-1.24438
KLK6	0.490068	7.24088	9.43907e-99	5.16569e-95	14.7752		KLK6	5.40601	1.4162
KLK7	0.269088	4.53707	3.91888e-68	1.69316e-65	16.8609		KLK7	5.02117	1.37116
KLK8	0.115283	3.99992	4.25087e-63	1.20329e-60	34.6965		KLK8	1.55907	1.14021
KPNA2	10.2007	11.53	2.95296e-20	1.60695e-19	1.13031		KPNA2	-1.64074	-1.15904
KRT15	5.1143	6.76772	2.20301e-12	5.79074e-12	1.32329		KRT15	-1.06205	1.55828
KRT23	2.82742	8.29214	1.65532e-57	2.98649e-55	2.93276		KRT23	-1.55742	-1.13706
KRT7	3.67908	6.29679	4.6106e-19	2.21013e-18	1.71151		KRT7	2.40281	1.42892
KTN1	12.4769	11.8762	7.9756e-17	3.08683e-16	0.951857		KTN1	-1.51251	-1.24587
LACTB2	8.36878	9.32874	6.84002e-20	3.59588e-19	1.11471		LACTB2	1.86791	1.18435
LAMC2	10.9314	11.9053	5.02842e-11	1.18327e-10	1.08909		LAMC2	2.65766	1.34592
LAMC3	6.89202	5.20482	2.46524e-11	5.95298e-11	0.755195		LAMC3	-1.00586	1.54713
LAMP2	11.5057	11.7347	1.88822e-06	3.17598e-06	1.01991		LAMP2	1.16812	-1.02745
LAMP3	6.60939	7.30185	0.00018141	0.000263457	1.10477		LAMP3	3.01073	1.17077
LAPTM4B	10.466	11.3639	8.6346e-18	3.67547e-17	1.08579		LAPTM4B	-1.3366	-1.15586
LARS	10.8622	11.3402	3.09996e-14	9.52913e-14	1.04401		LARS	1.2648	-1.08655
LAT2	7.8396	6.88278	7.6633e-12	1.92262e-11	0.87795		LAT2	1.50274	1.13752
LBR	11.1585	11.7091	2.10327e-11	5.10367e-11	1.04934		LBR	-1.33995	-1.16323
LCMT1	9.72478	9.38292	1.02501e-06	1.75628e-06	0.964847		LCMT1	-1.15645	1.082
LCN2	10.7476	12.2998	9.05996e-07	1.5587e-06	1.14442		LCN2	31.1182	1.19182
LDHA	13.7215	14.1997	1.13236e-07	2.07769e-07	1.03485		LDHA	-1.34704	-1.01196
LDHB	11.9379	12.6455	3.28185e-09	6.71503e-09	1.05928		LDHB	-1.52395	-1.25436
LDLR	10.8766	11.5123	0.000149898	0.000219166	1.05845		LDLR	-3.04438	1.10054
LEPROT	9.59638	8.67166	1.80829e-30	2.93076e-29	0.903639		LEPROT	1.81743	1.19308
LEPROTL1	10.1405	9.77147	4.87806e-10	1.06203e-09	0.963605		LEPROTL1	1.54783	1.00971
LGMN	11.9115	11.2687	4.7813e-12	1.21931e-11	0.946041		LGMN	-1.11686	1.13834
LHFP	8.49821	7.8909	3.18901e-05	4.9019e-05	0.928537		LHFP	1.05119	-1.12923
LHFPL2	10.5723	9.69995	1.12052e-20	6.32844e-20	0.917489		LHFPL2	1.28727	-1.05555
LIAS	8.0421	7.8373	0.000469861	0.000661423	0.974535		LIAS	1.14037	1.16543
LIFR	9.0728	5.27985	2.3651e-45	1.53479e-43	0.581943		LIFR	-1.37412	-1.20611
LIG1	9.2733	10.2049	1.94932e-15	6.66054e-15	1.10046		LIG1	-1.43288	-1.13282
LIN54	8.71375	8.40499	1.89892e-07	3.43277e-07	0.964566		LIN54	-1.05932	1.05275
LIN7C	9.54394	9.35955	0.00022073	0.000318141	0.98068		LIN7C	-1.24434	-1.19235
LIPA	11.0261	10.4756	3.35919e-05	5.15528e-05	0.95007		LIPA	-1.54016	-1.0719
LITAF	12.7391	11.5063	2.43361e-16	9.00497e-16	0.90323		LITAF	1.2023	-1.07835
LMBR1	9.36347	10.1577	1.78318e-48	1.60859e-46	1.08482		LMBR1	1.54543	-1.28803
LMNB1	10.3089	10.9617	5.61377e-08	1.05394e-07	1.06333		LMNB1	-1.1588	1.46964
LMNB2	10.7775	11.8582	3.40934e-19	1.65458e-18	1.10027		LMNB2	1.1262	-1.03615
LMTK3	4.68305	6.98909	1.75973e-17	7.23911e-17	1.49242		LMTK3	-1.60622	1.01701
LOC100129550	7.17153	6.53667	1.14366e-09	2.4206e-09	0.911475		LOC100129550	1.49707	1.28879
LOC100134868	1.89007	2.80979	2.89801e-11	6.96117e-11	1.48661		LOC100134868	1.58819	1.59773
LOC148413	8.26064	8.48627	8.73917e-07	1.5054e-06	1.02731		LOC148413	1.31988	-1.17874
LOC285074	7.46881	7.79836	1.23629e-05	1.963e-05	1.04412		LOC285074	-1.14162	1.06986
LOC388796	7.66081	9.48741	1.74966e-27	2.09068e-26	1.23843		LOC388796	1.63459	1.06402
LOC389791	1.75925	3.79319	1.67191e-36	4.92808e-35	2.15614		LOC389791	1.32004	1.12123
LOC400657	7.20243	6.94498	1.62247e-05	2.55297e-05	0.964255		LOC400657	1.72067	-1.08721
LOC493754	8.43285	8.64826	7.80908e-05	0.000116651	1.02554		LOC493754	1.25647	1.11517
LOC728554	7.34646	8.50288	3.24451e-12	8.39137e-12	1.15741		LOC728554	1.25777	1.31287
LONP1	10.5731	11.2704	1.32795e-26	1.43248e-25	1.06594		LONP1	1.63976	-1.04894
LPIN1	8.96879	9.63196	3.10132e-10	6.84652e-10	1.07394		LPIN1	-2.2471	1.01962
LPP	9.57926	8.04804	4.2425e-16	1.53693e-15	0.840152		LPP	1.96161	1.55453
LPXN	8.50011	7.89448	4.01435e-08	7.60706e-08	0.928751		LPXN	1.13163	1.14702
LRP5L	5.80303	6.64182	3.6303e-10	7.97783e-10	1.14454		LRP5L	1.19708	1.32798
LRPPRC	12.0019	12.3253	2.0666e-08	3.99311e-08	1.02695		LRPPRC	1.09764	-1.05597
LRRC14	8.92428	9.47886	1.40468e-16	5.30163e-16	1.06214		LRRC14	1.43317	1.19191
LSM2	9.1354	9.72169	1.38914e-12	3.71871e-12	1.06418		LSM2	-1.1298	1.26342
LSM6	8.11672	8.3386	0.000235455	0.00033877	1.02734		LSM6	-1.55915	-1.26187
LSM7	9.4924	10.2439	7.73801e-16	2.74568e-15	1.07917		LSM7	-1.2508	-1.08422
LSMD1	9.36868	8.86037	5.26546e-10	1.14274e-09	0.945743		LSMD1	-1.6342	-1.38141
LYAR	7.8664	9.40757	1.92337e-29	2.7773e-28	1.19592		LYAR	-1.28338	-1.09639
LYG1	2.22583	2.8462	1.41357e-05	2.23175e-05	1.27871		LYG1	-1.29392	-1.03841
LYN	9.77478	10.2551	2.7882e-07	4.97356e-07	1.04914		LYN	-1.02093	1.4028
LYPD6	6.15771	6.76604	8.86607e-07	1.5263e-06	1.09879		LYPD6	-1.28757	-1.08798
LYPD6B	4.48955	5.56785	9.88036e-08	1.81917e-07	1.24018		LYPD6B	1.70003	1.01831
LYRM1	8.68816	9.16955	1.16785e-08	2.29407e-08	1.05541		LYRM1	1.64515	-1.1145
LYRM7	9.068	8.5779	6.14947e-12	1.55751e-11	0.945952		LYRM7	1.23208	1.12997
LZIC	8.8614	8.44982	6.03464e-13	1.67218e-12	0.953553		LZIC	1.1707	-1.0213
MAEA	10.8713	10.5779	2.89415e-13	8.23076e-13	0.973013		MAEA	-1.19175	-1.05285
MAGEE1	5.69768	4.39469	5.36689e-14	1.61914e-13	0.771312		MAGEE1	-1.1664	-1.01758
MAN1A1	11.2011	9.58067	4.29154e-37	1.31698e-35	0.855335		MAN1A1	-3.31123	-1.59288
MAOB	9.11285	6.38173	1.62462e-20	9.05397e-20	0.7003		MAOB	-1.21506	-1.23746
MAP1LC3B	10.9279	10.6036	7.12701e-09	1.42142e-08	0.970329		MAP1LC3B	1.64082	1.14695
MAP4K1	7.56619	5.5906	5.12675e-21	2.98479e-20	0.738893		MAP4K1	-1.90186	-1.13418
MAP7	10.8229	11.1214	0.000314038	0.000448025	1.02758		MAP7	1.0634	-1.11251
MAPK1	11.7388	11.3386	2.45446e-21	1.4837e-20	0.965911		MAPK1	-1.25214	-1.02708
MAPK3	12.3778	11.1622	1.94762e-24	1.6464e-23	0.901791		MAPK3	-1.85256	-1.17777
MAPK6	10.992	10.1717	4.88827e-12	1.24601e-11	0.925373		MAPK6	1.062	-1.01813
MAPK9	10.1622	9.99735	7.00964e-08	1.30718e-07	0.983783		MAPK9	-1.06692	-1.12111
MAPKAPK3	9.94153	10.3825	2.98174e-13	8.46813e-13	1.04435		MAPKAPK3	1.44215	1.14351
MAPRE2	10.066	9.54167	1.29101e-21	8.03785e-21	0.947907		MAPRE2	-1.36364	-1.16059
MAPRE3	8.97968	8.11648	1.00568e-12	2.72598e-12	0.903872		MAPRE3	-1.51698	-1.1515
MARCKSL1	11.9097	12.7871	4.6335e-14	1.40459e-13	1.07368		MARCKSL1	-2.18054	-1.78014
MARS	10.5695	11.2773	7.614e-22	4.83959e-21	1.06697		MARS	2.58565	1.02192
MARVELD3	10.4687	9.17514	9.40263e-14	2.78004e-13	0.876437		MARVELD3	1.31205	1.24553
MAT2B	11.2258	10.7735	3.70218e-12	9.51359e-12	0.959706		MAT2B	1.03346	-1.09267
MATR3	12.2382	12.4196	6.32738e-09	1.26594e-08	1.01482		MATR3	-1.10074	-1.10594
MBNL1	11.9631	11.1829	4.49687e-19	2.15813e-18	0.934788		MBNL1	-1.6102	-1.16017
MBOAT7	11.1092	10.7087	2.5221e-06	4.19787e-06	0.963947		MBOAT7	-1.20614	-1.08599
MCCC1	9.33955	9.08917	2.46098e-05	3.82039e-05	0.973192		MCCC1	-1.40301	-1.07635
MCM10	6.0876	8.02879	4.3197e-18	1.89122e-17	1.31887		MCM10	1.66988	1.46017
MCM3	10.6733	11.7836	5.285e-26	5.37937e-25	1.10403		MCM3	-1.07673	1.11285
MCM4	10.0668	11.2024	2.98677e-22	1.97729e-21	1.11281		MCM4	-1.249	1.0254
MCM5	10.0741	10.5429	1.01888e-08	2.01009e-08	1.04654		MCM5	-1.12525	-1.05872
MCM6	9.62024	10.608	3.352e-17	1.3426e-16	1.10267		MCM6	-1.01514	1.27084
MCM8	7.40303	8.51711	1.00342e-27	1.22758e-26	1.15049		MCM8	1.56492	1.42522
MCOLN2	8.66136	6.57664	3.41159e-10	7.50824e-10	0.759308		MCOLN2	-1.69218	1.12249
MDH1	11.8065	11.3787	6.56397e-15	2.13739e-14	0.963768		MDH1	-1.24411	-1.01308
MED10	8.5858	9.01333	1.42025e-11	3.49906e-11	1.04979		MED10	1.48758	1.00027
MED25	10.0392	10.3248	2.6505e-10	5.88848e-10	1.02845		MED25	-1.59668	-1.26278
MED29	10.307	10.1705	1.4236e-05	2.24716e-05	0.986752		MED29	1.72559	1.5777
MED30	7.60578	8.08807	6.90896e-11	1.60486e-10	1.06341		MED30	-1.58124	-1.05038
MED9	8.82202	8.2	7.49241e-32	1.41067e-30	0.929492		MED9	-1.22769	1.02315
MELK	7.70658	9.20681	3.07391e-15	1.03142e-14	1.19467		MELK	1.05109	1.37555
MESP1	6.39785	4.51172	1.26185e-16	4.78124e-16	0.705193		MESP1	1.26569	1.30425
METAP2	10.4084	10.8839	7.1637e-14	2.13726e-13	1.04568		METAP2	-1.35698	-1.20195
METTL1	7.42501	8.80766	6.33006e-23	4.53235e-22	1.18622		METTL1	1.65751	1.11556
METTL13	9.80494	10.1001	2.49665e-16	9.2216e-16	1.0301		METTL13	-1.06027	1.15687
METTL2A	8.66577	8.88625	0.000563654	0.000788184	1.02544		METTL2A	1.23248	-1.00294
METTL3	8.5692	9.15026	2.84599e-13	8.1008e-13	1.06781		METTL3	-1.80002	-1.26597
METTL5	8.79974	9.50306	2.16042e-18	9.71776e-18	1.07993		METTL5	-1.00432	-1.25935
METTL7B	9.99013	9.29575	1.25969e-05	1.99803e-05	0.930494		METTL7B	-1.26533	-1.06826
MEX3D	8.19286	8.98281	2.7547e-19	1.34924e-18	1.09642		MEX3D	-1.24908	-1.57008
MFSD1	10.5441	9.98962	3.85206e-22	2.52467e-21	0.947413		MFSD1	1.01923	1.04737
MFSD11	9.48923	8.67448	1.57535e-21	9.71602e-21	0.914139		MFSD11	1.3994	1.58953
MGST2	10.5048	10.2828	0.000411118	0.000581323	0.978865		MGST2	-1.03226	-1.044
MGST3	11.8237	10.7259	1.00141e-24	8.67146e-24	0.907152		MGST3	-1.5881	-1.28552
MICB	6.27058	6.86111	0.000141106	0.000206939	1.09417		MICB	1.1	1.44466
MID1IP1	9.55836	10.3723	6.95631e-17	2.70893e-16	1.08516		MID1IP1	1.16843	-1.42026
MKI67IP	9.0725	10.2007	2.53159e-29	3.61108e-28	1.12435		MKI67IP	1.184	1.00294
MKLN1	10.1225	10.3006	0.000318886	0.000454784	1.0176		MKLN1	1.17567	1.26989
MKRN1	12.1647	11.7173	6.17856e-10	1.33228e-09	0.963219		MKRN1	-1.22364	1.05093
MLF1IP	8.00397	8.90742	5.92155e-11	1.38392e-10	1.11288		MLF1IP	1.20026	1.23896
MLH1	9.13139	8.74052	2.22928e-06	3.72636e-06	0.957195		MLH1	1.55995	1.11381
MLKL	8.34888	9.02391	1.1001e-10	2.51797e-10	1.08085		MLKL	1.27367	1.20703
MMP23B	6.37756	5.46954	5.96299e-12	1.51197e-11	0.857622		MMP23B	1.30921	1.04771
MMP7	1.9968	9.15724	3.15237e-39	1.19805e-37	4.58595		MMP7	-1.3257	-1.05764
MMS19	9.82713	10.2101	6.18626e-15	2.02242e-14	1.03897		MMS19	-1.61549	-1.06701
MNAT1	6.5294	7.29708	1.42668e-19	7.21826e-19	1.11757		MNAT1	-1.24005	-1.08511
MOCOS	7.14008	7.62624	0.000503155	0.000707017	1.06809		MOCOS	3.11319	1.27242
MORF4L1	11.713	11.449	1.2744e-05	2.02097e-05	0.977468		MORF4L1	-1.29338	-1.17526
MORF4L2	11.4802	12.1824	1.41854e-20	7.95409e-20	1.06117		MORF4L2	-1.73032	-1.28864
MORN4	5.77073	6.27192	7.96466e-07	1.37559e-06	1.08685		MORN4	1.73001	-1.03185
MOSPD1	7.46261	8.13237	7.83219e-17	3.03365e-16	1.08975		MOSPD1	-1.42638	1.1012
MOSPD3	8.0151	8.2592	4.70983e-05	7.16578e-05	1.03045		MOSPD3	-1.40274	-1.38943
MPL	4.02827	3.25859	3.95125e-11	9.38264e-11	0.80893		MPL	1.12034	1.00162
MPP1	9.21261	8.78387	0.000103655	0.000153427	0.953462		MPP1	-1.33608	-1.19307
MPP5	10.3375	9.37418	3.52362e-19	1.70802e-18	0.906814		MPP5	-1.54789	-1.20466
MPP6	4.03988	6.14689	7.64339e-17	2.96314e-16	1.52155		MPP6	-1.20082	-1.11277
MPP7	9.99713	8.89367	1.13189e-21	7.07396e-21	0.889622		MPP7	-1.25605	-1.06023
MPPE1	9.76586	8.63379	2.13794e-29	3.06289e-28	0.884078		MPPE1	1.59746	1.10301
MRI1	8.26689	8.78676	6.54062e-10	1.4085e-09	1.06289		MRI1	-1.2496	-1.04434
MRPL17	9.1065	10.3089	6.12114e-22	3.9318e-21	1.13204		MRPL17	1.60021	1.28919
MRPL18	9.92531	10.1216	0.000160955	0.000234686	1.01978		MRPL18	1.34224	1.07374
MRPL32	9.5846	10.0252	7.05474e-08	1.31499e-07	1.04597		MRPL32	-1.29597	1.09097
MRPL35	10.7329	10.0204	2.29329e-25	2.15391e-24	0.933609		MRPL35	-1.21031	-1.04173
MRPL40	8.73162	8.93846	0.000542709	0.000760385	1.02369		MRPL40	1.01573	-1.31478
MRPL41	10.0468	9.46821	3.22368e-11	7.71072e-11	0.942415		MRPL41	1.35281	-1.00982
MRPL50	8.35281	9.20042	9.99339e-20	5.14009e-19	1.10148		MRPL50	-1.29111	-1.16602
MRPL51	10.3741	10.752	1.70839e-11	4.18008e-11	1.03642		MRPL51	-1.18379	1.02282
MRPS10	9.62887	10.0137	1.31717e-09	2.77426e-09	1.03997		MRPS10	1.58296	1.09789
MRPS15	9.84527	10.2222	5.05411e-07	8.84442e-07	1.03829		MRPS15	-1.24067	-1.01596
MRPS24	10.1371	10.5156	4.62416e-13	1.29401e-12	1.03734		MRPS24	-1.23343	1.07408
MRPS30	8.85815	9.31071	2.71755e-13	7.75133e-13	1.05109		MRPS30	-1.23265	-1.15671
MRPS34	10.3365	10.6993	1.09185e-11	2.71155e-11	1.0351		MRPS34	-1.18302	-1.13308
MRPS35	10.8736	11.3693	7.15527e-12	1.79928e-11	1.04558		MRPS35	-1.05624	-1.14881
MRPS5	10.0976	10.29	4.73689e-08	8.92475e-08	1.01905		MRPS5	-1.22066	-1.0308
MRTO4	9.25742	10.2672	2.81317e-19	1.37583e-18	1.10908		MRTO4	1.50094	1.10288
MSH2	8.96544	9.73052	3.0037e-20	1.6324e-19	1.08534		MSH2	-1.14501	1.03064
MSI1	5.75603	4.90159	1.80574e-05	2.83104e-05	0.851557		MSI1	1.00425	-1.13696
MSI2	7.38919	8.60249	9.65483e-26	9.4918e-25	1.1642		MSI2	-1.16273	1.06134
MSL1	10.4478	10.8179	1.16321e-13	3.41149e-13	1.03543		MSL1	-1.33497	-1.15712
MSN	12.0353	11.4596	6.8121e-07	1.18125e-06	0.952167		MSN	-1.88086	-2.09605
MSRA	8.39207	7.26748	1.4853e-21	9.18481e-21	0.865993		MSRA	2.17406	1.08145
MSRB3	10.0664	8.02168	2.64418e-11	6.36915e-11	0.796874		MSRB3	-1.37003	-1.18461
MST4	9.0577	9.66532	3.48711e-12	8.98342e-12	1.06708		MST4	-1.12296	-1.24232
MSTO1	8.05531	8.94442	9.22794e-21	5.25327e-20	1.11038		MSTO1	1.70644	1.19363
MSX1	3.73766	6.42956	6.20676e-34	1.41926e-32	1.72021		MSX1	1.30835	1.0902
MT1A	5.45797	3.61967	3.41248e-09	6.9745e-09	0.66319		MT1A	1.93719	1.19435
MT1E	11.9359	8.50818	2.96039e-27	3.42279e-26	0.712824		MT1E	2.40984	1.48193
MT1G	12.3194	8.3187	5.03856e-20	2.68059e-19	0.675249		MT1G	2.63808	1.29432
MT1X	10.6695	8.29393	2.12433e-20	1.17117e-19	0.777346		MT1X	3.6625	1.6301
MT2A	12.3154	9.67046	7.8977e-23	5.57456e-22	0.785236		MT2A	2.09335	1.28618
MTAP	8.72181	9.67678	4.31071e-29	6.03352e-28	1.10949		MTAP	-2.28886	-1.13439
MTCH1	11.9556	11.8033	1.38227e-05	2.1838e-05	0.987268		MTCH1	-1.21122	-1.0131
MTF2	8.57365	8.78927	4.56473e-06	7.45412e-06	1.02515		MTF2	-1.38686	1.01757
MTHFD1L	7.43303	9.88193	9.62464e-31	1.60424e-29	1.32946		MTHFD1L	1.5	-1.00891
MTHFD2	9.28454	10.8061	1.82094e-20	1.01035e-19	1.16388		MTHFD2	1.86669	1.13395
MTHFD2L	7.18738	7.48276	0.000172329	0.000250601	1.0411		MTHFD2L	1.4153	-1.04919
MTMR9	8.34108	7.5684	3.09148e-11	7.40421e-11	0.907364		MTMR9	1.24118	1.24677
MTX1	9.35279	9.5509	4.73887e-05	7.20864e-05	1.02118		MTX1	-1.10198	1.15895
MUM1L1	3.01495	2.01144	3.66922e-08	6.97399e-08	0.667155		MUM1L1	-1.2995	-1.14169
MVD	9.70945	10.0342	0.000209655	0.000303056	1.03345		MVD	-1.76462	-1.15197
MXD1	11.885	10.0714	8.99059e-17	3.46009e-16	0.847408		MXD1	1.28428	1.35335
MXD3	7.87545	8.19937	2.66808e-05	4.12861e-05	1.04113		MXD3	-1.3998	1.1265
MYBL1	5.43612	5.85781	0.000390817	0.000553427	1.07757		MYBL1	1.10682	1.04745
MYC	10.607	12.3583	1.06926e-27	1.30619e-26	1.16512		MYC	-1.96673	-1.09636
MYEOV	5.85699	8.34737	2.24897e-16	8.33676e-16	1.4252		MYEOV	1.93734	1.19055
MYL5	7.16589	6.84081	0.000216854	0.000312912	0.954636		MYL5	1.11161	-1.05775
MYL6	14.725	13.6691	1.31211e-14	4.16517e-14	0.928291		MYL6	1.4582	1.20108
MYO3B	1.4486	2.24475	3.34123e-06	5.51708e-06	1.54959		MYO3B	1.13942	1.33259
MYO5A	8.63978	7.32515	1.3115e-25	1.26809e-24	0.84784		MYO5A	1.08674	1.10005
MYOM2	5.23418	4.47462	0.000267768	0.000384117	0.854883		MYOM2	1.66419	1.17817
NACA	13.4139	13.9119	6.62423e-20	3.48467e-19	1.03713		NACA	-1.46662	-1.30335
NACA2	6.59179	7.04397	2.48022e-09	5.12268e-09	1.0686		NACA2	1.22878	1.06809
NACAP1	6.7755	7.40815	9.4624e-17	3.63539e-16	1.09337		NACAP1	-1.64079	-1.16429
NADSYN1	10.7943	10.507	0.000117946	0.000173921	0.973384		NADSYN1	1.20115	1.10696
NAGK	9.84216	9.44817	4.62128e-10	1.008e-09	0.959969		NAGK	1.17236	1.12931
NAGPA	8.91749	8.4829	3.12988e-10	6.90862e-10	0.951266		NAGPA	1.30012	1.19198
NAP1L1	11.55	12.6737	6.221e-26	6.28145e-25	1.09729		NAP1L1	-1.83208	-1.2975
NAPEPLD	9.86933	9.16538	1.8982e-16	7.0845e-16	0.928673		NAPEPLD	1.26183	1.07466
NAPG	9.58857	9.29962	1.11543e-08	2.1945e-08	0.969866		NAPG	-1.24181	-1.07769
NARF	9.53107	9.9506	1.68576e-17	6.95747e-17	1.04402		NARF	-1.3266	1.2079
NARS	11.947	11.6791	1.53325e-09	3.21494e-09	0.977582		NARS	1.83522	1.0266
NASP	10.4823	11.1088	1.20991e-20	6.82386e-20	1.05977		NASP	1.25585	1.19534
NAT14	6.14702	6.90174	7.15748e-08	1.33369e-07	1.12278		NAT14	-1.58659	-1.34868
NBL1	13.2954	12.5822	2.52861e-24	2.10842e-23	0.946352		NBL1	1.78991	-1.04604
NBN	9.97212	10.421	1.29788e-10	2.95295e-10	1.04501		NBN	1.07323	-1.21894
NCAPD2	10.6726	11.4551	1.43969e-15	4.98353e-15	1.07331		NCAPD2	-2.68885	-1.48938
NCAPD3	8.9141	9.97732	1.62235e-22	1.1089e-21	1.11927		NCAPD3	-1.24021	-1.02251
NCAPG	7.86363	9.20184	6.89539e-15	2.23974e-14	1.17018		NCAPG	-1.6196	1.05761
NCL	13.1291	14.1124	3.07363e-30	4.84253e-29	1.07489		NCL	-1.77559	-1.3743
NCLN	11.2421	11.658	5.66786e-09	1.13851e-08	1.03699		NCLN	1.79719	1.37462
NCSTN	11.5589	11.3934	7.54414e-05	0.000112815	0.985685		NCSTN	2.02616	1.25319
NDEL1	9.70895	9.38837	2.79196e-09	5.74201e-09	0.966981		NDEL1	1.14928	1.28742
NDRG3	9.89621	10.0572	0.000323364	0.00046093	1.01627		NDRG3	-1.52315	-1.20717
NDUFA13	11.819	11.4285	4.34038e-09	8.79759e-09	0.966958		NDUFA13	1.23446	-1.24126
NDUFA2	10.4797	9.92488	7.19332e-12	1.80857e-11	0.947056		NDUFA2	-1.37014	-1.15813
NDUFA4	11.419	11.7311	5.94256e-05	8.97726e-05	1.02733		NDUFA4	-1.13224	-1.37656
NDUFA6	10.8171	10.1325	4.97021e-18	2.16678e-17	0.936713		NDUFA6	1.92175	-1.03034
NDUFB3	10.0938	9.65319	2.56952e-09	5.29913e-09	0.956349		NDUFB3	-1.38254	-1.17354
NDUFB7	11.0544	10.5729	1.79048e-10	4.02796e-10	0.956438		NDUFB7	-1.33486	-1.22289
NDUFV2	10.915	10.3364	7.55515e-15	2.44511e-14	0.946989		NDUFV2	-1.29118	-1.35031
NECAP1	9.81522	9.44414	6.49316e-12	1.64108e-11	0.962194		NECAP1	1.50893	1.17677
NEK1	7.98383	7.3987	6.63497e-13	1.83111e-12	0.926711		NEK1	1.08517	-1.07399
NEK2	7.62857	9.1802	2.76035e-20	1.50713e-19	1.2034		NEK2	-2.15575	-1.09347
NET1	12.5079	12.0779	6.76336e-07	1.17317e-06	0.965617		NET1	-1.236	1.05392
NEU1	10.7482	11.1063	0.000204707	0.000296165	1.03332		NEU1	-1.2264	1.05445
NEURL1B	11.6883	10.0369	4.09843e-22	2.67441e-21	0.858714		NEURL1B	-1.27352	-1.14746
NFE2L1	13.0517	12.3541	1.44913e-24	1.23851e-23	0.946553		NFE2L1	2.46117	1.0549
NFE2L2	11.4743	11.214	3.09107e-09	6.33573e-09	0.977316		NFE2L2	1.26021	-1.18067
NFKB1	10.7845	10.4986	4.20947e-09	8.54488e-09	0.973495		NFKB1	1.16342	1.06934
NFKBIE	8.51326	8.85215	2.12941e-06	3.56378e-06	1.03981		NFKBIE	1.19423	1.24128
NFXL1	7.32959	8.37131	3.26234e-25	3.00567e-24	1.14213		NFXL1	1.23429	1.12103
NGDN	8.63503	8.9931	8.91448e-12	2.22631e-11	1.04147		NGDN	-1.28099	-1.15197
NHP2	10.1256	10.9154	1.98386e-16	7.39746e-16	1.078		NHP2	-1.21836	-1.12803
NIF3L1	8.83491	9.19019	8.25139e-11	1.9059e-10	1.04021		NIF3L1	1.17177	1.14477
NIP7	9.12193	9.9105	7.59758e-19	3.57208e-18	1.08645		NIP7	1.7218	1.1725
NISCH	10.5864	10.2804	1.83275e-06	3.08521e-06	0.971096		NISCH	1.05401	1.21167
NIT1	9.77904	8.91218	3.40256e-26	3.52005e-25	0.911354		NIT1	1.14394	1.10905
NKD2	4.14436	7.83494	7.25654e-43	3.91901e-41	1.89051		NKD2	-1.38375	1.08217
NKTR	9.66226	10.0753	7.77466e-05	0.000116167	1.04275		NKTR	-1.25983	1.09905
NMD3	9.28512	10.0444	2.09136e-21	1.27406e-20	1.08177		NMD3	-1.63737	-1.20288
NME4	9.80425	10.3205	0.000593083	0.000828208	1.05265		NME4	-1.42258	-1.25139
NME7	6.7221	7.14254	3.97978e-06	6.53009e-06	1.06255		NME7	-1.30153	-1.10094
NMU	3.17038	5.05443	1.12699e-12	3.04174e-12	1.59426		NMU	-2.3415	-1.29396
NOC2L	10.6042	11.4583	5.98412e-28	7.5343e-27	1.08054		NOC2L	-1.38825	-1.37605
NOC3L	7.58369	8.79949	1.88294e-20	1.04334e-19	1.16032		NOC3L	-1.19154	-1.12499
NOL3	7.75241	8.41698	3.16586e-14	9.71897e-14	1.08572		NOL3	1.28939	1.14222
NOL6	9.55552	10.6071	4.73313e-23	3.43523e-22	1.11005		NOL6	1.13995	-1.03665
NOL8	8.8623	9.75122	3.13057e-40	1.29465e-38	1.1003		NOL8	-1.3071	-1.20696
NOLC1	10.7202	11.9231	1.18002e-31	2.17681e-30	1.1122		NOLC1	-1.71558	-1.30137
NOP58	9.6024	11.0465	7.67066e-29	1.04599e-27	1.15039		NOP58	-1.00447	-1.12156
NPW	1.89414	3.05349	1.41857e-06	2.40451e-06	1.61207		NPW	-1.34589	1.16965
NQO1	11.1545	11.9262	2.01403e-07	3.62968e-07	1.06919		NQO1	1.68079	1.25507
NQO2	7.65213	8.55015	1.6016e-09	3.35396e-09	1.11735		NQO2	1.59478	1.05004
NRAS	10.9779	10.7162	0.000133729	0.0001964	0.976154		NRAS	-1.3339	-1.08563
NRBF2	9.03753	8.73568	2.09692e-07	3.77284e-07	0.966601		NRBF2	-1.37719	1.04673
NRIP1	10.7776	10.0059	4.87225e-21	2.84671e-20	0.928393		NRIP1	-1.211	-1.04187
NRP1	10.083	9.40603	9.43428e-10	2.00845e-09	0.932859		NRP1	2.37188	1.01118
NSMAF	9.40104	9.68355	5.86028e-10	1.26764e-09	1.03005		NSMAF	1.76615	1.11902
NSMCE4A	9.29174	9.51823	8.89658e-06	1.4278e-05	1.02438		NSMCE4A	1.25232	1.07842
NSUN2	10.3431	10.9022	1.9264e-25	1.82397e-24	1.05406		NSUN2	1.19277	1.16165
NSUN4	8.57835	8.92903	5.92432e-11	1.38437e-10	1.04088		NSUN4	1.34968	1.16853
NT5C	9.51335	9.24709	0.000137573	0.000201848	0.972012		NT5C	1.26656	1.18491
NT5DC2	8.84301	10.1462	1.22422e-24	1.05066e-23	1.14737		NT5DC2	-1.66048	-1.46086
NT5E	10.4776	9.92539	2.3491e-05	3.65119e-05	0.947293		NT5E	3.58262	1.21273
NUDT1	7.51498	8.54753	3.10198e-26	3.23354e-25	1.1374		NUDT1	-1.45548	1.00122
NUDT22	9.79245	9.14856	3.51304e-13	9.91185e-13	0.934246		NUDT22	-1.25061	-1.11179
NUDT5	9.09465	9.9217	9.45203e-16	3.32512e-15	1.09094		NUDT5	1.00912	-1.03219
NUDT7	7.2457	6.64996	1.84906e-14	5.78354e-14	0.917781		NUDT7	-1.36897	1.02021
NUDT9	9.47659	9.03522	5.30997e-18	2.30877e-17	0.953425		NUDT9	1.14307	1.06653
NUP107	8.95824	9.92206	1.62509e-27	1.94608e-26	1.10759		NUP107	-1.19908	1.08702
NUP153	10.0201	10.3171	1.44382e-09	3.03284e-09	1.02965		NUP153	-1.3389	-1.34478
NUP188	9.94289	10.7678	1.06602e-17	4.48883e-17	1.08297		NUP188	-1.24903	-1.22496
NUP210	9.74478	10.9515	6.20711e-18	2.68039e-17	1.12383		NUP210	1.2508	-1.43422
NUP43	8.88764	9.65354	3.60574e-20	1.94223e-19	1.08618		NUP43	1.32004	-1.01822
NUP62CL	4.87133	6.39436	6.50904e-19	3.07969e-18	1.31265		NUP62CL	1.37207	1.18373
NUP88	9.55646	9.87473	3.45986e-08	6.58902e-08	1.0333		NUP88	1.33042	1.0916
NUP93	9.45984	10.1954	3.62296e-19	1.75255e-18	1.07775		NUP93	-1.9442	-1.36716
NUPL2	8.27306	9.01349	1.76305e-21	1.08127e-20	1.0895		NUPL2	1.17558	1.24364
NUPR1	10.5473	9.64942	8.32038e-09	1.6516e-08	0.91487		NUPR1	1.9167	1.12219
NUSAP1	8.80415	10.0365	3.34604e-16	1.2216e-15	1.13998		NUSAP1	-1.65436	1.24571
NXF1	10.1065	10.3547	1.94673e-06	3.27173e-06	1.02456		NXF1	1.25726	1.12488
NXN	8.67032	7.90561	0.000386886	0.000548097	0.911802		NXN	1.43636	1.26332
NXT1	7.83325	8.9336	2.4668e-24	2.06106e-23	1.14047		NXT1	1.60275	1.18585
NXT2	8.1197	8.45213	2.15883e-05	3.36533e-05	1.04094		NXT2	-1.28191	-1.19223
OAZ2	10.1246	9.84676	2.93771e-06	4.86989e-06	0.972561		OAZ2	-1.10379	1.12083
OCIAD2	10.3195	10.829	7.81482e-06	1.25915e-05	1.04937		OCIAD2	1.9582	1.09945
OGDHL	5.99289	3.63383	9.73337e-23	6.803e-22	0.606357		OGDHL	-1.92417	-1.17801
OLFML2A	9.31287	8.11607	1.5347e-08	2.99142e-08	0.871489		OLFML2A	-1.8176	-1.23248
OPTN	11.6106	10.7943	1.07283e-17	4.51635e-17	0.9297		OPTN	1.084	1.09602
OR2A9P	6.81278	5.93005	2.02775e-16	7.55427e-16	0.87043		OR2A9P	2.95239	1.07742
ORAOV1	7.94545	8.21731	1.13586e-06	1.93851e-06	1.03422		ORAOV1	2.10181	1.27271
OSBPL10	8.36455	9.09655	1.04075e-20	5.89818e-20	1.08751		OSBPL10	1.05059	-1.26888
OSBPL8	9.55202	9.98926	2.86695e-09	5.8896e-09	1.04578		OSBPL8	-1.16676	-1.09596
OSGEPL1	6.3253	6.81989	4.17342e-11	9.89018e-11	1.07819		OSGEPL1	1.02502	-1.09686
OSGIN2	8.46395	9.05185	3.89063e-13	1.09433e-12	1.06946		OSGIN2	1.24017	1.05399
OTUD6B	7.34144	8.519	7.48881e-24	5.93108e-23	1.1604		OTUD6B	1.27661	-1.154
OXR1	9.87887	9.65682	0.000169155	0.000246204	0.977522		OXR1	1.1026	1.24583
P2RX4	10.8634	9.29265	1.63527e-19	8.22292e-19	0.85541		P2RX4	1.32765	1.17503
PAAF1	8.23112	8.71638	4.08772e-14	1.24535e-13	1.05895		PAAF1	1.93465	1.09543
PABPC1L	5.37552	8.10619	1.77325e-27	2.11579e-26	1.50798		PABPC1L	5.70157	1.59849
PABPC4	11.0439	11.6426	3.37595e-13	9.5464e-13	1.05421		PABPC4	-1.02988	-1.07373
PAFAH1B1	11.772	11.0208	3.46389e-26	3.57899e-25	0.936192		PAFAH1B1	1.98128	1.46625
PAFAH2	10.411	9.21227	9.80842e-27	1.07e-25	0.884859		PAFAH2	1.47967	1.20577
PAICS	10.7978	12.1281	2.39864e-29	3.42442e-28	1.1232		PAICS	-1.22623	-1.03922
PAQR4	8.40906	10.176	3.26777e-27	3.76229e-26	1.21012		PAQR4	1.71311	1.33644
PARP1	11.3078	11.7638	2.05147e-09	4.26503e-09	1.04032		PARP1	-1.84291	-1.20369
PARP12	10.4236	9.85159	9.81232e-08	1.80705e-07	0.945121		PARP12	1.60536	1.23733
PARP3	9.02961	8.70579	1.77504e-05	2.7845e-05	0.964139		PARP3	1.27274	1.05956
PARVA	10.9609	10.4234	3.95183e-06	6.48681e-06	0.950963		PARVA	1.88065	-1.10625
PAXIP1	8.35325	9.05272	2.77814e-28	3.64285e-27	1.08374		PAXIP1	1.13011	1.3241
PBK	7.7546	8.78589	4.24746e-12	1.08706e-11	1.13299		PBK	-1.44442	1.27821
PBX3	8.3108	7.751	0.000310858	0.000443643	0.932641		PBX3	-1.12029	1.05634
PCBD1	10.3584	10.9951	2.87871e-17	1.16039e-16	1.06147		PCBD1	1.48478	1.02908
PCGF6	7.1027	7.48036	1.65879e-08	3.22601e-08	1.05317		PCGF6	1.51153	-1.22358
PCK2	11.8459	10.9081	7.02391e-11	1.63087e-10	0.920837		PCK2	3.81251	1.21177
PCNA	10.8316	11.7362	4.45279e-20	2.38518e-19	1.08351		PCNA	-1.01063	1.01644
PCOLCE2	7.50567	3.06157	1.84855e-37	5.92764e-36	0.407901		PCOLCE2	-1.62612	1.18475
PCSK7	11.4854	10.4561	5.20329e-17	2.04813e-16	0.910381		PCSK7	1.20006	1.06468
PCSK9	7.01074	9.92882	2.83884e-15	9.55215e-15	1.41623		PCSK9	-1.23465	1.23884
PCTP	9.8755	9.39616	1.70115e-12	4.51715e-12	0.951462		PCTP	1.23961	1.03644
PCYOX1	10.8864	10.5512	1.836e-06	3.09036e-06	0.969211		PCYOX1	1.37407	1.39328
PDCD2	9.36051	9.99758	2.62839e-23	1.9491e-22	1.06806		PDCD2	-1.01345	-1.01626
PDCD4	12.896	10.9353	7.44713e-27	8.24457e-26	0.847961		PDCD4	1.17676	1.34329
PDCD5	9.18705	10.189	2.74714e-28	3.60531e-27	1.10906		PDCD5	1.34877	1.00907
PDCL3	8.68252	9.0407	8.49874e-14	2.52182e-13	1.04125		PDCL3	1.07385	1.01581
PDE3B	9.4571	8.78251	2.78763e-09	5.73381e-09	0.928668		PDE3B	-1.33726	-1.31486
PDHB	10.5548	10.2939	5.90183e-08	1.10675e-07	0.975282		PDHB	-1.28043	-1.05791
PDIA5	9.31535	9.60209	2.80292e-05	4.32789e-05	1.03078		PDIA5	-1.30399	1.11001
PDIA6	12.6108	13.0972	7.29426e-12	1.83311e-11	1.03857		PDIA6	1.13004	1.0096
PDK3	7.66176	8.04109	1.08277e-05	1.72725e-05	1.04951		PDK3	-2.15199	-1.00385
PDLIM5	11.386	10.994	5.2212e-11	1.22635e-10	0.965567		PDLIM5	-1.59057	-1.00179
PDSS2	9.31383	9.01989	1.0656e-09	2.26004e-09	0.96844		PDSS2	1.21009	1.02214
PDZD8	9.47974	10.0446	3.27678e-12	8.46949e-12	1.05958		PDZD8	-1.35096	-1.20514
PEAR1	7.04296	6.21321	9.94919e-11	2.28424e-10	0.882187		PEAR1	1.08836	1.08981
PELI1	10.1013	9.87518	1.23856e-05	1.96603e-05	0.977617		PELI1	-1.43585	-1.17543
PER1	9.82357	8.74441	1.07157e-05	1.71022e-05	0.890146		PER1	-1.38667	-1.01132
PERP	12.0622	13.2326	4.42381e-37	1.35504e-35	1.09703		PERP	-1.21585	-1.07909
PES1	10.2779	11.1172	1.70747e-38	5.97725e-37	1.08166		PES1	1.09373	1.3375
PEX11A	8.30312	6.95783	9.75018e-25	8.45634e-24	0.837977		PEX11A	-1.27857	1.09623
PEX11B	9.68856	9.51405	1.48399e-05	2.34046e-05	0.981988		PEX11B	1.23347	-1.25461
PEX5	9.83916	10.2578	1.20389e-17	5.04223e-17	1.04255		PEX5	-1.06769	1.06551
PFDN1	9.93492	10.2303	4.73084e-08	8.91437e-08	1.02973		PFDN1	1.25094	1.18254
PFDN2	9.00198	10.0172	1.18744e-35	3.26555e-34	1.11278		PFDN2	1.34301	1.05549
PFDN6	8.7934	9.45173	4.07789e-21	2.40484e-20	1.07487		PFDN6	1.45057	1.42396
PFKM	9.75244	10.2639	1.33883e-07	2.44531e-07	1.05244		PFKM	-1.71833	1.14973
PGAP3	10.6813	9.93144	7.43989e-10	1.59421e-09	0.929797		PGAP3	1.67533	1.2047
PGK1	13.0824	13.6752	1.27737e-14	4.05645e-14	1.04531		PGK1	-1.89069	-1.06613
PGM1	11.9303	10.2064	1.14192e-41	5.46589e-40	0.855508		PGM1	1.00246	1.10526
PGRMC2	10.8131	10.3024	3.40797e-14	1.04388e-13	0.952767		PGRMC2	-1.02026	1.09771
PHAX	8.70219	8.45836	9.35137e-12	2.33152e-11	0.971981		PHAX	-1.14634	1.10609
PHB	12.1544	12.4405	3.89352e-06	6.39622e-06	1.02354		PHB	1.31279	1.03442
PHF10	9.79211	10.1593	2.34198e-07	4.20317e-07	1.0375		PHF10	-1.21426	-1.26622
PHF13	8.46079	8.80466	5.87402e-05	8.87617e-05	1.04064		PHF13	-1.39252	-1.03282
PHF5A	8.88483	9.20619	1.625e-05	2.55671e-05	1.03617		PHF5A	1.28153	-1.06676
PHGDH	8.44985	9.59408	2.59768e-10	5.77427e-10	1.13541		PHGDH	2.31146	1.12076
PHLDA1	8.94891	11.514	5.48685e-26	5.57678e-25	1.28664		PHLDA1	1.23255	-1.08958
PHLDA2	8.16922	9.475	1.25474e-12	3.37489e-12	1.15984		PHLDA2	2.19418	1.55059
PHTF1	7.20829	7.51556	3.04795e-07	5.421e-07	1.04263		PHTF1	1.05958	1.03144
PI4K2B	9.59356	9.92155	1.06646e-06	1.82405e-06	1.03419		PI4K2B	-1.10898	-1.13459
PIAS2	7.53884	7.11028	1.64286e-10	3.7096e-10	0.943153		PIAS2	-1.25006	-1.05993
PIF1	5.20767	6.6663	4.49657e-16	1.62645e-15	1.28009		PIF1	-1.37596	1.0649
PIGT	12.0601	12.2331	9.1336e-05	0.000135768	1.01434		PIGT	1.63341	-1.09991
PIGV	8.82143	8.48217	3.82155e-09	7.78009e-09	0.961541		PIGV	1.48328	1.19297
PIGX	8.70212	9.07929	2.44091e-16	9.02992e-16	1.04334		PIGX	1.54137	1.52971
PIH1D1	9.97095	10.1602	1.26034e-06	2.14561e-06	1.01898		PIH1D1	-1.32075	-1.1161
PILRB	8.53918	9.83234	3.06438e-15	1.02886e-14	1.15144		PILRB	1.11852	1.20369
PIN4	8.04228	8.42662	2.90814e-09	5.97047e-09	1.04779		PIN4	1.05187	1.06116
PINK1	11.676	10.1647	3.75257e-39	1.41958e-37	0.870568		PINK1	-1.57071	1.01391
PISD	9.07288	9.4261	4.41392e-14	1.34125e-13	1.03893		PISD	-1.16285	-1.20541
PITRM1	10.4905	10.8113	2.99406e-11	7.18662e-11	1.03059		PITRM1	-1.34016	-1.08411
PITX1	8.22045	9.46603	3.71982e-15	1.23979e-14	1.15152		PITX1	1.7545	1.10887
PKIA	5.80235	4.5923	1.44236e-11	3.55138e-11	0.791455		PKIA	-1.17283	-1.05161
PLA2G2D	6.25862	3.85384	3.19147e-13	9.0481e-13	0.615765		PLA2G2D	1.35665	1.47649
PLAGL1	9.24186	8.63193	6.0439e-09	1.21158e-08	0.934004		PLAGL1	-1.06411	-1.04212
PLAU	8.36593	10.1778	1.29153e-27	1.56374e-26	1.21657		PLAU	6.19835	1.43984
PLAUR	9.78024	10.354	0.000209871	0.000303342	1.05866		PLAUR	2.36544	1.67464
PLEKHA6	11.7942	11.2454	3.57234e-07	6.32012e-07	0.953463		PLEKHA6	1.34972	1.37156
PLEKHB1	8.47729	9.24628	2.14906e-07	3.8637e-07	1.09071		PLEKHB1	-1.66273	-1.19527
PLEKHF1	7.04711	6.60327	0.000333669	0.00047496	0.937019		PLEKHF1	1.67657	1.24265
PLEKHG4	7.67731	9.35951	1.29232e-21	8.04297e-21	1.21911		PLEKHG4	1.66578	1.12181
PLEKHG6	11.1607	10.0981	3.73956e-12	9.60665e-12	0.904791		PLEKHG6	-1.30568	-1.15259
PLK4	7.07209	8.18242	4.28679e-15	1.41896e-14	1.157		PLK4	-1.48367	1.03821
PLS1	13.1995	11.8297	2.56082e-16	9.448e-16	0.896229		PLS1	-1.16689	-1.05873
PLS3	9.98043	11.1362	1.81887e-17	7.4749e-17	1.11581		PLS3	-1.68467	-1.13465
PLSCR3	8.33531	8.91216	2.21591e-10	4.95044e-10	1.06921		PLSCR3	1.35285	1.07694
PMAIP1	6.10201	8.07177	5.63303e-29	7.77823e-28	1.32281		PMAIP1	1.53723	1.01264
PMM2	10.3808	10.819	9.24693e-08	1.70772e-07	1.04221		PMM2	1.41229	1.19571
PNPLA6	10.953	10.5423	1.68839e-09	3.5294e-09	0.962505		PNPLA6	-1.43506	1.00709
PNPO	9.50447	10.1019	1.0756e-19	5.51848e-19	1.06285		PNPO	1.66075	1.32697
PNPT1	8.81679	9.9125	1.91658e-23	1.44474e-22	1.12428		PNPT1	1.51841	1.41886
PNRC2	11.5665	11.1721	8.17554e-14	2.42899e-13	0.965899		PNRC2	-1.36147	-1.05386
POFUT1	11.1406	11.6886	1.01481e-14	3.25223e-14	1.04919		POFUT1	1.54854	1.5655
POFUT2	8.67543	8.99845	3.73793e-08	7.10046e-08	1.03723		POFUT2	-1.46597	-1.12417
POLA2	8.26635	9.07178	4.68442e-16	1.69328e-15	1.09743		POLA2	1.32132	1.53919
POLD1	9.05036	9.79397	3.9357e-18	1.72909e-17	1.08216		POLD1	-1.52047	-1.22679
POLD4	11.6607	10.6172	2.84649e-17	1.14797e-16	0.91051		POLD4	-1.11096	-1.0174
POLDIP2	11.2762	11.4986	4.09006e-10	8.96417e-10	1.01972		POLDIP2	1.30946	1.01576
POLE2	5.81602	6.98536	2.45812e-12	6.42838e-12	1.20106		POLE2	1.25558	1.16027
POLQ	6.29664	7.87615	2.31709e-14	7.18722e-14	1.25085		POLQ	1.10767	1.66323
POLR1D	10.5078	11.5362	7.22269e-40	2.87647e-38	1.09787		POLR1D	-1.15608	1.05636
POLR2C	10.4568	10.7031	6.17647e-07	1.07523e-06	1.02355		POLR2C	-1.07321	-1.16789
POLR2G	9.36121	9.7897	5.62608e-12	1.42809e-11	1.04577		POLR2G	1.57536	1.15498
POLR2H	9.71938	10.13	3.97057e-09	8.07491e-09	1.04225		POLR2H	-1.18993	1.04927
POLR2I	8.74263	9.10457	2.27385e-10	5.07644e-10	1.0414		POLR2I	1.28654	-1.02252
POLR3A	8.56339	9.12005	5.51764e-16	1.9871e-15	1.06501		POLR3A	1.11899	1.16984
POLR3C	8.58968	9.04689	4.11632e-22	2.68394e-21	1.05323		POLR3C	1.97622	1.29167
POLR3E	9.19113	9.8121	1.82777e-22	1.24258e-21	1.06756		POLR3E	-1.31018	-1.10401
POM121C	9.45066	9.91869	5.18695e-12	1.31969e-11	1.04952		POM121C	1.28752	1.2993
POP1	6.85142	8.26752	2.54182e-28	3.34924e-27	1.20669		POP1	-1.57176	-1.14488
POP7	8.82243	9.44442	1.89121e-22	1.28305e-21	1.0705		POP7	1.48819	1.23847
PPAP2B	10.7878	9.19902	2.0444e-33	4.4813e-32	0.852721		PPAP2B	1.43301	1.0974
PPAPDC2	9.16084	8.72525	2.63767e-08	5.06021e-08	0.95245		PPAPDC2	1.11957	-1.15401
PPFIA4	3.01073	3.92658	1.60348e-06	2.70676e-06	1.3042		PPFIA4	-1.53833	-1.13554
PPHLN1	9.5397	9.95994	8.18863e-19	3.8335e-18	1.04405		PPHLN1	-1.25773	-1.12966
PPIA	11.9339	12.6426	3.88518e-24	3.18139e-23	1.05938		PPIA	-1.23948	-1.1215
PPIC	10.3192	9.6407	5.08431e-28	6.42604e-27	0.934246		PPIC	1.6673	1.01904
PPIE	9.43426	9.65294	2.22773e-05	3.46812e-05	1.02318		PPIE	1.27844	1.14573
PPIH	8.47668	9.26192	3.69825e-17	1.47552e-16	1.09264		PPIH	-1.54705	-1.25663
PPIL6	4.82661	5.4041	3.9301e-09	7.9946e-09	1.11965		PPIL6	1.45974	-1.2215
PPM1K	6.96394	6.26807	1.13135e-12	3.0525e-12	0.900076		PPM1K	1.1276	1.30825
PPM1M	8.22124	7.63808	5.06837e-08	9.53507e-08	0.929066		PPM1M	1.5449	1.1105
PPP1CA	12.4179	12.1141	2.92439e-06	4.84879e-06	0.975541		PPP1CA	-1.21812	-1.34998
PPP1CC	12.1944	11.8577	1.85571e-08	3.59832e-08	0.972395		PPP1CC	-1.25254	1.1653
PPP1R11	11.2803	10.914	1.78388e-16	6.6745e-16	0.96753		PPP1R11	1.55146	1.24718
PPP1R14C	9.1878	8.05681	9.68488e-10	2.0602e-09	0.876904		PPP1R14C	1.68738	1.19559
PPP1R9A	8.27653	7.47812	4.08834e-08	7.74192e-08	0.903534		PPP1R9A	1.5079	1.16928
PPP2R2A	9.71917	9.98074	9.22051e-07	1.58599e-06	1.02691		PPP2R2A	1.19115	1.16154
PPP2R5A	11.0137	10.6074	9.11421e-13	2.47949e-12	0.963109		PPP2R5A	1.10549	1.03895
PPP2R5B	9.12772	8.63966	3.45323e-16	1.25877e-15	0.94653		PPP2R5B	-1.2206	-1.20107
PPP2R5E	9.48348	9.19489	1.67732e-10	3.78533e-10	0.969569		PPP2R5E	1.25736	1.06445
PPP3CB	10.0808	9.56191	4.94864e-11	1.1655e-10	0.948531		PPP3CB	-1.39672	-1.02304
PPP6C	10.8089	10.4736	7.25771e-17	2.82028e-16	0.968982		PPP6C	-1.16394	-1.02687
PPRC1	9.32368	10.4402	1.81983e-19	9.08974e-19	1.11975		PPRC1	1.1335	-1.01734
PRDX1	12.3238	12.8101	1.10195e-09	2.33413e-09	1.03946		PRDX1	-1.19459	-1.12714
PRDX2	11.9809	12.1787	0.000298961	0.00042711	1.01651		PRDX2	-1.57105	1.00812
PRIM1	7.00755	7.87444	1.7098e-14	5.36228e-14	1.12371		PRIM1	-1.48804	-1.06911
PRKCA	10.2798	9.69593	2.59481e-09	5.34793e-09	0.943199		PRKCA	-1.24976	-1.09918
PRKCZ	9.81415	9.47602	0.000181504	0.000263571	0.965547		PRKCZ	-1.2095	1.06143
PRKRIR	10.2623	10.4377	0.000659214	0.000918135	1.01709		PRKRIR	1.36814	1.0034
PRMT2	10.7325	10.2511	1.884e-14	5.88837e-14	0.955146		PRMT2	-1.1063	-1.09876
PRMT3	7.78888	8.99089	1.37007e-28	1.83473e-27	1.15432		PRMT3	1.36726	1.2817
PRMT5	10.0435	10.6781	2.09693e-18	9.44511e-18	1.06318		PRMT5	1.02936	-1.15312
PRNP	10.9183	10.2533	0.000143615	0.000210467	0.939091		PRNP	2.07118	1.09454
PRPF31	9.91864	10.2849	1.39382e-15	4.83086e-15	1.03693		PRPF31	-1.57917	1.0115
PRPF38B	9.77254	10.4311	4.33282e-14	1.31783e-13	1.06739		PRPF38B	-1.08328	-1.18408
PRPF4	9.0742	9.92044	5.05751e-29	7.00119e-28	1.09326		PRPF4	-1.30165	-1.09632
PRPH	8.04304	3.03263	2.60079e-46	1.81701e-44	0.37705		PRPH	1.49075	1.03701
PRPS2	10.1718	10.7875	1.51324e-13	4.40112e-13	1.06053		PRPS2	-1.28001	1.01241
PRPSAP2	9.0066	8.77982	6.95556e-06	1.1242e-05	0.974821		PRPSAP2	1.23911	1.08115
PRRG4	8.10794	7.22282	1.32377e-12	3.55182e-12	0.890833		PRRG4	1.14046	1.27827
PRSS3	11.4809	10.7543	1.65036e-07	2.99796e-07	0.936717		PRSS3	2.45411	1.28183
PRUNE	9.48589	9.25437	3.67214e-07	6.49178e-07	0.975593		PRUNE	-1.4985	-1.29697
PSAP	14.8641	14.3442	3.7565e-16	1.36568e-15	0.965024		PSAP	1.82513	1.37085
PSMA3	10.1818	10.7346	2.51808e-09	5.19762e-09	1.05429		PSMA3	-1.26966	-1.23412
PSMB7	10.7108	11.1576	1.38693e-16	5.23945e-16	1.04171		PSMB7	1.55384	1.24755
PSMC2	10.3103	10.903	9.0953e-18	3.85857e-17	1.05749		PSMC2	1.12847	-1.03333
PSMC3IP	5.07337	6.64447	1.86588e-18	8.44376e-18	1.30968		PSMC3IP	1.46563	1.20123
PSMD1	11.1197	11.3148	0.000305148	0.000435608	1.01755		PSMD1	1.00225	-1.23734
PSME3	11.1853	11.6329	4.86073e-20	2.59186e-19	1.04001		PSME3	1.1235	-1.09147
PSME4	10.0276	10.6441	1.04794e-18	4.85197e-18	1.06148		PSME4	-1.2841	1.08747
PSMG1	8.88315	9.84924	1.04882e-24	9.05342e-24	1.10876		PSMG1	1.06409	-1.3047
PSMG4	7.27698	8.189	1.30165e-26	1.40595e-25	1.12533		PSMG4	-1.15475	-1.04894
PSPC1	9.3726	9.99041	9.21357e-27	1.00778e-25	1.06592		PSPC1	-1.46911	-1.09268
PSPH	7.51599	8.87828	8.05212e-38	2.65461e-36	1.18125		PSPH	1.71391	-1.03268
PSTK	5.09883	5.57888	2.57586e-09	5.31154e-09	1.09415		PSTK	1.05938	-1.0836
PTGES3	12.5749	13.0542	8.30389e-17	3.20784e-16	1.03812		PTGES3	-1.74783	-1.48154
PTGR2	8.07793	7.76826	3.09926e-05	4.76661e-05	0.961666		PTGR2	1.14964	1.30553
PTGS1	10.6819	7.86249	1.97936e-21	1.20807e-20	0.736059		PTGS1	-1.55334	1.10283
PTK6	10.9701	10.1609	1.80011e-08	3.49299e-08	0.926229		PTK6	1.32815	1.09516
PTMA	14.113	14.8202	5.19848e-24	4.19197e-23	1.05011		PTMA	-2.56317	-1.52112
PTOV1	10.463	10.6301	0.000361612	0.000513444	1.01598		PTOV1	-1.52748	-1.1781
PTP4A2	11.3368	11.1585	6.0704e-07	1.05744e-06	0.98427		PTP4A2	1.6937	1.20639
PTPLAD2	7.8635	6.20334	8.99374e-26	8.88978e-25	0.788878		PTPLAD2	1.4247	1.62913
PTPLB	8.29594	7.60126	4.18658e-21	2.46628e-20	0.916263		PTPLB	1.1205	-1.16801
PTPMT1	9.09565	9.52664	6.13376e-13	1.69907e-12	1.04738		PTPMT1	1.57384	1.21698
PTPN11	10.9929	11.4907	2.91636e-12	7.58447e-12	1.04528		PTPN11	1.3207	-1.04986
PTPRF	14.01	12.981	1.79022e-14	5.60485e-14	0.926557		PTPRF	1.50485	1.14214
PTPRM	8.99493	8.07182	2.21501e-09	4.59167e-09	0.897374		PTPRM	1.49588	1.20985
PTRF	12.0222	11.0886	6.20098e-06	1.00521e-05	0.922339		PTRF	1.25905	1.32061
PTRH2	8.11777	8.98442	2.20698e-21	1.34201e-20	1.10676		PTRH2	-1.33457	-1.08047
PTS	7.88833	8.27703	1.07498e-06	1.83845e-06	1.04928		PTS	1.2608	-1.00971
PTTG1	8.32941	9.67538	4.73946e-19	2.26991e-18	1.16159		PTTG1	-1.77066	1.01529
PTTG3P	1.44173	2.71577	3.06146e-17	1.23013e-16	1.88368		PTTG3P	-2.06873	-1.10077
PUS7L	6.933	7.80104	1.27705e-16	4.83658e-16	1.1252		PUS7L	-1.28893	-1.22983
PVR	9.85165	10.8139	7.82069e-20	4.07609e-19	1.09767		PVR	1.42489	1.20666
PXMP2	10.0656	8.33149	1.85049e-26	1.97409e-25	0.827722		PXMP2	1.44348	-1.02252
PYROXD1	9.30437	8.73394	2.50789e-11	6.05153e-11	0.938693		PYROXD1	1.08725	-1.10176
QDPR	9.26832	9.50312	4.9707e-05	7.5466e-05	1.02533		QDPR	1.32712	1.12376
QSOX2	8.1276	9.45859	2.63004e-29	3.74826e-28	1.16376		QSOX2	1.22726	1.03053
RAB11A	11.985	11.732	5.31211e-07	9.28601e-07	0.978888		RAB11A	1.23096	1.20796
RAB18	10.6824	10.2018	3.40993e-17	1.3648e-16	0.955005		RAB18	1.09415	-1.04243
RAB1B	12.7041	12.0548	5.30824e-33	1.10879e-31	0.948891		RAB1B	-1.32868	-1.39829
RAB22A	9.99662	10.5115	1.36226e-22	9.40913e-22	1.05151		RAB22A	1.79552	1.33043
RAB26	5.96225	4.85852	1.0977e-09	2.32543e-09	0.81488		RAB26	-1.60786	-1.46084
RAB38	5.16679	4.58823	5.24801e-06	8.54102e-06	0.888023		RAB38	1.15846	-1.15944
RAB3GAP1	10.5887	10.3571	4.96502e-06	8.09009e-06	0.978129		RAB3GAP1	2.1415	1.0804
RAB5C	12.0775	11.7455	1.92797e-13	5.56396e-13	0.97251		RAB5C	-1.28101	-1.45181
RAB7L1	8.27597	8.65052	1.73232e-05	2.71983e-05	1.04526		RAB7L1	-1.39162	-1.24843
RAB8A	11.401	10.9428	9.56665e-13	2.59784e-12	0.95981		RAB8A	1.05769	-1.00343
RAB8B	9.03258	8.52236	3.21856e-10	7.09866e-10	0.943514		RAB8B	-1.81595	-1.1687
RABAC1	10.9505	10.3797	7.89197e-18	3.37159e-17	0.947877		RABAC1	-1.42082	-1.17348
RABEPK	8.49939	9.25275	2.39257e-19	1.17856e-18	1.08864		RABEPK	1.7929	1.32636
RABGGTB	9.32466	9.99668	1.0082e-25	9.88802e-25	1.07207		RABGGTB	-1.04957	-1.24157
RAD1	8.41531	8.99162	3.7897e-16	1.37714e-15	1.06848		RAD1	-1.00693	-1.0456
RAD23B	11.7359	12.0165	3.65711e-15	1.21938e-14	1.02392		RAD23B	1.26867	1.01388
RAD51	7.64966	8.27439	3.48496e-07	6.16818e-07	1.08167		RAD51	1.13142	1.2608
RAD54L	6.7212	8.33913	1.26853e-17	5.30214e-17	1.24072		RAD54L	1.2219	1.36519
RAET1L	0.69536	3.38737	6.16779e-24	4.92523e-23	4.87139		RAET1L	1.36735	-1.02046
RALGAPA1	9.22887	8.48366	5.09706e-24	4.11626e-23	0.919252		RALGAPA1	1.01669	1.08682
RALGAPB	10.4989	10.7986	1.08113e-08	2.12779e-08	1.02855		RALGAPB	-1.35787	-1.07461
RANBP1	9.64647	10.6307	2.81912e-22	1.8731e-21	1.10203		RANBP1	-1.19818	-1.26474
RANBP2	10.8956	11.3391	2.30695e-09	4.77503e-09	1.0407		RANBP2	1.05012	-1.08505
RAP2A	9.74545	10.0654	6.61306e-13	1.82568e-12	1.03283		RAP2A	-1.23414	-1.29896
RASA1	9.54501	9.84298	2.2226e-09	4.60624e-09	1.03122		RASA1	1.00871	-1.04805
RASD2	9.30051	6.67171	2.86118e-32	5.57896e-31	0.717349		RASD2	-1.34437	-1.12225
RASSF2	9.19036	7.64693	9.36255e-30	1.40378e-28	0.83206		RASSF2	-1.466	-1.01935
RB1CC1	9.92356	10.1299	6.3823e-05	9.60974e-05	1.0208		RB1CC1	1.00802	1.08306
RBBP7	11.1522	11.6994	1.95532e-19	9.72505e-19	1.04907		RBBP7	-1.27059	-1.25604
RBCK1	10.8851	11.5406	4.52323e-29	6.31483e-28	1.06023		RBCK1	4.23163	1.15636
RBKS	7.57373	6.09295	1.38551e-18	6.34691e-18	0.804484		RBKS	1.35384	1.01817
RBM12	10.6497	11.0585	4.62853e-17	1.82803e-16	1.03838		RBM12	-1.48165	-1.21667
RBM15	7.32414	7.56837	3.96881e-05	6.0676e-05	1.03335		RBM15	-1.76787	-1.07418
RBM17	10.3121	10.6148	4.20349e-18	1.84182e-17	1.02935		RBM17	1.2775	-1.10493
RBM23	10.4932	10.0597	1.20328e-26	1.30227e-25	0.958685		RBM23	1.33087	-1.01093
RBM24	5.95266	3.87249	4.26563e-15	1.41224e-14	0.650548		RBM24	-1.6021	-1.05003
RBM3	11.8875	12.3514	9.8841e-08	1.81966e-07	1.03902		RBM3	1.10791	1.17659
RBMX	11.3651	12.0184	7.77567e-26	7.72299e-25	1.05748		RBMX	-1.35769	-1.08534
RBMX2	8.17623	8.99232	4.55669e-27	5.17013e-26	1.09981		RBMX2	-1.28658	-1.20939
RBP7	5.03516	4.06099	1.89665e-06	3.18983e-06	0.806526		RBP7	-1.55141	-1.22295
RBPMS2	7.89791	4.62859	7.55476e-15	2.44511e-14	0.586052		RBPMS2	1.37443	1.26372
RCC2	11.2343	12.1295	2.03685e-22	1.37561e-21	1.07968		RCC2	1.66962	1.1937
RDH5	8.97008	6.41592	1.55842e-47	1.25422e-45	0.715258		RDH5	1.12591	1.28551
REEP1	7.60664	5.95133	1.21959e-07	2.2335e-07	0.782387		REEP1	-1.32849	-1.13931
REEP5	11.4268	11.286	3.89091e-05	5.95182e-05	0.987684		REEP5	1.6015	1.15059
RELL2	4.64412	6.4292	4.70865e-23	3.42064e-22	1.38437		RELL2	-1.32715	-1.32642
RER1	11.8316	11.316	4.33164e-19	2.08126e-18	0.956417		RER1	1.2545	-1.02373
RETSAT	12.9615	11.0618	1.92336e-21	1.1752e-20	0.853432		RETSAT	1.56976	1.51047
REXO2	9.3212	10.0417	2.33738e-12	6.1302e-12	1.0773		REXO2	1.57873	1.07441
REXO4	9.18644	9.66826	9.16586e-22	5.78121e-21	1.05245		REXO4	1.48862	1.14535
RFC1	9.72055	9.97937	9.79677e-08	1.80439e-07	1.02663		RFC1	1.09089	1.2038
RFC4	7.62989	8.86421	4.76866e-24	3.85674e-23	1.16178		RFC4	1.54281	1.06072
RFTN1	9.13635	8.71924	3.98469e-05	6.09017e-05	0.954347		RFTN1	1.76179	1.25615
RFX7	8.2777	8.65973	3.7521e-09	7.64483e-09	1.04615		RFX7	-1.24787	1.02143
RGMA	9.1947	6.32848	2.32773e-25	2.18257e-24	0.688274		RGMA	-1.23291	-1.07809
RGS10	9.13437	8.33966	1.28735e-09	2.71284e-09	0.912998		RGS10	-1.70821	1.08039
RGS16	6.21325	8.4971	1.14329e-20	6.45477e-20	1.36758		RGS16	1.48073	1.08595
RGS2	9.94364	8.18465	9.49433e-13	2.57905e-12	0.823104		RGS2	-2.97389	-1.16472
RHBDF1	9.10095	9.73054	5.57664e-14	1.6772e-13	1.06918		RHBDF1	1.29571	1.6222
RHOA	13.6241	13.4206	9.23991e-11	2.12645e-10	0.985064		RHOA	-1.18187	-1.26033
RILPL2	7.60945	7.95526	3.07054e-05	4.72334e-05	1.04544		RILPL2	-1.68735	-1.14501
RINL	6.87259	7.20886	0.000592641	0.000827661	1.04893		RINL	1.91565	1.5434
RIOK3	11.9738	10.5013	2.38012e-23	1.7746e-22	0.877027		RIOK3	-1.23194	1.18532
RIPK1	10.4401	9.73553	1.11482e-21	6.9726e-21	0.932515		RIPK1	1.59269	1.1671
RNASE4	11.0384	10.4077	1.49118e-11	3.66555e-11	0.942864		RNASE4	-1.87325	1.11606
RNASEH2A	8.34884	9.60067	6.38609e-25	5.67968e-24	1.14994		RNASEH2A	-1.05409	1.07987
RNF114	10.9111	11.5598	2.28212e-23	1.70774e-22	1.05945		RNF114	1.57696	1.16719
RNF14	10.3501	9.73345	5.58861e-22	3.60525e-21	0.940426		RNF14	1.3606	-1.03873
RNF165	2.86281	1.59777	1.66031e-11	4.06425e-11	0.558112		RNF165	-1.57111	1.23876
RNF182	1.62013	3.01449	1.08144e-10	2.47561e-10	1.86065		RNF182	-1.39159	-1.32393
RNF44	10.5748	10.9312	4.0201e-06	6.59295e-06	1.0337		RNF44	1.06644	1.00177
RNF5P1	8.28628	7.51991	3.41688e-14	1.04642e-13	0.907513		RNF5P1	-1.16957	-1.19906
RP9	6.70327	7.59953	1.98039e-43	1.10592e-41	1.13371		RP9	1.20957	1.12015
RPA2	9.46694	9.75428	3.02608e-05	4.65669e-05	1.03035		RPA2	1.47932	1.20589
RPA3	8.21227	8.83935	1.67298e-13	4.84768e-13	1.07636		RPA3	-1.24192	-1.13862
RPF1	9.3355	9.50177	0.000544013	0.000761952	1.01781		RPF1	-1.31488	-1.39286
RPIA	9.4534	10.2706	5.83442e-20	3.08799e-19	1.08644		RPIA	-1.19183	-1.02582
RPL10A	13.5191	13.8263	4.96325e-05	7.53668e-05	1.02272		RPL10A	-1.42163	-1.25494
RPL22	12.6443	12.8473	6.75098e-06	1.09232e-05	1.01605		RPL22	1.02469	-1.15649
RPL23	13.0965	13.6678	2.03284e-15	6.93439e-15	1.04362		RPL23	-1.33474	-1.12155
RPL23A	11.9393	12.3621	9.54893e-11	2.19468e-10	1.03541		RPL23A	-1.67159	-1.1194
RPL26L1	7.54578	8.15588	4.33521e-14	1.31831e-13	1.08085		RPL26L1	-1.4265	-1.3622
RPL27A	13.6226	14.0725	3.6208e-08	6.88754e-08	1.03302		RPL27A	1.01	1.00966
RPL28	13.6209	14.0961	4.86369e-09	9.82431e-09	1.03489		RPL28	1.16653	1.30348
RPL3	15.1511	15.4389	3.69618e-06	6.08177e-06	1.01899		RPL3	-1.16895	-1.07249
RPL34	12.7822	13.0414	0.000496118	0.000697369	1.02027		RPL34	-1.42018	-1.36488
RPL36	13.0156	13.5797	3.25586e-12	8.41805e-12	1.04334		RPL36	-1.13492	-1.06439
RPL36AL	11.9251	11.5594	1.03255e-08	2.03583e-08	0.969334		RPL36AL	-1.99913	-1.13189
RPL5	14.1767	14.4553	0.000273237	0.000391585	1.01965		RPL5	-1.19084	-1.06017
RPL6	12.9501	13.4156	6.38825e-15	2.08425e-14	1.03595		RPL6	-1.13194	-1.1395
RPL7	10.0919	10.8842	6.69792e-24	5.32525e-23	1.0785		RPL7	-1.69187	-1.29642
RPL7A	13.7624	14.3694	9.9592e-16	3.49904e-15	1.0441		RPL7A	-1.22148	-1.00114
RPL7L1	9.32869	10.1038	1.19884e-26	1.29917e-25	1.08308		RPL7L1	1.73422	1.59629
RPN2	12.4959	13.4122	1.20516e-35	3.30876e-34	1.07333		RPN2	1.409	1.08435
RPP21	8.62593	9.01046	2.35972e-09	4.87872e-09	1.04458		RPP21	1.45842	1.22134
RPP25	9.06167	9.44891	0.000120211	0.000177103	1.04273		RPP25	-1.13797	-1.18856
RPP40	6.1045	7.43276	1.70578e-21	1.04694e-20	1.21759		RPP40	1.54551	1.07436
RPS13	12.8484	13.1427	7.69342e-06	1.24004e-05	1.0229		RPS13	-1.36575	-1.10925
RPS15	12.2523	12.757	5.11848e-12	1.30275e-11	1.04119		RPS15	-1.43196	-1.06991
RPS15A	13.1247	13.5868	4.12668e-08	7.8083e-08	1.0352		RPS15A	1.06843	1.06435
RPS16	13.6991	14.1305	1.80053e-07	3.2603e-07	1.03149		RPS16	1.22863	1.11212
RPS19	13.8392	14.5491	9.07799e-16	3.19971e-15	1.0513		RPS19	1.35471	1.32985
RPS2	13.543	14.2855	5.33555e-18	2.31866e-17	1.05483		RPS2	-1.11755	-1.04247
RPS20	13.4879	14.059	1.96079e-19	9.74638e-19	1.04234		RPS20	-1.0103	1.10605
RPS25	12.7837	13.0811	1.2174e-06	2.07444e-06	1.02326		RPS25	1.04709	1.07684
RPS27A	12.9428	13.3211	9.35008e-09	1.84929e-08	1.02923		RPS27A	1.15043	1.20489
RPS6KA1	12.1684	11.2157	2.9697e-15	9.97882e-15	0.921712		RPS6KA1	-1.101	1.10582
RPS6KB1	8.94382	9.23886	1.20413e-12	3.24407e-12	1.03299		RPS6KB1	-1.30742	-1.05227
RPS8	14.2433	14.5297	0.000337751	0.000480395	1.0201		RPS8	-1.34543	-1.32619
RPSA	12.8713	13.1993	0.000205963	0.000297877	1.02549		RPSA	-1.12647	-1.05042
RQCD1	7.54339	7.96492	7.28193e-11	1.68958e-10	1.05588		RQCD1	1.25333	-1.17112
RRAGD	7.24266	6.43977	1.61234e-11	3.95214e-11	0.889145		RRAGD	-2.73228	-1.1583
RRM1	10.385	10.8775	1.98238e-12	5.23008e-12	1.04742		RRM1	-1.11758	1.22759
RRN3	10.0061	10.3651	2.52197e-11	6.0837e-11	1.03588		RRN3	1.2675	1.05488
RRP8	8.16259	8.49763	4.61863e-07	8.11001e-07	1.04104		RRP8	-1.06403	1.2528
RSBN1	9.56451	9.07139	1.27144e-23	9.74531e-23	0.948443		RSBN1	-1.66082	-1.05697
RSBN1L	8.67583	8.52299	0.000579387	0.000809494	0.982383		RSBN1L	-1.21422	-1.15701
RSL24D1	10.5372	11.0794	5.96027e-09	1.19569e-08	1.05146		RSL24D1	1.18538	1.01133
RSU1	10.8351	10.4176	6.56652e-09	1.31282e-08	0.961475		RSU1	1.66101	1.20729
RTTN	7.00639	7.27113	0.00023181	0.000333643	1.03779		RTTN	-1.35137	1.66311
RUNDC3B	7.31657	4.41623	8.84636e-34	1.98686e-32	0.603593		RUNDC3B	-1.96992	-1.09362
RUSC1	10.4657	10.0144	1.42962e-22	9.82891e-22	0.956882		RUSC1	1.1642	1.20585
RUVBL2	10.5244	11.2915	9.32534e-27	1.01865e-25	1.07289		RUVBL2	-1.47734	1.00433
RYBP	10.2631	9.9507	4.28229e-10	9.37421e-10	0.969566		RYBP	-1.28775	1.06107
S100A11	11.1482	12.9803	4.01518e-29	5.63912e-28	1.16434		S100A11	1.13019	1.10201
S100A14	12.4295	11.6074	2.23888e-11	5.41992e-11	0.93386		S100A14	1.00469	1.28209
S100A3	2.88028	4.38159	2.81967e-12	7.34116e-12	1.52124		S100A3	-1.27504	1.13884
S1PR5	2.60032	3.45298	3.09257e-10	6.82811e-10	1.32791		S1PR5	-1.19165	-1.00772
SAAL1	7.66035	8.24969	2.91997e-18	1.29603e-17	1.07693		SAAL1	-1.46097	1.01583
SAC3D1	7.5064	7.95315	3.63031e-11	8.65183e-11	1.05952		SAC3D1	-1.11129	-1.07485
SACS	7.17239	7.72158	2.37738e-05	3.69374e-05	1.07657		SACS	-1.01603	1.02581
SAE1	10.972	11.383	3.97471e-08	7.53543e-08	1.03746		SAE1	1.36162	1.26813
SAFB	10.7497	11.133	4.67257e-10	1.01905e-09	1.03566		SAFB	1.06955	1.15391
SAMM50	10.2897	10.0315	1.4846e-09	3.1161e-09	0.974908		SAMM50	1.32756	1.29057
SAP30	6.9513	7.53294	2.27875e-09	4.71784e-09	1.08367		SAP30	-2.10233	-1.18475
SAP30L	10.2597	9.48602	6.13375e-19	2.91052e-18	0.924589		SAP30L	-1.29497	1.16703
SASH1	9.31995	8.59105	2.75601e-11	6.62926e-11	0.921792		SASH1	-1.40126	-1.03962
SAT2	9.40524	8.92002	1.07601e-06	1.84e-06	0.948409		SAT2	-1.38632	-1.00028
SATB2	11.8406	10.6325	1.0694e-13	3.14481e-13	0.897976		SATB2	-1.34369	-1.09726
SBDS	11.5306	11.2283	1.43913e-08	2.80914e-08	0.97378		SBDS	1.04358	-1.07323
SCARB2	12.7244	12.1556	4.76192e-20	2.54165e-19	0.9553		SCARB2	1.62694	1.01164
SCNM1	8.32399	8.62008	5.61993e-08	1.05497e-07	1.03557		SCNM1	1.37132	1.14105
SCNN1A	12.5898	11.497	2.50296e-11	6.04052e-11	0.9132		SCNN1A	1.21972	1.39187
SCPEP1	9.77196	9.13677	7.03739e-10	1.5123e-09	0.934999		SCPEP1	-1.3199	-1.09739
SCYL2	10.4199	9.90754	1.01663e-15	3.56568e-15	0.95083		SCYL2	-1.21507	-1.07603
SDAD1	9.41982	10.0161	2.41838e-33	5.24504e-32	1.0633		SDAD1	1.34426	-1.01602
SDF2	9.75825	9.50973	1.864e-05	2.91764e-05	0.974532		SDF2	1.28362	1.09628
SDHD	12.0715	11.084	7.84222e-27	8.65279e-26	0.918196		SDHD	-1.50345	-1.21012
SDR42E1	7.82243	6.62034	7.63753e-17	2.96157e-16	0.846327		SDR42E1	1.54366	1.00981
SDSL	8.92236	8.1849	4.70853e-12	1.20169e-11	0.917347		SDSL	3.12896	1.47108
SEC11C	10.0555	9.60988	2.53867e-06	4.2246e-06	0.955682		SEC11C	1.82961	-1.05036
SEC23A	11.223	10.3967	7.92471e-18	3.38382e-17	0.92637		SEC23A	-1.52465	-1.29894
SEC23B	10.5671	10.9968	2.28493e-08	4.40356e-08	1.04066		SEC23B	1.39129	1.11076
SEC31A	11.7312	11.4257	6.30025e-09	1.26066e-08	0.973955		SEC31A	-1.56575	-1.08511
SEC61A1	12.671	12.9888	2.03519e-09	4.23319e-09	1.02508		SEC61A1	1.76765	1.18928
SEH1L	9.48855	9.95468	1.11595e-11	2.76889e-11	1.04913		SEH1L	-1.33605	-1.19821
SEMA3C	10.8618	10.3499	3.97189e-06	6.51844e-06	0.952863		SEMA3C	-2.02126	-1.07907
SEMA3F	8.64013	9.41838	5.72825e-13	1.59158e-12	1.09007		SEMA3F	-1.09256	1.0484
SEMA4D	9.28671	9.79538	8.72662e-08	1.61745e-07	1.05477		SEMA4D	1.00881	1.04107
SEMA6B	7.59239	7.17737	0.000680071	0.000946061	0.945337		SEMA6B	-1.22947	-1.21063
SEPHS2	12.0929	11.2893	1.51932e-11	3.73081e-11	0.933545		SEPHS2	1.79144	1.01744
SEPSECS	8.7416	8.37778	9.61303e-06	1.53932e-05	0.95838		SEPSECS	1.0763	1.00363
SERBP1	12.479	12.8768	1.44621e-21	8.96672e-21	1.03187		SERBP1	-1.39949	-1.10765
SERINC1	12.2135	11.4219	6.25106e-24	4.98445e-23	0.935184		SERINC1	1.02825	-1.04821
SERINC2	13.1394	11.9944	7.47818e-12	1.87732e-11	0.912861		SERINC2	1.48069	1.05926
SERPINB5	6.08131	9.29866	1.22013e-18	5.60651e-18	1.52906		SERPINB5	1.05973	1.37998
SERPINE1	7.06945	9.33039	8.16649e-12	2.04511e-11	1.31982		SERPINE1	2.66436	1.16995
SERPINE2	9.35675	10.5801	7.0952e-15	2.30261e-14	1.13074		SERPINE2	1.83796	1.00461
SERTAD2	9.56579	9.18163	4.89901e-09	9.892e-09	0.95984		SERTAD2	1.02259	1.24227
SESN2	10.0453	8.7498	2.39605e-21	1.45e-20	0.871036		SESN2	1.72629	1.03957
SESTD1	8.84642	9.255	0.0001597	0.000232918	1.04619		SESTD1	-1.76628	-1.18377
SETD6	7.35759	8.21911	1.40629e-32	2.82601e-31	1.11709		SETD6	1.35119	1.025
SEZ6L2	9.02266	10.0322	1.30956e-16	4.9563e-16	1.11189		SEZ6L2	1.40866	1.13223
SF3B2	12.0444	12.22	6.02249e-09	1.20744e-08	1.01458		SF3B2	-1.87851	-1.19216
SF3B3	11.3417	12.2423	5.08196e-25	4.55933e-24	1.0794		SF3B3	1.49709	1.66258
SFXN4	9.05177	9.46539	2.57843e-09	5.31617e-09	1.0457		SFXN4	1.08368	1.10985
SGCE	8.30286	6.43005	2.68732e-18	1.19958e-17	0.774438		SGCE	-1.31912	-1.37323
SGK1	11.7287	9.21602	4.64788e-14	1.40869e-13	0.785768		SGK1	1.89353	1.05601
SGOL1	5.67015	7.12872	5.4252e-15	1.78285e-14	1.25724		SGOL1	-1.32013	1.0653
SGPL1	11.0439	10.709	4.25229e-06	6.96331e-06	0.969676		SGPL1	1.55042	-1.00497
SH2B3	9.82967	9.10206	7.89248e-15	2.54976e-14	0.925978		SH2B3	-1.17343	-1.37311
SH3BGRL	11.2995	10.3392	3.6159e-13	1.01916e-12	0.915017		SH3BGRL	-1.66014	-1.13773
SH3BP4	10.1638	11.1211	8.41199e-21	4.79708e-20	1.09419		SH3BP4	1.47162	-1.08972
SH3GLB1	11.6661	11.1429	2.92938e-23	2.1635e-22	0.955159		SH3GLB1	-1.05269	-1.05791
SH3RF2	10.3516	9.82181	6.35258e-07	1.10449e-06	0.948824		SH3RF2	1.47578	1.1825
SHCBP1	6.58779	8.19185	6.76292e-16	2.41482e-15	1.24349		SHCBP1	1.61377	1.49059
SHISA5	11.5817	12.0939	9.44785e-16	3.32436e-15	1.04423		SHISA5	1.01784	-1.10723
SHPK	9.06996	8.57507	6.65095e-10	1.43132e-09	0.945437		SHPK	1.11103	1.42732
SIDT2	10.6148	9.53075	6.46075e-21	3.7297e-20	0.897875		SIDT2	1.17625	1.69788
SIK3	9.98939	9.27066	2.58954e-18	1.15813e-17	0.928051		SIK3	1.48107	1.10993
SIN3A	10.4998	10.303	2.90559e-05	4.47924e-05	0.981258		SIN3A	-1.08592	1.09632
SIPA1L2	10.7779	9.37326	4.61108e-46	3.20783e-44	0.869678		SIPA1L2	2.16689	1.28117
SIRPA	9.67522	9.14444	4.6714e-06	7.62301e-06	0.94514		SIRPA	1.30425	1.00138
SIRT4	4.09671	3.21294	1.05987e-08	2.08719e-08	0.784274		SIRT4	-1.38451	-1.02221
SKAP1	6.30394	7.30319	2.81048e-10	6.22957e-10	1.15851		SKAP1	1.38485	1.17219
SKAP2	10.5593	9.87036	3.26168e-25	3.00567e-24	0.934754		SKAP2	1.08297	1.13207
SKP1	12.1892	11.9461	8.64161e-05	0.000128699	0.980052		SKP1	1.23049	1.04415
SKP2	7.32361	8.18793	3.50095e-16	1.27589e-15	1.11802		SKP2	-1.51362	-1.13956
SLC12A8	7.55585	8.82252	4.34175e-14	1.31981e-13	1.16764		SLC12A8	1.38036	1.3668
SLC12A9	9.90789	10.5264	1.40569e-17	5.85008e-17	1.06242		SLC12A9	1.18217	-1.08035
SLC16A12	3.49049	1.18118	9.35936e-24	7.31724e-23	0.338399		SLC16A12	1.75776	1.63402
SLC16A14	7.15464	6.37794	3.74426e-07	6.61287e-07	0.89144		SLC16A14	1.86572	1.10666
SLC16A9	9.72732	7.15608	2.63628e-18	1.17807e-17	0.735668		SLC16A9	1.59466	1.01423
SLC19A2	7.66765	8.62006	2.5771e-13	7.36225e-13	1.12421		SLC19A2	1.00215	-1.24366
SLC1A4	9.67262	10.2988	9.54974e-11	2.19468e-10	1.06473		SLC1A4	1.37668	-1.01233
SLC20A1	11.4444	10.1935	7.84332e-08	1.45735e-07	0.890695		SLC20A1	1.61158	-1.00154
SLC24A1	7.5817	7.84046	0.000180351	0.000262012	1.03413		SLC24A1	1.45724	-1.02486
SLC25A1	11.3271	10.8654	9.76392e-10	2.07675e-09	0.95924		SLC25A1	-1.48891	-1.18046
SLC25A15	8.48777	9.43859	7.26854e-13	1.99791e-12	1.11202		SLC25A15	1.21172	1.00584
SLC25A19	7.76232	8.40271	6.86927e-16	2.45173e-15	1.0825		SLC25A19	1.11267	1.44879
SLC25A20	10.2155	8.46906	3.31217e-30	5.16521e-29	0.829037		SLC25A20	-1.13826	-1.00552
SLC25A22	8.72372	9.70527	4.27798e-17	1.69775e-16	1.11252		SLC25A22	1.2518	1.56276
SLC25A23	12.3648	10.6625	9.08645e-30	1.36613e-28	0.86233		SLC25A23	-1.43411	-1.24194
SLC25A39	11.6165	12.1206	9.23667e-14	2.73436e-13	1.04339		SLC25A39	1.4365	1.17745
SLC27A2	10.0675	9.21729	4.84507e-08	9.12229e-08	0.915545		SLC27A2	1.8117	1.0159
SLC29A4	7.07402	5.78821	6.3847e-12	1.61466e-11	0.818234		SLC29A4	-1.42725	-1.03604
SLC2A12	6.38124	7.70074	3.15097e-13	8.93946e-13	1.20678		SLC2A12	-1.50706	1.18176
SLC35A1	9.95447	9.24534	7.87649e-14	2.34311e-13	0.928762		SLC35A1	1.39458	1.23937
SLC35A2	10.033	10.3761	1.06017e-06	1.81386e-06	1.0342		SLC35A2	1.33733	1.0167
SLC35A3	10.5814	9.47444	1.32219e-20	7.44179e-20	0.895388		SLC35A3	1.67889	1.08668
SLC35A5	9.50006	8.98803	5.41152e-15	1.77871e-14	0.946102		SLC35A5	1.16357	1.01801
SLC35B3	10.0422	9.29346	3.23977e-17	1.30018e-16	0.925437		SLC35B3	1.46891	1.08164
SLC35D2	10.783	10.0685	2.48847e-11	6.0073e-11	0.933739		SLC35D2	1.23804	1.00065
SLC35F5	10.3022	9.83585	1.76678e-08	3.43034e-08	0.95473		SLC35F5	1.17345	-1.06697
SLC38A2	11.1527	11.4949	8.10048e-07	1.39831e-06	1.03068		SLC38A2	-1.20062	-1.26543
SLC38A9	7.795	7.50509	1.91064e-07	3.45245e-07	0.962808		SLC38A9	1.28042	-1.0496
SLC39A1	11.1214	11.3581	4.52998e-10	9.89137e-10	1.02128		SLC39A1	1.21684	1.22547
SLC39A10	7.65621	9.43725	6.38823e-54	9.6222e-52	1.23263		SLC39A10	-2.27496	-1.31098
SLC3A2	10.8629	11.8796	6.27315e-26	6.32632e-25	1.09359		SLC3A2	4.03995	1.16991
SLC4A5	6.48944	7.6558	6.69356e-28	8.39533e-27	1.17973		SLC4A5	1.30357	1.38458
SLC5A8	2.13124	0.72047	8.21165e-10	1.75523e-09	0.338051		SLC5A8	1.24296	1.28861
SLC6A9	9.80333	8.05073	4.52708e-20	2.42261e-19	0.821224		SLC6A9	1.7224	1.05884
SLC7A1	10.5408	11.6268	2.27436e-20	1.25219e-19	1.10303		SLC7A1	2.88547	1.30164
SLC7A11	6.14292	8.84003	1.28488e-23	9.83459e-23	1.43906		SLC7A11	1.38158	1.04906
SLC7A5	8.82323	11.848	3.74019e-33	7.93365e-32	1.34282		SLC7A5	5.53094	1.74701
SLC9A1	11.8035	10.3879	1.28295e-20	7.23084e-20	0.880072		SLC9A1	1.46499	1.53052
SLMAP	11.0593	10.192	1.52455e-07	2.77527e-07	0.921582		SLMAP	1.00644	1.04775
SMAD4	10.6032	9.8695	6.91477e-33	1.43161e-31	0.930806		SMAD4	1.11506	1.0669
SMARCA1	8.05461	7.33624	5.63923e-05	8.52845e-05	0.910812		SMARCA1	-1.69641	-1.06197
SMARCA5	10.6834	10.9449	3.35185e-10	7.3837e-10	1.02448		SMARCA5	-1.76945	-1.29484
SMARCD1	10.0596	10.6279	3.05386e-31	5.35665e-30	1.05649		SMARCD1	-1.40944	-1.28569
SMARCD2	11.1978	11.7075	1.86459e-24	1.57984e-23	1.04552		SMARCD2	-1.52657	-1.09649
SMC6	9.33653	9.64968	2.45896e-08	4.73119e-08	1.03354		SMC6	1.25542	1.01042
SMG5	11.1646	11.3301	3.56606e-05	5.4651e-05	1.01482		SMG5	1.28598	1.37522
SMN2	9.58889	10.2202	2.49261e-11	6.01642e-11	1.06584		SMN2	1.22643	1.32667
SMNDC1	9.06316	9.51871	2.23525e-16	8.28966e-16	1.05026		SMNDC1	-1.30998	-1.16091
SMPDL3B	9.94591	8.9999	2.08793e-12	5.49971e-12	0.904884		SMPDL3B	1.5551	1.09104
SMU1	10.3484	10.4857	1.63711e-06	2.76068e-06	1.01327		SMU1	-1.51071	-1.2105
SMYD3	7.12749	8.02561	4.40271e-28	5.61741e-27	1.12601		SMYD3	-1.63486	-1.0616
SNAPC4	8.03067	8.87291	3.40983e-20	1.84153e-19	1.10488		SNAPC4	1.07948	1.13865
SNCA	6.21226	4.07215	4.97529e-16	1.79684e-15	0.655502		SNCA	-1.43917	-1.08171
SND1	11.7938	12.6782	3.79236e-28	4.87955e-27	1.07499		SND1	-1.43115	-1.32275
SNHG1	8.07747	9.73099	6.67111e-28	8.37357e-27	1.20471		SNHG1	1.04311	-1.01542
SNHG11	6.74467	7.78771	1.90399e-32	3.76623e-31	1.15465		SNHG11	1.5144	1.14669
SNHG12	6.90707	8.05421	2.04465e-15	6.9703e-15	1.16608		SNHG12	-1.45806	-1.12898
SNHG4	3.29162	4.90613	1.99223e-17	8.15672e-17	1.49049		SNHG4	-1.5509	-1.15648
SNHG5	10.3668	10.9322	0.000389626	0.000551787	1.05453		SNHG5	1.27507	-1.14807
SNHG6	9.04469	10.1881	3.70964e-28	4.78061e-27	1.12642		SNHG6	-1.25356	-1.10094
SNHG8	8.65405	9.3317	2.88947e-14	8.90377e-14	1.0783		SNHG8	1.12959	-1.29717
SNORA8	7.30321	8.58972	3.31436e-21	1.97085e-20	1.17616		SNORA8	-1.60121	-1.08136
SNRNP27	8.75002	8.92519	0.000293111	0.000419044	1.02002		SNRNP27	-1.18256	-1.11121
SNRNP40	9.31123	9.61482	7.78087e-07	1.34498e-06	1.0326		SNRNP40	1.11214	-1.3006
SNRNP70	10.9951	11.6415	1.0084e-19	5.18344e-19	1.05879		SNRNP70	-1.3601	-1.00669
SNRPA	10.0743	10.7657	8.17514e-25	7.17751e-24	1.06863		SNRPA	-1.45756	-1.21147
SNTB1	8.01719	10.1089	7.90562e-50	8.012e-48	1.2609		SNTB1	1.83267	-1.21403
SNW1	10.3146	10.4121	0.000131026	0.000192638	1.00946		SNW1	-1.39801	-1.20835
SNX24	7.82315	6.24079	6.06883e-41	2.67844e-39	0.797733		SNX24	1.52571	1.02112
SNX4	10.0215	9.60045	9.02419e-12	2.25269e-11	0.957988		SNX4	-1.27415	1.13651
SNX7	9.86938	9.41215	1.7877e-16	6.68577e-16	0.953671		SNX7	-1.09767	-1.05843
SOCS2	8.72991	7.32107	4.27504e-41	1.93888e-39	0.838619		SOCS2	1.41809	-1.20925
SOCS6	10.3475	9.37808	1.82179e-24	1.54574e-23	0.906314		SOCS6	1.08023	-1.04041
SORD	8.9822	10.5061	2.97043e-25	2.74907e-24	1.16966		SORD	-1.55309	-1.20224
SOX4	9.91992	11.6019	9.13297e-28	1.1215e-26	1.16956		SOX4	-2.95535	-1.72814
SOX9	10.3677	12.3437	9.46281e-23	6.62235e-22	1.1906		SOX9	-1.12686	-1.63281
SPAG5	8.70891	9.83104	1.05189e-13	3.09442e-13	1.12885		SPAG5	-1.33479	1.06786
SPAG9	11.0088	10.5567	1.77395e-09	3.70262e-09	0.958927		SPAG9	-1.56091	1.03622
SPATA20	10.473	9.90674	2.00862e-09	4.17967e-09	0.945929		SPATA20	1.54926	1.29062
SPATS2	8.7032	9.21397	1.02079e-13	3.00617e-13	1.05869		SPATS2	1.03188	-1.03375
SPC24	4.29799	5.25235	5.49807e-07	9.59985e-07	1.22205		SPC24	1.11963	1.61946
SPC25	6.51051	7.8814	1.45866e-15	5.04494e-15	1.21057		SPC25	-1.68372	-1.02284
SPIN4	7.45186	8.57728	1.03917e-23	8.05532e-23	1.15103		SPIN4	1.04303	1.18508
SPINK2	4.56339	1.33505	1.07825e-30	1.78216e-29	0.292556		SPINK2	-1.43598	-1.05537
SPPL2A	11.0396	9.22377	1.40352e-31	2.56318e-30	0.835517		SPPL2A	1.24312	1.13088
SQLE	9.09173	10.8982	3.92971e-18	1.72693e-17	1.1987		SQLE	-3.55888	-1.44966
SQRDL	13.0502	11.3343	5.19324e-27	5.86401e-26	0.868517		SQRDL	1.28041	1.2882
SQSTM1	13.0919	13.3061	0.000522583	0.000733314	1.01636		SQSTM1	2.72093	1.57061
SRD5A1	8.24202	8.96256	4.88092e-15	1.60978e-14	1.08742		SRD5A1	1.34133	-1.04193
SRGAP1	8.58604	8.12939	1.43995e-05	2.27253e-05	0.946815		SRGAP1	1.31604	1.28192
SRI	13.1949	11.4969	5.43104e-19	2.58754e-18	0.871312		SRI	1.27776	-1.03095
SRM	9.39775	10.4884	8.0843e-21	4.62306e-20	1.11605		SRM	1.48294	1.00823
SRP14	11.9297	11.6488	1.33363e-07	2.43663e-07	0.976455		SRP14	-1.2773	-1.0688
SRPRB	9.95931	10.7734	1.10977e-15	3.88078e-15	1.08174		SRPRB	1.89668	1.20101
SRRM1	10.6486	10.8135	7.9162e-05	0.000118174	1.01548		SRRM1	-1.20101	-1.25303
SRXN1	9.37985	10.0859	1.31041e-16	4.95835e-16	1.07527		SRXN1	2.76401	1.18812
SSR1	11.5687	11.9044	2.20989e-14	6.86378e-14	1.02902		SSR1	1.82038	1.05204
SSTR2	5.83171	3.0326	1.05348e-25	1.03014e-24	0.520019		SSTR2	1.31996	1.46047
SSX2IP	8.55313	9.40384	1.05415e-11	2.62069e-11	1.09946		SSX2IP	1.13824	1.10849
ST3GAL5	7.03194	6.41411	1.65614e-08	3.22163e-08	0.912138		ST3GAL5	-1.6959	-1.26845
ST3GAL6	5.32536	4.35179	2.18475e-11	5.29279e-11	0.817183		ST3GAL6	1.05808	1.20974
STAG1	9.74459	9.32597	2.00495e-14	6.25089e-14	0.957041		STAG1	1.09399	1.04008
STAG3L1	5.56033	6.16105	0.000502708	0.00070645	1.10804		STAG3L1	1.22318	1.13743
STAG3L3	7.21831	7.52095	0.000108697	0.000160672	1.04193		STAG3L3	1.68816	1.72627
STAMBPL1	8.44163	9.0281	2.94257e-11	7.06613e-11	1.06947		STAMBPL1	1.75586	1.00582
STARD10	12.2512	11.6822	1.35453e-06	2.29952e-06	0.953557		STARD10	-1.35392	-1.22938
STAT3	12.3372	11.9854	1.56261e-07	2.84265e-07	0.971483		STAT3	-1.804	-1.46443
STAT6	12.3482	12.1335	6.25531e-08	1.17063e-07	0.982614		STAT6	1.21175	1.24345
STC2	4.96913	8.495	1.2311e-23	9.45376e-23	1.70955		STC2	3.15172	-1.12359
STIP1	11.1416	11.9439	6.78755e-23	4.84147e-22	1.07201		STIP1	-1.40022	-1.50207
STK36	7.7992	8.57784	1.26344e-16	4.78616e-16	1.09984		STK36	1.14142	1.34807
STOML2	11.0106	11.3738	1.75656e-07	3.18419e-07	1.03298		STOML2	1.34978	1.10311
STOX1	5.87031	6.46121	1.18751e-07	2.17765e-07	1.10066		STOX1	1.31972	-1.02273
STOX2	4.32556	1.8431	1.17546e-28	1.58445e-27	0.426094		STOX2	-1.29517	-1.03287
STRADB	9.20108	8.21563	3.98524e-17	1.58579e-16	0.892898		STRADB	1.46827	-1.02884
STRAP	10.8833	11.4788	1.04887e-23	8.12664e-23	1.05472		STRAP	1.1846	-1.13998
STRBP	9.99527	10.2209	6.06148e-05	9.14682e-05	1.02257		STRBP	1.17209	1.04668
STX10	8.53213	8.78913	8.86558e-08	1.64172e-07	1.03012		STX10	1.04376	-1.06111
STX12	10.8378	9.83957	7.57678e-36	2.11557e-34	0.90789		STX12	-1.24365	1.03422
STX16	10.0887	10.9883	1.51572e-30	2.46876e-29	1.08917		STX16	1.82219	1.40551
STX3	11.2231	10.7948	0.000142097	0.000208318	0.961837		STX3	1.49103	1.22191
STX8	8.42601	7.80829	5.47604e-14	1.64934e-13	0.926688		STX8	-1.00675	-1.08249
STXBP3	10.1353	9.88496	3.21109e-08	6.12593e-08	0.975304		STXBP3	-1.20334	1.1003
SULT1A1	11.0723	8.39734	2.06686e-23	1.55374e-22	0.75841		SULT1A1	1.42117	1.5222
SUMF1	10.0444	9.6013	5.19069e-10	1.12711e-09	0.955883		SUMF1	1.68964	1.07629
SUMF2	11.3689	11.7105	4.36968e-07	7.68933e-07	1.03005		SUMF2	1.3217	-1.22014
SUMO2	11.1193	11.5219	1.02064e-14	3.26835e-14	1.03621		SUMO2	-1.21265	-1.40044
SUV420H1	10.1064	9.67957	7.60852e-21	4.36314e-20	0.95777		SUV420H1	-1.13134	1.17748
SWAP70	9.87095	9.65237	0.000610305	0.00085175	0.977856		SWAP70	-1.78789	1.02121
SYCE1L	3.7864	2.90477	5.31017e-06	8.63876e-06	0.767158		SYCE1L	-1.45009	-1.04921
SYMPK	10.7839	11.1957	5.83452e-13	1.62001e-12	1.03818		SYMPK	-1.34916	-1.11933
SYNGR3	5.70567	5.15142	0.000204798	0.000296271	0.902859		SYNGR3	-1.33575	-1.23247
SYNJ2BP	10.6644	9.83523	5.3823e-41	2.42765e-39	0.922246		SYNJ2BP	1.52542	1.58876
SYTL2	11.2193	9.93684	6.77148e-15	2.20234e-14	0.88569		SYTL2	-1.29313	1.12051
TACC3	9.25594	10.3547	1.06869e-15	3.74109e-15	1.1187		TACC3	-1.32867	1.17404
TACSTD2	4.91706	8.25756	1.06581e-45	7.17147e-44	1.67937		TACSTD2	2.8308	6.12603
TAF15	11.3724	11.8098	1.15368e-09	2.44117e-09	1.03846		TAF15	2.30124	1.80025
TAF1D	8.48887	9.85114	4.04536e-40	1.63588e-38	1.16048		TAF1D	-2.04606	-1.26971
TAF4B	7.02154	7.71428	1.36767e-12	3.66364e-12	1.09866		TAF4B	-1.49629	-1.17756
TAGLN	13.9279	11.98	2.18506e-07	3.92755e-07	0.860146		TAGLN	1.02706	1.23271
TANK	9.44769	9.25462	9.41136e-05	0.000139745	0.979565		TANK	-1.74268	-1.28781
TAPT1	9.20059	8.5342	5.28717e-41	2.39132e-39	0.927571		TAPT1	1.4575	-1.0649
TATDN1	7.96694	8.75006	1.85805e-22	1.26212e-21	1.0983		TATDN1	-1.1329	-1.37882
TBC1D20	10.1555	9.85521	5.82218e-11	1.36108e-10	0.970435		TBC1D20	1.24963	-1.04482
TBC1D9	9.37414	7.68806	1.84654e-40	7.75359e-39	0.820135		TBC1D9	1.32294	1.17604
TBCB	9.95645	10.1727	7.04203e-05	0.000105557	1.02172		TBCB	1.32483	-1.28895
TBCD	10.06	10.7348	2.53762e-18	1.13615e-17	1.06708		TBCD	-1.23944	-1.19283
TBCE	8.28045	8.75092	1.44602e-14	4.56289e-14	1.05682		TBCE	1.15365	1.11881
TBK1	9.01393	9.2323	9.54174e-08	1.7588e-07	1.02423		TBK1	-1.29625	-1.22631
TBP	8.03376	8.17587	3.0304e-05	4.6629e-05	1.01769		TBP	-1.02766	-1.05529
TBRG4	10.6653	11.4185	2.16089e-20	1.19092e-19	1.07062		TBRG4	-1.5701	-1.07468
TCEB2	11.2454	11.4939	6.93527e-05	0.000104023	1.0221		TCEB2	1.11532	-1.18424
TCF20	10.2133	10.774	2.02025e-15	6.89572e-15	1.0549		TCF20	1.19548	1.19685
TCP1	12.0404	12.3058	2.82594e-06	4.69218e-06	1.02205		TCP1	-1.33105	-1.35401
TCTA	10.1319	9.45409	4.95351e-30	7.59354e-29	0.933103		TCTA	-1.02322	1.00418
TECR	10.7881	11.1486	1.50692e-11	3.70201e-11	1.03342		TECR	-1.58028	-1.28523
TESC	5.51131	9.20444	5.795e-65	1.86554e-62	1.6701		TESC	-1.14407	-1.30609
TESK2	8.46455	6.97589	7.02415e-22	4.4716e-21	0.82413		TESK2	-1.37914	1.01185
TEX10	8.11825	9.29063	4.05362e-38	1.36378e-36	1.14441		TEX10	1.27203	-1.00614
TFAM	9.22015	9.59437	1.12222e-07	2.06022e-07	1.04059		TFAM	-1.32348	-1.08057
TFAP2C	4.71556	5.56808	0.000363263	0.000515699	1.18079		TFAP2C	-1.54743	1.16085
TFB2M	8.50838	9.05623	1.8616e-12	4.92408e-12	1.06439		TFB2M	-1.29952	-1.13844
TFDP1	10.8303	11.6785	7.87037e-31	1.32258e-29	1.07832		TFDP1	-1.03795	-1.07816
TGFA	9.77982	8.8305	1.51883e-09	3.1855e-09	0.902931		TGFA	1.55351	-1.04327
TGFBR3	9.50803	8.35789	1.748e-09	3.64937e-09	0.879034		TGFBR3	-1.34113	-1.11568
TGIF1	9.80258	10.9149	2.12195e-24	1.78749e-23	1.11348		TGIF1	1.52062	1.01998
TGOLN2	13.2775	12.9373	6.64659e-07	1.15377e-06	0.974376		TGOLN2	2.60755	1.40009
THAP10	5.85089	6.37877	1.85832e-12	4.9162e-12	1.09022		THAP10	1.73736	1.03684
THG1L	8.09454	8.4456	7.6521e-08	1.42263e-07	1.04337		THG1L	-1.36035	1.05452
THOC1	7.90846	8.339	1.04133e-12	2.81702e-12	1.05444		THOC1	-1.29485	-1.08781
THOC3	9.39615	10.2752	9.76223e-18	4.12764e-17	1.09355		THOC3	-1.16016	-1.0549
TICAM2	6.37978	5.5277	2.10419e-09	4.37188e-09	0.86644		TICAM2	-1.68022	1.29288
TIGD2	6.72203	7.4034	9.37296e-11	2.15586e-10	1.10136		TIGD2	1.16356	-1.1311
TIGD5	7.64691	7.9054	9.13175e-05	0.000135753	1.0338		TIGD5	1.74618	-1.08796
TIMM10	8.54284	9.03119	4.38691e-09	8.8886e-09	1.05716		TIMM10	1.63993	1.05162
TIMM8A	6.96156	7.88476	4.73501e-23	3.43523e-22	1.13261		TIMM8A	1.17413	1.07135
TIMP1	10.4509	12.3892	8.12866e-23	5.72774e-22	1.18546		TIMP1	1.81783	1.30668
TIPARP	9.50048	9.17668	2.54421e-06	4.23339e-06	0.965917		TIPARP	2.13916	-1.01933
TIRAP	7.75647	7.35436	6.89591e-12	1.73886e-11	0.948158		TIRAP	1.16907	-1.00604
TJAP1	8.64312	9.09542	4.59915e-11	1.08646e-10	1.05233		TJAP1	1.90007	1.4662
TJP3	11.9491	10.5705	1.46357e-16	5.51374e-16	0.884627		TJP3	-1.39825	1.01851
TK1	9.79558	10.5925	2.89783e-09	5.95004e-09	1.08135		TK1	-1.69847	1.05521
TLCD1	7.01267	7.91724	1.11371e-17	4.67883e-17	1.12899		TLCD1	1.65751	1.06231
TLE3	10.6596	10.1648	4.64568e-08	8.75693e-08	0.953581		TLE3	-1.30751	-1.10556
TM9SF1	10.6744	10.4211	1.34726e-11	3.32521e-11	0.976268		TM9SF1	1.50522	-1.02004
TMBIM4	10.8925	10.2182	8.29344e-15	2.67666e-14	0.93809		TMBIM4	1.72137	-1.16253
TMBIM6	14.6783	14.281	1.5995e-11	3.92242e-11	0.972934		TMBIM6	1.47407	-1.10061
TMED7	11.4658	11.1052	6.64188e-11	1.54522e-10	0.968554		TMED7	-1.17819	-1.2107
TMED9	11.9073	12.1075	0.000333964	0.000475338	1.01681		TMED9	1.67195	1.28727
TMEM125	9.94495	9.16702	2.98414e-09	6.12266e-09	0.921776		TMEM125	1.42888	1.49318
TMEM127	11.8822	10.9347	1.51411e-20	8.46975e-20	0.92026		TMEM127	1.30943	1.12476
TMEM135	9.10053	8.49601	6.9321e-15	2.25057e-14	0.933573		TMEM135	-1.45628	-1.08986
TMEM144	9.32363	8.66937	1.93852e-07	3.50128e-07	0.929828		TMEM144	1.59657	1.24963
TMEM147	9.90966	10.6685	1.79932e-23	1.35821e-22	1.07658		TMEM147	1.45083	-1.0441
TMEM14A	8.53304	8.86651	9.98504e-07	1.71229e-06	1.03908		TMEM14A	-1.25053	-1.2726
TMEM154	6.21683	6.77252	3.73725e-07	6.60121e-07	1.08939		TMEM154	1.31085	1.02548
TMEM165	9.90891	10.5671	1.50253e-13	4.37075e-13	1.06642		TMEM165	1.55237	1.16398
TMEM167B	10.1699	9.77389	2.13377e-23	1.6011e-22	0.961056		TMEM167B	1.08042	-1.00457
TMEM175	8.49722	7.905	1.22827e-19	6.25489e-19	0.930304		TMEM175	1.37062	1.40502
TMEM179B	10.1905	9.88586	5.30675e-07	9.27804e-07	0.970101		TMEM179B	1.32901	-1.04026
TMEM182	6.11789	6.83013	1.29863e-12	3.48779e-12	1.11642		TMEM182	1.38875	-1.01416
TMEM184C	9.42292	9.09832	2.47863e-14	7.67089e-14	0.965552		TMEM184C	1.06358	1.05733
TMEM191A	4.49396	5.43038	1.4402e-10	3.26501e-10	1.20837		TMEM191A	1.3805	1.39962
TMEM206	6.27888	7.79482	4.37657e-26	4.49091e-25	1.24144		TMEM206	1.262	-1.07248
TMEM208	9.41546	9.74073	2.14677e-06	3.59174e-06	1.03455		TMEM208	1.19675	-1.08741
TMEM219	11.2529	10.859	1.9072e-08	3.69512e-08	0.964993		TMEM219	-1.15711	-1.23658
TMEM30A	11.7152	11.505	3.13459e-06	5.18682e-06	0.982063		TMEM30A	1.72845	1.24657
TMEM33	10.4153	10.8627	3.78212e-13	1.06454e-12	1.04296		TMEM33	1.5148	-1.14274
TMEM38A	6.15721	5.73003	0.000568143	0.000794191	0.930622		TMEM38A	1.29946	1.17311
TMEM39A	8.71774	9.24926	9.21957e-12	2.29901e-11	1.06097		TMEM39A	1.28023	1.00504
TMEM39B	8.05861	8.21919	0.00033701	0.000479382	1.01993		TMEM39B	-1.17217	-1.3166
TMEM41A	8.72236	9.76402	1.54656e-20	8.6395e-20	1.11942		TMEM41A	1.66349	1.0705
TMEM43	10.5327	10.9303	1.75165e-05	2.74887e-05	1.03775		TMEM43	1.7097	-1.01232
TMEM44	9.11444	8.65894	7.52114e-07	1.30118e-06	0.950024		TMEM44	1.35039	1.74774
TMEM48	8.61012	9.12641	5.11663e-08	9.62254e-08	1.05996		TMEM48	-1.77572	-1.12676
TMEM50B	10.0373	9.67221	3.09311e-07	5.49953e-07	0.963623		TMEM50B	1.20488	1.02369
TMEM54	13.2511	11.7201	6.54238e-22	4.17786e-21	0.884461		TMEM54	-1.24691	-1.1923
TMEM59	13.466	12.4199	2.1191e-20	1.16867e-19	0.922317		TMEM59	1.18187	1.00719
TMEM62	9.45895	9.71401	8.77423e-05	0.000130627	1.02697		TMEM62	1.45584	-1.04071
TMEM67	5.7581	7.00408	2.3024e-22	1.54415e-21	1.21639		TMEM67	-1.3379	-1.24869
TMEM69	8.87233	9.13967	7.23911e-10	1.55362e-09	1.03013		TMEM69	-1.24178	-1.00475
TMEM79	6.58837	7.1572	2.06414e-14	6.43179e-14	1.08634		TMEM79	2.1414	1.20751
TMTC4	8.74626	9.59513	4.08587e-22	2.66939e-21	1.09705		TMTC4	1.22321	-1.18591
TNFAIP8	8.37217	7.98537	2.05314e-05	3.20392e-05	0.953799		TNFAIP8	-1.04484	-1.01719
TNFRSF10A	6.95225	7.72702	2.08551e-11	5.06209e-11	1.11144		TNFRSF10A	1.22789	1.15855
TNFRSF10B	9.62556	10.8361	3.25978e-30	5.10191e-29	1.12577		TNFRSF10B	1.8993	1.20356
TNFRSF12A	7.41883	10.1229	2.34147e-23	1.74883e-22	1.36448		TNFRSF12A	2.28283	1.14849
TNFRSF1A	11.9946	11.0564	1.69904e-29	2.47514e-28	0.921777		TNFRSF1A	1.56046	-1.15416
TNFSF9	3.92714	6.48937	1.55409e-42	8.04889e-41	1.65244		TNFSF9	-1.27536	-1.06884
TNPO3	10.0461	10.3665	2.23896e-13	6.42084e-13	1.03188		TNPO3	1.40957	1.30307
TOMM40	10.2088	10.9677	2.86284e-15	9.62962e-15	1.07434		TOMM40	1.39347	1.35001
TOMM5	9.79201	10.5105	1.33723e-14	4.23917e-14	1.07338		TOMM5	-1.68418	-1.28493
TOMM70A	10.8294	11.0999	5.56408e-09	1.11895e-08	1.02498		TOMM70A	-1.1673	-1.32849
TOP2A	10.253	11.8117	5.21215e-19	2.48846e-18	1.15203		TOP2A	-1.64748	1.00353
TOPBP1	9.31444	10.0542	5.01598e-24	4.05278e-23	1.07942		TOPBP1	1.67456	1.4517
TOR3A	10.0607	10.273	0.00023761	0.00034181	1.0211		TOR3A	1.51995	1.15299
TP53INP1	9.7969	8.60037	1.40892e-20	7.90598e-20	0.877866		TP53INP1	-1.48414	1.01479
TPMT	11.1608	10.4843	1.20093e-11	2.97344e-11	0.93939		TPMT	1.68692	1.28969
TPP1	12.0885	11.7386	2.55914e-08	4.91875e-08	0.971048		TPP1	1.22142	-1.01569
TRAFD1	10.0587	9.67858	2.86795e-06	4.75905e-06	0.962206		TRAFD1	-1.33485	-1.07492
TRAK1	11.291	10.8199	1.32487e-10	3.01269e-10	0.958276		TRAK1	1.21383	1.05528
TRAK2	10.967	9.93954	1.66515e-51	2.02507e-49	0.906313		TRAK2	1.69487	1.13639
TRAPPC1	10.4914	10.149	1.50714e-14	4.7448e-14	0.967361		TRAPPC1	-1.78525	-1.19399
TRIB3	6.8945	10.4483	1.54445e-46	1.10728e-44	1.51545		TRIB3	6.63403	1.80839
TRIM2	11.3347	11.7104	6.20946e-08	1.16245e-07	1.03314		TRIM2	-1.16368	1.12644
TRIM24	9.07044	9.74135	1.36639e-18	6.26107e-18	1.07397		TRIM24	-1.40036	-1.12343
TRIM25	11.2862	10.632	8.24063e-14	2.44789e-13	0.942029		TRIM25	1.85235	1.06333
TRIM5	8.51905	8.73238	4.62067e-05	7.03535e-05	1.02504		TRIM5	-1.87478	-1.13774
TRIM65	8.67049	9.46956	2.67894e-23	1.98568e-22	1.09216		TRIM65	1.41238	1.23436
TRIOBP	11.3086	10.7179	2.50691e-22	1.67652e-21	0.947772		TRIOBP	1.62123	-1.02306
TRIP13	6.74108	9.02763	2.05471e-25	1.93986e-24	1.3392		TRIP13	-1.19196	1.09934
TRIP6	9.26701	10.1045	9.8738e-13	2.67859e-12	1.09038		TRIP6	1.43882	1.16018
TRIT1	8.00764	8.82188	1.67207e-21	1.02739e-20	1.10168		TRIT1	-1.3717	-1.09201
TRMT1	8.6034	9.81132	3.44173e-33	7.32897e-32	1.1404		TRMT1	1.41182	1.3821
TRMT112	10.0508	11.0685	2.88962e-20	1.573e-19	1.10125		TRMT112	-1.24299	-1.20656
TRNP1	5.89385	6.57336	0.000528543	0.000741296	1.11529		TRNP1	1.41467	1.27513
TROAP	6.94218	8.91239	1.25951e-21	7.84472e-21	1.2838		TROAP	1.04815	1.31863
TSC22D3	10.8386	9.69662	2.96888e-08	5.6777e-08	0.894635		TSC22D3	1.81394	1.13639
TSEN15	8.38586	9.24884	6.88979e-13	1.89888e-12	1.10291		TSEN15	1.98988	-1.1177
TSEN2	7.13004	8.11014	4.09211e-22	2.67135e-21	1.13746		TSEN2	1.54141	1.01803
TSEN34	9.77108	10.0482	1.44366e-08	2.81765e-08	1.02836		TSEN34	-1.29286	-1.14233
TSPAN3	13.7015	12.7828	1.22871e-15	4.27852e-15	0.93295		TSPAN3	1.21711	-1.05938
TSPAN7	11.3843	8.04883	1.16895e-66	4.4632e-64	0.70701		TSPAN7	-2.11159	-1.3997
TSPAN9	8.83982	9.29842	1.33044e-07	2.43107e-07	1.05188		TSPAN9	1.16038	1.14954
TSR2	9.73671	10.0148	5.81757e-09	1.16807e-08	1.02856		TSR2	1.63775	1.3033
TSSC1	8.84938	9.37622	6.4446e-15	2.10144e-14	1.05953		TSSC1	1.00772	-1.13957
TSTA3	10.5944	11.5953	2.27281e-15	7.71291e-15	1.09447		TSTA3	-1.27643	-1.16945
TTC27	8.24029	8.9064	6.65096e-16	2.3764e-15	1.08084		TTC27	1.21127	1.19802
TTC33	8.75643	8.33581	1.70227e-10	3.83899e-10	0.951964		TTC33	-1.31042	-1.09531
TTC38	11.7962	10.6458	2.6075e-16	9.60943e-16	0.902484		TTC38	-1.17023	-1.2352
TTC39C	7.11452	7.52559	2.58012e-09	5.31898e-09	1.05778		TTC39C	-1.30325	1.01551
TTK	7.35101	8.72307	1.64729e-15	5.66272e-15	1.18665		TTK	-2.5155	1.02538
TTL	8.91162	9.42224	8.98342e-11	2.06916e-10	1.0573		TTL	1.71196	1.03142
TTPAL	8.28606	9.15537	1.27828e-33	2.8476e-32	1.10491		TTPAL	1.24687	-1.10097
TTYH3	10.4321	11.8696	2.01626e-27	2.38666e-26	1.1378		TTYH3	-1.18086	-1.20071
TUBA1B	14.204	14.5092	1.16198e-05	1.84805e-05	1.02148		TUBA1B	1.27679	1.28494
TUBA1C	12.4986	12.9737	2.10128e-07	3.78027e-07	1.03801		TUBA1C	1.14111	1.1086
TUBA4A	10.9061	11.5045	1.14369e-16	4.3536e-16	1.05487		TUBA4A	-1.42869	1.22446
TUBB	13.3515	13.9692	3.23477e-11	7.73612e-11	1.04627		TUBB	-1.03022	1.14866
TUBE1	7.14914	7.64228	1.91048e-12	5.04767e-12	1.06898		TUBE1	2.13168	1.21054
TUBG1	9.37285	10.0859	3.95341e-17	1.5735e-16	1.07608		TUBG1	1.08364	1.2048
TUBGCP5	7.84358	8.0898	0.000112886	0.000166669	1.03139		TUBGCP5	1.16665	1.29471
TUSC2	9.38359	9.21017	4.17949e-05	6.37958e-05	0.981519		TUSC2	-1.03092	-1.36136
TUT1	8.57464	9.17401	4.98807e-22	3.23309e-21	1.0699		TUT1	1.2484	1.07234
TWF2	10.3438	10.1212	0.000205933	0.000297861	0.978484		TWF2	1.29948	1.00877
TXLNA	10.4883	10.6918	6.49578e-07	1.12819e-06	1.0194		TXLNA	1.50311	1.26546
TXNDC12	10.5722	11.0005	3.48585e-12	8.98158e-12	1.04051		TXNDC12	2.02421	1.01368
TXNDC15	9.80684	9.34853	3.58664e-11	8.55271e-11	0.953266		TXNDC15	1.318	1.09838
TXNL4B	7.85864	8.26001	3.84588e-11	9.14302e-11	1.05107		TXNL4B	1.11783	1.06885
TYMS	9.27743	9.74164	5.09934e-05	7.73833e-05	1.05004		TYMS	-1.50839	-1.19326
U2AF1L4	6.88691	6.34868	5.74442e-11	1.34347e-10	0.921848		U2AF1L4	1.3074	1.01347
UBA6	9.27842	9.90377	2.76972e-22	1.84177e-21	1.0674		UBA6	-1.49448	-1.00558
UBAC1	10.2337	9.77449	2.4683e-17	1.0016e-16	0.955131		UBAC1	1.00377	-1.13734
UBB	14.2924	13.7507	1.31341e-17	5.48271e-17	0.962096		UBB	-1.02653	-1.11146
UBE2D2	11.0661	10.8682	4.53862e-06	7.41517e-06	0.982117		UBE2D2	1.6131	1.05206
UBE2G1	10.4676	9.97122	2.68418e-22	1.78706e-21	0.952581		UBE2G1	-1.08505	-1.19174
UBE2J1	11.5096	10.942	1.06193e-15	3.71823e-15	0.950687		UBE2J1	1.6388	-1.00697
UBE2M	9.98946	10.218	5.43378e-09	1.09342e-08	1.02288		UBE2M	1.7505	1.1264
UBE2N	10.8469	11.2511	5.65168e-09	1.13587e-08	1.03726		UBE2N	1.19667	1.12183
UBE2T	7.45893	8.92463	1.82667e-19	9.11835e-19	1.1965		UBE2T	-1.23373	1.10491
UBE3B	10.5525	10.1052	9.48732e-18	4.01657e-17	0.957615		UBE3B	-1.00777	-1.33005
UBIAD1	8.93599	9.187	5.50139e-08	1.03319e-07	1.02809		UBIAD1	1.26404	1.06913
UBLCP1	8.81138	9.05693	2.00305e-06	3.36224e-06	1.02787		UBLCP1	1.26857	-1.08582
UBN1	10.6841	10.4938	0.000185258	0.000268903	0.982183		UBN1	1.28661	1.15266
UBQLN4	9.93912	10.6703	4.84691e-30	7.44403e-29	1.07357		UBQLN4	1.50884	1.11412
UBR2	10.0199	9.52374	1.04371e-10	2.39224e-10	0.950483		UBR2	-1.28934	1.09253
UBR5	10.6683	10.9939	8.88887e-07	1.53006e-06	1.03052		UBR5	-1.32464	-1.1023
UCA1	4.27864	7.22547	2.63837e-16	9.72099e-16	1.68873		UCA1	-3.33496	-1.42494
UCHL5	8.7338	9.1226	1.02581e-10	2.35253e-10	1.04452		UCHL5	-1.00849	-1.07485
UCKL1	9.08147	9.93395	2.30911e-29	3.29947e-28	1.09387		UCKL1	-1.25972	-1.05847
UFM1	10.4154	10.946	2.6022e-17	1.05281e-16	1.05095		UFM1	1.17022	-1.20894
UGCG	8.54094	7.6273	6.10934e-19	2.89977e-18	0.893028		UGCG	-1.24329	1.12073
UGP2	12.9705	10.9398	1.88402e-26	2.00725e-25	0.843442		UGP2	-1.14289	1.04868
UHRF1	6.96904	8.96941	2.63603e-22	1.75857e-21	1.28704		UHRF1	-1.39962	-1.14586
UHRF1BP1	8.54729	9.05679	2.31743e-10	5.17091e-10	1.05961		UHRF1BP1	1.57402	1.19559
UIMC1	8.53649	8.82686	7.79883e-09	1.5507e-08	1.03402		UIMC1	1.06856	1.34991
ULBP1	1.2574	4.08309	1.87655e-41	8.75261e-40	3.24724		ULBP1	2.12441	1.1879
ULBP2	1.42468	4.80503	7.37341e-45	4.60292e-43	3.3727		ULBP2	1.72659	1.1108
UNC45A	10.8556	10.6787	0.00046746	0.000658156	0.983702		UNC45A	-1.17957	1.23379
UNG	10.2373	10.558	3.24167e-06	5.35539e-06	1.03132		UNG	-1.1626	1.14984
UPF3B	7.79615	8.78594	3.80254e-35	9.98882e-34	1.12696		UPF3B	1.32624	-1.05196
UPP1	9.49003	8.51929	3.74953e-11	8.9243e-11	0.89771		UPP1	6.59271	1.38731
UQCRC2	13.0046	12.3144	2.27419e-22	1.5271e-21	0.946929		UQCRC2	-1.8707	-1.39854
UQCRFS1	11.9616	11.0849	5.66704e-25	5.06955e-24	0.926703		UQCRFS1	-1.31697	-1.09266
UQCRQ	11.6972	11.2829	5.31799e-07	9.2953e-07	0.964586		UQCRQ	-1.23862	-1.03051
URM1	10.3991	10.5817	9.4313e-06	1.51111e-05	1.01755		URM1	1.88837	1.25766
USP38	10.2262	9.60038	8.27289e-14	2.45658e-13	0.938803		USP38	1.21431	-1.08923
USP49	3.1531	3.61063	6.3371e-05	9.54519e-05	1.14511		USP49	1.52618	1.94651
USP5	10.8681	11.1039	4.96083e-08	9.33382e-08	1.0217		USP5	-1.61745	-1.66044
UST	6.90171	4.89531	6.88911e-24	5.46931e-23	0.709289		UST	1.08399	-1.15689
UTP18	9.02541	9.85444	9.14317e-23	6.40412e-22	1.09185		UTP18	-1.18928	-1.17792
UTP6	9.1552	9.88854	7.65599e-27	8.45868e-26	1.0801		UTP6	1.07898	1.22235
VAMP3	11.3902	11.0437	3.02644e-12	7.85086e-12	0.969578		VAMP3	-1.46109	-1.13164
VAMP5	8.45411	7.58563	1.94647e-08	3.76809e-08	0.897272		VAMP5	-1.29009	-1.02338
VAMP8	11.7499	10.9213	9.99264e-11	2.29389e-10	0.929486		VAMP8	1.24956	1.5314
VASH2	4.15354	5.55301	7.74356e-20	4.03984e-19	1.33693		VASH2	-1.46929	-1.19247
VBP1	9.60745	10.0516	2.04585e-11	4.97023e-11	1.04623		VBP1	-1.27223	-1.29181
VCAN	9.60275	10.7289	5.45041e-11	1.27854e-10	1.11727		VCAN	1.76418	1.00781
VDAC1	12.5843	12.9529	3.4021e-06	5.6142e-06	1.02929		VDAC1	-1.58482	-1.31743
VGLL4	10.3657	10.8144	1.3851e-17	5.7688e-17	1.04329		VGLL4	1.30552	1.04977
VKORC1L1	10.0241	10.445	4.29024e-17	1.70179e-16	1.04199		VKORC1L1	1.61078	1.25374
VPS18	9.52009	9.13147	5.03927e-09	1.01677e-08	0.959179		VPS18	-1.36793	-1.22756
VPS28	11.2097	10.9133	1.29848e-06	2.20734e-06	0.973557		VPS28	1.01456	-1.23463
VPS37A	9.31483	8.96099	3.13832e-11	7.5153e-11	0.962013		VPS37A	1.22716	-1.03602
VPS4A	11.2132	11.0497	3.8893e-09	7.91455e-09	0.985417		VPS4A	-1.00977	-1.21629
VPS52	10.458	10.3436	0.000415706	0.000587406	0.989066		VPS52	1.14433	-1.12623
VPS72	9.38857	9.83366	1.46895e-21	9.09395e-21	1.04741		VPS72	-1.36753	-1.17722
VRK1	8.04793	8.8016	9.57383e-14	2.82754e-13	1.09365		VRK1	-1.27279	-1.23771
WBP2	11.4503	11.0027	2.02556e-16	7.5481e-16	0.96091		WBP2	-1.07663	-1.08333
WDR1	13.5468	12.9587	1.11299e-22	7.74937e-22	0.956591		WDR1	1.15158	1.00623
WDR12	8.43185	9.58597	7.19289e-27	7.96848e-26	1.13688		WDR12	1.05378	-1.02118
WDR36	9.08035	9.80937	9.40665e-24	7.34721e-23	1.08029		WDR36	1.0944	-1.22747
WDR4	7.19687	8.52933	3.759e-21	2.22318e-20	1.18514		WDR4	1.41982	1.00976
WDR41	8.39933	8.66902	3.64192e-06	5.99849e-06	1.03211		WDR41	1.36727	1.09691
WDR48	9.9279	9.77834	0.000122613	0.000180495	0.984935		WDR48	-1.45477	-1.18335
WDR53	6.48528	6.98343	1.26163e-17	5.27462e-17	1.07681		WDR53	1.23819	1.06004
WDR54	6.35911	7.19786	8.46657e-23	5.94797e-22	1.1319		WDR54	-2.25268	1.07438
WDR55	9.42476	9.23908	8.77256e-05	0.000130626	0.980298		WDR55	1.12061	-1.04054
WDR72	4.93472	7.20417	8.47899e-13	2.31358e-12	1.45989		WDR72	1.99875	1.06057
WDR74	8.65861	9.7865	2.8773e-38	9.84156e-37	1.13026		WDR74	1.19425	1.29128
WDR75	8.80977	9.99315	1.82961e-34	4.43045e-33	1.13433		WDR75	-1.0747	-1.01454
WNT16	2.47718	1.32611	1.82224e-07	3.29707e-07	0.535329		WNT16	-1.41965	-1.06
WNT7B	0.445189	3.67844	1.11722e-59	2.32184e-57	8.26265		WNT7B	1.22122	1.04366
WWC1	9.18807	9.89451	4.36226e-08	8.24206e-08	1.07689		WWC1	1.14569	1.51592
WWP2	11.329	10.7727	1.85063e-10	4.15759e-10	0.950898		WWP2	-1.00257	1.02341
XAB2	9.91505	10.221	3.54014e-09	7.22462e-09	1.03086		XAB2	-2.12724	-1.52885
XPO5	9.40198	10.6261	4.76452e-35	1.22993e-33	1.1302		XPO5	1.71062	1.25419
XPO6	11.1176	11.275	7.44637e-05	0.000111394	1.01416		XPO6	-1.03794	1.06362
XRCC3	8.02962	8.77337	2.5824e-13	7.37609e-13	1.09263		XRCC3	1.1553	-1.04375
XRN2	10.6293	11.2111	2.45851e-30	3.93409e-29	1.05474		XRN2	-1.4401	-1.26122
XYLT2	9.15963	9.47747	2.37713e-05	3.69374e-05	1.0347		XYLT2	1.41337	1.18716
YARS	10.4324	11.3586	1.07898e-30	1.78216e-29	1.08878		YARS	1.87439	1.30912
YBX1	13.259	13.4291	0.000665964	0.000927143	1.01283		YBX1	-1.33001	-1.17129
YEATS2	9.18525	10.0095	4.09874e-21	2.41627e-20	1.08974		YEATS2	-1.66552	1.14232
YES1	10.5388	10.3096	2.02549e-06	3.39679e-06	0.978246		YES1	-1.35119	-1.13761
YIF1A	10.3942	10.6165	0.000106848	0.000158039	1.02139		YIF1A	1.5089	1.26351
YIPF3	11.4674	11.2898	2.55726e-06	4.25381e-06	0.984508		YIPF3	1.27321	1.43907
YIPF5	10.2176	9.78183	1.47368e-15	5.09365e-15	0.957351		YIPF5	-1.04877	1.06532
YPEL3	9.48814	8.83219	2.80884e-09	5.77599e-09	0.930866		YPEL3	-1.47527	-1.08756
YPEL5	10.9931	10.2411	1.19442e-16	4.53621e-16	0.931595		YPEL5	-1.17379	-1.09941
YRDC	8.55677	9.06787	3.98346e-11	9.45776e-11	1.05973		YRDC	1.44735	1.50011
YTHDC1	10.3306	10.4682	3.48035e-05	5.33674e-05	1.01332		YTHDC1	-1.2868	-1.14267
YTHDF1	9.98132	10.8971	8.3642e-51	9.53635e-49	1.09175		YTHDF1	-1.2299	-1.30002
YWHAG	11.7591	12.2986	2.71686e-22	1.80735e-21	1.04588		YWHAG	-1.11562	-1.17001
ZAK	10.1743	10.9418	0.0007023	0.000976239	1.07543		ZAK	1.11622	1.17723
ZBED2	2.58565	3.50002	6.07123e-05	9.15901e-05	1.35363		ZBED2	1.35744	1.20664
ZBTB2	8.54198	8.76407	2.31148e-09	4.78259e-09	1.026		ZBTB2	1.24882	1.00618
ZBTB22	9.06177	8.44023	1.42117e-23	1.08373e-22	0.931411		ZBTB22	1.37681	1.04035
ZBTB42	8.41152	8.20194	0.000425872	0.000601408	0.975084		ZBTB42	1.1098	1.16684
ZBTB5	8.59815	8.75412	1.48806e-05	2.34665e-05	1.01814		ZBTB5	-1.59131	1.02771
ZCCHC12	3.67441	2.40811	6.76242e-08	1.26237e-07	0.655373		ZCCHC12	-3.0873	-1.24116
ZDHHC11	3.62082	4.39344	9.25926e-05	0.000137548	1.21338		ZDHHC11	1.16514	1.2269
ZDHHC14	7.95026	7.51104	5.23741e-10	1.1368e-09	0.944754		ZDHHC14	1.8279	1.01568
ZDHHC16	9.21609	9.38698	0.000108959	0.000161031	1.01854		ZDHHC16	1.39814	1.14283
ZDHHC6	9.69971	9.95919	1.23291e-05	1.95802e-05	1.02675		ZDHHC6	1.20453	1.01515
ZFAND1	8.86889	9.63364	1.20219e-16	4.56467e-16	1.08623		ZFAND1	1.41957	-1.07511
ZFAND3	10.7755	10.3866	1.25841e-10	2.86736e-10	0.963912		ZFAND3	1.13684	-1.0647
ZFAND6	10.4819	10.0907	3.92524e-11	9.32359e-11	0.962676		ZFAND6	-1.19968	-1.05448
ZFC3H1	8.83562	9.64132	2.37316e-19	1.16934e-18	1.09119		ZFC3H1	-1.57176	-1.41269
ZFP36	12.1121	11.5981	9.94255e-05	0.000147347	0.957563		ZFP36	1.00494	1.39009
ZFYVE19	8.94358	8.57521	2.14715e-09	4.45719e-09	0.958811		ZFYVE19	-1.34845	1.13549
ZFYVE20	9.27166	8.93688	1.3779e-08	2.69218e-08	0.963892		ZFYVE20	1.27685	1.29154
ZFYVE21	9.86815	9.31862	5.31627e-16	1.91661e-15	0.944313		ZFYVE21	1.17694	1.25979
ZIC2	1.4366	4.47373	2.8522e-34	6.71978e-33	3.11411		ZIC2	-1.04435	-1.09235
ZMYM2	9.87229	10.4393	4.74477e-22	3.08269e-21	1.05743		ZMYM2	-1.46967	1.01353
ZNF12	8.94354	9.37522	9.56219e-16	3.36315e-15	1.04827		ZNF12	1.11177	1.02026
ZNF121	4.84144	5.99271	1.56022e-18	7.11743e-18	1.23779		ZNF121	1.18318	1.33141
ZNF142	8.61628	9.1407	2.22032e-11	5.3758e-11	1.06086		ZNF142	1.4452	1.22016
ZNF148	9.85359	9.71002	3.36985e-06	5.56267e-06	0.985429		ZNF148	1.42271	1.33341
ZNF165	6.31268	6.76907	1.08167e-05	1.72567e-05	1.0723		ZNF165	-1.23842	1.14868
ZNF185	8.24425	8.74677	0.00062182	0.000867231	1.06096		ZNF185	1.12389	1.13226
ZNF195	8.06192	8.86231	5.4443e-21	3.16181e-20	1.09928		ZNF195	1.18789	-1.15799
ZNF202	7.42699	8.14521	4.08679e-17	1.62541e-16	1.0967		ZNF202	1.14119	1.00078
ZNF213	9.09634	8.77971	4.37231e-07	7.69231e-07	0.965192		ZNF213	1.50313	1.19258
ZNF23	7.11178	7.63679	1.01572e-14	3.2545e-14	1.07382		ZNF23	-1.03107	-1.09445
ZNF239	5.25611	6.93705	9.86546e-22	6.21055e-21	1.31981		ZNF239	1.43438	1.01767
ZNF259	9.06874	9.94761	6.30289e-29	8.67401e-28	1.09691		ZNF259	1.47432	1.06594
ZNF26	6.78641	7.49311	2.77129e-24	2.30026e-23	1.10413		ZNF26	1.3447	1.04072
[truncated: 32 more rows]

## Sheet: PANC1
Additional File 6 Drug responses of genes altered in tumors
PANC1
TCGA PAAD differentially expressed genes							PANC1 expression changes with drug treatment
SYMBOL	mean in group Normal	mean in group Tumor	Pvalue	adjust.P	Fold Change		SYMBOL	ICG-001 96hr	C646 96hr
ADSS	9.99247	10.4212	2.90676e-05	0.00691194	1.0429		ADSS	1.18247	-1.18329
ALPP	0.326424	3.92081	1.55777e-10	1.3842e-07	12.0114		ALPP	1.2585	2.42073
ALPPL2	0.265459	3.18166	2.19719e-11	2.31845e-08	11.9855		ALPPL2	1.91195	1.33252
AMDHD2	8.70869	7.93783	6.53996e-07	0.000298416	-1.09711		AMDHD2	-1.11259	-1.26471
ANLN	7.12097	8.72623	7.28022e-05	0.0128033	1.22543		ANLN	-1.53914	-1.22361
C2orf49	6.65746	6.89124	5.67762e-05	0.011146	1.03511		C2orf49	-1.26063	1.00285
CHST13	4.36852	3.49977	6.0205e-05	0.0113911	-1.24823		CHST13	2.90209	1.04435
COPS5	9.72519	9.95489	3.71076e-05	0.00809016	1.02362		COPS5	1.06731	-1.01125
CYP1B1	11.1742	10.0667	1.99181e-07	9.89053e-05	-1.11002		CYP1B1	1.12692	-1.26047
DENND5A	10.8322	10.0534	0.000213048	0.0260148	-1.07746		DENND5A	1.19341	-1.01631
DNAJC8	10.9436	10.5901	1.43748e-05	0.00403675	-1.03338		DNAJC8	-1.07936	1.06632
DYRK4	8.7101	8.29888	1.11367e-06	0.000494794	-1.04955		DYRK4	-1.28212	-1.30613
ENSA	11.4275	11.6892	0.000288797	0.0325051	1.0229		ENSA	-1.7684	1.16364
MAP3K12	8.36931	7.94268	2.45777e-06	0.000964988	-1.05371		MAP3K12	1.14612	1.18895
MKL1	10.9766	10.4897	3.47062e-05	0.00781259	-1.04641		MKL1	-1.26132	-1.16877
MSN	14.0404	13.0785	6.55741e-05	0.0119042	-1.07355		MSN	-1.43975	-1.58711
NKX6-2	0.145109	2.13096	2.68631e-08	1.41728e-05	14.6853		NKX6-2	-1.13019	-1.67991
OAZ2	10.8686	10.4927	0.00028618	0.0325051	-1.03582		OAZ2	-1.24592	1.41176
OCIAD1	10.9457	11.2016	1.47655e-05	0.00403675	1.02338		OCIAD1	1.25395	1.94925
PA2G4	11.1228	11.3941	0.000218025	0.0260148	1.02439		PA2G4	-2.08949	-2.02232
PAICS	10.2182	10.735	7.06754e-18	2.98303e-14	1.05058		PAICS	-1.33047	-1.08927
PDCD6	10.2696	10.6711	6.38687e-07	0.000298416	1.0391		PDCD6	1.06957	1.05945
PDHX	8.66759	8.85196	0.000288295	0.0325051	1.02127		PDHX	-1.47581	-1.11627
PDSS1	5.93085	6.22703	0.000403073	0.0412429	1.04994		PDSS1	-1.17286	-1.22301
POLE2	4.14342	5.18024	1.67166e-05	0.00447977	1.25023		POLE2	-1.04001	1.02682
PPP2R2C	4.46941	7.139	0.000259529	0.0302181	1.5973		PPP2R2C	1.63254	1.0668
SDHA	11.0855	11.2827	0.000178485	0.0233593	1.01779		SDHA	-1.34546	1.17685
SNRPD1	9.14168	9.66512	4.48119e-12	5.404e-09	1.05726		SNRPD1	-1.35683	-1.17317
SNX10	10.2768	8.51057	3.26626e-05	0.00745194	-1.20753		SNX10	1.4118	1.29712
SNX3	11.5772	11.2618	0.000141278	0.0195508	-1.02801		SNX3	1.30298	1.00619
SPAG7	10.0607	9.66641	0.000204612	0.0254005	-1.04079		SPAG7	1.13243	1.02864
SRP68	10.5366	10.8083	2.55639e-15	6.16565e-12	1.02578		SRP68	-1.37795	-1.08716
TBCE	7.96621	8.28255	2.54008e-07	0.000122526	1.03971		TBCE	1.06831	1.18725
TCF7L2	9.59123	9.9989	4.36425e-06	0.00145855	1.0425		TCF7L2	-1.25352	-1.12332
TMEM106C	9.6587	10.0659	0.000192007	0.0241915	1.04216		TMEM106C	1.08597	-1.14302
TMEM206	7.72208	7.32865	2.49858e-05	0.00612769	-1.05368		TMEM206	1.30923	1.14647
UBE2Q1	10.6625	10.9486	0.000359108	0.0378927	1.02684		UBE2Q1	1.25639	-1.00449
UBE2T	6.02303	7.27304	6.07237e-05	0.0113911	1.20754		UBE2T	-1.62404	-1.21597
ZNF362	9.96903	9.43977	0.000382944	0.0399089	-1.05607		ZNF362	1.80195	1.04439

## Sheet: PANC1_HPNE
Additional File 6 Drug responses of genes altered in tumors
hTERT-HPNE and PANC1
Genes detected in PANC1 but not HPNE				Genes expressed in HPNE and not PANC1					Genes detected in PANC1 and HPNE
SYMBOL	ICG 96FC	C646 96 FC		SYMBOL	hTERT-HPNE (RPKM)	PANC-1 (RPKM)	FDR		SYMBOL	HPNE/PANC1_log2 fc	ICG 96FC	C646 96 FC
ADORA2A	-1.0976	-1.34479		ANKRD34A	3.03	0.98	7.3 x 10-39		A4GALT	-2.42232	1.80802	1.20883
ADORA2B	-1.63643	-1.74315		GABBR1	6.27	0.98	2.3 x 10-187		ADARB1	-1.74802	1.29915	1.4738
BARX1	-1.32678	-1.70306		ZBTB47	11.17	0.98	0		APH1B	-1.5961	1.54356	1.46573
BEGAIN	-1.39443	-1.65107		C5AR1	4.25	0.97	2.2 x 10-47		ATP8B2	-1.68499	1.37138	1.41426
C5orf39	-1.70978	-1.19932		GRAMD3	6.49	0.96	3.6 x 10-137		BBX	-1.73946	2.04029	1.6044
CABLES1	-1.14445	-1.1892		NEO1	21.89	0.96	0		C5orf62	-1.73971	1.33779	1.70133
CCDC88C	-1.3252	-1.5569		NCRNA00085	6.82	0.95	3.6 x 10-83		CCND3	-1.72143	1.00308	1.38654
CCNJL	-1.17462	-1.59619		LTBR	91.17	0.95	0		CD99	-2.74274	1.35155	1.14968
CEND1	-1.40734	-1.68582		NXPH4	4.3	0.94	5.9 x 10-38		CDKN1A	-2.19292	1.12452	1.21893
CHD7	-1.30934	-1.28864		SASH1	7.42	0.94	0		CKAP4	-1.72734	1.71841	1.02232
CORO6	-1.54668	-1.41589		HIST2H2AC	3.21	0.92	2.9 x 10-06		CLDN11	-7.60979	1.84635	1.2461
DACT2	-1.69747	-1.56191		NCRNA00256A	3.84	0.92	3.2 x 10-100		CLIC4	-1.86846	1.79004	1.1542
DISP2	-1.42759	-1.98227		PPP2R3A	5.23	0.92	1.4 x 10-206		COL7A1	-1.89644	1.17501	1.62586
E2F5	-1.35389	-1.51391		NLRC5	5.03	0.9	3.8 x 10-186		CSPG4	-3.19811	2.40964	1.95583
EEF1A2	-1.45293	-1.16175		CRMP1	3.5	0.88	6.9 x 10-54		CTDSPL	-1.42708	1.53374	1.44489
ELOVL2	-1.94291	-1.96715		ABTB1	4.4	0.88	1.1 x 10-45		CTHRC1	-5.78443	2.41243	2.02625
F2RL1	-3.78477	-1.73464		SLC7A11	4.67	0.88	2.7 x 10-236		CTSL1	-2.24614	1.98572	1.57177
FBXL16	-1.26435	-1.5919		BATF3	5.74	0.88	6.2 x 10-34		CYB5R3	-1.81019	1.67124	1.33634
FOXL2	-1.15806	-1.32553		DOCK10	17.9	0.88	0		DHRS4	-1.56423	1.78004	1.04467
GPRC5C	-1.01468	-1.16858		ACTA2	85.6	0.88	0		DKK3	-1.78167	1.16038	1.24215
HAS3	-2.5527	-2.01689		CLMP	15.72	0.87	0		DUSP1	-2.1105	1.28817	1.42791
HOXB8	-1.21252	-1.46825		FAM196B	7.6	0.86	1.2 x 10-181		EFEMP2	-3.57929	1.9144	1.80365
HOXC11	-1.13284	-1.17569		PCDHGB4	5.05	0.85	4.6 x 10-131		ERCC2	-1.44287	1.48233	1.1725
HRASLS	-1.00616	-1.5441		ECM1	77.64	0.85	0		EVI5L	-2.23017	1.82275	1.49172
KIAA0895	-1.53033	-1.18785		ARMCX1	8.56	0.84	7 x 10-130		FAM129B	-1.38368	1.2863	1.56953
KIF21A	-1.22129	-1.26471		GPR1	8.8	0.84	4.3 x 10-146		FKBP11	-2.3224	1.27068	1.5271
KLHL4	-1.68411	-1.16905		GLIS1	12.26	0.84	1.6 x 10-271		FKBP5	-1.86965	1.23014	1.16067
LRRC33	-1.00274	-1.58742		PGBD3	7.11	0.83	6.8 x 10-103		FLNC	-5.27367	1.38622	1.01768
LYST	-1.46942	-1.33985		RANBP6	3.98	0.82	1 x 10-74		FXYD5	-1.77436	1.73605	1.17864
MAP7D2	-1.74828	-1.34814		KCNE4	16.11	0.82	0		GPX8	-2.18147	2.28446	1.68852
MSX2	-1.80482	-1.61212		CORO2B	33.2	0.82	0		HERPUD1	-3.40881	2.64177	1.4664
MYEOV	-2.37733	-2.61589		CARD6	3.4	0.81	2.2 x 10-63		HTRA1	-2.38793	2.09864	2.03315
NKX6-2	-1.64377	-2.44356		FRRS1	3.66	0.81	9.4 x 10-48		INPP1	-2.01506	1.2386	1.05106
NTSR1	-1.28967	-1.04368		COL4A1	200.71	0.81	0		ITGA5	-2.84908	1.65335	1.9688
PDE3B	-1.34835	-1.33007		HTRA3	4.53	0.8	1.3 x 10-63		JDP2	-1.56491	1.8729	1.15364
PDX1	-1.02594	-1.10519		LRIG1	5.67	0.8	1.8 x 10-165		KDELR3	-3.59737	1.51139	1.36495
PLCE1	-1.23233	-1.14989		ARHGAP22	52.5	0.8	0		KLC1	-1.346	1.54888	1.13076
PLS1	-1.79666	-1.29529		TRIP6	67.21	0.8	0		KLHL9	-2.00453	1.20706	1.44483
RAVER2	-1.15757	-1.2759		BGN	69.7	0.8	0		LOC151162	-1.46159	1.57166	1.49041
SFN	-1.33171	-1.13859		MPP3	3.45	0.79	2.7 x 10-46		LOC401397	-2.24569	1.07451	1.35098
SH3RF2	-1.22046	-1.26354		FAS	5.36	0.79	7.3 x 10-87		LPP	-1.3707	2.25231	1.74718
SLCO4A1	-1.6063	-1.2953		MR1	6.95	0.79	5.4 x 10-60		LRRC8A	-1.85722	1.19851	1.14156
SOX21	-1.97243	-1.29612		PSCA	4.72	0.78	4.9 x 10-28		MAP1B	-1.72032	2.20658	1.12998
SYTL2	-2.81344	-1.37556		PCDHGB5	7.64	0.78	1.8 x 10-243		MAPKAPK3	-1.43715	2.02188	1.03774
TM4SF18	-1.85778	-1.11978		GJA1	5.54	0.77	6.9 x 10-108		MARCKS	-2.88742	2.64062	2.51097
TSPAN15	-1.5321	-1.73573		GMFG	9.78	0.76	2.1 x 10-49		MYL6	-1.71456	1.36972	1.17066
WNT7B	-1.70775	-1.56947		RFTN1	14.27	0.76	0		NFIL3	-1.49207	1.65623	1.1071
ZNF365	-1.52104	-1.3346		MMP19	14.76	0.76	0		NGFRAP1	-2.90813	1.67124	1.35522
ALDH1A3	-1.05957	1.04801		ZNF880	3.1	0.75	4.1 x 10-32		OAF	-2.3633	1.39153	1.57299
C12orf35	-1.20473	1.10132		CPS1	3.34	0.75	2.4 x 10-97		P4HA2	-1.67353	1.96194	1.12004
CD24	-1.07086	1.44564		LOXL3	26.72	0.75	0		PALLD	-5.64789	1.34309	1.08254
CHD5	-1.12394	1.35259		AOX1	51.63	0.75	0		PCK2	-1.35902	4.14586	1.63671
CTSL2	-1.11418	1.49362		DSC3	6.64	0.74	3.4 x 10-313		PFKFB4	-2.03977	1.05654	2.53484
EPCAM	-1.50373	1.01776		ARHGEF10L	11.81	0.74	0		PHGDH	-1.39734	6.54792	2.69157
FLJ40504	-1.34294	1.50983		MGC87042	12.27	0.73	2.3 x 10-168		PLEKHG4	-1.70671	1.75332	1.41493
JUP	-1.3041	1.01415		C7orf10	7.06	0.72	1.5 x 10-79		PVRL3	-3.92759	1.28005	1.06303
KRT19	-1.90438	1.23591		COL6A3	366.98	0.72	0		RND3	-1.92985	1.87959	1.16844
LFNG	-1.30781	1.30577		HSPB6	407.22	0.71	0		SEPW1	-1.35053	1.5956	1.26737
LIPG	-2.23525	1.11869		SLFN5	5.32	0.7	6.3 x 10-157		SERPINH1	-1.8251	2.90029	1.153
PLCH2	-1.37015	1.38267		DNAJC6	5.8	0.7	2.3 x 10-218		SLC26A6	-1.33736	1.17706	1.5953
PPL	-1.16091	1.59158		NOTCH3	31.24	0.7	0		SLC44A2	-1.73758	4.41852	2.89459
SCNN1A	-1.15105	2.82215		TLE4	11.91	0.69	0		SLC7A1	-1.71878	2.67363	1.43977
SLC29A2	-1.15521	1.4205		RPS6KA2	23.83	0.69	0		SRGN	-6.61186	3.63795	1.28175
SORL1	-1.10375	1.27804		APCDD1L	31.35	0.69	0		STAT2	-1.42291	1.17208	1.25746
SUSD2	-1.11079	1.53364		C14orf132	5.05	0.68	4.1 x 10-237		STC2	-3.90717	2.70737	1.08209
TSPAN13	-1.99607	1.09451		DUSP10	13.34	0.67	0		TACC1	-3.24047	1.07679	1.52992
UPK1B	-1.61819	1.02349		MAP1A	38.79	0.66	0		TCEAL8	-2.4904	1.24609	1.29945
ABLIM1	1.13918	-1.07334		FLT3LG	5.44	0.64	4.6 x 10-38		TGFB1I1	-2.93863	2.90962	1.32798
ANO9	1.62061	-1.03268		COL4A5	8.43	0.64	0		THY1	-1.62704	1.54312	1.50219
BIRC3	1.76834	-1.2066		HLX	14.57	0.64	6.6 x 10-286		TMEM171	-2.45642	1.55586	1.02758
C10orf35	1.74245	-1.01801		CA12	15.18	0.64	0		TMEM66	-2.17007	1.53315	1.16646
C15orf48	2.28652	-1.0383		WDR66	3.21	0.63	1.2 x 10-62		TPST2	-3.52452	1.53474	1.21174
CD70	1.57744	-1.23837		PRTFDC1	5.06	0.62	4.4 x 10-64		TRPM4	-2.04954	2.38101	1.79254
CDCP1	1.10332	-1.26578		TRIM58	23.72	0.62	0		TRPV2	-2.66122	1.30687	1.35852
CIB2	1.07534	-1.25896		C5orf13	47.8	0.62	0		TSHZ3	-1.34645	1.48906	1.40638
CLDN1	1.73776	-1.71093		NCRNA00256B	3.19	0.6	1.5 x 10-98		WBP5	-2.54073	1.3009	1.34314
GAL	1.03458	-1.85308		IL1RAP	3.11	0.59	6.1 x 10-78		WIPI1	-1.92558	1.69103	1.25737
HOMER2	1.28749	-1.04338		STS	4.39	0.59	3 x 10-175		YIPF5	-1.50947	1.22288	1.03882
INHBB	1.02514	-1.68352		PAPPA	5.82	0.59	0		ZFP36L1	-2.29371	1.64783	1.25868
L1CAM	1.19978	-1.1767		COL16A1	7.86	0.59	0		ZHX3	-1.79124	1.8835	1.60084
MERTK	1.08599	-1.07674		INPP4B	3.76	0.58	8.8 x 10-92		ACTR1B	-1.76166	1.29146	-1.02327
NUP210	1.07986	-1.12517		ACTG2	22.04	0.58	1.4 x 10-272		APPL2	-1.81451	1.29652	-1.03234
STRBP	1.58374	-1.04621		INHBA	77.29	0.58	0		CALM1	-1.47952	1.59314	-1.06246
ABCA3	3.05745	2.10166		BTBD19	4.88	0.57	4.5 x 10-52		CNN3	-1.81826	1.17934	-1.03175
ALPPL2	2.57073	1.79701		F2RL2	8.42	0.57	1 x 10-226		CSRP1	-2.1293	1.4076	-1.33152
APOC1	2.06849	1.38526		SERPINE2	9.51	0.57	1.3 x 10-235		CST3	-1.36349	1.08506	-1.54747
ARHGAP4	1.91857	2.15168		ZNF804A	5.51	0.55	3.9 x 10-181		CTGF	-3.22389	1.52883	-1.66613
ASAP3	2.02301	2.11621		FGD4	7.12	0.55	0		DHRS4L2	-1.74347	1.44857	-1.03803
ASRGL1	1.49187	1.06734		FLI1	3.1	0.54	1.8 x 10-68		DUSP3	-1.85208	1.37394	-1.03565
ASS1	2.28019	1.26033		FAM89A	3.17	0.53	1.5 x 10-27		FSTL3	-3.87822	1.54513	-1.00115
BACE2	3.02552	1.47247		LOC100292680	3.61	0.53	1.5 x 10-49		HBEGF	-1.9361	1.22294	-1.91277
C11orf63	1.04612	1.3377		NAV3	4.72	0.52	1.2 x 10-312		KLF2	-2.87867	1.19588	-1.31219
C20orf160	10.7247	3.91346		LPXN	5.58	0.52	5.1 x 10-82		LASP1	-2.42004	1.05125	-1.14561
CACNA1H	2.33492	1.16335		LRRC16A	6.73	0.52	5.1 x 10-272		LHFP	-2.2385	1.16651	-1.58575
CHST15	2.02243	1.55803		KLF12	3.01	0.51	7.3 x 10-184		MID1IP1	-2.61011	1.41462	-1.04481
CLDN7	1.09302	1.76573		ATP10A	6.61	0.51	3.6 x 10-263		MT1M	-4.896	3.04588	-1.07021
CLIC3	1.29951	1.72217		FOXN3	7.36	0.51	0		MT1X	-1.633	1.13178	-1.19505
CX3CL1	6.47992	3.03791		RNF144B	3.27	0.5	8.9 x 10-93		MYL9	-4.84748	1.98692	-1.13116
DBNDD1	1.75837	1.41266		DGKA	11.86	0.5	1.4 x 10-313		PAPSS2	-2.50361	1.08506	-1.11067
DDX43	1.69593	1.08113		CARD9	3.2	0.49	1.5 x 10-41		PARVA	-2.00657	1.59155	-1.33797
DHRS3	2.33389	2.03498		SERPINB8	8.97	0.48	3.1 x 10-282		PEA15	-2.18896	1.55498	-1.00537
DLK2	1.50435	1.4159		GPR3	3.29	0.47	1.7 x 10-43		PMAIP1	-2.15277	1.96166	-1.0017
DLL3	1.29534	1.07417		ULBP2	11.2	0.47	5.2 x 10-131		PPP1R15A	-2.24934	1.97671	-1.12357
DPYSL4	1.48906	1.33668		MFSD2A	3.88	0.46	1.5 x 10-60		RAI14	-2.85823	1.42044	-1.34799
EBI3	4.04139	1.5025		CNN1	6.31	0.46	1.9 x 10-78		RCAN1	-1.6568	1.01524	-1.18495
EFCAB4A	1.03754	1.2403		ALDH1L2	9.8	0.46	0		TGFBI	-2.04029	1.35235	-1.02699
EFNA1	1.41741	1.54311		KITLG	4.04	0.45	4.3 x 10-149		ANXA5	-1.36219	-1.61937	1.04105
EVPL	1.13863	1.40658		SH3TC1	6.03	0.45	1.2 x 10-197		CHCHD7	-1.65147	-1.08788	1.10585
FAM174B	1.97617	2.84386		DDR2	25.44	0.44	0		EPM2AIP1	-1.36026	-1.43408	1.00445
FAM83H	1.45897	1.16274		ARHGDIB	70.07	0.44	0		FDFT1	-1.46829	-1.29122	1.47086
FBXO2	1.64221	1.23042		SLC2A3	9.16	0.43	9.3 x 10-308		FZD2	-1.79748	-1.22163	1.34283
GATA5	1.11708	1.36513		SRPX2	26.17	0.43	0		KCTD9	-1.99675	-1.4877	1.01307
GSTO2	1.81704	2.2392		NAP1L5	4.53	0.41	2.1 x 10-65		PLIN2	-2.35416	-1.37874	1.1221
HBQ1	1.22216	1.23714		GPR161	5.04	0.41	2.3 x 10-102		SEC13	-1.60431	-1.24548	1.01813
HES2	1.57207	1.15331		FAM129A	3.3	0.4	1.3 x 10-149		ACTB	-1.33873	-1.2012	-1.31974
IFIT2	3.74403	2.20723		DFNA5	18.16	0.4	0		ACTN1	-1.90471	-1.14419	-1.26779
IL18	1.38831	1.93089		KLF5	7.88	0.39	3.3 x 10-223		ALCAM	-3.61162	-1.49111	-1.68618
IMPA2	1.79208	1.37664		MGC16121	3.83	0.38	1.2 x 10-22		ANKRD13A	-1.70929	-1.0875	-1.20951
ISG20	2.48103	1.31409		TMEM47	10.58	0.38	0		ANXA1	-2.39882	-3.01726	-1.53393
ISYNA1	1.37435	1.75078		DAB2	15.7	0.38	0		AP2S1	-1.36454	-1.1742	-1.06077
KAZALD1	2.23317	1.17075		ALPL	7.27	0.37	1 x 10-165		C6orf1	-1.36003	-1.22868	-1.41745
KCNQ2	1.27195	1.27844		FAM109B	12.48	0.37	4.7 x 10-266		C6orf115	-2.0759	-1.13288	-1.33708
KIF1A	2.65663	1.5711		WNK4	14.67	0.37	0		CALU	-1.83635	-1.26825	-1.42386
KLF11	2.05245	1.23773		MMP1	156.55	0.37	0		CAMK2N1	-4.4267	-1.16554	-2.06533
KLHL35	2.03239	1.5938		FNDC4	9.68	0.36	2 x 10-143		CHPF	-2.91812	-1.19614	-1.2549
KREMEN2	1.34814	1.51024		ADAMTS1	39.69	0.36	0		CORO1C	-1.71373	-2.814	-1.84869
LAMC3	2.51455	2.13779		CDA	4.02	0.35	1.3 x 10-29		DCBLD2	-2.1369	-1.27689	-1.10718
LOC388588	1.74464	2.5728		CASS4	6.66	0.35	7.4 x 10-181		DCTN6	-1.48649	-1.39674	-1.17261
LPAR2	1.27776	1.5697		COX7A1	15.96	0.35	1.6 x 10-116		DDAH1	-1.92309	-1.66546	-1.6401
LRRC56	1.74085	1.71305		FLRT2	3.95	0.34	9.7 x 10-209		DUSP14	-1.69394	-1.28559	-1.56553
MBP	1.42342	1.34853		AKT3	7.54	0.34	5.3 x 10-250		DUSP5	-2.07668	-1.09172	-1.61905
MEGF6	2.48215	1.5218		PCDH9	7.61	0.34	0		EHD2	-1.87152	-1.49078	-1.35882
MXRA5	4.37755	4.38321		COL12A1	30.65	0.34	0		EMP1	-4.54044	-1.94925	-1.03313
PALM	1.45133	1.36996		LOX	37.08	0.34	0		ENG	-2.50424	-1.04847	-1.32046
PCOLCE2	1.3679	1.82465		HERC3	5.73	0.33	1.5 x 10-230		EPS8	-1.76968	-1.37047	-1.09624
PDZD4	1.84544	1.24691		KLF9	6.84	0.33	4.7 x 10-302		EXTL2	-1.6242	-1.25499	-1.00703
PITX1	1.09149	1.03945		DSE	20.18	0.33	0		FAM98A	-1.34321	-1.60423	-1.67777
PNMA2	1.53839	1.19476		CCBE1	53.25	0.33	0		FEM1C	-1.50535	-1.23709	-1.24904
PRAME	1.1201	1.37796		FKBP7	3.46	0.32	4.9 x 10-73		FOXC2	-1.9229	-1.20905	-1.50903
PRRT2	1.33582	1.78815		TICAM2	4.58	0.32	8.1 x 10-107		GBE1	-1.72729	-1.22735	-1.27918
RAB6B	2.11997	1.66095		C1R	4.88	0.32	2 x 10-88		GLRX	-2.40548	-1.47213	-1.18029
RARRES3	2.95618	2.08203		LOC344595	6.29	0.32	1.1 x 10-212		GNG11	-2.73235	-2.99901	-1.49858
RASD2	2.37297	1.95595		AK5	13.4	0.31	0		HIF1A	-2.6042	-1.50706	-1.25775
RBP7	1.33515	1.01515		TFPI2	85.59	0.31	0		IGFBP4	-2.40606	-3.95993	-6.07714
RBPMS2	1.45601	1.10938		FYN	23.9	0.3	0		LAYN	-3.45993	-1.25033	-1.36696
RCOR2	1.97904	1.54983		FBN1	154.04	0.3	0		LMF2	-1.64599	-2.41987	-1.72695
RTN4R	1.42667	1.4753		DLC1	29.38	0.29	0		LOC645166	-1.61298	-1.38405	-1.25542
SCNN1D	1.62023	1.72784		STC1	38.57	0.29	0		LPAR1	-3.62359	-1.13787	-1.12543
SEZ6L2	2.00822	1.53589		PRR15	3.88	0.28	3.7 x 10-51		MAP4K5	-1.38088	-1.32233	-1.12579
SLC16A14	1.61056	1.25271		CDK14	4.74	0.28	7.6 x 10-191		MAPRE2	-1.71345	-1.29109	-1.7753
SLC16A5	2.10774	2.19245		TNFRSF19	4.8	0.28	1.2 x 10-175		MCFD2	-1.62488	-1.2264	-1.32301
SLC29A4	2.02226	1.94322		TMEM200B	8.25	0.27	8.3 x 10-184		MPRIP	-1.48206	-1.17609	-1.53332
SLC35F3	1.44661	1.13084		CLEC3B	17.17	0.27	3.3 x 10-143		MT2A	-2.90246	-1.14392	-1.45578
SLC45A1	1.53004	1.71696		TMTC1	6.64	0.26	0		MYH9	-1.41287	-1.16449	-1.16026
SLC47A1	1.54833	1.90851		ZFHX4	6.8	0.26	0		NAT6	-1.60819	-1.31191	-1.23293
SMAD6	1.28125	1.34925		EMILIN1	62.81	0.26	0		NEXN	-4.43509	-1.53626	-1.6932
SOX18	2.33258	2.22983		ITGA11	82.76	0.26	0		NR2F2	-1.67481	-1.67611	-1.48607
SOX4	1.82786	1.45569		WNT5A	85.94	0.26	0		NRGN	-2.55144	-1.4794	-1.44712
SPINT2	1.61877	1.6759		TTLL11	3.58	0.25	4.6 x 10-99		NRP1	-1.47898	-1.59481	-1.2551
SUSD3	1.07253	1.79931		SYTL3	3.79	0.25	9.7 x 10-69		NTN4	-2.18078	-1.33235	-1.36528
TFAP2A	1.03015	1.01998		ARL10	4.78	0.25	8.2 x 10-97		OSTC	-1.38862	-1.20017	-1.15941
TRAPPC6A	1.26381	1.51979		ADAMTS7	9.46	0.25	0		PCDH7	-1.52868	-1.40482	-1.09329
TSKU	2.24257	1.56976		NNMT	55.62	0.25	0		PPP2CB	-1.91356	-1.07447	-1.39107
TSPAN18	1.71661	1.63522		PARD3B	3.24	0.24	1.2 x 10-95		RHOB	-1.35285	-1.04181	-1.48163
TSTD1	1.68481	1.07924		TBC1D19	3.61	0.24	4.6 x 10-63		RPS6	-1.42066	-1.24882	-1.36027
VAMP8	1.031	1.62378		GLI3	4.09	0.24	1.7 x 10-273		RRAGA	-2.07135	-1.14613	-1.15668
YBX2	1.3329	1.29213		UCHL1	166.01	0.24	0		RRP7A	-1.81707	-2.00606	-1.43944
ZBTB42	1.43155	1.38639		FN1	3776.18	0.24	0		SEC24D	-3.21529	-1.64155	-1.22599
ZDHHC23	1.79316	1.14638		LIMS3	3.52	0.23	1.1 x 10-66		SEC31A	-1.46602	-1.79413	-1.33296
ZNF219	1.62415	1.06877		RGL1	7.6	0.23	0		SEPT11	-2.40066	-1.13079	-1.11491
ZNF467	2.66118	2.39911		CCDC80	175.97	0.23	0		SERINC2	-2.98638	-1.3267	-1.33618
ZNF558	1.14636	1.08223		MEOX2	4.33	0.22	4.1 x 10-87		SFRP1	-2.85821	-2.92809	-1.95816
ZP3	1.90138	1.15807		MAGED4B	14.18	0.22	0		SKA2	-1.43797	-1.3222	-1.13823
CCND2	1.93774	-1.0457		SRPX	34.98	0.22	0		SLC20A1	-1.52183	-1.55287	-1.48176
FAM89A	1.34185	-1.22199		COL3A1	184.94	0.22	0		SMTN	-2.60652	-1.45277	-1.49929
MGC87042	1.0232	-1.48137		ANKRD1	219.82	0.22	0		SPHK1	-2.34145	-1.33772	-1.65404
NEO1	1.42048	-1.12166		CCDC68	3.91	0.21	7.9 x 10-138		STEAP1	-1.83625	-1.13134	-1.43506
ANKRD1	-1.83805	-2.26932		MAN1A1	4.27	0.21	1.8 x 10-149		SYDE1	-1.45	-1.16007	-1.94005
MGC16121	-1.0373	1.25918		COBLL1	4.74	0.21	1.2 x 10-201		TBX2	-1.7313	-2.02491	-2.3926
ACTA2	1.54629	1.63867		TMEM204	30.22	0.21	2.9 x 10-291		TCTA	-1.57737	-1.50721	-1.1567
BCAT1	2.36377	1.1482		HIC1	37.76	0.21	0		TRAM2	-2.00696	-1.32628	-1.19832
BGN	5.00316	1.8307		SLC43A1	4.09	0.2	1.1 x 10-87		TUBB6	-2.15665	-1.23982	-1.23672
C5orf13	1.78552	1.85601		IFI44	3.1	0.19	5.8 x 10-44		UAP1L1	-1.83409	-1.62167	-1.87571
CCBE1	1.17404	2.92008		CASP1	3.3	0.19	9.9 x 10-39		VEGFC	-1.82682	-1.29967	-1.71068
DFNA5	3.66136	1.73499		BICC1	5.24	0.19	3.7 x 10-145		VTRNA1-2	-1.69157	-1.8204	-1.41718
DOCK10	1.52489	1.2273		ZNF618	5.51	0.19	0		ABCC1	3.11969	-1.66259	-1.41681
FAM129A	6.20533	1.46517		TMEM98	28.63	0.19	0		ABCD1	3.34401	-2.31133	-1.92677
PRTFDC1	1.46156	1.15879		EFCAB4B	5.75	0.18	2.4 x 10-201		AGPAT9	2.01932	-1.28374	-1.1483
				HS3ST3B1	9.14	0.18	1.4 x 10-177		AKT2	4.55623	-1.26803	-1.72421
				MOCS1	10.26	0.18	0		ANPEP	1.93698	-1.56692	-1.23674
				GPR124	10.62	0.18	0		AP2B1	1.85238	-2.58268	-2.6808
				BCAT1	15.74	0.18	0		ATF5	1.9468	-1.07302	-1.1372
				IFFO1	38.34	0.18	0		B3GNTL1	2.79221	-1.53612	-1.16481
				NID2	105.72	0.18	0		BAIAP2	5.67666	-1.78701	-1.93803
				ELOVL6	6.53	0.17	7.8 x 10-195		C12orf34	1.97185	-1.5842	-1.67338
				PTPRM	11.96	0.17	0		CARD10	2.79188	-1.16569	-1.23413
				PRR16	27.93	0.17	0		CAT	2.24342	-1.92709	-1.04027
				SNAI2	60.9	0.17	0		CCDC74B	3.04006	-1.15736	-1.39565
				NEGR1	5.4	0.16	9 x 10-279		CCNE1	2.21762	-1.3658	-1.19976
				GCNT1	7.14	0.16	0		CD44	2.47463	-1.28256	-1.1299
				SPON2	3.62	0.15	2.5 x 10-62		CHCHD10	2.88346	-1.38487	-1.93989
				PPAPDC1A	4.6	0.15	6.4 x 10-64		CITED4	4.39431	-1.33368	-1.2996
				THBS2	13.45	0.15	0		CUTC	2.50326	-1.53041	-1.18213
				PLXNA2	20.74	0.14	0		CYP1B1	4.2879	-1.19549	-1.69118
				NGF	3.09	0.13	2.2 x 10-28		DKK1	2.56686	-1.5732	-1.2321
				SLC8A1	4.56	0.13	5.6 x 10-263		EHD4	1.89847	-1.04303	-1.22006
				CDYL2	5.5	0.13	3.2 x 10-116		EID2	3.6471	-1.45204	-1.21072
				BDNF	5.98	0.13	0		EID3	2.52725	-1.5281	-1.14491
				FOXE1	6.1	0.13	1.2 x 10-201		EIF3K	3.47767	-1.28742	-1.21351
				SEMA6D	7.66	0.13	0		EPHA2	1.84658	-2.76606	-2.90677
				PTPRG	7.69	0.13	0		ETS2	2.25347	-1.15257	-1.0942
				FST	13.3	0.13	1.8 x 10-198		FAM102A	4.2916	-1.25523	-1.30935
				ADAMTS2	45.63	0.13	0		FAM122B	2.44657	-1.68827	-1.43714
				PDGFRB	69.65	0.13	0		FAM162A	2.62449	-1.50875	-1.0125
				TTC39B	3.36	0.12	5.9 x 10-73		FAM195A	2.3879	-1.62433	-1.65271
				FABP3	3.54	0.12	3.3 x 10-36		FAM49B	1.87375	-1.31332	-1.3654
				SLC2A10	3.6	0.12	5.3 x 10-138		FGFRL1	2.72544	-1.68873	-2.4562
				C1orf133	3.72	0.12	5.8 x 10-27		FOXQ1	2.75699	-2.23017	-1.63529
				MAGED4	4.22	0.12	2.3 x 10-194		GATA2	3.23865	-1.69898	-1.79587
				SEMA5A	9.05	0.12	0		GBAS	1.9573	-1.35166	-1.08652
				ARMCX2	10.94	0.12	1.1 x 10-312		GIT1	1.9234	-1.32481	-2.17935
				RGS4	32.43	0.12	0		GPR126	3.3199	-1.60397	-1.34217
				ISL2	4.09	0.11	9.8 x 10-69		IFFO2	2.19794	-1.58264	-2.26785
				KCNS3	4.32	0.11	2.1 x 10-93		ITGA2	2.27514	-1.2458	-1.70945
				PLCB4	4.71	0.11	5.7 x 10-245		KRT80	4.33098	-1.17439	-1.92232
				COL5A3	5.48	0.11	0		LEPREL1	3.35195	-1.27696	-1.05799
				GLT8D2	5.73	0.11	2.5 x 10-103		LRDD	2.11461	-1.47618	-1.0742
				FAM176A	20.09	0.11	0		LYN	3.19809	-1.56443	-1.41288
				MLLT3	4.38	0.1	6.5 x 10-143		MAP3K14	3.25166	-1.45126	-1.92396
				MYO1D	8.64	0.1	0		MARCKSL1	3.17195	-1.8016	-1.17946
				VGLL3	13.15	0.1	0		MCCC2	1.98108	-1.23118	-1.35101
				MRGPRF	18.37	0.1	0		METRN	2.32227	-1.33316	-1.99862
				SPOCD1	29.1	0.1	0		MKL2	2.97241	-1.29636	-1.09331
				DNER	32.14	0.1	0		MLL	2.2865	-1.60181	-1.49183
				TRIM22	6.5	0.09	5.2 x 10-191		MPP1	2.70512	-2.29916	-1.62071
				DDX3Y	6.58	0.09	2.5 x 10-311		MPV17L	2.46949	-1.55544	-1.53392
				CCDC85A	7.74	0.09	1.7 x 10-307		MST4	2.71497	-1.41273	-1.29469
				GALNT5	7.95	0.09	1.3 x 10-249		NECAB3	2.10124	-1.29899	-1.42943
				CARD16	9.51	0.09	1.3 x 10-73		NSUN5	2.06353	-1.22269	-1.19693
				FGF1	12.17	0.09	0		PAK4	3.23368	-1.11707	-1.10155
				SCN9A	12.91	0.09	0		PERP	3.94273	-1.21715	-1.08183
				GBP1	15.94	0.09	0		PGAM5	1.92933	-1.16028	-1.27935
				PTGS1	89.75	0.09	0		PHF10	2.45764	-1.2331	-1.14025
				CHST2	129.8	0.09	0		PLCD3	2.15093	-1.28668	-1.62656
				PLAT	238.07	0.08	0		PRKAR1B	1.90218	-1.63145	-1.41481
				COCH	3.04	0.07	1.5 x 10-74		PRR13	2.02084	-1.30375	-1.13715
				HRCT1	3.68	0.07	1.8 x 10-33		PSMC4	4.49875	-1.30366	-1.30812
				RBMS3	4.23	0.07	3.7 x 10-124		RAC3	1.86565	-1.08706	-1.05624
				BATF	5.91	0.07	5 x 10-56		RBM24	2.24874	-1.93017	-1.7864
				EIF1AY	7.33	0.07	2 x 10-102		RHOBTB3	2.3153	-1.79604	-1.23316
				LRRC32	7.62	0.07	0		RPP25	4.4984	-1.58236	-2.09074
				FAM167A	18.52	0.07	0		RPS16	4.30181	-1.10198	-1.05406
				AEBP1	51.03	0.07	0		SAMD4B	4.05838	-1.5015	-1.89041
				HHIP	64.97	0.07	0		SHB	1.90559	-1.1766	-1.78933
				SGIP1	4.08	0.06	2.3 x 10-186		SLC29A1	3.1131	-1.86868	-1.8465
				MN1	8.81	0.06	0		SLC30A1	1.91892	-1.49801	-1.32778
				FAM162B	9.71	0.06	3.6 x 10-103		SLC35F2	5.39104	-1.1479	-1.10411
				SDPR	12.29	0.06	0		SOX9	4.21492	-1.22484	-1.90923
				MEIS1	12.83	0.06	0		STAT5B	1.84931	-1.43108	-1.24573
				HAND2	48.36	0.06	0		SUPT5H	3.71772	-1.51776	-1.53427
				LOC654433	4.31	0.05	6.6 x 10-115		TCF7L2	1.90422	-1.40053	-1.25243
				C21orf7	5.24	0.05	4.2 x 10-105		TMEM132A	4.06015	-1.04133	-1.21512
				KDM5D	5.51	0.05	9.4 x 10-311		TNFRSF21	3.7236	-1.3337	-1.60034
				FMN2	7.21	0.05	0		TRIB2	2.81462	-1.64574	-1.13213
				PRRX1	13.52	0.05	0		UBTD1	1.96707	-1.90025	-2.4147
				SLC7A2	18.82	0.05	0		UCP2	3.637	-1.26359	-1.53365
				PTGER2	21.72	0.05	0		UQCRC2	2.18228	-1.70678	-1.44139
				CLEC11A	95.84	0.05	0		USP12	1.91709	-1.43866	-1.18424
				CD248	140.03	0.05	0		WWTR1	2.22857	-1.14126	-1.23193
				MGC45800	3.43	0.04	1.4 x 10-169		ZBTB5	2.39383	-1.32675	-1.02235
				JPH2	3.43	0.04	7.1 x 10-203		ZNF195	1.93697	-1.15131	-1.35959
				C2orf84	4.62	0.04	9.3 x 10-84		BRI3BP	1.92197	-1.22753	1.01272
				MOXD1	4.7	0.04	4.5 x 10-145		EID2B	2.63151	-1.20285	1.86522
				DPF3	4.82	0.04	1.8 x 10-110		EPHB4	3.68154	-1.16401	1.00321
				SEL1L3	5.3	0.04	1.6 x 10-245		HLTF	2.07919	-1.28773	1.00464
				ARSE	5.72	0.04	2.3 x 10-128		KRT18	4.18753	-1.51246	1.17799
				YPEL3	6.87	0.04	3.8 x 10-112		KRT8	8.96331	-1.77091	1.02961
				ALPK2	8.71	0.04	0		MRPS12	3.08432	-1.09666	1.00101
				ODZ3	9.6	0.04	0		PAF1	4.03101	-1.07709	1.44222
				TMEFF2	13.4	0.04	1.7 x 10-253		SARS2	2.87518	-1.47694	1.28389
				IFI16	26.07	0.04	0		TM4SF1	1.84982	-1.22115	1.02459
				CAMK4	4.71	0.03	1.1 x 10-101		TMEM187	2.42597	-1.02922	1.41337
				FAM26E	4.79	0.03	5 x 10-175		UNG	2.08562	-1.43957	1.17246
				LMOD1	5.19	0.03	4.3 x 10-213		BCL3	2.62629	1.06696	-1.1968
				TLR4	5.24	0.03	0		C5orf32	2.34136	1.41854	-1.40847
				ITGA1	6.72	0.03	0		CSF1	3.91816	1.59738	-1.43263
				TNS1	14.7	0.03	0		DYRK1B	4.4606	1.06873	-1.14125
				CYBRD1	16.92	0.03	0		ICAM1	5.57809	2.04746	-1.07763
				PRSS12	24.15	0.03	0		ISOC2	2.20765	1.11061	-1.112
				SLC17A9	27.74	0.03	0		MAP3K10	4.05395	1.03774	-1.15592
				CDH4	36.93	0.03	0		NFKB2	2.09775	1.02258	-1.62489
				PRR5L	3.07	0.02	8.5 x 10-133		NFKBIB	2.52537	1.22006	-1.873
				EDA2R	3.46	0.02	6.2 x 10-120		PCBD1	2.36478	2.30425	-1.03875
				SARDH	3.6	0.02	1.3 x 10-128		PLAC8	4.08437	1.18638	-1.39821
				NFATC4	4.01	0.02	1.4 x 10-253		PLAGL2	2.07375	1.08176	-1.19343
				CCND2	4.2	0.02	1.8 x 10-284		PLAU	5.68933	1.26852	-1.26847
				CHSY3	4.22	0.02	2.3 x 10-154		PLEKHG2	3.95348	1.11987	-1.20876
				CFH	5.54	0.02	1.7 x 10-253		PWWP2B	3.28678	1.00056	-1.82595
				INSC	5.78	0.02	6.6 x 10-183		RELB	2.11691	1.023	-2.02763
				APBA1	6.01	0.02	0		RNF130	4.33229	1.41289	-1.02228
				CD4	7.61	0.02	3.4 x 10-247		SOCS2	2.46741	1.36816	-1.11319
				ZEB2	7.86	0.02	0		STAT3	2.81434	1.08571	-1.22394
				LAMA2	7.95	0.02	0		TNFAIP2	2.84208	1.49355	-1.37008
				S1PR1	21.65	0.02	0		TP53I11	5.59361	1.20294	-1.13368
				CORIN	22.86	0.02	0		TRIM47	5.62918	1.19487	-1.65463
				GREM1	525.12	0.02	0		UBE2D4	2.28812	1.42897	-1.05569
				ADAMTS6	3.35	0.01	5.3 x 10-255		UPF3B	1.92013	1.59741	-1.02929
				TRPC6	4.24	0.01	3.9 x 10-205		ZBTB44	2.09592	1.46805	-1.00487
				VEPH1	4.71	0.01	3.7 x 10-150		ADA	3.51019	1.4131	1.3794
				CDKN2B	4.9	0.01	1.1 x 10-230		ADRA1B	1.97303	1.41334	1.03871
				RNF150	5.34	0.01	5.1 x 10-261		APOA1BP	1.84776	1.18559	1.0586
				IRX2	5.75	0.01	4.2 x 10-184		APOE	6.40162	2.746	1.66517
				NTM	8.13	0.01	0		ARHGEF19	2.38882	2.2942	1.75109
				VCAN	11.18	0.01	0		ARHGEF6	2.1375	3.1412	3.25675
				APBA2	12.32	0.01	0		ARID3B	1.91242	1.4128	1.13312
				NEDD9	12.38	0.01	0		ATHL1	2.35411	1.32914	1.31797
				ITGA4	13.5	0.01	0		ATP6V0E2	3.45157	1.65276	1.4006
				MME	18.03	0.01	0		ATP8B3	3.0525	1.73362	1.691
				GDF6	25.07	0.01	0		BAIAP2L1	3.65806	1.33623	1.34825
				DAAM2	27.56	0.01	0		BCAS4	2.85872	1.39403	1.41302
				EPB41L3	30.55	0.01	0		C10orf58	3.05501	1.65432	1.96276
				DCN	171.32	0.01	0		C17orf70	2.03476	1.26792	1.98708
				TNFSF4	3.07	0	1.3 x 10-112		C6orf57	2.23729	1.2742	1.30048
				FRMPD4	3.07	0	3.1 x 10-204		CAPG	6.23381	1.54077	1.52144
				LRRN3	3.07	0	7.8 x 10-120		CAPN12	1.89209	1.69392	1.7533
				KRTAP2-1	3.29	0	7.4 x 10-27		CCDC106	3.0811	1.5774	2.66103
				CDKN2A	3.33	0	4.2 x 10-75		CCDC21	1.99308	1.70554	1.91054
				TRPC4	3.34	0	7.7 x 10-123		CCDC24	2.48598	2.3036	2.62473
				BMPER	3.41	0	2.5 x 10-121		CDCA7	2.23892	1.22005	1.15894
				FBXL7	3.45	0	3.5 x 10-165		CEP70	2.28728	1.49505	1.89841
				LRRC17	3.64	0	1.7 x 10-86		CFD	3.29834	1.33162	1.82897
				HMSD	3.65	0	3.6 x 10-24		CHRNA5	2.70261	1.2103	2.26091
				TMEM168	3.68	0	2.9 x 10-152		CKB	6.84847	1.0439	1.55579
				PDGFRA	3.87	0	1 x 10-266		CRIP1	8.33131	2.32676	1.61926
				IGF2AS	3.88	0	1.7 x 10-83		CRIP2	3.28743	2.04523	1.91688
				APBB1IP	3.92	0	4 x 10-108		DENND5B	2.44233	1.70223	1.52337
				CD274	4	0	1.3 x 10-64		DHX32	2.58831	1.17716	1.55743
				EBF1	4.24	0	2.8 x 10-234		ECH1	4.11599	2.36197	2.3718
				ZBTB16	4.36	0	8 x 10-111		ECHDC2	2.67751	2.40607	2.17802
				KRT34	4.47	0	3.3 x 10-80		EDARADD	2.28836	1.63495	1.93422
				PLAC9	4.59	0	1.5 x 10-32		ERRFI1	1.85199	1.22621	1.06969
				IL7R	5.13	0	5.2 x 10-97		F12	3.21437	1.80148	1.36916
				CALCR	5.27	0	3.7 x 10-220		FBL	4.61487	1.32897	1.33062
				TCEAL7	5.28	0	8.3 x 10-63		FBXO17	3.36496	1.57622	1.03966
				RCAN2	5.71	0	1.6 x 10-198		FBXO27	6.52731	1.52254	1.12133
				KCNJ8	6.15	0	1.9 x 10-153		FBXO6	2.68924	2.04981	1.94864
				NLRP1	6.16	0	0		FLJ90757	2.23704	1.12437	1.36322
				TCF21	6.36	0	1.2 x 10-291		FNBP1	1.96254	1.3865	1.21552
				GPR77	6.73	0	1 x 10-90		FRAT2	2.64818	1.25565	1.37702
				NBLA00301	6.75	0	4.1 x 10-54		GPR56	3.31667	2.00878	1.19502
				SLC1A1	6.79	0	1.3 x 10-264		HES6	2.14668	2.65985	1.68743
				TMEM200A	6.8	0	0		HEXDC	2.75413	1.27178	1.50952
				FAM50B	6.93	0	2 x 10-117		HOXC9	4.11276	1.26157	2.49184
				LOC728392	7.04	0	1.9 x 10-126		IDH2	2.63639	1.24117	2.18406
				MSC	7.36	0	1.5 x 10-158		IRAK2	3.19236	2.50563	1.12319
				FAM84A	7.87	0	3 x 10-213		IRX3	2.13277	2.01206	1.12683
				C5orf38	8.25	0	3.3 x 10-77		ITPR3	1.95627	1.36273	1.23677
				TIMP4	8.28	0	1.9 x 10-123		KCNMA1	2.34819	1.49619	1.16869
				NPR3	8.37	0	1.4 x 10-231		KCTD15	3.23884	2.03828	1.02967
				ANGPT1	8.45	0	0		KIAA0182	2.40036	1.68188	1.89587
				LUM	8.58	0	4.1 x 10-190		KIAA0495	3.32707	1.45628	1.35165
				FABP4	8.81	0	1.7 x 10-77		LAMA5	4.4593	2.02706	2.42746
				LAMA1	9.27	0	0		LRP5L	2.06369	1.5056	2.03388
				C7orf58	9.4	0	0		MDK	3.29609	2.72531	1.30311
				ABI3BP	9.73	0	0		ME1	2.09158	1.22555	1.13711
				PSG5	10.94	0	6.7 x 10-180		MED29	4.29365	1.61763	1.91831
				KCNK2	11.32	0	0		MFGE8	2.74344	1.2822	1.33372
				SERPINB7	11.61	0	3.8 x 10-281		MGMT	4.06594	1.63389	1.5794
				CDH13	12.09	0	0		MIF4GD	2.75873	2.15393	1.77876
				SNTB1	12.23	0	0		MUC1	4.2351	2.8265	2.10236
				PSG4	12.27	0	5.1 x 10-261		MYBL1	2.35923	1.24331	1.06975
				HS3ST3A1	12.43	0	0		NFKBIE	2.70086	1.76424	1.09583
				LIN7A	12.64	0	9 x 10-163		NMRAL1	2.52888	1.54214	1.4412
				PDCD1LG2	13.73	0	0		NPEPL1	1.90453	1.80944	2.04268
				AGTR1	15.82	0	0		NPW	2.77377	1.59951	1.02138
				FAP	16.31	0	0		NUAK1	2.02748	1.24876	1.23172
				OR2W3	16.61	0	5.6 x 10-164		NXN	5.79666	2.04266	1.58878
				ADAMTSL1	17.37	0	0		OPLAH	2.15295	1.62141	1.39896
				CNRIP1	18.85	0	0		PARP14	1.93686	2.28615	1.98552
				SLIT2	19.51	0	0		PHF14	2.18965	1.13	1.10494
				ADAMTS12	20.1	0	0		PIM2	3.12963	1.94083	1.39594
				ALDH1A1	20.5	0	0		PLEKHA1	2.16317	1.26456	1.65302
				BEX1	24.26	0	5.9 x 10-219		PQLC1	1.88388	1.23018	1.21296
				TWIST1	25.68	0	0		PSAP	1.98805	1.63892	1.63576
				PTN	27.21	0	0		PSMB9	3.45777	2.43101	1.16501
				PAMR1	27.94	0	0		PYCARD	3.05206	1.56011	1.50486
				GYPC	32.01	0	0		RASSF7	2.02137	1.48866	1.30781
				SERPINB2	33.27	0	0		RNF44	3.87526	1.64751	1.16903
				BTBD6	37.5	0	0		SFXN4	2.17057	1.31884	1.12635
				OLFML3	44.37	0	0		SIGIRR	3.15825	1.18023	1.51714
				FBLN5	46.35	0	0		SLC22A18	1.86444	1.23157	1.58758
				TUSC3	54.16	0	0		SLC25A10	2.05243	1.61458	1.30134
				LDOC1	59.17	0	0		SLC25A22	1.95556	2.00428	1.98091
				LCE2A	62.59	0	0		SLC43A2	3.41135	1.60637	2.02899
				RPS4Y1	108.83	0	0		SMAD3	3.59738	1.43262	1.03485
				COL8A1	195.28	0	0		TACC2	2.52533	1.39421	1.01985
				COL1A2	628.97	0	0		TAP1	1.98053	3.57689	1.68478
									TARBP1	2.10843	1.27818	1.75552
									TCEA3	2.13113	3.22032	2.64888
									THBS3	2.28217	1.97774	1.57201
									TLCD1	2.83066	1.306	1.14742
									TRIM6	2.4371	1.50549	1.64435
									TSEN34	2.21885	1.03764	1.1217
									TYSND1	2.54432	1.66524	1.93717
									UPP1	2.22803	2.47551	1.7568
									ZBED5	2.18842	1.20357	1.17989
									ZDHHC14	3.07341	1.30845	1.16563
									ZFP36	2.36162	1.61654	1.74444
