# Supplementary material for: Altering cancer transcriptomes using epigenomic inhibitors
Source: Epigenetics Chromatin. 2015 Feb 24;8:9. doi: 10.1186/1756-8935-8-9 (PMC4506402; doi:10.1186/1756-8935-8-9)
Supplement: Supplementary file 7 — Additional file 7: WNT target gene response to ICG-001. (XLSX 44 KB) [file 13072_2014_359_MOESM7_ESM.xlsx]

## Sheet: HCT116_WNT
Additional File 7 WNT target gene response to ICG-001 and C646
HCT116
NAME	ICG-001 96hr	C646 96hr
DKK1	-4.83421	-1.0629
SOX9	-1.12686	-1.63281
BMP4	-1.51001	-1.27178
S100A4	-1.25626	-1.10567
MMP7	-1.3257	-1.05764
PTTG1	-1.77066	1.01529
IRX3	-1.85227	1.05212
AXIN2	-1.04086	-1.2421
FZD7	1.01211	-1.17769
Survivin	1.02583	1.25895
KLF5	-1.30748	-1.26116
MYC	-1.96673	-1.09636
MSL1	-1.33497	-1.15712
FOSL1	1.77409	-1.20047
FGF9	2.19222	-1.33418
OCT4	1.06259	-1.01508
CyclinD1	2.17765	1.25102
PLAUR	2.36544	1.67464
JUN	1.54361	1.01975

## Sheet: PANC1_WNT
Additional File 7 WNT target gene response to ICG-001 and C646
PANC1
NAME	ICG96	C646 96hr
ID2	-1.48446	-2.81351
SOX9	-1.17916	-1.84326
JUN	-1.115	-1.74848
DKK1	-1.65763	-1.30046
EGFR	-1.03994	-1.11572
MET	-1.08831	-1.11131
FOSL1	-1.78687	-2.46647
JAG1	-1.06455	-1.26942
S100A4	-1.11332	-1.09123
CD44	-1.25891	-1.10903
L1CAM	1.25462	-1.1239
CLDN1	2.19372	-1.36246
CCND2	1.95565	-1.02321
EDN1	1.61203	-1.03536
IRX3	1.72185	-1.04089
DLL1	1.9185	-1.0302
CCND1	1.21601	1.01789
MYC	1.13595	1.05612
CYR61	1.28188	1.26011
BIRC5	1.0838	1.25069
