# Supplementary material for: Altering cancer transcriptomes using epigenomic inhibitors
Source: Epigenetics Chromatin. 2015 Feb 24;8:9. doi: 10.1186/1756-8935-8-9 (PMC4506402; doi:10.1186/1756-8935-8-9)
Supplement: Supplementary file 8 — Additional file 8: Gene expression after TCF7L2 knockdown in PANC1. (XLSX 550 KB) [file 13072_2014_359_MOESM8_ESM.xlsx]

## Sheet: siTCF7L2_PANC1
Additional File 8: Gene expression in TCF7L2 knockdown cells
PANC1
Symbol	logFC	logCPM	PValue	FDR
A4GALT	0.513095	1.35111	0.00181904	0.0075724
AAAS	-0.205861	6.09027	0.000386471	0.00184052
AACS	0.219142	5.0774	0.000928211	0.00411756
AADAT	0.4304	3.08888	1.36441e-05	8.12714e-05
AAED1	-0.336394	4.2478	3.9206e-06	2.52465e-05
AAK1	0.75433	7.27421	5.89926e-51	4.26675e-49
AAMP	-1.03512	6.9102	2.08258e-94	4.31394e-92
AAR2	-0.197202	6.17412	0.000196896	0.000989754
AARS2	-0.361635	5.07254	4.71744e-07	3.40721e-06
AASDHPPT	-0.26446	6.8246	8.89443e-06	5.45355e-05
AATF	-0.523291	5.86959	4.14251e-20	9.21494e-19
AATK	0.821187	2.00385	2.59553e-09	2.45278e-08
ABCA13	-0.646326	2.4873	1.55337e-07	1.19814e-06
ABCA2	1.00194	4.77844	2.91849e-29	9.85246e-28
ABCA3	0.456327	6.40082	3.57629e-15	5.68453e-14
ABCA7	0.493474	5.42825	1.30932e-12	1.70706e-11
ABCB10	-0.338087	5.5332	3.46451e-08	2.90219e-07
ABCB6	-0.529424	5.1556	3.22119e-17	5.97467e-16
ABCB7	-0.295081	5.65451	7.32564e-07	5.15501e-06
ABCC1	-0.221307	9.47622	4.63748e-06	2.95541e-05
ABCC3	-0.517389	6.76823	3.82036e-18	7.52248e-17
ABCC4	1.24542	6.42339	1.64792e-120	5.40122e-118
ABCC5	0.284021	6.39846	3.11171e-08	2.61936e-07
ABCD1	-0.372741	6.5968	2.53717e-13	3.50935e-12
ABCD3	-1.42274	6.03782	1.38489e-112	3.81477e-110
ABCE1	-0.668229	7.06562	1.63132e-19	3.50829e-18
ABCF2	0.298626	7.14647	6.00776e-10	6.02475e-09
ABHD11	0.215654	4.6058	0.00217709	0.00892235
ABHD13	-0.339941	3.53083	0.000132878	0.000685788
ABHD2	0.151635	7.95022	0.000811416	0.00363509
ABHD4	-0.678974	3.03247	4.74843e-12	5.87439e-11
ABHD5	-0.314113	4.70894	1.56208e-06	1.05799e-05
ABI1	-0.238987	5.8554	4.33517e-05	0.000241088
ABI2	-0.247784	6.95886	3.60919e-05	0.000203557
ABLIM3	0.430593	4.39853	2.03646e-09	1.94576e-08
ABRACL	0.306814	3.97554	0.000462041	0.0021685
ABT1	-0.267331	5.44166	3.80015e-06	2.45503e-05
ABTB2	0.348469	6.20201	1.89496e-10	2.01424e-09
ACAA1	0.232897	5.3434	0.000558677	0.00257766
ACACB	0.763616	3.25164	9.70614e-13	1.28487e-11
ACAD8	0.766684	4.9223	2.91001e-30	1.02795e-28
ACAD9	-0.458559	6.31729	5.80881e-19	1.20326e-17
ACADS	0.284635	3.94109	0.00129763	0.00557392
ACADSB	0.532799	5.24787	2.5867e-09	2.44533e-08
ACAP2	-0.689986	7.19657	9.8457e-20	2.14953e-18
ACAT2	0.204879	5.83986	0.000229699	0.00114114
ACBD6	-0.491566	5.62498	1.75391e-19	3.75943e-18
ACBD7	0.584651	1.54766	0.000268702	0.00131596
ACCS	0.339261	3.78756	5.59898e-05	0.000306111
ACE	0.494722	2.35079	6.22874e-05	0.000337973
ACER2	-1.20557	1.32914	3.68221e-09	3.42593e-08
ACER3	0.428081	6.09264	2.49404e-14	3.71781e-13
ACHE	1.68985	2.59433	1.56978e-25	4.48634e-24
ACKR4	-0.885057	-0.0621011	0.0016971	0.00711741
ACO1	0.212571	6.23771	7.52757e-05	0.000403878
ACOT12	1.13445	1.40406	1.22533e-07	9.57381e-07
ACOT13	-0.462232	5.27151	2.29962e-13	3.18758e-12
ACOT2	0.273158	3.83228	0.000905345	0.00402163
ACOT8	-0.497568	3.2321	8.13969e-08	6.50297e-07
ACOX3	0.360914	4.05848	1.53189e-05	9.08293e-05
ACOXL	0.336977	3.24896	0.000970913	0.00429374
ACP2	0.205772	5.27464	0.00095529	0.00423043
ACP6	0.265882	3.55548	0.00195497	0.00808757
ACRC	-0.889036	1.99644	5.47805e-11	6.15371e-10
ACSF3	-0.284609	3.94284	0.000677519	0.00308475
ACSL1	0.353486	5.17664	1.19516e-08	1.05547e-07
ACSL4	-1.283	5.45022	2.92122e-77	3.82015e-75
ACSL6	1.9982	-1.87393	0.00174017	0.00727098
ACSS1	-0.4977	4.27705	6.16143e-11	6.88257e-10
ACTA2	-0.927383	0.275709	0.000121019	0.000630238
ACTL6A	-0.292726	7.49641	3.35412e-09	3.13531e-08
ACTN3	2.89573	-2.15982	0.000459605	0.00215824
ACTN4	-0.229441	11.7978	8.39244e-07	5.8652e-06
ACTR10	-0.243113	5.21334	0.000101388	0.000534235
ACTR2	-0.393331	8.93093	2.68803e-10	2.8133e-09
ACTR3	-0.162658	8.70308	0.0011623	0.0050445
ACTR3B	-0.408464	3.3886	9.92071e-06	6.04274e-05
ACTR6	0.326615	4.41481	0.000145174	0.000743911
ACTRT3	0.428142	2.18197	0.000649526	0.00296303
ACVR1	-0.363988	5.47274	5.05164e-09	4.63673e-08
ACVR1B	0.176587	5.87208	0.0021352	0.00876315
ACVR2A	0.40833	3.36647	7.84174e-06	4.83558e-05
ADAL	-0.340056	5.33531	6.80066e-08	5.48224e-07
ADAM11	1.15599	2.59788	1.67698e-23	4.38606e-22
ADAM15	0.413974	5.17388	3.89774e-09	3.61865e-08
ADAM17	-0.270911	6.23899	9.76743e-07	6.77856e-06
ADAM19	0.988051	4.47534	5.31619e-35	2.30187e-33
ADAM22	0.669681	2.54188	1.45394e-08	1.27099e-07
ADAM9	0.336447	7.62048	7.03704e-08	5.65694e-07
ADAMTS14	1.4675	-1.18222	0.00152618	0.0064613
ADAMTS15	1.03806	6.45788	5.76029e-76	7.34735e-74
ADAMTS4	-1.68543	-0.949756	2.54438e-05	0.000146664
ADAMTSL5	0.509571	4.04566	1.98082e-09	1.8933e-08
ADAP1	0.50207	1.88882	0.000409987	0.00194357
ADAP2	2.10541	0.0789579	4.90651e-12	6.06127e-11
ADARB1	0.452367	4.56197	1.09596e-10	1.19901e-09
ADAT1	-0.327451	4.91073	3.82389e-07	2.79458e-06
ADAT3	0.594536	2.73605	0.000249775	0.00123236
ADCK3	0.380232	3.49496	9.97192e-06	6.07251e-05
ADCK4	-0.37302	4.05758	1.60666e-06	1.08619e-05
ADCK5	0.545133	3.24412	5.10814e-06	3.23228e-05
ADCY1	1.05988	1.3916	1.60746e-09	1.54671e-08
ADCY5	1.32034	0.679594	1.14975e-09	1.12469e-08
ADCY6	0.324583	5.35047	1.76291e-07	1.3505e-06
ADCY9	0.934473	6.60656	1.14019e-59	1.03227e-57
ADD1	-0.231078	7.5106	5.14676e-07	3.70284e-06
ADI1	0.229452	5.93203	0.000337771	0.00162382
ADIPOR1	0.432107	6.85497	1.50514e-17	2.85095e-16
ADIPOR2	0.157531	7.48098	0.000525332	0.00243771
ADIRF	0.873295	1.64132	3.30745e-08	2.77421e-07
ADK	-0.199405	6.17257	0.0023685	0.00963561
ADM	-0.264356	7.68068	1.14911e-06	7.90698e-06
ADNP2	-0.391465	6.52533	1.44951e-14	2.19743e-13
ADO	-0.354594	6.10473	4.53448e-11	5.15413e-10
ADORA1	-0.435625	2.28068	0.000609802	0.00279462
ADRA1B	1.42725	2.78128	5.45427e-38	2.63484e-36
ADRA2C	0.261816	3.60931	0.00195158	0.00807484
ADRB1	-0.500757	5.31404	5.27241e-14	7.69552e-13
ADRBK2	-1.13517	4.77637	1.04057e-67	1.13207e-65
ADRM1	-0.305676	8.04069	2.43763e-07	1.83268e-06
ADSS	-0.177826	6.61992	0.0022114	0.00905436
AEBP2	0.548102	4.79133	1.6551e-09	1.59136e-08
AEN	-0.196051	5.77321	0.00178544	0.00744809
AES	0.267476	7.81174	1.17686e-07	9.20899e-07
AFAP1-AS1	0.457527	5.50548	8.79383e-13	1.17009e-11
AFAP1L2	0.57568	7.70604	1.13812e-35	5.0809e-34
AFF1	0.689655	5.39825	2.63394e-21	6.20006e-20
AFF3	-1.00027	-0.115048	0.000601833	0.00276152
AFF4	-0.199364	7.62735	0.00153785	0.00650329
AFG3L1P	-0.860194	4.57439	9.90959e-35	4.23414e-33
AFG3L2	-0.191269	6.98557	0.000104624	0.000549944
AFMID	0.29335	4.4179	5.79395e-05	0.000316237
AFTPH	-0.487227	5.76846	1.81995e-13	2.53816e-12
AGAP11	1.59227	0.0683134	3.22979e-07	2.38055e-06
AGBL2	0.705214	2.46407	1.17336e-07	9.18434e-07
AGBL5	0.183165	6.51216	0.00023915	0.00118468
AGFG1	0.363472	7.12723	3.57643e-12	4.46933e-11
AGMAT	0.857574	3.94697	1.55542e-23	4.07226e-22
AGO1	-1.56366	6.21401	2.3151e-117	7.05234e-115
AGO2	0.354232	6.37915	6.29251e-07	4.46878e-06
AGO4	0.384202	4.89461	3.22368e-08	2.70658e-07
AGPAT3	-0.341107	6.68436	1.52054e-11	1.79613e-10
AGPAT9	-0.310531	6.05854	7.18766e-08	5.76728e-07
AGR2	0.425715	7.96554	3.20047e-07	2.36029e-06
AGTRAP	0.333574	5.39333	5.19263e-07	3.73065e-06
AHCTF1	-0.205223	6.28614	0.0005828	0.00267846
AHCTF1P1	-0.383504	5.42212	3.92023e-07	2.86095e-06
AHCYL1	-0.250169	8.19422	1.83476e-08	1.58411e-07
AHI1	0.649598	5.00769	4.51677e-26	1.33052e-24
AHNAK	-0.296518	12.2133	1.13833e-05	6.8594e-05
AHNAK2	0.322596	9.17579	1.42755e-07	1.10735e-06
AHR	0.216736	6.75685	0.000279574	0.00136456
AHRR	0.391365	5.25602	7.49184e-09	6.7591e-08
AHSA2	0.322222	6.2077	6.01759e-09	5.48446e-08
AIF1L	0.680957	2.81879	4.39354e-09	4.06148e-08
AIFM2	-0.595383	6.0818	4.01639e-25	1.1304e-23
AIG1	0.414979	3.81672	1.67403e-05	9.87375e-05
AIM1	-0.421608	7.46713	5.00208e-18	9.79719e-17
AIMP1	-0.973066	5.60939	1.31755e-59	1.18456e-57
AIMP2	-0.387729	6.52602	7.60036e-13	1.01756e-11
AJUBA	-1.04957	6.94223	4.25055e-45	2.54179e-43
AK1	0.342174	4.61049	3.24241e-05	0.000184437
AK2	-0.164435	7.40477	0.000409874	0.00194339
AK4	0.482632	2.41385	5.24383e-05	0.000288277
AK5	1.27032	1.03963	7.90688e-11	8.768e-10
AK8	2.29204	-0.364206	1.70383e-09	1.63579e-08
AKAP1	0.272172	6.69724	6.92094e-08	5.57399e-07
AKAP10	-0.254432	5.60506	1.67796e-05	9.89468e-05
AKAP11	0.293844	6.38737	2.61181e-07	1.95512e-06
AKAP12	0.191249	10.6849	1.47569e-05	8.75773e-05
AKAP13	-0.190238	8.30115	0.00152798	0.00646681
AKAP5	1.06799	1.61826	1.36637e-10	1.48155e-09
AKAP8	0.711791	5.49537	1.47005e-26	4.4312e-25
AKNA	-0.500271	2.73831	3.30648e-06	2.1495e-05
AKR1B1	0.28102	5.75997	0.000438112	0.0020648
AKR7A2	-0.639715	5.74523	2.59627e-29	8.79911e-28
AKR7A2P1	-0.585554	2.05048	6.1563e-06	3.85689e-05
AKT1S1	0.699095	6.75161	8.90616e-30	3.06658e-28
AKT3	-0.560662	1.9182	0.00025007	0.00123358
AKTIP	0.747964	3.27427	3.93925e-11	4.50327e-10
ALAS1	0.213012	7.13652	9.02412e-06	5.52914e-05
ALCAM	1.64794	5.00144	4.90387e-131	1.81394e-128
ALDH18A1	0.235539	7.02285	6.02034e-06	3.77627e-05
ALDH1A3	0.305359	7.46873	5.70409e-10	5.738e-09
ALDH3A2	-0.664701	6.10399	1.64038e-34	6.91765e-33
ALDH7A1	0.400688	4.77427	6.44321e-08	5.20782e-07
ALDH9A1	1.11382	5.79346	1.60524e-77	2.12064e-75
ALDOA	-0.163809	10.4883	0.00131281	0.00563256
ALG14	-1.45291	1.69124	5.38382e-21	1.25025e-19
ALG3	-0.273126	6.41385	5.96042e-07	4.25277e-06
ALG9	0.663152	5.62735	6.78411e-31	2.46024e-29
ALKBH3	-0.578079	4.57594	2.23076e-14	3.34266e-13
ALKBH4	0.449731	3.94719	2.80225e-07	2.08682e-06
ALKBH5	-0.303099	7.79496	2.90751e-10	3.02103e-09
ALKBH6	-0.416274	4.46881	2.8392e-07	2.11251e-06
ALMS1-IT1	-0.899028	1.4082	3.39397e-07	2.49801e-06
ALPK1	1.86602	-1.2297	3.22864e-05	0.000183694
ALPK3	-1.07205	0.515848	9.36715e-06	5.72442e-05
ALPL	0.960612	1.26221	5.08781e-08	4.16236e-07
ALS2CL	-1.07691	1.33805	1.19001e-09	1.16144e-08
ALYREF	0.88447	6.85405	1.48334e-46	9.41378e-45
AMDHD1	2.53165	-1.35254	2.13909e-06	1.42201e-05
AMER1	0.281219	4.22645	0.00229798	0.00937475
AMH	-0.755062	3.31683	1.62721e-11	1.91428e-10
AMIGO3	0.539068	2.74264	3.17233e-07	2.34087e-06
AMMECR1	-0.775533	5.94664	1.00377e-24	2.77975e-23
AMOT	0.53738	1.42387	0.000734301	0.00331819
AMOTL1	0.284571	4.50132	2.22146e-05	0.000128998
AMOTL2	-0.464873	7.13335	9.50807e-13	1.25994e-11
AMPD2	0.371389	5.79237	8.59826e-08	6.85452e-07
AMPD3	-0.868398	3.23089	1.51652e-19	3.26683e-18
ANAPC10	-0.393341	2.39251	0.00108387	0.00474307
ANAPC13	0.358618	6.53076	2.4778e-10	2.60063e-09
ANAPC15	0.336138	3.35298	0.000257128	0.00126574
ANAPC7	-0.236675	7.20776	1.93198e-06	1.292e-05
ANGPTL4	-0.210685	5.96305	0.00136064	0.00582042
ANK1	0.954128	6.01882	6.01893e-53	4.50428e-51
ANK3	0.697169	1.72888	8.80331e-06	5.39896e-05
ANKDD1A	0.613149	2.73688	3.70906e-08	3.09703e-07
ANKDD1B	1.78607	-0.801633	8.54777e-06	5.25219e-05
ANKEF1	-0.414125	3.76597	1.85328e-07	1.4168e-06
ANKFY1	-0.736373	6.87249	3.41652e-43	1.92732e-41
ANKH	0.333394	3.91966	4.86886e-05	0.000268686
ANKIB1	-0.449462	7.37714	1.29994e-09	1.26302e-08
ANKLE1	0.704984	1.10425	0.00029437	0.00142843
ANKMY1	0.649546	3.11211	1.86439e-10	1.98497e-09
ANKRA2	-0.355965	2.70244	0.00126891	0.0054587
ANKRD1	-0.613609	1.36911	0.000360053	0.00172262
ANKRD11	-0.823719	7.80371	1.41121e-39	7.10903e-38
ANKRD13A	0.312717	5.91771	3.39066e-08	2.84124e-07
ANKRD13D	0.277424	4.71433	0.000293435	0.00142443
ANKRD18DP	1.30446	-1.11643	0.00170155	0.00713148
ANKRD19P	0.368485	3.35814	0.000158103	0.000804751
ANKRD26	-0.327925	4.7806	1.20811e-05	7.24445e-05
ANKRD28	-0.172262	6.78181	0.00238776	0.0097052
ANKRD30BL	0.939945	0.764718	5.94929e-06	3.73533e-05
ANKRD32	-0.309592	5.11118	1.09389e-06	7.53904e-06
ANKRD33B	-0.4405	6.48973	1.68066e-07	1.29055e-06
ANKRD34A	0.663314	2.33401	1.34414e-07	1.04547e-06
ANKRD36BP1	-0.820138	3.23702	1.47194e-14	2.22882e-13
ANKRD40	-0.683509	7.0764	4.6513e-45	2.77503e-43
ANKRD44	0.937445	3.70794	9.30117e-29	3.07188e-27
ANKRD49	-0.314545	4.07161	6.42007e-05	0.000347481
ANKRD50	0.671317	5.82092	7.35744e-32	2.76496e-30
ANKRD52	-0.251506	8.24673	0.000282422	0.00137717
ANKRD55	-1.8703	-1.54514	0.000352618	0.00169049
ANKRD7	1.83985	-1.13755	5.99404e-05	0.000326127
ANO1	0.970415	1.0504	6.15928e-07	4.38138e-06
ANO10	1.84978	3.88252	5.65665e-97	1.25186e-94
ANO6	-0.38079	8.22473	4.48537e-14	6.57642e-13
ANO9	0.258317	4.39675	0.000671231	0.0030572
ANP32B	-0.210706	7.08991	6.51671e-06	4.06693e-05
ANPEP	0.304927	8.19174	5.40368e-08	4.40408e-07
ANTXR1	0.46258	7.69758	3.16583e-21	7.41164e-20
ANTXR2	-0.290618	6.18584	8.56386e-06	5.26083e-05
ANXA11	-0.308165	8.19141	1.54954e-08	1.34955e-07
ANXA3	-0.969129	-0.376964	0.00161512	0.00679893
ANXA7	-0.445999	7.95751	6.05249e-23	1.54249e-21
AOX1	0.781737	2.57665	2.41711e-10	2.54106e-09
AP1G2	0.381442	4.13692	3.84246e-06	2.47988e-05
AP1M1	-0.195536	6.68742	0.000184524	0.000931541
AP1M2	-0.497921	2.87922	1.65339e-05	9.75654e-05
AP1S2	-0.597299	3.10657	2.7007e-09	2.54658e-08
AP1S3	0.637809	5.78482	1.79362e-19	3.8382e-18
AP2B1	-0.276693	9.5699	1.70133e-10	1.81885e-09
AP3D1	-0.264262	8.36285	2.93749e-06	1.92461e-05
AP3M2	0.385356	4.40009	2.12471e-07	1.61287e-06
AP4B1	-0.271589	3.71448	0.0013517	0.00578792
AP5S1	-0.424526	4.94229	1.47667e-11	1.7491e-10
AP5Z1	-0.383106	6.64637	3.88347e-11	4.44146e-10
APAF1	-0.495804	5.27879	1.75313e-13	2.44975e-12
APBB1	0.483213	2.23693	0.000155449	0.000792799
APBB2	-0.520875	4.52194	2.38327e-14	3.55649e-13
APC	-1.99635	5.98046	5.96316e-226	1.02936e-222
APC2	0.577767	4.82471	9.19137e-15	1.41662e-13
APEX1	-0.302202	7.16187	5.08531e-10	5.14754e-09
APEX2	-0.183005	5.99468	0.00238787	0.0097052
APIP	0.273096	3.97383	0.00226173	0.00924875
APLP1	0.411332	5.33077	8.3231e-10	8.2413e-09
APOA1BP	0.247334	7.08152	1.81551e-05	0.000106451
APOE	0.249025	8.72876	0.000153638	0.000784489
APOL1	0.761795	2.98624	2.21463e-13	3.07636e-12
APOL2	-0.310093	4.86854	1.0808e-06	7.45475e-06
APOLD1	0.345262	3.53824	8.70195e-05	0.000462289
APOOL	-0.21989	5.75264	0.000248613	0.00122686
APPL2	-1.02387	4.61743	1.86286e-31	6.91046e-30
APTX	-0.386553	5.7152	3.08301e-10	3.19314e-09
AQP3	1.18591	0.225377	0.000132862	0.000685788
AQR	-0.185978	6.96101	0.0002056	0.0010309
ARAP3	0.748092	1.71771	1.16185e-06	7.98825e-06
ARC	1.04045	0.425064	1.74541e-05	0.000102597
ARCN1	-0.199731	8.89794	3.33236e-06	2.16415e-05
ARF4	-0.176507	7.50119	0.000603354	0.00276703
ARF6	0.266034	6.93915	7.04364e-08	5.66049e-07
ARFGEF1	-0.252286	7.54765	2.30221e-07	1.73793e-06
ARG2	0.371996	2.89909	0.000630911	0.00288472
ARHGAP11A	-0.418404	8.12843	1.41947e-13	2.00187e-12
ARHGAP12	-0.305947	6.13442	2.11348e-08	1.81387e-07
ARHGAP17	0.366225	6.55524	4.02023e-10	4.11284e-09
ARHGAP19	-2.22622	6.17386	5.58941e-289	1.60807e-285
ARHGAP21	-0.193656	6.17964	0.000755796	0.00340938
ARHGAP23	-0.694134	4.47357	3.09779e-12	3.90321e-11
ARHGAP24	-0.50511	4.05304	1.44624e-10	1.56423e-09
ARHGAP27	0.214499	5.41239	0.00125211	0.00539092
ARHGAP29	-0.335733	9.21439	5.12116e-11	5.78039e-10
ARHGAP31	-0.441685	5.09424	7.29156e-11	8.1065e-10
ARHGAP35	-0.205369	7.92291	3.43398e-05	0.000194395
ARHGAP4	-0.184691	7.45111	0.000255811	0.00126022
ARHGAP5	-1.05843	6.54645	1.25739e-36	5.79316e-35
ARHGDIG	1.75404	-0.912054	1.99659e-05	0.000116462
ARHGEF11	-0.186643	7.03507	0.00230882	0.00940862
ARHGEF17	-0.696949	6.07039	4.56417e-19	9.5153e-18
ARHGEF18	-0.203712	6.69135	0.000120138	0.000626152
ARHGEF2	-0.162512	6.73944	0.00213112	0.00874917
ARHGEF25	0.735333	3.35114	4.57783e-13	6.21898e-12
ARHGEF26	0.336543	2.88569	0.00115704	0.0050267
ARHGEF39	-0.885173	5.42494	5.15638e-35	2.23642e-33
ARHGEF4	1.62063	-0.0834962	3.1057e-06	2.02508e-05
ARHGEF40	-0.683694	3.86989	1.72739e-12	2.22746e-11
ARID1A	-0.188231	8.57278	0.00226389	0.00925463
ARID1B	0.747566	6.86361	1.07885e-45	6.65109e-44
ARID4A	-0.553687	4.47756	4.60251e-13	6.24923e-12
ARID4B	0.288389	6.18902	1.83189e-06	1.22757e-05
ARID5A	0.490227	3.48272	3.01226e-08	2.53812e-07
ARID5B	0.389271	5.58018	1.68866e-10	1.80829e-09
ARIH1	-0.351447	6.98902	7.81365e-13	1.0445e-11
ARL1	-0.969913	5.99124	1.99824e-52	1.48679e-50
ARL10	0.9054	1.30515	8.92778e-07	6.23028e-06
ARL13B	-0.682881	4.923	6.34054e-17	1.14888e-15
ARL15	0.411878	3.32585	7.93877e-05	0.000424532
ARL3	0.429649	5.70304	2.70221e-10	2.82586e-09
ARL4C	0.258811	8.47949	7.25099e-09	6.56468e-08
ARL5A	0.500376	5.82052	2.03556e-10	2.1557e-09
ARL6	0.62871	3.15786	8.32099e-08	6.64166e-07
ARL6IP6	-0.697945	5.48075	5.87909e-25	1.6457e-23
ARL8A	0.202582	5.15343	0.0015479	0.00654364
ARL8B	-0.649654	6.50174	7.94561e-35	3.41187e-33
ARL9	1.39807	-1.13729	0.00160631	0.00676516
ARMC1	-0.259957	6.71584	8.68636e-05	0.000461645
ARMC12	1.42538	-0.89387	0.000259096	0.0012748
ARMC2	0.441326	3.03488	7.62733e-05	0.000408874
ARMC3	2.52564	-0.545162	9.71381e-11	1.06757e-09
ARMC6	-0.184691	6.46262	0.0016024	0.00675089
ARMC7	0.326731	4.64632	3.86008e-06	2.49001e-05
ARMC9	0.824765	5.20441	4.93658e-37	2.30311e-35
ARMCX2	1.1823	0.904886	1.40274e-09	1.35932e-08
ARMCX3	0.398215	5.05918	2.76324e-09	2.60366e-08
ARMCX4	0.601042	3.45513	2.77501e-10	2.89498e-09
ARMCX5-GPRASP2	-1.00529	0.118644	9.90976e-05	0.00052302
ARNT2	1.18997	3.02561	1.66991e-31	6.20359e-30
ARNTL	-0.627804	2.43672	1.98178e-06	1.32185e-05
ARNTL2	0.570566	6.89205	7.72558e-26	2.24762e-24
ARPC2	-0.191224	8.49575	3.32332e-05	0.000188501
ARPC4	0.196715	5.99903	0.000881264	0.00392476
ARPP19	-0.287851	7.87225	1.97475e-07	1.50477e-06
ARRB1	0.237415	7.56162	0.000763509	0.00344237
ARRDC2	0.405116	4.07499	2.35763e-07	1.77718e-06
ARRDC4	0.667698	2.3865	6.44416e-08	5.20782e-07
ARSB	-1.00211	5.00799	5.65906e-57	4.71158e-55
ARSD	0.270907	3.89266	0.000854136	0.00381181
ARSG	0.7435	0.575333	0.000997579	0.0043944
ARSI	1.57424	6.0477	3.61943e-136	1.48759e-133
ARSJ	-0.901214	6.15888	3.85936e-47	2.49826e-45
ARSK	-0.465061	4.66718	2.79445e-10	2.91173e-09
ARTN	-1.43128	-1.03075	0.000554379	0.00256077
ASAP2	0.377175	8.27592	2.64629e-12	3.34899e-11
ASAP3	0.390295	4.1589	3.15699e-06	2.05697e-05
ASB1	-0.173142	6.73294	0.00133621	0.00572727
ASB13	0.329488	4.80474	3.8322e-06	2.47449e-05
ASB6	-0.194155	5.02856	0.00166032	0.0069722
ASB7	-0.419544	4.60596	3.08442e-09	2.89261e-08
ASB8	1.11757	4.29857	6.6887e-42	3.63846e-40
ASB9	-0.658064	2.9737	9.03433e-11	9.96702e-10
ASCC2	0.479624	5.80339	4.02849e-16	6.90793e-15
ASGR1	0.788286	0.461591	0.000476352	0.00222961
ASH1L	0.479448	6.81905	9.61187e-12	1.15303e-10
ASIC1	1.21365	3.18335	8.51801e-27	2.59784e-25
ASL	-0.251597	5.27409	1.11216e-05	6.7126e-05
ASMTL	0.931272	3.96288	1.39368e-18	2.82147e-17
ASNS	-0.195916	6.75303	6.06248e-05	0.000329573
ASNSD1	0.183086	6.17283	0.000850549	0.00379974
ASPH	-0.910524	9.09827	6.43991e-56	5.14656e-54
ASPHD1	0.234707	5.20162	9.90533e-05	0.000522892
ASRGL1	0.413931	4.89756	2.74563e-10	2.86895e-09
ASTE1	-0.927585	3.3889	3.0935e-18	6.14264e-17
ASXL2	-1.02256	6.53568	1.03151e-41	5.56436e-40
ATAD1	-0.273693	6.82367	1.16246e-06	7.99031e-06
ATAD2	-0.740912	7.47239	5.03083e-34	2.09427e-32
ATAD2B	-0.603977	5.6066	6.78192e-16	1.13807e-14
ATAD5	-0.411815	5.06121	4.78518e-06	3.04354e-05
ATAT1	0.403982	3.86658	1.62404e-05	9.59197e-05
ATE1	1.24278	5.56866	1.80944e-96	3.97048e-94
ATE1-AS1	-1.41039	0.0415903	2.11409e-07	1.60576e-06
ATF1	0.319619	4.89742	4.4696e-06	2.85475e-05
ATF2	1.1996	5.88205	2.78798e-87	5.08375e-85
ATF4	-0.185113	6.76334	0.000560719	0.00258616
ATF5	-1.09477	7.08526	3.37984e-101	8.02882e-99
ATF7	-0.222403	5.52796	0.000279869	0.00136549
ATF7IP	0.228111	5.48969	8.0592e-05	0.000430439
ATF7IP2	0.552238	4.24544	3.08428e-10	3.19318e-09
ATG101	-0.367024	6.18151	1.56933e-10	1.68819e-09
ATG2A	0.321867	5.47008	1.60918e-06	1.08762e-05
ATG3	-0.819078	6.59633	7.0325e-46	4.34588e-44
ATG7	0.229153	5.71668	3.29614e-05	0.000187124
ATHL1	0.491363	6.44502	4.32435e-15	6.83163e-14
ATL2	0.239682	6.87078	2.2163e-05	0.000128756
ATL3	-1.08608	6.98071	8.905e-101	2.09616e-98
ATN1	-0.265682	7.61595	9.5347e-05	0.000504149
ATOH8	0.602735	3.55443	2.51552e-11	2.9169e-10
ATP10D	-0.989923	3.89855	1.19987e-28	3.93767e-27
ATP11A	-0.280675	7.44233	1.00814e-06	6.97772e-06
ATP11B	-0.274415	7.59572	2.29528e-07	1.73466e-06
ATP11C	1.60524	6.11404	3.3844e-113	9.42282e-111
ATP13A1	-0.239505	5.95298	0.000493467	0.00230472
ATP13A2	-0.215285	5.92542	0.00149456	0.00634819
ATP13A3	0.836061	8.95162	2.60363e-50	1.85208e-48
ATP1A3	0.748832	2.17421	8.78355e-09	7.86691e-08
ATP1B1	1.06905	7.11935	3.31203e-72	4.0074e-70
ATP1B2	2.18066	-1.76724	0.000368544	0.00176162
ATP2A2	-0.539204	9.40297	3.4544e-22	8.45414e-21
ATP2A3	1.21061	2.59957	2.74028e-15	4.39617e-14
ATP2B4	0.333649	5.78129	1.0893e-07	8.57039e-07
ATP2C1	0.225575	7.80645	1.98034e-06	1.32123e-05
ATP6V0A1	-0.459047	5.12689	4.58874e-12	5.69589e-11
ATP6V0B	-1.44122	5.69652	2.64567e-146	1.24553e-143
ATP6V0D1	-0.222374	6.00776	8.35181e-05	0.000444783
ATP6V0E1	-0.289947	7.23136	1.2632e-08	1.11176e-07
ATP6V0E2	-0.257808	5.24449	0.000219026	0.00109083
ATP6V1B2	-0.326328	6.246	2.17018e-10	2.29264e-09
ATP6V1C1	-0.289026	7.0885	4.24932e-08	3.52074e-07
ATP6V1D	-0.373035	6.13449	1.2878e-12	1.68409e-11
ATP6V1E1	-0.323963	6.62132	1.94605e-10	2.06682e-09
ATP6V1E2	0.977703	0.560509	1.16304e-05	6.99202e-05
ATP6V1F	0.30189	5.93609	0.000167133	0.000848545
ATP6V1G1	-2.07936	5.91369	5.11041e-292	1.65405e-288
ATP6V1H	-0.211651	6.2746	4.80345e-05	0.000265307
ATP7B	0.36916	5.09838	1.26485e-09	1.23123e-08
ATP8B1	0.305888	4.18287	0.000203425	0.0010204
ATP8B2	0.255016	4.65808	0.000876682	0.0039057
ATP8B3	0.302961	5.13954	7.77514e-05	0.000416384
ATP8B5P	0.870213	1.46904	4.52111e-08	3.727e-07
ATP9A	0.707562	5.48592	3.32732e-27	1.03303e-25
ATPAF2	0.422305	3.87298	1.64345e-06	1.10933e-05
ATPIF1	-0.367728	5.86309	5.32985e-12	6.56546e-11
ATRNL1	0.36131	3.77724	0.000294674	0.00142964
ATRX	0.56013	7.25169	6.94758e-23	1.76887e-21
ATXN1	0.185145	6.299	0.000270425	0.00132315
ATXN1L	-0.315004	6.2078	7.57193e-09	6.82898e-08
ATXN7L2	0.39882	2.97891	0.0017117	0.0071682
ATXN7L3B	-0.150462	6.93098	0.0024516	0.00993727
AUP1	-0.238489	6.83127	1.70285e-06	1.14733e-05
AURKA	-0.407164	7.49881	5.9208e-16	9.97445e-15
AURKB	-0.574541	6.29997	8.99968e-25	2.49763e-23
AURKC	-0.821631	0.388039	0.000352824	0.00169117
AVEN	-1.43184	4.28676	6.65534e-59	5.88146e-57
AVL9	-0.745874	6.65108	1.6608e-39	8.33395e-38
AVPR2	-0.773557	1.85048	7.87797e-08	6.30749e-07
AXIN2	1.49522	1.1055	7.64714e-15	1.18995e-13
AXL	-0.551733	8.31309	4.92275e-12	6.07554e-11
AZI2	-0.375135	5.54897	1.65989e-09	1.59538e-08
AZIN1	-0.744996	8.02746	3.04678e-44	1.75702e-42
B3GALNT1	0.57243	5.51823	1.30943e-14	1.99559e-13
B3GALT6	0.19547	6.8954	0.000538924	0.00249765
B3GALTL	-0.428061	5.36156	1.45444e-10	1.57178e-09
B3GAT3	0.288345	5.48043	1.32321e-05	7.89446e-05
B3GNT1	1.29373	5.2048	8.51048e-69	9.70758e-67
B3GNT5	1.19919	5.8125	9.91407e-54	7.57242e-52
B3GNT7	-0.217893	7.03872	0.000116563	0.000608994
B3GNT9	0.562363	4.27745	1.85761e-15	3.02129e-14
B4GALNT4	0.982627	6.17464	3.28442e-45	1.97317e-43
B4GALT3	-0.407906	5.40082	3.16932e-09	2.96938e-08
B4GALT4	0.364826	6.06964	1.7843e-12	2.29626e-11
B4GALT6	-0.381033	5.72613	2.02366e-05	0.000117962
B4GALT7	-0.344073	4.90682	9.67928e-07	6.72279e-06
B9D1	0.435115	4.34493	3.08981e-08	2.60177e-07
BACH2	0.485524	2.10568	0.000329861	0.00158786
BAD	0.260748	5.08583	0.00145153	0.00617658
BAG2	-0.376677	6.56098	5.01666e-11	5.66986e-10
BAG4	0.301904	3.7474	0.000240913	0.00119159
BAG5	0.221013	5.58398	0.000185144	0.000934342
BAHCC1	0.56098	7.73607	2.22284e-22	5.49724e-21
BAHD1	-0.447894	6.75736	4.02843e-14	5.93622e-13
BAI1	1.18517	1.88564	9.15481e-16	1.5205e-14
BAI2	0.412152	5.39741	1.11301e-09	1.09081e-08
BAIAP3	0.730241	2.29077	4.01647e-09	3.72754e-08
BAK1	-0.390168	4.98358	3.9743e-08	3.30465e-07
BANK1	0.522923	1.46793	0.00240005	0.00974664
BANP	-0.390604	3.68293	7.2739e-06	4.51554e-05
BAP1	0.417563	6.38679	2.5468e-13	3.52079e-12
BASP1	0.628165	7.36768	2.1636e-40	1.12044e-38
BAX	-0.363707	5.63444	5.1601e-11	5.81927e-10
BAZ1A	-1.26349	6.30252	8.71892e-110	2.32741e-107
BAZ2A	-0.763689	8.15883	1.86981e-45	1.14727e-43
BAZ2B	-0.337502	5.53775	1.89308e-07	1.44552e-06
BBIP1	-0.425253	4.79377	7.96202e-11	8.81781e-10
BBS1	0.499233	4.45151	4.32151e-11	4.92288e-10
BBS10	-0.874731	4.2075	1.84814e-29	6.28828e-28
BBS12	1.14151	2.13475	2.9103e-18	5.78774e-17
BBS4	-0.597143	5.05679	6.70043e-21	1.54906e-19
BBS5	0.98155	3.80542	1.58145e-30	5.63251e-29
BBX	-1.18235	5.60116	8.92867e-48	5.9739e-46
BCAM	0.21349	4.91157	0.00160799	0.00677115
BCAP29	0.441201	6.07525	6.26538e-12	7.67405e-11
BCAS1	0.840658	2.00608	3.38561e-09	3.16361e-08
BCAS2	-0.54305	4.44462	1.78605e-12	2.29738e-11
BCAS3	0.771193	1.77016	9.41454e-08	7.46389e-07
BCAS4	0.275567	4.99339	0.000484014	0.0022622
BCAT2	1.0008	4.21864	3.12632e-21	7.32578e-20
BCKDHB	-0.865023	3.77338	1.39685e-18	2.82567e-17
BCL2A1	0.475103	2.89156	1.13408e-05	6.83693e-05
BCL2L1	-1.0178	7.31674	4.1206e-55	3.2234e-53
BCL2L11	0.85785	5.75901	6.86266e-41	3.60436e-39
BCL2L12	-0.33858	5.62266	5.06877e-08	4.14809e-07
BCL2L13	-0.886297	6.43746	3.06426e-68	3.39072e-66
BCL2L2	-0.223283	5.63578	0.000191071	0.000962714
BCL7B	-0.454322	6.75234	6.00558e-15	9.4016e-14
BCL9L	-0.341527	8.90415	1.14577e-08	1.01323e-07
BCLAF1	-0.200858	7.9572	0.000134675	0.000693956
BCOR	0.290843	7.11326	9.57049e-08	7.57825e-07
BCORL1	0.280675	6.1136	2.52113e-06	1.66275e-05
BDH1	1.52681	1.32062	1.62748e-16	2.88238e-15
BDP1	-0.285118	7.14721	2.36837e-05	0.000136976
BEGAIN	0.335431	6.51743	6.05928e-07	4.31855e-06
BEND3	0.748858	4.53661	2.42716e-22	5.97969e-21
BEND3P3	0.538231	1.41098	0.00161224	0.00678793
BET1	0.71343	3.18881	2.7908e-13	3.84579e-12
BFAR	-0.231276	7.65749	5.5968e-07	4.00769e-06
BFSP1	0.335259	2.99276	0.00121044	0.00523326
BHLHE41	-0.609595	6.91456	9.63106e-23	2.43058e-21
BICD1	-0.369564	4.32836	1.80468e-06	1.21121e-05
BIN1	-0.176066	5.95277	0.0021421	0.00878731
BIRC2	0.308015	7.98049	4.23263e-07	3.07766e-06
BIRC5	-0.297173	7.73854	6.62868e-11	7.38857e-10
BIRC7	-0.759611	1.43571	1.83002e-05	0.000107254
BIVM	0.380879	2.54553	0.000679677	0.00309303
BLCAP	-0.353041	6.12984	2.83372e-10	2.94673e-09
BLMH	-1.37455	5.87479	1.88811e-129	6.79011e-127
BLOC1S2	-1.30145	5.18934	5.56035e-81	8.3222e-79
BLOC1S3	-0.316588	4.23128	1.91067e-05	0.000111813
BLVRB	-0.440301	4.53292	2.20565e-06	1.464e-05
BLZF1	-0.458217	4.11639	3.1989e-09	2.99563e-08
BMF	0.756798	3.07334	8.81086e-13	1.17175e-11
BMI1	-0.564435	2.51112	7.07626e-07	4.99797e-06
BMP2K	-0.48888	5.19392	1.79484e-12	2.30524e-11
BMP5	-0.297175	4.16703	7.56939e-05	0.000406038
BMP8B	0.65972	1.42099	6.11327e-05	0.000332195
BMS1P20	0.296864	3.53495	0.000904546	0.00401878
BNC2	0.405689	3.38259	4.66577e-05	0.00025839
BOC	2.73461	-1.91168	9.87791e-05	0.000521658
BOD1L1	-0.500832	5.97071	1.01859e-15	1.6885e-14
BOK	0.198577	6.16025	0.000918795	0.00407718
BOLA1	0.332878	3.34307	0.00181991	0.00757484
BOLA3-AS1	0.298588	4.28836	0.000713292	0.00323059
BORA	-0.89891	4.39832	3.30439e-36	1.49843e-34
BRAP	-0.200561	5.31751	0.000465479	0.00218306
BRCA1	-0.817497	5.59181	1.19111e-31	4.44402e-30
BRCC3	-1.7599	4.38099	1.96066e-92	3.93546e-90
BRD2	-0.192373	8.40474	8.18109e-05	0.000436679
BRD8	-0.396821	6.72329	1.24561e-15	2.04779e-14
BRI3	-0.268002	7.0541	8.95677e-08	7.12059e-07
BRMS1L	1.03619	3.33939	2.96267e-26	8.77717e-25
BROX	0.219948	6.24929	0.00152381	0.00645234
BRPF1	0.319974	4.74721	2.89505e-05	0.000165881
BRPF3	-0.459727	7.28718	8.54118e-12	1.03055e-10
BRSK1	1.22867	2.38435	1.64681e-20	3.73386e-19
BRWD1	-0.306197	6.32957	6.06311e-07	4.32009e-06
BRWD3	-0.3333	5.95408	7.77679e-07	5.45084e-06
BSDC1	-0.268054	6.69673	4.86994e-08	3.99802e-07
BSPRY	1.45644	-1.27695	0.00198692	0.00820531
BTBD10	-0.535768	5.688	1.18844e-20	2.71841e-19
BTBD19	-0.968026	0.0983383	0.00015043	0.000769324
BTBD3	0.508082	5.99122	2.89752e-14	4.30192e-13
BTD	0.270513	4.24035	0.00201437	0.00830544
BTF3L4	-1.37829	5.40963	3.63635e-75	4.59297e-73
BTN2A2	0.444525	2.61702	5.3499e-05	0.000293485
BTN3A2	-0.393785	2.36139	0.00167023	0.00701041
BTNL9	0.435547	5.5329	4.51414e-12	5.60867e-11
BTRC	0.810583	5.65067	1.73772e-32	6.74584e-31
BUB1	-0.358897	8.24844	1.14031e-12	1.49955e-11
BUB1B	-0.356829	6.97856	1.15942e-10	1.2651e-09
BUD13	-0.233325	5.72569	3.80993e-05	0.000213992
BUD31	-0.200956	5.81456	0.000354666	0.00169968
BVES	-0.815445	5.54568	8.26997e-38	3.97281e-36
BYSL	-0.185978	6.08093	0.000623316	0.00285352
BZW1	-0.31799	6.56112	2.56601e-10	2.69104e-09
BZW2	0.19847	7.4561	0.000771001	0.00347
C10orf10	0.764548	2.7003	1.32828e-12	1.7309e-11
C10orf12	-0.262665	5.24455	0.000357103	0.00170953
C10orf25	0.566077	1.07728	0.00152232	0.00644814
C10orf32	0.455002	3.9784	2.18719e-08	1.87464e-07
C10orf35	-0.403234	4.57411	1.62307e-08	1.41027e-07
C10orf54	-0.420184	3.57625	1.71945e-06	1.15791e-05
C10orf76	0.542361	5.64406	5.43018e-19	1.12663e-17
C11orf1	0.444031	3.16665	5.30244e-05	0.000291252
C11orf30	-0.263265	5.83024	1.78694e-05	0.000104872
C11orf31	-0.36504	5.75743	2.41097e-07	1.81474e-06
C11orf45	0.594726	1.93178	4.98636e-05	0.000274823
C11orf49	0.49261	4.85309	1.40419e-09	1.36022e-08
C11orf54	0.342424	4.85131	2.37397e-06	1.5701e-05
C11orf57	0.280021	6.09795	2.00611e-07	1.52777e-06
C11orf58	-0.176388	6.962	0.0012213	0.00527492
C11orf63	-0.324877	4.57765	6.4008e-06	4.00039e-05
C11orf68	0.318358	6.84408	1.10901e-07	8.72283e-07
C11orf70	1.07156	2.7435	8.88879e-19	1.81943e-17
C11orf95	0.312787	4.58509	1.40922e-05	8.37863e-05
C12orf29	-0.609113	4.60532	3.78121e-20	8.42572e-19
C12orf43	-0.251318	4.85071	0.000141505	0.000727128
C12orf49	0.482836	6.18988	1.00242e-16	1.79624e-15
C12orf5	0.223068	4.9097	0.000426579	0.00201412
C12orf56	0.463047	1.87009	0.00178968	0.00746219
C12orf73	0.453405	3.30104	0.000118272	0.000616925
C12orf75	0.487624	6.49444	3.19008e-14	4.72814e-13
C14orf37	1.4471	-0.446087	1.27985e-05	7.6481e-05
C14orf79	0.733926	4.2446	7.79159e-25	2.16467e-23
C15orf39	0.400185	4.54498	4.08207e-06	2.62275e-05
C15orf40	-0.498787	4.15803	8.27907e-12	1.00033e-10
C15orf48	-1.13866	5.77271	2.26238e-63	2.23587e-61
C15orf52	-0.315407	5.85648	0.000225319	0.00112045
C15orf65	1.00772	0.088049	0.000187793	0.000946939
C16orf46	0.683203	2.80113	1.53733e-09	1.48199e-08
C16orf52	-0.83298	5.31899	7.53692e-26	2.1952e-24
C16orf58	-0.245975	5.72823	6.73195e-06	4.19318e-05
C16orf70	0.268671	4.64585	0.00218104	0.00893714
C16orf71	1.1815	0.816767	3.14001e-08	2.64146e-07
C16orf72	-0.328625	6.7361	2.02407e-07	1.54054e-06
C16orf86	1.01364	0.029762	0.000238479	0.00118181
C16orf95	0.559881	1.27172	0.001712	0.00716829
C17orf100	0.466912	2.09572	0.000552844	0.00255439
C17orf51	-0.332713	4.33827	3.05313e-06	1.99281e-05
C17orf58	-0.405725	4.15982	2.23052e-07	1.68825e-06
C17orf62	0.571336	6.38242	6.01947e-21	1.39412e-19
C17orf70	0.732678	7.69842	6.17469e-37	2.87556e-35
C17orf75	-0.72098	4.59756	1.28383e-24	3.52142e-23
C17orf82	1.05204	-0.071388	0.000315806	0.00152388
C17orf96	0.253848	5.3556	3.99228e-05	0.000223604
C17orf97	0.591923	2.3289	9.99167e-07	6.92993e-06
C18orf21	-1.01813	3.81809	1.01911e-30	3.67008e-29
C18orf32	-1.3185	-0.125558	4.05751e-06	2.60762e-05
C18orf65	1.69292	-1.22869	0.000546384	0.00252815
C18orf8	1.05704	5.59916	1.87383e-77	2.4629e-75
C19orf25	0.339912	4.5071	2.14659e-06	1.42663e-05
C19orf26	0.671278	3.9628	1.60263e-15	2.61976e-14
C19orf40	0.286835	4.64279	8.74392e-05	0.000464137
C19orf44	0.478322	2.85252	1.7655e-05	0.000103683
C19orf57	0.619398	2.33154	2.90692e-07	2.15918e-06
C19orf70	0.598882	4.84697	3.31974e-13	4.54564e-12
C1GALT1	0.425685	5.80078	1.90922e-12	2.44851e-11
C1GALT1C1	0.486613	5.2776	2.03764e-12	2.61062e-11
C1orf109	-0.435517	5.26259	4.49907e-08	3.71001e-07
C1orf112	-0.358923	4.81692	8.81925e-09	7.89615e-08
C1orf123	0.422272	5.32396	1.58889e-11	1.87175e-10
C1orf131	-0.592759	4.0951	4.67556e-15	7.36849e-14
C1orf159	0.262775	4.78691	9.99657e-05	0.000527172
C1orf174	-0.62043	5.48612	5.14823e-29	1.72449e-27
C1orf198	-0.693014	5.63083	3.52701e-30	1.24421e-28
C1orf216	0.522901	5.82493	4.28913e-19	8.95633e-18
C1orf220	1.12981	0.22423	1.42603e-05	8.47469e-05
C1orf226	-0.34571	5.31708	6.38157e-09	5.80393e-08
C1orf228	1.33555	-0.874378	0.000514115	0.0023908
C1orf233	0.746892	4.17329	3.69237e-15	5.85825e-14
C1orf27	-0.475236	5.04887	1.27392e-13	1.80348e-12
C1orf43	-0.260072	8.1732	4.82364e-07	3.47907e-06
C1orf56	-1.42605	1.86636	6.01649e-22	1.4573e-20
C1QL1	0.729715	3.05286	3.20587e-12	4.02959e-11
C1QL3	0.966978	0.691692	3.98314e-06	2.56173e-05
C1QL4	1.63439	0.947755	3.10327e-15	4.95701e-14
C1QTNF6	-0.3564	4.93798	1.06287e-08	9.4347e-08
C1RL	0.44939	2.38537	0.00138833	0.00592419
C20orf166-AS1	0.968801	4.58045	2.26605e-41	1.2073e-39
C20orf194	-0.524867	4.75789	1.02338e-14	1.57225e-13
C20orf96	0.881114	3.90928	1.52877e-21	3.62494e-20
C21orf2	0.389767	3.70809	2.26771e-06	1.50366e-05
C21orf58	0.399906	3.74358	3.25665e-06	2.1187e-05
C22orf29	-0.558987	6.0606	2.05136e-15	3.3239e-14
C2CD2	-0.212495	5.49605	0.000455246	0.00213933
C2CD3	0.437584	6.62868	2.57737e-16	4.48794e-15
C2CD4C	1.3998	3.14361	3.27153e-38	1.59529e-36
C2orf15	1.21626	0.923021	2.71632e-08	2.29999e-07
C2orf42	-0.349201	3.4621	8.03812e-05	0.00042949
C2orf44	0.262056	5.30384	5.82123e-06	3.66025e-05
C2orf47	-0.508175	4.96174	3.16346e-15	5.05003e-14
C2orf49	0.267178	5.09625	0.000961344	0.00425562
C2orf68	-0.564959	5.24435	4.84326e-19	1.00647e-17
C2orf69	-0.261702	6.18849	0.000850809	0.00380024
C2orf72	0.601314	2.49228	2.56967e-06	1.69261e-05
C2orf81	1.35367	1.02482	2.63202e-12	3.33256e-11
C2orf82	1.50667	0.257044	1.73171e-09	1.66133e-08
C2orf88	0.820646	0.985969	7.62858e-05	0.000408874
C3orf17	0.230472	6.2799	1.74601e-05	0.000102609
C3orf52	-0.640451	3.61123	5.59084e-13	7.54371e-12
C4orf32	1.50002	2.8574	1.06614e-28	3.50768e-27
C4orf48	0.487411	3.82482	2.88235e-06	1.89087e-05
C5	0.925326	1.41153	1.51811e-07	1.17339e-06
C5AR1	-1.47613	0.0503634	8.47391e-08	6.75955e-07
C5orf22	-0.676877	6.13217	4.50975e-31	1.64931e-29
C5orf28	0.328238	4.30518	0.00049947	0.00233045
C5orf42	0.539338	6.08538	2.62626e-21	6.1876e-20
C5orf45	0.533728	2.72897	1.65006e-05	9.74123e-05
C5orf49	1.93414	-0.785107	1.23281e-06	8.44919e-06
C5orf66-AS1	3.33367	-2.40504	0.00099989	0.00440124
C6orf1	0.728196	4.72507	4.77609e-17	8.74591e-16
C6orf132	0.693224	4.08062	9.42622e-14	1.34996e-12
C6orf136	-0.267574	4.58873	0.00033193	0.00159722
C6orf165	1.52741	2.47238	1.01345e-35	4.54002e-34
C6orf48	-0.402349	6.57362	5.40367e-15	8.47469e-14
C6orf62	-0.198292	7.67155	0.000192168	0.000967869
C6orf89	-0.570208	7.12827	6.7091e-30	2.32555e-28
C7orf13	0.321664	3.78714	0.000259115	0.0012748
C7orf25	-0.277929	4.88331	0.000383688	0.00182861
C7orf43	-0.431986	5.83335	2.78534e-12	3.52324e-11
C7orf49	-0.22536	5.24386	0.000167912	0.000851833
C7orf60	-1.03504	2.90142	3.7007e-20	8.25342e-19
C8G	-1.22571	-0.303191	0.000416558	0.00197076
C8orf33	-1.84676	5.55536	1.66579e-220	2.27012e-217
C8orf58	-0.945984	4.21244	8.3657e-30	2.88433e-28
C8orf82	0.310867	5.7222	2.18849e-06	1.45373e-05
C9orf116	2.20725	1.31503	1.03515e-27	3.26866e-26
C9orf117	-0.493148	1.58067	0.00128741	0.00553368
C9orf16	0.515075	4.12591	4.26137e-08	3.52748e-07
C9orf163	0.660097	0.794878	0.00132825	0.0056941
C9orf3	0.214808	5.53937	0.000431448	0.00203562
C9orf40	0.343856	4.81916	6.88156e-07	4.86576e-06
C9orf72	-0.603036	2.15246	6.68308e-06	4.16374e-05
C9orf9	0.909223	1.17605	3.69506e-06	2.38773e-05
C9orf91	0.447862	4.15375	2.62498e-09	2.4797e-08
CA11	0.960263	0.995226	5.30377e-07	3.80839e-06
CA12	0.935882	0.179185	0.0002266	0.00112639
CA2	-1.32974	0.886382	6.28479e-10	6.28552e-09
CA5B	-0.682388	2.37093	1.28467e-07	1.00193e-06
CA5BP1	-0.388412	3.12647	0.000132349	0.000683333
CA8	-0.737209	6.65709	6.41549e-33	2.52456e-31
CAB39	-0.3446	7.09661	1.73662e-13	2.42799e-12
CABLES1	0.4243	6.97235	1.01034e-16	1.80917e-15
CABLES2	0.434611	4.38138	6.52497e-08	5.27148e-07
CACHD1	1.05199	6.32133	5.77358e-79	7.9944e-77
CACNA1D	0.644643	4.38793	1.21297e-17	2.31106e-16
CACNA1G	0.57188	3.85343	5.17951e-07	3.72226e-06
CACNA2D1	-0.260463	3.98191	0.00219233	0.00897914
CACNB3	0.833627	3.30875	2.29584e-19	4.88867e-18
CACNG4	0.580275	6.01416	9.36306e-26	2.69675e-24
CACNG6	-0.412406	4.61123	3.47906e-09	3.24507e-08
CACNG7	1.84878	3.60765	1.93501e-62	1.85567e-60
CACNG8	0.421614	6.85714	1.36266e-15	2.23878e-14
CACUL1	0.384558	6.81297	3.3982e-12	4.26099e-11
CADM4	1.03506	1.49302	2.12397e-09	2.02436e-08
CALCOCO1	0.24197	4.60329	0.000987316	0.00435438
CALHM2	0.628966	2.08606	0.000696213	0.00316097
CALM2	-0.184064	8.90505	0.000261075	0.00128371
CALM3	-0.141613	8.76137	0.00154911	0.00654679
CALU	0.204185	9.04106	1.01967e-05	6.19625e-05
CAMK1	0.798666	2.43035	5.76972e-10	5.79951e-09
CAMK1D	0.858495	1.10147	1.60209e-06	1.08339e-05
CAMK2A	0.991295	1.09451	2.60512e-07	1.95067e-06
CAMK2N1	0.742806	2.96294	1.39495e-10	1.5119e-09
CAMK2N2	0.57118	1.5134	0.000408884	0.00193965
CAMKMT	-0.459481	2.88301	3.80446e-05	0.000213732
CAMLG	0.641013	4.58451	7.00175e-19	1.44344e-17
CAMSAP2	-0.239	7.5643	1.576e-05	9.32099e-05
CAMTA1	0.355421	4.4764	1.56407e-05	9.25678e-05
CAMTA2	0.298618	5.09115	8.19743e-05	0.000437371
CAND1	0.262376	8.09754	5.49458e-08	4.47394e-07
CAP1	-0.194632	8.79179	5.19643e-06	3.28414e-05
CAP2	-0.216555	6.05307	0.000141022	0.00072479
CAPG	0.345578	6.16026	9.17866e-07	6.39567e-06
CAPN1	0.215099	7.54997	0.000208359	0.00104252
CAPN11	0.627466	1.15281	0.000694544	0.00315395
CAPN15	-0.259999	7.73444	3.50385e-06	2.2704e-05
CAPN5	0.744001	3.56253	1.58218e-12	2.04632e-11
CAPN7	-0.550498	5.60904	2.64807e-17	4.93639e-16
CAPN8	2.83104	-1.5751	5.49677e-06	3.46549e-05
CAPNS1	0.564052	8.76621	3.1378e-24	8.44564e-23
CAPRIN2	0.466474	6.07541	8.04177e-18	1.55276e-16
CAPS2	0.394287	2.82339	0.000679694	0.00309303
CAPZA1	-0.30546	7.57011	6.52186e-09	5.9232e-08
CAPZA2	-0.21754	7.1927	0.00174127	0.0072744
CARD8	0.23995	4.41549	0.00136058	0.00582042
CARM1	0.402574	6.24951	1.27174e-11	1.51607e-10
CARS2	0.655758	4.03317	7.42341e-18	1.43981e-16
CASC1	2.36382	-0.667795	1.26901e-09	1.23389e-08
CASC10	-0.25228	4.96563	4.72241e-05	0.000261165
CASC2	1.05457	1.62164	8.2751e-12	1.00031e-10
CASC3	0.336607	6.53901	2.66978e-07	1.9939e-06
CASC4	0.293243	6.75072	2.66661e-06	1.75379e-05
CASC5	-0.521122	6.88789	2.26676e-18	4.5288e-17
CASK	0.822985	4.81666	9.09753e-32	3.40408e-30
CASKIN1	1.39721	2.57481	2.29462e-32	8.8283e-31
CASKIN2	-0.214066	5.00653	0.00169979	0.00712525
CASP3	-0.26703	5.818	9.45117e-07	6.58024e-06
CASP7	-0.716491	5.78158	6.71137e-39	3.3227e-37
CASP8	-0.368858	5.78091	4.46112e-10	4.54771e-09
CASP8AP2	-0.324305	5.72675	1.07758e-07	8.48335e-07
CASP9	0.3159	3.25311	0.000692837	0.0031473
CAT	0.484641	6.49369	8.26448e-19	1.69427e-17
CATSPER2P1	-0.8257	0.54899	0.000169856	0.000860849
CATSPERG	-0.644274	0.759532	0.00170659	0.00715144
CAV1	-0.289496	9.52678	1.59451e-10	1.71172e-09
CBFA2T2	-0.17028	5.67352	0.00226378	0.00925463
CBFB	-0.552157	6.65748	1.40425e-14	2.13256e-13
CBL	0.368498	8.64788	6.21949e-09	5.6605e-08
CBLL1	-0.245014	5.6952	5.77083e-05	0.000315108
CBLN2	0.895929	2.66135	7.44606e-13	9.97933e-12
CBS	0.595015	5.87049	7.60655e-25	2.11781e-23
CBX2	0.701091	4.67791	7.6512e-22	1.83778e-20
CBX3	-1.78057	7.93252	7.16669e-177	5.30192e-174
CBX4	-0.522795	5.52934	3.46266e-18	6.83374e-17
CBX5	-0.210043	8.231	1.53372e-05	9.09169e-05
CBX6	-0.184005	7.11166	0.000292217	0.00141989
CBY1	0.409629	3.81902	8.25122e-07	5.77273e-06
CC2D1A	0.794649	4.69743	1.16377e-23	3.06234e-22
CC2D1B	-0.373639	6.81954	9.54976e-13	1.26482e-11
CC2D2A	0.659108	2.00632	1.10292e-06	7.59724e-06
CCAR1	-0.212577	7.49868	2.49912e-05	0.00014428
CCDC102A	0.478156	3.65136	1.16733e-08	1.03195e-07
CCDC103	0.654915	2.3847	1.02079e-06	7.05777e-06
CCDC106	0.307758	5.11056	0.00024147	0.00119388
CCDC108	2.63307	-0.0201502	2.48231e-16	4.33117e-15
CCDC109B	0.43661	4.10271	7.33317e-06	4.55015e-05
CCDC112	-0.435608	3.03916	0.000129344	0.000669285
CCDC113	0.467794	2.67694	1.77617e-05	0.000104287
CCDC115	-0.453755	4.45259	6.4259e-11	7.1749e-10
CCDC117	-0.243182	5.87406	0.000261727	0.00128667
CCDC120	0.294465	3.85373	0.000258884	0.00127415
CCDC121	-0.926472	2.45097	1.20509e-13	1.70884e-12
CCDC125	0.321126	4.40116	0.000132147	0.000682698
CCDC127	-0.317458	4.17972	0.000142986	0.000733717
CCDC13	1.76884	0.835768	1.09941e-15	1.82014e-14
CCDC134	0.388516	3.13139	0.000237257	0.0011762
CCDC137	-0.641618	6.77278	3.29714e-32	1.25919e-30
CCDC146	2.27835	-0.950918	2.46538e-07	1.85193e-06
CCDC149	1.11856	1.82317	6.50021e-14	9.43971e-13
CCDC154	-1.22139	0.386314	3.06926e-07	2.26999e-06
CCDC157	1.2907	1.26205	2.75646e-13	3.80048e-12
CCDC167	-0.522924	4.58422	4.62972e-11	5.26009e-10
CCDC17	-0.897405	1.27627	2.12086e-07	1.61043e-06
CCDC173	1.28335	-0.60471	0.000285156	0.00138945
CCDC176	1.2794	2.46274	8.02607e-23	2.03744e-21
CCDC183-AS1	-0.602366	3.31243	6.95796e-11	7.74892e-10
CCDC186	0.245158	5.29363	0.000476641	0.00223055
CCDC22	-0.267488	4.82573	0.000791397	0.00355203
CCDC24	0.32389	3.52825	0.000228816	0.00113697
CCDC39	0.868099	1.36349	3.41917e-05	0.000193641
CCDC40	1.12793	3.1465	5.31637e-29	1.77851e-27
CCDC43	-1.72653	4.30704	7.18524e-111	1.93799e-108
CCDC50	-0.884666	7.6623	1.42353e-82	2.27527e-80
CCDC57	0.492662	4.54405	4.32987e-11	4.93023e-10
CCDC68	1.29128	0.197245	4.18345e-06	2.68323e-05
CCDC69	1.52563	0.371909	6.6905e-09	6.06785e-08
CCDC71	0.464393	3.79644	3.29497e-07	2.42653e-06
CCDC71L	0.413707	2.59388	0.000542573	0.00251231
CCDC74A	0.518561	4.5601	8.17571e-15	1.27067e-13
CCDC74B	0.815492	2.37149	1.50424e-09	1.45116e-08
CCDC84	0.25559	4.21184	0.00169799	0.00711888
CCDC85B	0.504669	7.35937	3.01067e-14	4.46736e-13
CCDC85C	-1.10847	6.48327	7.64701e-65	7.8886e-63
CCDC87	0.581544	1.44358	0.000369482	0.00176578
CCDC88B	0.639435	2.88674	2.83002e-08	2.3926e-07
CCDC88C	1.51564	5.67846	1.45369e-139	6.27341e-137
CCDC90B	-0.523955	5.70646	2.88494e-13	3.96706e-12
CCNA2	-0.612271	6.64643	3.71685e-27	1.14982e-25
CCNB1	-0.381042	8.61449	1.04492e-14	1.60191e-13
CCNB1IP1	-1.72795	3.51648	6.15558e-80	8.6623e-78
CCNC	-1.38463	6.32494	4.69238e-86	8.2653e-84
CCND1	-0.265262	8.76679	7.16973e-05	0.000385958
CCNE2	-0.677593	4.1821	7.31326e-20	1.61022e-18
CCNG1	-0.481446	6.86169	1.56502e-11	1.84447e-10
CCNH	-0.789165	5.25246	3.52936e-36	1.59765e-34
CCNI	-0.183399	7.16107	0.000218296	0.00108798
CCNI2	1.46757	-1.00942	0.00073039	0.0033034
CCNJ	0.773428	5.58382	1.07969e-33	4.40258e-32
CCNJL	-0.301631	6.31246	2.31136e-07	1.74331e-06
CCNO	0.991006	1.53971	5.95863e-09	5.43455e-08
CCNT2	-0.418905	5.92941	3.15818e-08	2.65589e-07
CCNY	-1.70061	5.74467	1.70171e-181	1.33522e-178
CCNYL1	-0.417746	6.2985	8.6036e-15	1.32999e-13
CCP110	-0.27185	7.21975	1.94485e-05	0.000113708
CCPG1	0.607675	3.38932	2.34464e-08	1.99966e-07
CCR10	0.90162	0.0493447	0.000637042	0.0029107
CCRN4L	-0.436774	4.15587	2.17231e-08	1.8625e-07
CCSAP	-1.73028	5.29009	1.41531e-151	7.18562e-149
CCT2	0.147627	9.04826	0.000750634	0.00338845
CCT4	-0.184159	8.95766	7.58707e-05	0.000406901
CCT5	-0.18445	9.27013	3.40256e-05	0.000192785
CCT8	-0.258594	7.1215	5.0326e-08	4.1211e-07
CD109	0.276086	8.37737	9.71776e-07	6.74771e-06
CD164	-0.272364	9.23565	6.46219e-05	0.000349614
CD24	0.768429	6.9824	6.27554e-29	2.09398e-27
CD276	0.180648	6.64232	0.00079572	0.00356957
CD2AP	-0.509561	7.12864	6.88254e-13	9.24324e-12
CD320	0.280114	6.52987	1.05322e-05	6.38963e-05
CD34	1.7626	-0.989107	5.82789e-05	0.000317754
CD47	0.333538	7.10899	4.20959e-08	3.4902e-07
CD58	0.671596	2.96297	4.82615e-10	4.90053e-09
CD68	-0.159022	7.15252	0.00189699	0.00787102
CD82	0.334038	4.4689	9.8668e-06	6.01557e-05
CD83	0.55606	4.37589	4.85671e-14	7.10881e-13
CD9	-1.37698	5.90927	1.39654e-101	3.3482e-99
CD97	0.159048	7.03067	0.00203951	0.0083957
CD99L2	0.474703	7.21611	4.24803e-21	9.89156e-20
CDAN1	-0.260437	6.4108	5.13487e-07	3.69634e-06
CDC16	-0.202926	5.99889	0.000681953	0.00310167
CDC20	-0.531134	7.72418	9.90374e-25	2.74558e-23
CDC20B	4.76061	-2.70033	0.00199031	0.00821538
CDC23	-0.768296	6.39078	1.13433e-42	6.30282e-41
CDC25A	-1.03993	6.01532	1.67724e-60	1.54551e-58
CDC25B	-0.241347	7.89525	1.27343e-06	8.71379e-06
CDC25C	-0.345265	4.79498	3.55997e-07	2.61203e-06
CDC37	0.187398	7.54803	0.00011377	0.000595964
CDC37L1	0.381726	2.95967	0.000131165	0.000677759
CDC40	-0.249696	6.18159	1.51247e-05	8.97193e-05
CDC42	-0.777152	6.99215	2.96772e-52	2.18926e-50
CDC42BPA	-0.244589	7.07384	1.13296e-05	6.83182e-05
CDC42BPB	-2.1497	7.07325	0	0
CDC42BPG	0.832847	2.29746	1.68322e-11	1.97659e-10
CDC42EP3	0.981746	3.60668	2.31256e-29	7.85816e-28
CDC42EP5	0.620052	1.34959	0.000465596	0.00218307
CDC45	-0.268055	4.9751	4.08829e-05	0.000228438
CDC7	0.29812	6.11877	2.58493e-07	1.93724e-06
CDCA3	-0.625054	5.69095	9.73561e-21	2.23479e-19
CDCA4	-0.68462	6.03438	2.01244e-36	9.20639e-35
CDCA5	-0.160853	7.70491	0.00171037	0.00716382
CDCA7	-0.202735	6.59209	0.000213247	0.00106554
CDCA7L	0.373941	5.4736	2.77041e-10	2.89134e-09
CDCA8	-0.374239	7.31049	1.40623e-13	1.98536e-12
CDCP1	0.890996	7.25384	5.81465e-56	4.66126e-54
CDH1	0.4632	4.60753	6.77939e-11	7.5533e-10
CDH10	0.778888	0.685957	0.000215386	0.00107539
CDH2	0.522926	4.35893	1.72825e-13	2.41759e-12
CDH24	0.272505	3.8802	0.00165861	0.00696729
CDH4	-0.832911	1.54299	1.82527e-06	1.22376e-05
CDHR2	0.83494	0.198025	0.00102306	0.00449669
CDK11B	-0.415912	4.44081	6.83316e-08	5.50501e-07
CDK12	-0.363771	6.88802	4.941e-11	5.58922e-10
CDK13	-0.737839	6.59206	8.7365e-43	4.87531e-41
CDK14	1.34685	2.00028	4.35348e-21	1.0128e-19
CDK15	0.20703	4.92083	0.00112951	0.00491701
CDK17	-0.454235	5.72644	1.26404e-11	1.50759e-10
CDK19	-0.192786	6.41391	0.000502451	0.00234245
CDK20	0.64254	3.70797	1.70557e-12	2.20042e-11
CDK2AP1	0.166665	7.89416	0.000678775	0.00308993
CDK4	-0.369034	7.75397	1.52365e-11	1.79899e-10
CDK5	0.53849	3.82258	1.64436e-06	1.10965e-05
CDK5R1	0.594787	4.09288	2.2614e-13	3.13628e-12
CDK5R2	0.623005	1.27432	0.00037297	0.00178146
CDK6	-0.57404	8.91099	2.45762e-15	3.95249e-14
CDK7	-0.797722	5.23362	3.48918e-43	1.96403e-41
CDK8	-0.250141	4.84573	7.0983e-05	0.000382192
CDKL1	0.707783	1.80613	3.8374e-06	2.47723e-05
CDKL3	0.666368	0.90106	0.000618296	0.00283154
CDKN1B	-0.444312	5.71042	1.00018e-13	1.42923e-12
CDKN1C	0.451916	2.01052	0.0010984	0.00479506
CDKN2AIP	0.718208	5.10033	1.37196e-29	4.69277e-28
CDKN2C	-0.286588	6.88712	5.02111e-08	4.11429e-07
CDKN3	1.40523	4.71121	1.02056e-72	1.25239e-70
CDON	0.394332	4.05933	1.41212e-07	1.09572e-06
CDR2	0.242053	5.52836	2.65524e-05	0.00015285
CDR2L	0.679573	5.2825	1.28867e-30	4.61516e-29
CDRT1	-1.89947	-1.40379	0.000264029	0.00129602
CDS1	-0.623132	5.50749	3.98018e-17	7.32472e-16
CDT1	-0.249686	5.48056	3.76224e-05	0.000211498
CDYL	-0.248738	5.92805	7.71802e-06	4.76497e-05
CDYL2	-0.554482	2.29386	1.19001e-05	7.14421e-05
CEBPA	0.725907	2.89654	2.58458e-12	3.27569e-11
CEBPB-AS1	-0.921628	0.471224	5.58997e-05	0.000305812
CEBPD	-0.324345	3.61004	0.000411228	0.00194767
CEBPG	-0.203444	6.59	6.40304e-05	0.000346632
CECR6	0.650276	0.768811	0.00156553	0.00660736
CELF1	-0.246448	8.24573	1.15304e-05	6.93996e-05
CELSR1	0.548978	6.34692	2.43906e-18	4.86553e-17
CELSR2	1.09653	2.15917	3.75158e-17	6.92372e-16
CELSR3	0.242836	4.78661	0.00036996	0.00176774
CEND1	2.30274	2.61843	4.98933e-57	4.16737e-55
CENPA	-0.357082	5.82893	3.48979e-11	4.00715e-10
CENPB	-0.323788	7.84995	1.35667e-09	1.31517e-08
CENPBD1	0.419344	4.49478	6.60595e-10	6.59652e-09
CENPBD1P1	0.24715	5.84516	5.59549e-05	0.000305985
CENPF	-0.161828	9.65662	0.00223599	0.00915072
CENPH	-0.249812	5.75069	1.18824e-05	7.13521e-05
CENPL	-0.510061	5.14011	1.57076e-15	2.5709e-14
CENPM	-0.185125	4.95038	0.00225469	0.00922286
CENPN	-0.330473	6.24865	2.82377e-07	2.10163e-06
CENPQ	-0.524946	3.63239	9.40335e-09	8.40169e-08
CENPT	-0.355569	5.28769	1.42924e-07	1.108e-06
CENPU	-0.376683	4.6903	6.23422e-08	5.04604e-07
CENPW	-0.227805	5.1286	0.00131897	0.00565713
CEP104	-0.649473	5.51699	1.30905e-27	4.1135e-26
CEP120	0.312452	5.1287	3.63389e-06	2.34937e-05
CEP135	-0.350567	4.85303	4.51517e-06	2.88243e-05
CEP152	0.287798	4.96541	9.31111e-05	0.000492931
CEP162	0.299712	3.7145	0.000443519	0.00208876
CEP170	-1.03551	6.01355	1.36649e-35	6.08994e-34
CEP19	-0.646934	3.74277	1.16929e-13	1.6608e-12
CEP250	0.292693	7.06054	8.95058e-07	6.24178e-06
CEP290	0.228829	6.05573	2.92472e-05	0.000167359
CEP41	-0.789116	3.97854	4.60313e-24	1.23256e-22
CEP55	-0.328153	8.5792	4.71067e-11	5.34971e-10
CEP57	-0.511068	6.01814	4.46673e-19	9.31967e-18
CEP57L1	-0.529003	4.97489	9.36216e-10	9.21028e-09
CEP68	0.212292	4.64536	0.00130886	0.00561656
CEP76	-0.252081	4.17226	0.000960989	0.00425494
CEP83	-0.354606	5.24099	4.6196e-06	2.94619e-05
CEP85	-0.745788	6.69386	1.88243e-46	1.19173e-44
CEP85L	-0.622251	4.26154	3.00519e-11	3.46761e-10
CEP89	0.520377	5.06342	2.10031e-16	3.68451e-15
CEP97	-1.08407	4.85871	1.01377e-56	8.31297e-55
CERCAM	1.03129	2.61729	3.16099e-16	5.45287e-15
CERK	-0.311303	6.00666	7.38415e-09	6.67357e-08
CERS2	-0.152315	8.86484	0.000417566	0.00197516
CERS4	0.781751	1.44128	0.000239694	0.00118715
CES2	-0.436316	4.94963	1.69061e-10	1.80963e-09
CETN2	-0.532547	5.67845	3.08959e-22	7.57564e-21
CETN3	-0.519128	4.45623	4.47071e-10	4.55569e-09
CFAP20	-0.576446	4.58276	3.12905e-16	5.40496e-15
CFAP36	0.583624	5.72105	4.80145e-17	8.78615e-16
CFAP44	0.728303	0.703474	0.000484738	0.00226476
CFAP46	1.45346	1.92243	2.38568e-23	6.18962e-22
CFAP57	1.05003	1.8905	1.14378e-09	1.11927e-08
CFAP61	2.97287	-0.856253	1.2591e-10	1.36983e-09
CFAP69	2.42431	1.02511	2.70958e-29	9.17114e-28
CFAP97	-0.213776	6.51275	0.000704297	0.00319208
CFLAR	-0.324092	5.19592	4.70686e-08	3.86895e-07
CGN	0.92421	3.70639	1.10196e-27	3.47117e-26
CGNL1	1.05306	2.91339	7.96358e-20	1.74451e-18
CGREF1	0.395053	3.30217	1.14145e-05	6.8734e-05
CHAC1	-0.479025	3.37655	2.39704e-07	1.80478e-06
CHAF1A	0.375809	5.65058	1.57467e-07	1.21421e-06
CHCHD3	-0.243994	6.48312	4.89102e-06	3.10552e-05
CHD1	-0.276975	7.10049	4.16442e-07	3.03062e-06
CHD3	0.308713	7.51273	2.24908e-09	2.13787e-08
CHD6	0.300476	5.62777	5.71199e-07	4.08452e-06
CHD9	-0.365106	6.18279	1.38599e-07	1.07609e-06
CHEK1	-0.334011	6.95523	7.40234e-11	8.22575e-10
CHERP	-0.556432	5.93046	6.92789e-15	1.08324e-13
CHFR	-0.200987	6.71348	0.000146157	0.000748507
CHGB	0.470124	2.14895	0.000357118	0.00170953
CHIC1	-0.806387	5.54966	1.45509e-16	2.58235e-15
CHIC2	-0.424567	2.94111	0.000583597	0.00268119
CHID1	-0.255197	7.03702	7.70239e-07	5.40482e-06
CHKA	-0.423248	7.05263	5.10896e-17	9.33566e-16
CHM	-0.68773	5.94679	7.42446e-25	2.06934e-23
CHML	1.29167	5.88654	3.30988e-76	4.26382e-74
CHMP1B	-0.340749	4.84016	1.45159e-06	9.85478e-06
CHMP2A	0.207261	6.51383	0.000142753	0.000732665
CHMP2B	-0.371705	5.71544	1.64481e-07	1.26564e-06
CHMP5	-0.242325	5.9597	0.000107074	0.00056214
CHMP6	-0.257189	5.64008	0.000148609	0.000760462
CHORDC1	-0.490545	5.96784	3.25557e-10	3.35709e-09
CHPF	2.44422	4.61541	9.45938e-223	1.44078e-219
CHRAC1	-0.317672	6.38127	1.35992e-08	1.19324e-07
CHRM4	0.893366	0.25731	0.000275244	0.00134419
CHRNA10	-0.56626	2.54296	6.96356e-05	0.000375406
CHRNA3	0.899393	0.020255	0.00116518	0.00505528
CHRNA4	1.71006	0.469819	6.04563e-12	7.41541e-11
CHRNA5	0.248956	5.01523	0.000766551	0.00345488
CHST10	0.243827	5.3063	0.000116124	0.000607191
CHST12	0.209888	5.52886	0.000355588	0.00170347
CHST14	0.191909	5.74073	0.00174298	0.00728038
CHST15	0.626489	4.79944	1.33628e-19	2.88818e-18
CHST2	1.02853	-0.19458	0.000386092	0.00183905
CHST3	0.23001	7.22206	5.01866e-06	3.1811e-05
CHST7	0.524402	3.73162	1.42652e-09	1.37978e-08
CHTF18	-0.280173	6.12676	2.5376e-05	0.000146306
CHTF8	-0.180209	6.91608	0.000429983	0.00202945
CHUK	-0.195199	7.08784	0.000128305	0.000664452
CIAO1	-0.329757	6.82485	4.73508e-10	4.81372e-09
CIB2	0.204507	5.10813	0.000830701	0.00371785
CIPC	0.831604	4.92921	7.76996e-35	3.34199e-33
CIRBP	0.241477	5.36992	8.45155e-05	0.000450002
CIRBP-AS1	0.712592	1.24108	8.21752e-05	0.000438172
CIRH1A	-0.220797	6.50729	1.04369e-05	6.33483e-05
CISD3	0.300536	4.2048	9.27379e-05	0.000491056
CIT	0.242402	7.10905	0.000182992	0.000924348
CITED1	1.21819	-0.148999	2.07127e-05	0.000120601
CITED2	0.761826	6.88599	1.13736e-46	7.28951e-45
CKAP2	-0.209934	7.0278	0.00121349	0.00524381
CKAP2L	-0.468347	6.25451	1.04592e-16	1.8716e-15
CKAP5	-0.155336	9.23859	0.00118372	0.00512629
CKB	0.316213	7.10794	8.79525e-08	7.0094e-07
CKS2	-0.357956	6.05662	5.38617e-06	3.39908e-05
CLASP1	0.954904	6.50758	1.44799e-80	2.13027e-78
CLASP2	-0.317585	6.37432	2.1242e-09	2.02436e-08
CLCC1	0.470171	5.1922	4.89197e-12	6.04619e-11
CLCN5	-0.205052	6.54266	0.000255935	0.00126059
CLCN7	-0.230689	7.2252	8.22469e-05	0.000438464
CLDN1	-0.570983	6.55403	4.43685e-28	1.41831e-26
CLDN10	0.774786	2.35254	1.7641e-08	1.52667e-07
CLDN11	0.582444	2.9181	1.26699e-07	9.88731e-07
CLDN12	-0.428453	5.36653	3.59146e-08	3.00465e-07
CLDN3	0.840982	2.6212	3.83054e-11	4.38674e-10
CLDN7	0.412227	4.30587	2.44591e-08	2.07986e-07
CLDN9	-1.3292	-0.405085	4.64495e-05	0.000257321
CLDND1	0.512771	6.19552	2.37819e-15	3.83188e-14
CLEC2B	-1.10271	2.51139	1.13063e-19	2.45392e-18
CLHC1	0.854694	0.661015	8.72146e-05	0.00046304
CLIC1	-0.240972	8.33889	2.60116e-05	0.000149837
CLIC3	1.60683	0.921898	1.55702e-12	2.0168e-11
CLIC4	1.39671	7.33506	5.69241e-84	9.3287e-82
CLINT1	-0.145428	7.41795	0.00230625	0.00940257
CLIP1	-0.42603	8.32614	6.25477e-17	1.13414e-15
CLIP1-AS1	-0.985049	0.485468	1.70527e-05	0.00010042
CLIP2	-0.27405	6.8017	7.79168e-07	5.4586e-06
CLIP4	-0.674388	6.83627	2.08049e-22	5.15997e-21
CLMP	0.994337	1.77521	3.08344e-11	3.55158e-10
CLN5	0.427303	4.87371	1.42711e-09	1.37984e-08
CLN6	-0.236958	6.55766	2.99422e-05	0.000171146
CLNS1A	-0.469026	6.83584	1.84327e-16	3.23859e-15
CLOCK	-1.28216	6.23228	3.97341e-61	3.72767e-59
CLPP	0.869354	5.47655	1.00415e-37	4.7883e-36
CLPTM1L	-0.190857	8.21983	6.37806e-05	0.000345496
CLPX	-0.363021	5.93066	7.42926e-11	8.24896e-10
CLSTN3	0.915682	2.4235	5.06154e-12	6.24386e-11
CLTA	-0.392303	9.2078	5.45328e-17	9.9298e-16
CLTC	-0.172818	9.62565	0.000286334	0.00139493
CLTCL1	0.379046	4.00294	1.43103e-06	9.7228e-06
CLU	0.200909	7.01885	0.00106978	0.00468614
CLUAP1	0.570845	4.48172	3.58684e-16	6.17924e-15
CLVS2	1.96585	0.628942	2.65683e-16	4.61699e-15
CMAS	-0.256922	5.19948	0.000142634	0.000732344
CMIP	-0.256469	6.48381	7.0003e-05	0.000377151
CMPK1	-2.17433	6.94909	7.92889e-219	1.02651e-215
CMPK2	-1.13182	-0.205319	0.000134271	0.000692151
CMTM4	0.302111	6.87973	3.46788e-09	3.23582e-08
CMTR2	-0.276183	5.22253	2.24026e-05	0.000130002
CNBP	-0.206988	8.92326	1.14007e-05	6.86667e-05
CNDP2	0.154242	8.22884	0.00239601	0.00973326
CNFN	1.0747	-0.366097	0.000510028	0.0023735
CNIH1	0.293762	6.19486	2.78905e-05	0.000160162
CNIH2	1.14448	2.47725	4.9734e-16	8.44435e-15
CNIH4	0.665303	4.95627	6.68525e-20	1.47571e-18
CNKSR1	0.443469	2.80715	2.66439e-05	0.000153309
CNN1	2.01349	0.938939	2.84362e-21	6.68147e-20
CNNM1	0.981336	5.69677	6.16434e-45	3.66927e-43
CNNM3	0.289557	5.72518	1.18626e-06	8.14094e-06
CNNM4	1.58528	4.8567	5.98635e-91	1.13974e-88
CNOT1	-0.290275	8.32796	4.49274e-08	3.70597e-07
CNOT3	0.790546	6.42123	8.78046e-22	2.10317e-20
CNOT6	0.32897	6.40637	4.14317e-07	3.01684e-06
CNOT8	0.18096	6.0107	0.000701206	0.00318083
CNPPD1	-0.194418	5.84549	0.000725034	0.00328033
CNPY3	0.286966	5.67023	1.05908e-05	6.4222e-05
CNPY4	0.676663	2.9133	8.80684e-11	9.72432e-10
CNST	-0.953775	5.05959	1.55907e-47	1.02982e-45
CNTNAP1	0.768601	3.49975	3.63222e-16	6.25327e-15
CNTROB	-0.293037	7.04086	3.38181e-08	2.83566e-07
COA1	-0.175425	6.11882	0.00108614	0.00475138
COA3	-0.7545	3.98285	7.42862e-21	1.71129e-19
COBLL1	-0.717294	1.39246	1.05047e-05	6.37448e-05
COCH	1.10308	0.0499335	8.05416e-05	0.000430259
COG4	-0.26154	5.98948	5.45361e-06	3.43996e-05
COG5	-0.357911	5.60794	2.19743e-10	2.31953e-09
COIL	-0.426845	6.12349	1.60135e-14	2.42195e-13
COL11A1	-0.15655	7.42411	0.00100256	0.00441184
COL13A1	0.839948	1.01881	6.66178e-06	4.15147e-05
COL17A1	1.24244	-0.802375	0.00199742	0.00824078
COL18A1	0.324229	10.695	2.5598e-08	2.17172e-07
COL1A1	1.58428	6.36712	8.58902e-92	1.67215e-89
COL21A1	1.54182	1.32058	1.26645e-13	1.79388e-12
COL26A1	-0.59635	4.75897	8.11743e-16	1.35341e-14
COL3A1	0.387123	5.4023	2.17424e-07	1.64709e-06
COL4A1	0.789296	1.33148	3.01795e-06	1.97084e-05
COL4A2	0.884099	1.58079	1.78518e-08	1.54387e-07
COL4A5	0.692646	3.23148	2.28835e-08	1.95359e-07
COL5A1	0.812431	4.42879	5.94213e-13	8.00518e-12
COL6A2	0.367609	5.17051	2.88465e-07	2.14325e-06
COL6A3	0.666625	1.28387	0.000315386	0.00152225
COL7A1	0.82677	6.61656	5.20898e-31	1.90234e-29
COL9A2	0.77347	0.870511	0.000185779	0.00093733
COL9A3	0.696245	5.34347	1.50004e-19	3.23402e-18
COMMD2	-0.962761	6.11795	6.31295e-66	6.61787e-64
COMMD4	-0.234666	6.8354	3.21861e-05	0.000183204
COMMD9	-0.225922	5.20297	0.000775809	0.00349053
COMP	1.02732	-0.473543	0.00196364	0.00812085
COMTD1	0.418442	3.79672	1.49346e-06	1.0131e-05
COPB1	0.168123	8.16987	0.000950191	0.00421001
COPB2	-0.154953	8.30951	0.000381857	0.00182022
COPS4	-0.237394	5.57376	0.000521033	0.00241993
COPS5	-0.183529	6.72527	0.00126197	0.00543063
COPS7A	-0.666609	5.98365	1.70852e-32	6.64245e-31
COPS7B	-0.480792	6.05087	4.61402e-16	7.8496e-15
COPS8	0.177894	5.93399	0.00124599	0.00536993
COPZ1	-0.262093	7.75116	2.93129e-08	2.47311e-07
COQ10A	0.54482	4.07927	2.64586e-11	3.06255e-10
COQ10B	-0.364789	5.67149	1.41338e-11	1.67951e-10
COQ3	-0.426419	3.71885	4.57222e-07	3.31064e-06
COQ4	0.723832	3.88722	3.89823e-13	5.32368e-12
COQ5	-0.491679	5.88557	1.23184e-19	2.66913e-18
CORO1A	0.570207	1.29637	0.00109355	0.00477978
CORO1C	0.159943	8.0862	0.000300398	0.00145659
CORO6	1.64149	4.21839	1.16869e-44	6.87745e-43
COX10-AS1	0.46017	2.57472	5.76756e-05	0.000314995
COX15	-0.438119	6.89968	5.48427e-18	1.07011e-16
COX6B2	0.920835	0.347918	0.000126623	0.000656779
COX7C	-4.34487	5.71059	0	0
CPA4	0.960438	1.46228	4.73222e-09	4.35745e-08
CPEB1	0.350082	4.43726	1.34014e-06	9.13405e-06
CPEB2	-1.35478	3.68415	6.70549e-30	2.32555e-28
CPEB4	0.564196	6.42587	7.20623e-18	1.39975e-16
CPLX1	0.611578	2.11803	3.0193e-06	1.97122e-05
CPM	0.211339	5.01297	0.000602399	0.00276314
CPNE1	-0.809766	6.89192	2.10793e-57	1.77787e-55
CPNE2	1.26504	5.67555	8.95126e-116	2.69506e-113
CPNE3	-0.26123	6.3515	0.000186641	0.00094131
CPNE8	-0.519962	5.29367	4.71112e-14	6.89961e-13
CPOX	0.240509	4.91509	0.000175185	0.000886816
CPS1	1.71182	1.59216	1.07135e-21	2.55672e-20
CPSF2	-0.277884	6.99677	2.09507e-06	1.39361e-05
CPSF3	0.557035	6.21707	3.04925e-27	9.47829e-26
CPSF3L	-0.193819	6.66604	0.000622399	0.00284983
CPSF4	-0.271678	5.80828	6.18015e-06	3.86996e-05
CPSF7	-0.608166	7.14205	2.41851e-26	7.20625e-25
CPT2	-1.05845	5.18731	6.15246e-60	5.60935e-58
CRABP1	1.27896	-0.784172	0.000778657	0.00350152
CRADD	-0.568051	2.43362	1.34083e-06	9.13635e-06
CRAMP1L	-0.185159	6.511	0.00152796	0.00646681
CRBN	0.36228	3.7178	0.000400057	0.00189998
CREB1	-0.718265	5.45403	6.91581e-22	1.66733e-20
CREB3	-0.974556	5.71791	9.38386e-57	7.7381e-55
CREB3L1	-0.699628	2.89432	2.38121e-08	2.02885e-07
CREB3L4	-0.604004	2.6385	2.83672e-06	1.86141e-05
CREB5	0.650095	3.49338	7.89299e-14	1.13857e-12
CREBRF	-0.632032	3.35143	1.69156e-10	1.8099e-09
CRELD1	0.298825	3.65546	0.000255756	0.00126019
CRHR1	2.91612	-1.5156	1.10977e-05	6.70075e-05
CRHR1-IT1	1.07918	1.55018	4.07046e-11	4.64506e-10
CRIM1	-1.32095	9.18169	4.10064e-67	4.38751e-65
CRIP1	0.381924	6.2526	2.06416e-07	1.56921e-06
CRIP2	0.259092	6.41394	0.000151266	0.000773141
CRIPT	-0.353529	3.46419	0.00122947	0.00530665
CRISPLD2	0.578817	3.94556	5.42094e-14	7.9034e-13
CRKL	-0.227041	7.24048	1.78644e-06	1.20053e-05
CRLF1	0.742023	1.09676	4.70312e-05	0.00026026
CRLF3	-0.527916	5.41451	4.09232e-17	7.52039e-16
CROT	0.403222	4.54052	1.10314e-05	6.66597e-05
CRTAP	0.50846	6.55112	1.42636e-23	3.74192e-22
CRTC1	0.457396	4.27686	1.32887e-07	1.03453e-06
CRTC3	-0.220469	6.31372	9.93875e-05	0.000524229
CRY1	-0.226249	6.36725	2.35968e-05	0.000136504
CRYL1	0.431495	2.56201	0.00111979	0.0048788
CS	0.447871	7.28137	7.03066e-19	1.44825e-17
CSGALNACT1	1.71136	4.08706	2.42533e-82	3.82921e-80
CSNK1A1	-0.763687	7.97474	1.2431e-58	1.08376e-56
CSNK1A1L	-0.713135	3.48228	1.4487e-14	2.19743e-13
CSNK1A1P1	-0.545603	2.8858	4.35508e-07	3.16314e-06
CSNK1D	-0.207391	8.0256	1.74121e-05	0.000102396
CSNK1G1	-1.0679	5.67583	4.63104e-72	5.57729e-70
CSNK2A2	-0.430655	4.92283	9.28752e-12	1.11592e-10
CSPG4	0.674666	4.17933	1.12985e-12	1.48805e-11
CSPG5	0.830061	0.589108	0.000166965	0.000847857
CSPP1	-0.241667	5.39681	5.02477e-05	0.000276822
CSRNP1	-0.454763	3.63409	3.27799e-08	2.75128e-07
CSRP2BP	-0.502759	3.8512	9.20313e-10	9.0676e-09
CSTF2	-0.37561	6.00699	1.44186e-11	1.71022e-10
CSTF3	0.21064	5.18625	0.00134238	0.00574993
CSTF3-AS1	-1.03456	-0.0317824	0.000250717	0.00123653
CTBP1-AS2	-0.694095	4.33608	1.75166e-22	4.36953e-21
CTBP2	-0.377022	6.36485	3.60193e-13	4.92422e-12
CTBS	0.345704	6.48163	1.03639e-08	9.20592e-08
CTDNEP1	0.232993	6.97109	0.000219725	0.00109411
CTDP1	-0.278666	6.37358	4.03635e-07	2.94238e-06
CTDSP2	-0.20453	7.80533	3.52381e-05	0.000199001
CTDSPL2	-0.522874	6.25003	3.91244e-16	6.71782e-15
CTF1	0.494102	1.859	0.000899833	0.00400126
CTGF	-1.19711	8.37149	5.00785e-60	4.58192e-58
CTH	-0.812734	1.69647	4.64613e-08	3.82276e-07
CTIF	0.681542	4.21372	8.47458e-18	1.63268e-16
CTNNA1	-1.48183	8.41558	4.16866e-208	4.49746e-205
CTNNAL1	-0.242342	7.9188	3.9181e-06	2.5243e-05
CTNNB1	0.244949	7.88844	1.23516e-07	9.64762e-07
CTNND1	-0.380868	3.48212	0.000131132	0.000677724
CTNS	-0.257678	5.40951	7.22196e-05	0.000388608
CTPS1	-0.206171	8.66018	0.000348629	0.00167292
CTPS2	0.866595	3.16781	1.22952e-15	2.02262e-14
CTR9	-0.153357	7.93133	0.000985369	0.00434802
CTSB	0.182503	8.36629	3.74459e-05	0.000210551
CTSC	0.490032	6.12486	9.64236e-17	1.72901e-15
CTSF	0.443687	4.08909	5.67639e-08	4.61907e-07
CTSH	1.20173	4.96802	7.5461e-36	3.40403e-34
CTSO	0.821279	0.955229	3.72874e-05	0.000209751
CTSS	0.544991	1.80656	0.000271247	0.00132692
CTSV	0.412045	4.94958	1.0875e-08	9.63679e-08
CTSZ	0.260785	6.5823	3.74735e-07	2.74019e-06
CTXN1	0.728322	6.42404	4.11927e-17	7.56456e-16
CUBN	-0.422672	2.95378	8.54869e-05	0.0004548
CUEDC1	0.206025	6.58865	0.000214797	0.00107266
CUEDC2	0.293451	5.79999	1.10216e-06	7.59398e-06
CUL2	-0.29689	6.1012	3.8595e-08	3.21538e-07
CUL4A	-0.811384	6.87828	1.8537e-51	1.35205e-49
CUTA	0.274147	6.83722	4.36313e-07	3.1681e-06
CUTC	0.205493	5.37068	0.000504937	0.0023515
CWC15	-0.19584	6.16785	0.00113702	0.00494639
CWC22	-0.4033	5.83647	2.04849e-10	2.1685e-09
CWC25	-0.387918	4.40425	1.55683e-08	1.35499e-07
CWC27	-0.359348	5.34665	4.39046e-09	4.06008e-08
CWF19L1	-0.249661	5.96861	4.34844e-06	2.78216e-05
CX3CL1	0.244205	5.02487	0.000218559	0.00108892
CXCL1	0.504329	2.93616	2.74436e-06	1.80354e-05
CXCL16	0.739965	2.30501	5.36914e-09	4.92117e-08
CXCL6	1.58095	-0.715479	5.96353e-05	0.000324603
CXCL8	1.27863	0.938419	1.30276e-10	1.41436e-09
CXorf23	0.404558	3.84735	9.26818e-06	5.66795e-05
CXorf57	0.423754	2.62486	0.000171723	0.000870139
CYB561	0.772826	6.04059	4.42628e-41	2.33897e-39
CYB5A	0.241487	4.16104	0.00149821	0.00636056
CYB5D1	-0.219689	4.89388	0.000907965	0.00403258
CYB5D2	0.29057	3.95901	0.000379593	0.00180976
CYB5R2	0.48045	5.82459	3.17792e-15	5.06999e-14
CYB5R3	0.295636	6.71958	1.82989e-06	1.22654e-05
CYB5R4	1.67948	4.86005	5.99737e-96	1.30496e-93
CYGB	0.532388	1.61293	0.0010388	0.00455814
CYHR1	-0.348549	4.884	1.81467e-07	1.38975e-06
CYP1A1	-1.39713	2.13807	1.45302e-26	4.38496e-25
CYP24A1	1.47859	0.308668	1.02586e-08	9.1218e-08
CYP27A1	0.514557	2.88676	3.6442e-07	2.6708e-06
CYP2S1	0.540693	2.86844	3.03374e-07	2.24629e-06
CYP51A1	-0.252539	6.3024	5.08761e-05	0.000280105
CYR61	-0.757655	9.8715	2.7136e-46	1.69797e-44
CYSTM1	-0.259474	6.39505	9.98236e-07	6.92586e-06
CYTH3	-0.48825	6.1394	3.91942e-21	9.1511e-20
D2HGDH	0.492435	5.33106	8.48701e-16	1.41321e-14
DAAM1	-0.974086	4.23073	7.90935e-24	2.10264e-22
DAB2	-0.458188	2.41654	0.000171893	0.000870835
DAB2IP	0.906833	5.22032	6.68433e-44	3.82915e-42
DAGLA	0.535044	3.30155	3.82622e-08	3.19073e-07
DAK	0.277795	5.53703	3.86436e-05	0.000216814
DANCR	0.264527	4.39018	0.00153346	0.00648685
DAP	-0.35577	7.1225	3.55763e-12	4.44798e-11
DAP3	0.521098	6.95808	2.23965e-23	5.82243e-22
DAPK2	0.959611	0.50506	1.50495e-05	8.92933e-05
DARS	-0.212748	7.18467	1.85042e-05	0.000108376
DARS2	-0.638648	6.08931	6.45004e-33	2.53431e-31
DAXX	-0.39491	6.76492	2.19854e-12	2.80289e-11
DAZAP1	-0.185496	7.75466	6.96317e-05	0.000375406
DAZAP2	-0.148013	8.01785	0.000811448	0.00363509
DBF4	-0.319138	5.81807	3.68454e-08	3.07754e-07
DBF4B	-0.56691	5.13191	6.43018e-12	7.86847e-11
DBNDD1	0.717585	5.16932	1.11208e-23	2.93527e-22
DBNDD2	0.598097	1.89258	2.14578e-05	0.000124799
DBNL	-0.364645	7.21501	7.43089e-12	9.0163e-11
DBP	0.548302	2.11811	0.000904158	0.0040178
DCAF10	-0.558661	5.67978	1.52565e-22	3.81679e-21
DCAF11	0.615143	5.31688	1.53885e-24	4.19869e-23
DCAF12	-0.469885	6.46696	9.78392e-18	1.87378e-16
DCAF13	-0.596867	7.00285	1.30153e-36	5.98586e-35
DCAF13P3	-0.650591	3.52523	1.99797e-14	3.00601e-13
DCAF15	-0.208599	5.80378	0.000301881	0.00146277
DCAF17	-0.567005	5.41195	5.74696e-17	1.04499e-15
DCAF4	0.581895	3.69795	6.98735e-11	7.7783e-10
DCAF6	0.351378	6.62589	2.51266e-11	2.91489e-10
DCAF7	-0.313454	7.33523	4.99355e-10	5.05861e-09
DCAKD	0.387015	3.85931	0.00031711	0.00152989
DCBLD1	-0.230097	6.00302	0.00017902	0.000904813
DCDC1	2.90849	-1.80215	3.12462e-05	0.000178285
DCHS1	0.711516	2.8015	4.23407e-11	4.82539e-10
DCLK2	0.433794	4.83443	1.83223e-11	2.14475e-10
DCLRE1A	-0.451451	6.2576	1.02586e-12	1.35455e-11
DCLRE1B	0.224329	4.2016	0.00222879	0.00912268
DCP1A	-0.74001	5.41425	1.45245e-30	5.18022e-29
DCPS	0.231374	4.89234	0.000467	0.002189
DCTD	0.39449	6.62671	4.70405e-12	5.82506e-11
DCTN2	-0.182388	7.06999	0.000252884	0.00124651
DCTN4	-0.673406	7.0514	3.82605e-31	1.40124e-29
DCTPP1	-0.661374	6.12656	5.78193e-33	2.28567e-31
DCUN1D5	-0.243212	6.67196	1.1186e-05	6.74834e-05
DCXR	0.308992	5.26567	0.00012612	0.000654697
DDAH1	-0.349616	9.3283	6.80948e-10	6.79453e-09
DDB1	0.277334	8.60776	1.12988e-10	1.23391e-09
DDHD1	0.177876	5.58078	0.00156037	0.00658925
DDHD2	-0.517151	5.62411	2.10635e-18	4.21482e-17
DDI2	-1.19225	4.49178	6.04813e-34	2.50567e-32
DDIAS	-0.289598	6.3889	1.81925e-07	1.39284e-06
DDIT3	-0.659918	5.00651	5.71206e-23	1.45717e-21
DDIT4	-0.38944	6.02976	2.02749e-07	1.54269e-06
DDN	0.809982	1.72485	2.24351e-07	1.69758e-06
DDRGK1	0.216798	5.47013	0.000287315	0.00139892
DDX10	-0.207493	5.72297	0.00012823	0.000664449
DDX21	-1.11077	9.52091	2.33681e-86	4.1729e-84
DDX23	-0.155834	7.35092	0.000702217	0.00318377
DDX24	-0.284505	7.02069	5.91144e-09	5.3957e-08
DDX42	-0.166395	7.33007	0.000443672	0.00208911
DDX43	-0.725187	5.67266	2.5234e-34	1.06069e-32
DDX49	-0.224104	5.55808	0.00035558	0.00170347
DDX5	0.175635	8.60275	0.000129204	0.00066883
DDX50	-0.41789	6.05867	2.07396e-12	2.65453e-11
DDX59	-0.420318	4.76291	9.75759e-11	1.07193e-09
DDX6	0.47152	8.09528	3.4522e-21	8.07479e-20
DEAF1	0.516362	6.04672	1.63758e-14	2.47529e-13
DEK	-0.251111	8.49541	1.811e-05	0.000106211
DENND4A	-0.363084	5.031	2.97462e-08	2.50886e-07
DENND4B	-0.519192	6.83694	1.23774e-18	2.51363e-17
DENND5B	-0.554352	7.52621	1.46189e-25	4.18262e-24
DENND6B	0.954232	1.31147	2.91488e-07	2.16447e-06
DEPDC1	-2.17983	6.45159	2.98219e-204	2.75778e-201
DEPDC1B	-0.909176	5.96608	2.52738e-45	1.53619e-43
DEPDC5	0.474937	4.00485	1.87349e-09	1.79203e-08
DEPTOR	-1.55581	2.75554	7.55607e-32	2.8355e-30
DERL1	0.28331	6.87338	1.01384e-07	7.99127e-07
DESI1	-0.176672	6.31649	0.00191864	0.00795252
DESI2	-1.51585	6.84764	1.37513e-94	2.87147e-92
DET1	-0.403414	3.15063	3.67084e-05	0.000206583
DEXI	0.852817	4.1424	1.81257e-22	4.51712e-21
DFFB	0.825127	2.09155	7.56052e-08	6.05707e-07
DFNA5	1.02287	2.67545	9.35739e-13	1.24124e-11
DGAT2	0.424001	5.31476	2.23094e-11	2.59738e-10
DGCR5	0.601125	2.58233	1.88414e-07	1.43912e-06
DGKA	1.17504	0.710827	8.86634e-08	7.05737e-07
DGKD	-0.242387	7.4725	7.34945e-06	4.55661e-05
DGKE	-0.585309	4.84381	8.3769e-15	1.29804e-13
DGKZ	-0.417996	5.77339	3.15601e-12	3.97077e-11
DGUOK	-0.72553	5.37676	7.49222e-28	2.38324e-26
DGUOK-AS1	1.34756	-0.802812	0.000305112	0.00147532
DHRS12	0.802162	2.42316	1.98915e-08	1.7117e-07
DHRS13	0.533055	2.01808	0.000639048	0.00291935
DHTKD1	0.779958	4.3073	2.7676e-21	6.50875e-20
DHX15	-0.149092	7.86991	0.000997799	0.00439462
DHX16	-0.241801	6.87767	2.23484e-05	0.000129725
DHX40	1.22487	3.57159	6.91567e-45	4.10705e-43
DHX57	0.418086	5.94516	1.15918e-14	1.77392e-13
DIABLO	-0.328669	6.18344	3.3284e-09	3.1124e-08
DIAPH1	-0.383571	8.34029	1.39499e-14	2.11974e-13
DIAPH3	-0.362396	5.43303	1.56321e-08	1.35963e-07
DIMT1	-0.202925	6.05392	0.000240325	0.00118959
DIP2A	-0.194816	5.58278	0.00124787	0.00537533
DIP2B	-0.668754	6.16929	1.03835e-34	4.42203e-33
DIRAS1	0.285225	3.39546	0.00173736	0.00726157
DIS3	0.173867	6.18848	0.00123597	0.00533374
DIS3L	-0.242884	5.68366	1.70474e-05	0.000100411
DISP1	0.659699	3.10474	4.42461e-11	5.03367e-10
DIXDC1	1.18704	5.20472	1.01452e-56	8.31297e-55
DKFZP586I1420	-0.600198	3.26847	2.66396e-09	2.51378e-08
DKK1	-0.254933	8.69017	7.26371e-06	4.5104e-05
DKK3	0.66383	6.69665	2.50264e-25	7.11316e-24
DLAT	-0.193778	7.71548	2.24643e-05	0.000130331
DLC1	-0.720344	2.66092	1.23516e-10	1.34547e-09
DLG1	-0.327291	6.61636	5.32278e-08	4.34635e-07
DLG3	1.20405	1.6488	4.01006e-13	5.47351e-12
DLG4	0.386536	5.6779	2.21873e-08	1.89882e-07
DLG5	-0.949134	8.09109	1.16947e-46	7.47678e-45
DLG5-AS1	-0.617227	1.72885	3.65461e-05	0.000205849
DLGAP1	-0.642633	2.70865	2.11011e-08	1.81217e-07
DLGAP1-AS1	-0.456521	2.43793	0.000156722	0.000798506
DLGAP1-AS2	-0.917628	4.31021	9.97045e-35	4.25313e-33
DLGAP4	-0.208018	5.54349	0.000852973	0.00380859
DLL1	0.881189	1.32497	1.29863e-06	8.86983e-06
DLL3	0.224797	7.23984	0.00229891	0.00937709
DLX2	-0.542614	4.2848	5.14837e-07	3.70296e-06
DLX3	0.689145	2.53429	1.27172e-08	1.11812e-07
DLX4	0.760789	2.91439	9.31665e-11	1.02566e-09
DLX6	0.656105	1.23517	0.000128612	0.000665897
DMPK	0.702789	5.73934	1.22072e-37	5.78901e-36
DMTF1	-0.256543	5.93251	1.29446e-05	7.73184e-05
DMTN	0.802729	0.377631	0.00170789	0.00715574
DMXL2	0.201632	7.18303	0.000613988	0.00281231
DNAAF1	5.73358	-2.15982	4.32087e-06	2.76589e-05
DNAAF3	1.74944	2.78374	7.34357e-47	4.71829e-45
DNAH1	0.987981	1.20946	5.06344e-08	4.14504e-07
DNAH10	1.8749	-0.0502385	4.37269e-09	4.04509e-08
DNAH5	0.543071	4.60474	1.64082e-15	2.6788e-14
DNAH7	2.98129	0.410102	8.3854e-26	2.42867e-24
DNAI1	0.633367	0.823393	0.00166512	0.00699122
DNAJA1	-0.14457	8.71804	0.00104021	0.00456357
DNAJA2	-0.248216	6.55026	1.25997e-06	8.62395e-06
DNAJA4	0.393728	4.63676	1.09537e-09	1.07474e-08
DNAJB1	-0.436126	6.78753	1.09247e-19	2.37509e-18
DNAJB4	-0.717089	4.42492	7.95404e-18	1.53812e-16
DNAJB6	-0.468834	7.34265	8.6293e-22	2.06888e-20
DNAJC1	0.401058	4.57814	2.78642e-07	2.07563e-06
DNAJC10	0.331157	7.93687	1.47207e-11	1.74445e-10
DNAJC16	-0.490032	5.95295	2.31941e-15	3.7395e-14
DNAJC18	0.892317	1.61483	3.51556e-08	2.944e-07
DNAJC19	-0.513828	3.52924	4.55379e-07	3.2987e-06
DNAJC2	-0.321853	6.73523	2.96326e-09	2.78497e-08
DNAJC28	0.899821	0.828586	7.61089e-06	4.70556e-05
DNAJC30	-0.578268	4.27836	8.94227e-13	1.18801e-11
DNAJC5	-0.175296	7.54572	0.000334838	0.00161092
DNAJC9	0.211424	6.42402	7.69472e-05	0.000412333
DNAJC9-AS1	0.786994	0.900441	5.95904e-05	0.000324495
DNAL4	0.28635	3.50424	0.00155233	0.00655808
DNASE2	0.237346	5.32001	0.000803367	0.003602
DND1	-0.2955	3.66246	0.00100946	0.00444069
DNLZ	0.400655	3.40605	5.02066e-05	0.000276654
DNM1	0.46486	3.70642	2.55086e-07	1.91447e-06
DNM1L	-0.342667	7.57736	1.39356e-11	1.65673e-10
DNMT1	1.05037	7.74301	1.29024e-67	1.39784e-65
DNMT3A	0.58157	4.70681	4.05223e-18	7.96692e-17
DNMT3B	-0.267351	4.03533	0.00180929	0.00753545
DNPEP	-0.270081	6.10911	8.45594e-06	5.19947e-05
DNPH1	0.338691	5.29897	3.91911e-06	2.52432e-05
DNTTIP1	-0.337927	5.19919	1.17851e-07	9.21909e-07
DNTTIP2	-0.366183	6.56419	3.1365e-12	3.94921e-11
DOC2B	1.4442	-0.50136	3.30877e-05	0.000187758
DOCK1	-0.208734	7.09183	7.34048e-05	0.000394494
DOCK10	1.32023	1.51557	5.4759e-16	9.27322e-15
DOCK11	0.837737	1.41346	6.17917e-06	3.86996e-05
DOCK2	1.67841	-0.652372	4.5391e-06	2.89628e-05
DOCK5	0.293749	5.69566	0.000495747	0.00231453
DOCK6	0.412298	3.72256	4.34365e-05	0.000241508
DOCK8	1.71876	-0.432043	2.94701e-07	2.18582e-06
DOCK9	1.38385	4.44892	1.30914e-56	1.06596e-54
DOK1	0.922428	1.53781	1.26005e-08	1.11006e-07
DOK3	-0.734366	3.20192	1.16119e-07	9.09736e-07
DOLPP1	-0.260828	4.99299	0.000124917	0.000648579
DOPEY2	0.620532	5.37103	4.05342e-25	1.13958e-23
DOT1L	-0.388075	6.75491	1.11325e-07	8.75085e-07
DPAGT1	-0.178728	6.55735	0.000394879	0.00187711
DPCD	0.536838	4.44415	1.40741e-13	1.98594e-12
DPF1	0.859897	3.8549	2.15887e-21	5.10033e-20
DPF2	-0.334477	6.73653	5.04336e-10	5.10707e-09
DPH1	-0.236295	4.36258	0.00191688	0.00794777
DPH2	-0.222865	6.62213	9.64664e-06	5.88827e-05
DPH6	-0.347289	4.17272	1.37802e-06	9.37745e-06
DPM3	0.586381	2.94126	2.54855e-06	1.67998e-05
DPP8	-0.28792	5.54348	3.13467e-05	0.000178819
DPY19L1P1	-0.641855	3.20605	8.26872e-07	5.78341e-06
DPY19L2	0.389889	3.01679	0.000284006	0.00138437
DPY19L4	-0.230559	5.92958	0.00236701	0.00963208
DPY30	-0.25385	5.41524	2.94483e-05	0.000168472
DR1	-1.01562	6.0876	1.39047e-81	2.10546e-79
DRAM1	0.62619	3.71408	3.06957e-12	3.87203e-11
DRD1	0.745397	1.00603	0.000106422	0.00055894
DRD2	1.00197	1.005	2.01512e-07	1.53418e-06
DRG1	-0.260034	5.55518	0.000973916	0.00430555
DSCC1	-0.485957	4.9005	8.25853e-11	9.13058e-10
DSCR3	0.703433	5.94205	1.32318e-32	5.1676e-31
DSE	0.58344	2.13616	1.54281e-05	9.14141e-05
DSEL	0.7571	3.59216	2.67323e-17	4.97613e-16
DSP	1.3757	6.22458	5.65814e-98	1.26298e-95
DST	0.240534	9.70203	3.98828e-05	0.000223428
DSTYK	-0.510329	5.37406	2.21112e-16	3.87103e-15
DTD2	-0.832005	4.40171	5.72919e-34	2.38115e-32
DTL	-0.640258	6.38666	1.98885e-24	5.38674e-23
DTNB	0.491638	4.48442	3.16324e-10	3.26578e-09
DTNBP1	-0.408069	4.94021	1.52549e-10	1.64513e-09
DTWD1	0.445246	4.18811	4.62027e-08	3.8039e-07
DTX3	0.487488	4.7588	9.41941e-11	1.03609e-09
DTX3L	-0.324935	5.66723	4.30352e-06	2.75546e-05
DUOX2	4.76074	-2.70024	0.0019721	0.00815323
DUS4L	-0.446281	3.77166	1.35205e-07	1.05131e-06
DUSP1	-0.320277	6.09886	1.18797e-08	1.04948e-07
DUSP11	-0.366887	4.62421	5.02269e-06	3.18288e-05
DUSP12	-0.230395	4.75151	0.000500482	0.00233411
DUSP14	-0.325802	4.78412	2.61306e-07	1.95549e-06
DUSP18	-1.24298	3.58339	1.17774e-47	7.83936e-46
DUSP19	0.992373	1.58752	1.26895e-09	1.23389e-08
DUSP2	-0.570393	4.11073	7.58666e-09	6.8375e-08
DUSP22	-0.394117	5.47972	2.09044e-12	2.67298e-11
DUSP3	0.181172	6.15576	0.000692562	0.00314661
DUSP5	1.09051	5.3512	1.38568e-47	9.19983e-46
DUSP5P1	0.748076	1.15883	0.000182655	0.000922829
DUSP6	-0.996263	4.57348	2.34011e-42	1.28646e-40
DUSP7	-0.348888	4.9199	9.24506e-06	5.65648e-05
DUSP8	1.27804	2.27277	7.92385e-19	1.62577e-17
DUSP9	0.42636	3.74581	9.38025e-06	5.73107e-05
DVL2	0.392177	6.21099	2.71306e-13	3.74264e-12
DVL3	-0.650504	7.60649	2.0547e-27	6.43317e-26
DXO	0.932815	4.34707	1.02212e-35	4.57096e-34
DYM	-0.458943	4.20275	5.99869e-10	6.01798e-09
DYNC1I2	-0.235792	5.62271	3.42572e-05	0.000193969
DYNC1LI1	-0.182412	5.89808	0.000546017	0.0025269
DYNC2H1	0.779345	5.50211	1.18651e-42	6.57863e-41
DYNC2LI1	1.10479	4.11234	2.7478e-46	1.71443e-44
DYNLL1-AS1	0.42438	5.04337	6.13304e-11	6.85381e-10
DYRK1A	0.572345	6.15306	7.28017e-27	2.2282e-25
DYRK2	1.10331	4.2859	1.92192e-38	9.42506e-37
DYRK3	0.665774	4.37816	1.77296e-21	4.20012e-20
DYX1C1	1.76805	-0.531265	2.99931e-07	2.22143e-06
DZANK1	1.60644	2.3036	1.19499e-30	4.28559e-29
DZIP1	-0.202804	5.75934	0.000256723	0.00126399
DZIP1L	0.397354	3.45551	7.48953e-06	4.63495e-05
E2F2	0.688385	4.45149	4.02608e-16	6.90793e-15
E2F3	-0.802669	6.39476	8.66437e-38	4.15457e-36
E2F4	-0.53682	6.8189	1.12937e-19	2.45325e-18
E2F5	-0.930959	4.91461	5.31538e-40	2.71998e-38
E2F7	-0.387801	6.10582	1.70754e-08	1.48069e-07
EAF1	-0.466832	5.49421	6.88508e-12	8.38154e-11
EBF4	0.900948	0.895815	5.96403e-06	3.74367e-05
EBI3	0.49537	2.32071	9.13039e-05	0.000483802
EBLN3	0.61954	6.65279	1.49054e-24	4.07116e-23
EBNA1BP2	-0.428093	8.6977	1.24697e-17	2.3741e-16
EBP	0.227195	5.53283	0.00064213	0.00293188
ECE1	0.625627	8.17858	1.01991e-37	4.85451e-36
ECE2	-0.98731	4.13998	7.44268e-22	1.79102e-20
ECHDC1	0.2403	6.95448	4.2398e-05	0.00023619
ECT2	-0.216014	8.35597	0.000130394	0.000674317
EDARADD	-0.162605	8.65209	0.000274966	0.00134334
EDC3	-0.199449	6.19207	0.000311934	0.0015066
EDEM1	-0.239739	6.67662	4.17635e-06	2.67939e-05
EDEM2	-0.305496	5.39852	9.99947e-06	6.08785e-05
EDEM3	-0.741004	5.62128	2.17341e-33	8.72498e-32
EDIL3	1.58524	2.35386	2.34339e-33	9.39277e-32
EDN1	0.789731	5.01539	1.06437e-34	4.52541e-33
EDRF1	0.26352	6.07983	1.07873e-05	6.53368e-05
EED	-0.606894	5.26301	2.65116e-19	5.62677e-18
EEF1A2	0.251102	7.77589	2.32842e-05	0.000134816
EEF1D	0.321208	7.93639	6.00511e-09	5.47501e-08
EEPD1	-0.384759	6.65882	1.15137e-13	1.63894e-12
EFCAB12	2.15005	-0.0613162	2.36694e-12	3.0087e-11
EFCAB13	-0.459311	2.63789	7.33047e-05	0.000394119
EFCAB14	-0.15423	7.8994	0.00136725	0.00584678
EFCAB6	1.69369	-1.22879	0.000259808	0.00127796
EFCAB7	0.332602	3.66968	9.4577e-05	0.000500283
EFEMP1	0.399233	4.69914	2.21002e-08	1.89233e-07
EFEMP2	0.385429	3.49861	2.90362e-05	0.000166335
EFHC1	0.334088	5.51127	1.27195e-09	1.23628e-08
EFHC2	1.65975	0.417051	1.33138e-09	1.2926e-08
EFHD2	-0.522255	7.92699	2.40346e-26	7.16966e-25
EFNA1	0.627788	2.69091	2.71141e-08	2.29659e-07
EFNA2	0.717031	0.717698	0.00090198	0.00400944
EFNA3	1.75641	1.68825	2.19152e-28	7.1109e-27
EFNA4	0.754944	1.85221	7.14218e-08	5.73434e-07
EFNB1	0.451719	4.54124	3.73031e-08	3.11376e-07
EFNB3	1.12777	1.05841	3.26452e-09	3.05597e-08
EFR3B	0.327562	4.18085	9.16415e-06	5.61228e-05
EFTUD1	0.502683	4.93011	1.89018e-15	3.07041e-14
EFTUD2	-0.16564	7.61519	0.000991699	0.00437222
EGFLAM	-0.380853	3.24693	3.77436e-05	0.000212132
EGFR	0.300176	8.45761	7.77849e-07	5.45084e-06
EGR2	1.66962	-0.529743	2.37125e-06	1.5687e-05
EGR3	1.69272	-1.22917	0.000267206	0.00130987
EGR4	1.38899	-0.590211	0.000165873	0.000842644
EHBP1	-0.165752	6.23447	0.00156078	0.00658947
EHBP1L1	-0.339576	7.53107	7.36655e-09	6.66232e-08
EHD1	-0.165784	8.36252	0.00237816	0.00967289
EHD2	0.214041	6.56303	0.000214011	0.00106894
EHD3	0.765314	1.8834	3.84695e-08	3.20699e-07
EHD4	-1.34906	6.55511	3.01403e-120	9.63486e-118
EHHADH	0.471993	3.67076	1.31761e-07	1.02699e-06
EHMT2	0.378548	5.76723	1.12755e-09	1.10423e-08
EI24	-0.179677	8.43617	0.000116246	0.000607584
EID2B	0.216995	6.03236	6.12172e-05	0.000332584
EID3	0.399937	3.87929	3.9079e-05	0.00021921
EIF1AX	-0.479169	5.21142	5.6395e-10	5.67964e-09
EIF2B1	-0.240982	6.4651	1.65484e-06	1.11556e-05
EIF2B4	0.36449	5.46672	1.5105e-09	1.45667e-08
EIF2D	-0.348206	5.72171	8.83356e-08	7.03777e-07
EIF2S1	-0.514987	7.23421	1.42024e-25	4.06796e-24
EIF2S2	-0.710019	6.25478	3.66139e-38	1.78204e-36
EIF3A	-0.215951	9.7768	2.89929e-06	1.90102e-05
EIF3F	0.475178	6.6833	1.78757e-19	3.82841e-18
EIF3L	-0.172127	7.24105	0.000246896	0.00121885
EIF3M	-0.151071	7.77808	0.00197809	0.00817274
EIF4A2	-0.26902	7.48552	2.36816e-07	1.78356e-06
EIF4A3	0.23737	6.81625	3.95474e-06	2.5441e-05
EIF4E	-0.819928	4.30929	8.70272e-23	2.20273e-21
EIF4E2	1.06487	6.37206	5.05563e-85	8.66924e-83
EIF4G1	0.181779	10.6507	0.000652109	0.00297377
EIF4G2	-1.31852	11.4651	3.72968e-105	9.28583e-103
EIF4G3	0.166118	7.79452	0.000420463	0.00198669
EIF4H	-0.216489	7.99106	8.23605e-07	5.76367e-06
EIF5	-0.320096	8.59539	9.10163e-12	1.09511e-10
EIF5B	0.533371	7.80011	5.9778e-33	2.3595e-31
ELAC2	0.181841	7.24886	0.000419429	0.00198289
ELAVL1	-0.329416	7.16828	1.3948e-12	1.81394e-11
ELF3	0.396198	3.12993	0.000629706	0.00287972
ELFN1	1.31432	5.69805	2.35941e-98	5.35897e-96
ELFN2	1.40525	4.18364	2.4385e-69	2.81876e-67
ELK3	-1.92921	4.66775	9.5701e-159	5.16247e-156
ELK4	-1.17272	6.1672	3.0623e-73	3.81212e-71
ELL	-0.449627	5.16715	6.21036e-08	5.0283e-07
ELL2	-1.13237	6.13655	5.3769e-78	7.25125e-76
ELL3	0.991143	2.3996	3.54715e-16	6.11494e-15
ELMO1	2.09418	-1.6357	0.000950155	0.00421001
ELMO2	-0.48126	5.50405	3.0364e-13	4.16648e-12
ELMOD1	1.29429	2.98836	6.18633e-28	1.97513e-26
ELMSAN1	-0.264774	6.82707	3.51148e-06	2.27448e-05
ELOVL1	-0.263148	6.54675	2.56438e-06	1.68955e-05
ELOVL2	-0.435714	7.43963	1.95482e-17	3.66783e-16
ELOVL2-AS1	-2.04392	1.57455	4.0197e-29	1.35347e-27
ELOVL7	1.5714	1.62944	3.03625e-23	7.83044e-22
ELP3	-0.288397	4.06642	8.34229e-05	0.000444367
EMB	0.398036	6.30697	4.08357e-08	3.39115e-07
EMBP1	0.492867	1.84351	0.00170931	0.00716051
EMC10	0.459646	6.10491	2.30333e-11	2.67805e-10
EMC3	-0.217304	4.96482	0.00140784	0.00600448
EMC8	-0.319346	5.59351	7.0962e-07	5.01069e-06
EMC9	0.719899	3.9454	5.19021e-18	1.01426e-16
EME2	0.343251	4.01025	1.60196e-05	9.46588e-05
EMG1	-0.563247	5.66436	1.04334e-14	1.60043e-13
EMILIN2	0.503655	3.90849	2.15099e-09	2.04914e-08
EMILIN3	1.88478	-1.60553	0.000999917	0.00440124
EML1	0.612473	5.84092	1.40448e-23	3.68825e-22
EML3	0.230483	6.34695	2.82886e-05	0.000162303
EML4	0.280163	8.63215	1.65555e-10	1.77504e-09
EML6	0.969702	4.1018	3.50231e-35	1.53185e-33
EMP1	0.950392	5.79785	8.16722e-30	2.82342e-28
EMP2	2.8289	3.2994	1.60071e-147	7.67539e-145
EMX1	2.21064	-1.11566	9.87426e-06	6.0187e-05
EN2	0.573807	1.33966	0.00199509	0.0082325
ENC1	0.338302	5.53936	6.11437e-07	4.35302e-06
ENDOD1	0.360794	6.22158	2.38837e-10	2.51595e-09
ENDOV	0.268755	4.02338	0.00109059	0.00476922
ENG	0.479492	5.16525	2.19367e-08	1.87957e-07
ENHO	0.828494	2.40801	3.99057e-11	4.5559e-10
ENKD1	0.495342	3.37456	1.54312e-07	1.19094e-06
ENO2	0.564093	4.88729	2.22944e-16	3.90047e-15
ENO4	0.751937	1.33356	1.26454e-05	7.5636e-05
ENOPH1	-0.280784	5.92184	2.63151e-06	1.73202e-05
ENOX2	-1.05424	3.99224	1.12616e-41	6.06232e-40
ENPP1	0.858361	4.43058	4.16886e-24	1.11859e-22
ENSA	-0.170077	7.3568	0.00110023	0.00480005
ENTHD2	-0.236053	4.87234	0.00182418	0.00758895
ENTPD1	0.410554	5.83882	8.63736e-14	1.24111e-12
ENTPD4	0.210709	5.63684	0.000122657	0.000637485
ENTPD7	0.322785	6.08102	4.25071e-08	3.52074e-07
EOMES	0.558306	2.56611	6.05127e-07	4.31403e-06
EPB41	0.253224	5.22648	7.39999e-05	0.000397488
EPB41L1	0.809204	2.2636	9.23546e-10	9.09599e-09
EPB41L2	-0.294031	8.87432	1.73869e-10	1.85649e-09
EPC1	0.498338	4.82444	4.88899e-11	5.53765e-10
EPC2	-0.651298	5.16452	1.07309e-22	2.70287e-21
EPDR1	-1.64606	6.12752	1.53831e-174	1.10643e-171
EPG5	-0.51476	5.20026	7.89389e-10	7.83729e-09
EPHA10	0.475771	2.253	0.00119689	0.00517897
EPHA2	-0.758734	9.34845	8.01508e-32	3.00339e-30
EPHB2	1.33024	5.82165	4.32875e-93	8.82555e-91
EPHB3	0.731173	0.977159	0.000112594	0.000590161
EPHB4	0.358682	7.67825	1.17389e-10	1.27981e-09
EPHB6	0.94174	0.856352	8.10902e-06	4.99327e-05
EPOR	0.341566	3.60773	0.000779976	0.00350624
EPPK1	0.677267	2.12206	5.52802e-07	3.95953e-06
EPRS	-0.226455	8.90872	9.25281e-08	7.34692e-07
EPS15	-0.669101	6.93419	1.67036e-40	8.68488e-39
EPS15L1	-0.241278	5.24809	0.000597054	0.00274008
EPS8	-0.858604	6.38185	1.28638e-57	1.09208e-55
EPS8L1	0.549456	3.86177	6.75854e-12	8.23911e-11
EPS8L2	-0.154123	7.06659	0.00146141	0.00621455
ERCC1	-0.247906	6.05565	6.42431e-05	0.000347638
ERCC6	-0.308289	4.42755	4.07651e-05	0.000227878
ERCC6L	-0.360052	6.47097	1.11438e-10	1.21801e-09
ERCC6L2	0.213858	5.42195	0.00116067	0.00503908
EREG	-0.826871	2.73246	1.51551e-12	1.96401e-11
ERG	1.28667	-0.716369	0.000581897	0.00267479
ERGIC1	-0.698852	7.4872	3.24542e-45	1.95427e-43
ERGIC2	-0.374141	6.20337	2.29909e-11	2.67432e-10
ERH	-0.26107	6.70742	3.47522e-05	0.000196472
ERI1	-0.212849	4.4722	0.00241586	0.00980466
ERI2	-0.366319	5.01525	3.69042e-07	2.70008e-06
ERLEC1	-0.200796	6.5341	0.000169209	0.000857908
ERLIN1	-0.484383	7.88335	8.56687e-20	1.8735e-18
ERMARD	0.86989	4.61605	8.81583e-40	4.46709e-38
ERMP1	1.17237	5.58888	2.9543e-80	4.22629e-78
ERO1LB	-0.432136	5.45087	9.12429e-09	8.1608e-08
ERRFI1	-0.170146	9.18068	5.5065e-05	0.000301565
ERV3-1	0.289224	3.68007	0.00178589	0.0074488
ESCO1	0.277223	5.03869	2.00665e-05	0.000117023
ESF1	-0.17652	6.17312	0.00184458	0.00766762
ESPL1	-0.415758	7.19597	8.64199e-12	1.04223e-10
ESPN	-0.83031	1.45293	1.33775e-06	9.12019e-06
ESPNL	0.972912	1.16534	3.72277e-07	2.72299e-06
ESX1	-0.586887	1.48342	0.000272219	0.00133117
ESYT1	-0.330668	7.78553	2.90905e-10	3.02142e-09
ESYT2	-0.189511	8.23538	4.79497e-05	0.000264951
ESYT3	0.958419	1.666	3.97287e-10	4.06921e-09
ETAA1	-0.368662	4.39354	1.65048e-06	1.11292e-05
ETF1	0.261324	8.04301	1.79705e-08	1.55362e-07
ETNK1	-0.694643	5.01913	7.50203e-18	1.45327e-16
ETS1	-0.372325	7.7862	4.87893e-11	5.52867e-10
ETS2	0.549338	8.8435	4.57004e-37	2.13596e-35
ETV1	-0.588718	3.24095	1.95836e-06	1.30791e-05
ETV4	-0.430022	4.30075	1.85409e-08	1.60027e-07
ETV5	-0.52084	6.91312	1.56609e-26	4.70974e-25
EVA1C	0.947939	-0.0713668	0.000962882	0.00426114
EVC	0.398842	4.67351	1.51884e-07	1.1736e-06
EVI5	-0.914629	4.258	3.82831e-30	1.34683e-28
EVI5L	0.372481	3.44164	0.000762637	0.00343904
EVL	0.307204	4.2548	4.47488e-05	0.000248377
EVPL	0.250811	6.26849	0.000117484	0.000613208
EWSR1	-0.412682	7.38607	3.39345e-18	6.70225e-17
EXD2	0.749216	4.26161	1.26579e-24	3.47931e-23
EXD3	0.446883	3.16772	3.44747e-05	0.000195116
EXOC1	-0.539812	5.96176	3.94502e-17	7.26518e-16
EXOC2	-0.534308	5.88306	1.10103e-20	2.52069e-19
EXOC3	0.250094	6.19441	1.36061e-06	9.26627e-06
EXOC4	0.820223	6.1986	2.4914e-52	1.84314e-50
EXOC5	-0.890418	6.51403	1.36078e-28	4.45445e-27
EXOSC1	-0.198741	5.68744	0.000985126	0.00434769
EXOSC10	0.261118	7.35363	2.83032e-08	2.3926e-07
EXOSC3	-0.4892	5.35053	2.83547e-16	4.91753e-15
EXOSC4	-0.264078	4.8955	4.6742e-05	0.000258775
EXOSC8	-0.289811	5.20853	1.32624e-06	9.05124e-06
EXTL3	0.451961	5.73873	2.25526e-14	3.37741e-13
EYA1	-0.387118	2.5613	0.00111153	0.00484608
EYA2	1.91937	1.64754	1.80386e-26	5.41221e-25
EZH2	-0.205989	6.47217	4.6012e-05	0.000255061
F12	0.544114	3.24074	6.75314e-07	4.78673e-06
F2R	1.88439	6.40437	1.30512e-280	3.07214e-277
F2RL1	0.202583	7.88163	0.00014395	0.000737932
F3	0.422688	2.6707	0.000336111	0.00161674
FAAH	0.666223	3.47691	9.15762e-12	1.10134e-10
FABP5	0.520944	1.71314	0.000448673	0.00211074
FADD	-0.17554	6.22349	0.00157854	0.00665687
FADS2	0.230888	6.93522	0.00230709	0.00940373
FAF1	0.258684	6.5992	6.20618e-07	4.41111e-06
FAF2	0.207547	7.88933	5.76343e-06	3.62655e-05
FAM101B	-1.30824	7.30133	4.16637e-133	1.65969e-130
FAM102A	-0.233038	8.80751	4.77959e-06	3.04073e-05
FAM102B	0.865699	3.28507	3.05528e-16	5.28106e-15
FAM104A	-0.431806	6.21254	1.37149e-15	2.25187e-14
FAM104B	0.459464	3.51615	4.07348e-07	2.96693e-06
FAM107B	-0.514549	5.11411	1.40996e-16	2.50742e-15
FAM109B	0.740952	0.895153	0.000778446	0.00350118
FAM110A	0.274507	3.75554	0.0019302	0.00799405
FAM110B	0.484121	2.18486	0.000165326	0.000840029
FAM110D	1.62376	-1.37789	0.00216683	0.00888451
FAM111A	0.358192	5.84692	4.41699e-08	3.6493e-07
FAM111B	0.615343	5.16554	1.04225e-24	2.874e-23
FAM114A1	0.384667	5.15099	4.83919e-11	5.48844e-10
FAM114A2	-0.456466	5.10699	2.11221e-08	1.81337e-07
FAM115A	-0.436022	3.80697	4.46426e-08	3.68366e-07
FAM115C	0.756013	1.11709	7.5961e-05	0.000407301
FAM118B	-0.247936	5.52262	4.97228e-05	0.000274222
FAM120A	0.440485	7.28381	1.75459e-17	3.30652e-16
FAM120AOS	-0.362983	5.373	1.02355e-09	1.0058e-08
FAM120C	-0.43829	4.00784	2.94317e-07	2.18359e-06
FAM122A	-0.814856	2.70452	5.55054e-11	6.22704e-10
FAM122C	-0.688891	2.52744	2.10399e-09	2.0088e-08
FAM126A	-0.491051	6.15188	6.77516e-12	8.25549e-11
FAM126B	-0.314427	4.41465	0.00152159	0.00644611
FAM127A	0.24014	6.19637	0.000819513	0.00366931
FAM127B	0.229569	5.48502	0.00099998	0.00440124
FAM129B	-0.244384	8.0814	1.08474e-06	7.47793e-06
FAM131B	1.96755	-1.15943	5.20258e-05	0.000286192
FAM131C	0.803039	0.491303	0.000541598	0.00250869
FAM132A	0.856553	4.26144	1.28935e-13	1.82433e-12
FAM132B	0.560958	2.77635	2.75978e-07	2.05696e-06
FAM133CP	-0.764634	0.250254	0.00191205	0.00792901
FAM134A	0.211191	7.06423	1.16794e-05	7.01987e-05
FAM134C	0.237423	4.73637	0.00120896	0.00522774
FAM135A	0.951009	5.39381	2.08115e-52	1.54404e-50
FAM136A	0.191603	6.58413	0.000243483	0.00120315
FAM160A2	0.244891	5.94198	3.66014e-05	0.000206092
FAM161A	0.580804	3.79338	1.12619e-10	1.2304e-09
FAM162A	0.277513	5.47212	0.000200898	0.0010085
FAM168A	0.241888	7.16522	6.32294e-07	4.48917e-06
FAM169A	0.202605	5.951	0.000943069	0.00417988
FAM171A2	0.711354	3.01128	2.45298e-10	2.57667e-09
FAM171B	1.1736	4.47604	5.31252e-38	2.57116e-36
FAM172A	-0.238232	4.47685	0.00227216	0.00928114
FAM173A	0.435181	5.16256	2.91521e-08	2.46035e-07
FAM174B	0.372588	4.90289	3.21825e-08	2.70289e-07
FAM175A	0.460893	3.28944	1.23174e-06	8.44412e-06
FAM177A1	-0.429291	4.89609	7.27278e-10	7.24564e-09
FAM179B	0.623238	4.49514	2.51498e-16	4.38521e-15
FAM184A	0.363616	3.62753	0.000559464	0.00258083
FAM189B	0.320217	6.81688	6.52101e-07	4.62472e-06
FAM192A	-0.363287	5.22953	5.83304e-09	5.32939e-08
FAM195A	0.480904	5.18485	9.32157e-14	1.33719e-12
FAM195B	-0.403694	6.94657	4.04722e-13	5.51841e-12
FAM196B	1.05702	-0.326073	0.0008532	0.00380889
FAM198B	0.742487	1.33792	2.88807e-05	0.000165517
FAM199X	-0.359512	7.65961	2.45628e-08	2.088e-07
FAM201A	0.312123	2.8763	0.00233411	0.00950566
FAM204A	-0.401469	5.61352	3.44055e-09	3.21147e-08
FAM206A	0.386204	4.14582	5.06582e-07	3.64866e-06
FAM208A	-0.494943	7.07224	3.15677e-17	5.85938e-16
FAM208B	-0.544479	7.3044	3.56427e-18	7.02892e-17
FAM20C	0.523781	4.31021	2.20613e-10	2.32776e-09
FAM210B	0.435103	3.57641	7.72561e-07	5.41965e-06
FAM212A	0.93222	-0.25316	0.00181658	0.00756461
FAM212B	1.15728	0.403531	2.06892e-06	1.37749e-05
FAM213A	0.235959	6.0304	1.8359e-05	0.000107574
FAM213B	0.475872	3.63142	6.17794e-07	4.39224e-06
FAM216A	-1.1895	4.24735	1.09328e-55	8.657e-54
FAM217B	-0.302922	5.48371	9.11412e-05	0.000483095
FAM219A	-0.718401	5.9912	9.53454e-27	2.90445e-25
FAM21C	-0.565632	4.6816	3.38133e-17	6.2672e-16
FAM221A	1.19101	2.2338	2.5241e-19	5.36149e-18
FAM222A	0.403307	4.71139	1.16502e-07	9.12457e-07
FAM222B	-0.315361	6.51569	2.92929e-06	1.91972e-05
FAM227A	1.11166	2.49603	1.92111e-18	3.85608e-17
FAM24B	0.669749	2.37805	1.27792e-06	8.73755e-06
FAM35A	-1.13965	4.9427	1.68708e-66	1.79031e-64
FAM3A	-0.517101	5.5644	1.50191e-20	3.41431e-19
FAM43A	0.356806	7.27492	1.48718e-08	1.29786e-07
FAM43B	0.930968	1.99153	6.53754e-09	5.93536e-08
FAM45B	0.318418	3.92907	0.000138277	0.000711811
FAM46B	-0.631239	4.68809	8.39489e-15	1.30005e-13
FAM46C	-0.329268	4.03219	4.47795e-05	0.000248495
FAM49B	-0.368461	7.33328	1.54478e-14	2.33775e-13
FAM57A	-1.37241	5.28469	3.72296e-83	5.98749e-81
FAM57B	0.953344	1.39064	1.12644e-08	9.96816e-08
FAM63B	-0.379593	3.59289	0.000234703	0.00116465
FAM64A	-0.807572	5.16362	1.33502e-39	6.73833e-38
FAM65C	-0.249722	6.53813	4.29808e-05	0.000239231
FAM69B	0.834783	3.17793	2.83752e-14	4.21768e-13
FAM71D	0.357644	3.21967	0.000273018	0.00133458
FAM71F2	-0.9916	0.779605	9.83501e-06	5.99901e-05
FAM72B	-0.823478	3.33514	3.67071e-14	5.42808e-13
FAM78A	0.803279	0.734375	0.000126737	0.00065724
FAM81A	0.881377	2.41269	5.35466e-13	7.24768e-12
FAM83C	3.22785	-2.45942	0.00198801	0.00820718
FAM83D	0.282673	6.32771	2.28588e-06	1.51415e-05
FAM83H	0.307632	7.34539	4.93496e-08	4.04755e-07
FAM86C2P	0.986371	1.66795	4.55763e-10	4.64244e-09
FAM89B	-0.212808	5.96096	0.00045938	0.00215758
FAM8A1	0.43464	5.12376	1.49014e-10	1.60901e-09
FAM91A1	-0.23224	6.53012	0.000266926	0.00130875
FAM92A1	0.466705	3.67693	3.95255e-08	3.28761e-07
FAM95C	0.648567	2.90899	2.00472e-10	2.12593e-09
FANCB	0.471892	3.31225	8.72061e-06	5.35205e-05
FANCC	0.540961	5.01867	5.07964e-18	9.94158e-17
FANCD2	-0.575527	5.79763	1.07301e-22	2.70287e-21
FANCG	-0.400097	6.20789	1.98702e-12	2.54702e-11
FANCI	-0.235141	7.43943	7.94559e-06	4.89612e-05
FANCL	0.33892	4.71137	1.75295e-07	1.34327e-06
FANCM	-0.410205	4.22372	9.43209e-09	8.42446e-08
FANK1	0.634046	4.78897	1.1643e-15	1.92144e-14
FAR1	0.681932	6.55349	4.49625e-20	9.98467e-19
FARP2	-0.412899	4.88796	5.43227e-09	4.97552e-08
FARSB	-0.275366	7.15029	9.80036e-09	8.73832e-08
FASN	0.471811	9.38152	1.2635e-19	2.73314e-18
FASTKD1	-0.481352	5.37555	3.87052e-16	6.65025e-15
FASTKD2	0.477206	5.61168	1.6595e-15	2.70759e-14
FAT1	-0.298749	9.90363	2.9848e-08	2.51662e-07
FAT4	-0.426411	7.09387	8.67914e-10	8.56763e-09
FBLL1	0.47902	2.17773	0.00171944	0.00719366
FBLN1	0.243373	7.15636	4.76278e-07	3.43804e-06
FBRS	-0.192647	6.93244	0.00243867	0.00988794
FBXL12	-0.253952	4.55263	0.000517543	0.00240544
FBXL14	-0.272131	4.70904	3.38401e-05	0.000191776
FBXL17	-0.244372	4.60993	0.0023577	0.00959722
FBXL18	-0.290278	6.27458	1.24896e-06	8.55312e-06
FBXL19-AS1	-0.405065	2.63445	0.000230813	0.00114645
FBXL2	0.472129	3.43723	3.20198e-07	2.36073e-06
FBXL5	-0.208691	5.07334	0.00229516	0.00936623
FBXO10	-0.192088	6.97628	0.000156211	0.000796371
FBXO15	1.12464	0.241871	5.30142e-05	0.000291252
FBXO17	0.367391	8.52256	1.15963e-16	2.07077e-15
FBXO27	0.147477	8.99533	0.00196531	0.00812645
FBXO30	-0.304923	5.44939	0.000148358	0.000759325
FBXO36	0.467879	3.9327	3.7573e-08	3.13528e-07
FBXO41	0.770754	3.78231	2.92119e-20	6.54311e-19
FBXO44	0.453126	5.53401	1.35264e-09	1.31225e-08
FBXO45	-0.358668	6.89035	1.6329e-10	1.75221e-09
FBXO46	0.229924	4.60262	0.00103235	0.00453216
FBXO8	-0.589513	2.65384	9.54832e-08	7.56532e-07
FBXW2	0.620944	6.46245	2.86626e-32	1.09625e-30
FBXW5	-0.178918	6.50358	0.00182761	0.00760196
FBXW7	-0.3221	4.76658	0.000232736	0.00115556
FBXW9	0.475231	4.07074	3.94326e-08	3.28094e-07
FCGBP	0.679212	2.9755	1.71088e-10	1.8283e-09
FCGRT	0.394046	3.18833	0.000278512	0.00135964
FCHO2	0.356075	5.34748	1.27011e-05	7.59512e-05
FCHSD1	0.411332	4.23972	1.82882e-08	1.5795e-07
FDPS	0.303643	5.75873	5.51517e-07	3.95142e-06
FDX1	-2.16292	4.6836	6.97863e-195	6.02326e-192
FDXR	0.27818	3.44637	0.0019253	0.00797631
FECH	0.814737	4.5651	2.64336e-27	8.22651e-26
FEM1A	-0.192547	5.96177	0.00171637	0.00718311
FEN1	-0.200462	6.80741	3.66052e-05	0.000206092
FER	-0.371807	3.78738	4.97511e-05	0.000274306
FER1L4	0.970425	1.30898	4.43051e-08	3.65931e-07
FERMT1	0.953569	0.758879	3.56759e-06	2.30939e-05
FERMT2	-0.386376	6.55123	1.52981e-13	2.15162e-12
FEZ2	-2.08055	6.11924	1.20705e-239	2.23244e-236
FFAR4	2.21917	1.41516	9.66952e-18	1.85324e-16
FGD1	0.321466	5.13513	1.57983e-05	9.34152e-05
FGD5-AS1	0.251026	7.19548	6.95921e-07	4.91932e-06
FGF1	1.71154	-1.32647	0.000571355	0.002631
FGF11	-0.684217	3.25324	3.22255e-13	4.41723e-12
FGF18	1.30309	0.646933	1.2978e-08	1.14028e-07
FGF2	-0.382438	5.77242	2.87884e-07	2.13955e-06
FGF5	1.05657	0.813278	2.46785e-06	1.62886e-05
FGFBP1	2.39307	-1.27708	2.29773e-06	1.52161e-05
FGFBP3	0.875574	1.85892	3.89859e-10	3.99629e-09
FGFR1OP	0.29119	6.45989	2.12977e-07	1.61624e-06
FGFR3	0.492364	3.672	9.47682e-09	8.46149e-08
FGFR4	0.560159	2.38225	2.27051e-05	0.000131669
FGFRL1	0.63349	6.26205	3.85245e-19	8.07052e-18
FHL3	-0.411324	5.11718	6.03902e-10	6.04673e-09
FHOD1	1.08937	3.77365	8.73857e-35	3.74616e-33
FIBCD1	0.928319	3.15835	3.84254e-20	8.55503e-19
FIBP	-0.207019	6.57319	0.000523027	0.00242789
FIGN	-0.230747	5.63787	0.0021115	0.00867966
FILIP1L	1.35595	3.2437	3.46589e-33	1.38278e-31
FIP1L1	-0.390442	5.44132	7.98228e-10	7.91897e-09
FJX1	0.384301	6.28642	2.00936e-10	2.12969e-09
FKBP11	0.537666	3.46208	7.05292e-08	5.66619e-07
FKBP14	0.264585	6.33327	2.18035e-05	0.000126725
FKBP15	0.195486	5.61608	0.00129937	0.00557952
FKBP1B	0.385165	3.43838	0.000124642	0.000647284
FKBP2	0.369741	5.3021	1.26546e-09	1.23136e-08
FKBP3	0.265421	5.96021	7.65899e-07	5.37583e-06
FKBP5	0.161021	6.46059	0.00147917	0.00628488
FKBP7	0.996955	0.323922	0.000625957	0.00286409
FKRP	0.36236	5.11547	7.01771e-08	5.64316e-07
FKTN	-1.05681	4.97622	2.22571e-41	1.18825e-39
FLI1	-0.605463	2.38043	5.51194e-07	3.9513e-06
FLII	-0.437715	7.97944	7.05157e-16	1.18026e-14
FLJ31306	-0.461438	4.37723	4.24248e-09	3.92603e-08
FLJ37201	-0.638405	1.27506	0.000142563	0.000732129
FLNC	0.334024	5.19233	0.000156673	0.000798412
FLOT1	-0.291813	7.45681	6.96693e-09	6.30972e-08
FLOT2	0.36921	6.27074	6.24278e-10	6.24592e-09
FLVCR1	-0.575212	5.01807	9.34101e-14	1.33924e-12
FLVCR2	0.39846	4.19773	3.13185e-08	2.63545e-07
FMNL1	-0.457189	4.60873	7.07605e-11	7.87028e-10
FMR1	-0.327063	6.4585	2.23499e-05	0.000129725
FN3K	0.685731	3.25958	7.56631e-12	9.16773e-11
[truncated: 4,392 more rows]
