# Supplementary material for: Altering cancer transcriptomes using epigenomic inhibitors
Source: Epigenetics Chromatin. 2015 Feb 24;8:9. doi: 10.1186/1756-8935-8-9 (PMC4506402; doi:10.1186/1756-8935-8-9)
Supplement: Supplementary file 9 — Additional file 9: Gene ontology analysis of siRNA vs. drugs in PANC1. (XLSX 456 KB) [file 13072_2014_359_MOESM9_ESM.xlsx]

## Sheet: cluster1_IPA_core.txt
Additional File 9 Gene Ontology analysis of siTCF7L2
Cluster 1
Ingenuity Canonical Pathways	Molecules	pvalue
Protein Ubiquitination Pathway	UBE2J1,HSPA1L,PSMA4,DNAJB1,PSMD7,DNAJC5,UBE2N,PSMA3,DNAJC2,USP5,PSMD11,PSMC4,PSMB1,PSMC2,USP8,USP12,UCHL5,PSMC5,UBE2C,DNAJB6,PSMB3,HSP90AB1,PSMC6,PSMA5	5.9e-07
Cyclins and Cell Cycle Regulation	E2F5,HDAC2,CDK4,CDC25A,PPP2CB,PPP2R1A,CCNA2,PA2G4,PPP2R1B,TFDP1,HDAC7,CCNB1	2.8e-06
Mitotic Roles of Polo-Like Kinase	PKMYT1,ESPL1,CDC25A,PPP2CB,PPP2R1A,PLK4,HSP90AB1,PPP2R1B,SMC3,CCNB1,CDC25B	3.2e-06
Tight Junction Signaling	CDC42,CDK4,PTEN,TJP1,VASP,PRKAR1A,GPAA1,VAMP3,PPP2CB,PPP2R1A,PRKCI,SAFB,PPP2R1B,RAC1,CPSF2,NUDT21,SPTAN1	9.1e-06
Cell Cycle: G2/M DNA Damage Checkpoint Regulation	KAT2B,TOP2A,YWHAG,PKMYT1,TRIP12,YWHAB,CCNB1,CDC25B,CHEK1	1.1e-05
Huntington's Disease Signaling	HSPA1L,HDAC2,TBP,DNAJB1,GNG11,CLTC,DNAJC5,PSME3,HDAC7,POLR2B,GPAA1,TAF4,DNM1L,GNAQ,CLTA,VAMP3,POLR2D,BCL2L1,PRKCI,STX1A	1.6e-05
Sertoli Cell-Sertoli Cell Junction Signaling	CDC42,PTEN,DLG1,TJP1,RRAS2,MAP3K11,MAP3K14,TUBA1C,MAP2K1,PRKAR1A,SPTBN1,MPP6,CLINT1,MAP2K3,ACTN4,RAC1,SPTAN1	2.1e-05
Germ Cell-Sertoli Cell Junction Signaling	CDC42,TJP1,RRAS2,MAP3K11,MAP3K14,ITGA6,PXN,TUBA1C,MAP2K1,RHOG,CLINT1,MAP2K3,PAK4,ACTN4,RAC1	7.9e-05
Cell Cycle: G1/S Checkpoint Regulation	E2F5,HDAC2,RPL5,CDK4,CDC25A,PA2G4,PAK1IP1,TFDP1,HDAC7	0.0001
Androgen Signaling	KAT2B,POLR2B,GNAQ,TBP,DNAJB1,POLR2D,GNG11,MNAT1,PRKCI,GTF2E1,GTF2H4,PRKAR1A	0.0001
ERK/MAPK Signaling	MAPKAPK5,YWHAG,RRAS2,PPP1R12A,PPP1R7,PXN,H3F3A/H3F3B,MAP2K1,PRKAR1A,PPP2CB,PPP2R1A,PRKCI,PAK4,PPP2R1B,YWHAB,RAC1	0.00013
Breast Cancer Regulation by Stathmin1	E2F5,ARHGEF11,CDC42,RRAS2,GNG11,PPP1R12A,PPP1R7,TUBA1C,MAP2K1,PRKAR1A,GNAQ,PPP2CB,PPP2R1A,PRKCI,PPP2R1B,RAC1	0.00017
Virus Entry via Endocytic Pathways	CDC42,CAV1,RRAS2,CLTA,CLTC,ITGA6,AP2B1,PRKCI,RAC1,TFRC	0.00028
BER pathway	FEN1,PARP1,APEX1,PCNA	0.0003
Integrin Signaling	CDC42,PTEN,RRAS2,MAP3K11,PPP1R12A,VASP,ITGA6,PXN,MAP2K1,ACTR3,RHOG,CAV1,ARF4,PAK4,ACTN4,RAC1	0.00033
Estrogen Receptor Signaling	KAT2B,POLR2B,TAF4,TBP,RRAS2,POLR2D,MNAT1,H3F3A/H3F3B,GTF2E1,CDK8,MAP2K1,GTF2H4	0.00037
Chronic Myeloid Leukemia Signaling	E2F5,HDAC2,CDK4,RRAS2,BCL2L1,PA2G4,STAT5B,MAP2K1,TFDP1,HDAC7	0.00041
GNRH Signaling	DNM1L,CDC42,GNAQ,RRAS2,MAP3K11,MAP3K14,MAP2K3,PRKCI,PAK4,MAP2K1,RAC1,PRKAR1A	0.00043
Estrogen-mediated S-phase Entry	E2F5,CDK4,CDC25A,CCNA2,TFDP1	0.00058
Hereditary Breast Cancer Signaling	POLR2B,HDAC2,CDK4,PTEN,RRAS2,POLR2D,H2AFX,MSH2,HDAC7,CCNB1,CHEK1	0.00059
Assembly of RNA Polymerase II Complex	POLR2B,TAF4,TBP,POLR2D,MNAT1,GTF2E1,GTF2H4	0.00062
Telomerase Signaling	HDAC2,RRAS2,PTGES3,PPP2CB,PPP2R1A,HSP90AB1,MAP2K1,PPP2R1B,HDAC7,TERF2IP	0.00066
Glucocorticoid Receptor Signaling	KAT2B,HSPA1L,TRAF2,TBP,RRAS2,MAP3K14,MNAT1,MAP2K1,GTF2H4,POLR2B,TAF4,POLR2D,PTGES3,BCL2L1,GTF2E1,HSP90AB1,STAT5B,RAC1	0.00076
HIPPO signaling	DLG1,YWHAG,PPP1R12A,PPP1R7,PPP2CB,PPP2R1A,WWTR1,PPP2R1B,YWHAB	0.00095
PI3K/AKT Signaling	PTEN,RRAS2,YWHAG,MCL1,PPP2CB,PPP2R1A,BCL2L1,HSP90AB1,MAP2K1,PPP2R1B,YWHAB	0.001
Protein Kinase A Signaling	PDE12,DUSP12,PTEN,YWHAG,GNG11,PPP1R12A,VASP,PPP1R7,CDC25A,PXN,H3F3A/H3F3B,MAP2K1,PLCD3,PRKAR1A,GNAQ,KDELR2,PTPLA,PRKCI,TCF7L2,APEX1,YWHAB,CDC25B,H1FX	0.0011
D-myo-inositol-5-phosphate Metabolism	PTEN,PPP1R12A,TMEM55A,DUSP14,PPP4R1,PPP1R7,CDC25A,SACM1L,IGBP1,SET,CDC25B,PLCD3	0.0011
Role of CHK Proteins in Cell Cycle Checkpoint Control	E2F5,CDC25A,PPP2CB,PPP2R1A,PPP2R1B,PCNA,CHEK1	0.0011
Actin Nucleation by ARP-WASP Complex	RHOG,CDC42,RRAS2,PPP1R12A,VASP,ACTR3,RAC1	0.0012
Molecular Mechanisms of Cancer	E2F5,ARHGEF11,CDC42,CDK4,RRAS2,CDC25A,MAP2K1,ZBTB17,PRKAR1A,RHOG,GNAQ,DAXX,HAT1,MAP2K3,PA2G4,BCL2L1,PRKCI,PAK4,TFDP1,RAC1,CHEK1,CDC25B	0.0013
RAR Activation	KAT2B,PTEN,MNAT1,MAP2K1,GTF2H4,PRKAR1A,TAF4,PARP1,SNW1,PSMC5,PRKCI,STAT5B,RAC1	0.0022
Granzyme A Signaling	HMGB2,APEX1,SET,H1FX	0.0025
CDK5 Signaling	RRAS2,PPP1R12A,PPP1R7,ITGA6,PPP2CB,PPP2R1A,MAP2K1,PPP2R1B,PRKAR1A	0.0026
NRF2-mediated Oxidative Stress Response	GCLC,RRAS2,DNAJB1,DNAJC5,TXNRD1,ABCC1,MAP2K1,MAP2K3,PRKCI,DNAJB6,VCP,FOSL1,NFE2L2	0.0026
p70S6K Signaling	GNAQ,RRAS2,YWHAG,PPP2CB,PPP2R1A,PRKCI,MAP2K1,PPP2R1B,YWHAB,PLCD3	0.0027
Hypoxia Signaling in the Cardiovascular System	UBE2J1,HIF1AN,PTEN,COPS5,UBE2N,UBE2C,HSP90AB1	0.003
Cell Cycle Regulation by BTG Family Proteins	E2F5,CDK4,PPP2CB,PPP2R1A,PPP2R1B	0.0034
Nucleotide Excision Repair Pathway	POLR2B,ERCC1,POLR2D,MNAT1,GTF2H4	0.0034
Rac Signaling	CDC42,RRAS2,MAP3K11,PRKCI,PAK4,MAP2K1,ACTR3,RAC1,NCKAP1	0.0035
3-phosphoinositide Degradation	PTEN,PPP1R12A,TMEM55A,DUSP14,PPP4R1,PPP1R7,CDC25A,SACM1L,IGBP1,SET,CDC25B	0.0035
Remodeling of Epithelial Adherens Junctions	RAB5C,CBLL1,DNM1L,MAPRE2,TUBA1C,ACTN4,ACTR3	0.0038
Pancreatic Adenocarcinoma Signaling	E2F5,CDC42,CDK4,BCL2L1,PA2G4,MAP2K1,TFDP1,RAC1,VEGFC	0.0041
CD27 Signaling in Lymphocytes	TRAF2,MAP3K11,MAP3K14,MAP2K3,BCL2L1,MAP2K1	0.0041
D-myo-inositol (1,4,5,6)-Tetrakisphosphate Biosynthesis	PTEN,PPP1R12A,DUSP14,PPP4R1,PPP1R7,CDC25A,SACM1L,IGBP1,SET,CDC25B	0.0044
D-myo-inositol (3,4,5,6)-tetrakisphosphate Biosynthesis	PTEN,PPP1R12A,DUSP14,PPP4R1,PPP1R7,CDC25A,SACM1L,IGBP1,SET,CDC25B	0.0044
Cleavage and Polyadenylation of Pre-mRNA	PABPN1,CPSF2,NUDT21	0.0046
Apoptosis Signaling	PARP1,RRAS2,MCL1,MAP3K14,BCL2L1,MAP2K1,LMNA,SPTAN1	0.0047
Small Cell Lung Cancer Signaling	PIAS3,TRAF2,CDK4,PTEN,BCL2L1,PA2G4,TFDP1	0.0048
Role of Tissue Factor in Cancer	CDC42,GNAQ,PTEN,RRAS2,ITGA6,BCL2L1,STAT5B,RAC1,VEGFC	0.0051
Ovarian Cancer Signaling	CDK4,PTEN,RRAS2,PA2G4,TCF7L2,MAP2K1,TFDP1,VEGFC,MSH2,PRKAR1A	0.0054
Ephrin Receptor Signaling	CDC42,GNAQ,RRAS2,GNG11,MAP3K14,PXN,PAK4,EPHA2,MAP2K1,ACTR3,RAC1,VEGFC	0.0055
LPS-stimulated MAPK Signaling	CDC42,RRAS2,MAP3K14,MAP2K3,PRKCI,MAP2K1,RAC1	0.0056
Death Receptor Signaling	TRAF2,DAXX,PARP1,TNFRSF21,MAP3K14,LMNA,TBK1,SPTAN1	0.0058
Cardiac Î²-adrenergic Signaling	PDE12,GNG11,PPP1R12A,PPP1R7,PPP2CB,PPP2R1A,ATP2A2,PPP2R1B,APEX1,PRKAR1A	0.006
FcÎ³ Receptor-mediated Phagocytosis in Macrophages and Monocytes	CDC42,PTEN,VAMP3,VASP,PXN,PRKCI,ACTR3,RAC1	0.006
Glioma Signaling	E2F5,CDK4,PTEN,RRAS2,PRKCI,PA2G4,MAP2K1,TFDP1	0.0069
Clathrin-mediated Endocytosis Signaling	RAB5C,DNM1L,SH3KBP1,CDC42,CLTA,CD2AP,CLTC,AP2B1,ACTR3,RAC1,VEGFC,TFRC	0.0087
Mismatch Repair in Eukaryotes	FEN1,PCNA,MSH2	0.011
Pyridoxal 5'-phosphate Salvage Pathway	NEK2,CDK4,PRPF4B,MAP2K3,CDK8,MAP2K1	0.011
Superpathway of Inositol Phosphate Compounds	PTEN,PPP1R12A,TMEM55A,DUSP14,PPP4R1,PPP1R7,CDC25A,SACM1L,IGBP1,SET,CDC25B,PLCD3	0.011
HGF Signaling	CDC42,RRAS2,MAP3K11,MAP3K14,PXN,PRKCI,MAP2K1,RAC1	0.012
RhoGDI Signaling	RHOG,ARHGEF11,CDC42,GNAQ,GNG11,PPP1R12A,PAK4,WASF2,ARHGAP12,ACTR3,RAC1	0.013
CXCR4 Signaling	RHOG,ARHGEF11,GNAQ,RRAS2,GNG11,PXN,PRKCI,PAK4,MAP2K1,RAC1	0.014
G Beta Gamma Signaling	CDC42,GNAQ,CAV1,RRAS2,GNG11,PRKCI,PRKAR1A	0.015
Agrin Interactions at Neuromuscular Junction	CDC42,RRAS2,ITGA6,PXN,PAK4,RAC1	0.016
PAK Signaling	CDC42,RRAS2,PXN,PAK4,PAK1IP1,MAP2K1,RAC1	0.016
3-phosphoinositide Biosynthesis	PTEN,PPP1R12A,DUSP14,PPP4R1,PPP1R7,CDC25A,SACM1L,IGBP1,SET,CDC25B	0.017
Melatonin Signaling	GNAQ,MAP2K3,PRKCI,MAP2K1,PLCD3,PRKAR1A	0.017
GADD45 Signaling	CDK4,PCNA,CCNB1	0.017
Insulin Receptor Signaling	PTEN,RRAS2,PPP1R12A,VAMP2,PPP1R7,EIF2B1,PRKCI,MAP2K1,PRKAR1A	0.018
Production of Nitric Oxide and Reactive Oxygen Species in Macrophages	RHOG,MAP3K11,PPP1R12A,MAP3K14,PPP1R7,PPP2CB,PPP2R1A,PRKCI,MAP2K1,PPP2R1B,RAC1	0.018
VEGF Signaling	RRAS2,PXN,EIF2B1,BCL2L1,ACTN4,MAP2K1,VEGFC	0.018
JAK/Stat Signaling	PIAS3,GNAQ,RRAS2,BCL2L1,STAT5B,MAP2K1	0.019
DNA Methylation and Transcriptional Repression Signaling	HDAC2,SAP30,MTA1	0.02
NF-ÎºB Activation by Viruses	TRAF2,TBP,RRAS2,MAP3K14,ITGA6,PRKCI	0.02
Ephrin B Signaling	CDC42,GNAQ,GNG11,PXN,CAP1,RAC1	0.02
STAT3 Pathway	PIAS3,RRAS2,MAP3K11,CDC25A,MAP2K1,RAC1	0.02
SAPK/JNK Signaling	TRAF2,DAXX,CDC42,RRAS2,MAP3K11,GNG11,RAC1	0.021
Dopamine-DARPP32 Feedback in cAMP Signaling	GNAQ,PPP1R12A,PPP1R7,PPP2CB,PPP2R1A,PRKCI,ATP2A2,PPP2R1B,PLCD3,PRKAR1A	0.021
Salvage Pathways of Pyrimidine Ribonucleotides	NEK2,CDK4,PRPF4B,MAP2K3,CDK8,CMPK1,MAP2K1	0.022
14-3-3-mediated Signaling	TRAF2,RRAS2,YWHAG,PRKCI,TUBA1C,MAP2K1,YWHAB,PLCD3	0.022
mTOR Signaling	RHOG,RRAS2,RPS17,RPS7,PPP2CB,PPP2R1A,PRKCI,PPP2R1B,RAC1,VEGFC,EIF4G2	0.023
IGF-1 Signaling	RRAS2,YWHAG,PXN,PRKCI,MAP2K1,YWHAB,PRKAR1A	0.025
Synaptic Long Term Potentiation	GNAQ,RRAS2,PPP1R12A,PPP1R7,PRKCI,MAP2K1,PLCD3,PRKAR1A	0.025
HMGB1 Signaling	KAT2B,RHOG,CDC42,RRAS2,HAT1,MAP2K3,MAP2K1,RAC1	0.026
Pyrimidine Deoxyribonucleotides De Novo Biosynthesis I	RRM2,RRM1,CMPK1	0.026
Regulation of Cellular Mechanics by Calpain Protease	CDK4,RRAS2,PXN,CCNA2,ACTN4	0.026
Thrombin Signaling	RHOG,ARHGEF11,GATA2,GNAQ,TBP,RRAS2,GNG11,PPP1R12A,PRKCI,MAP2K1,PLCD3	0.026
Nitric Oxide Signaling in the Cardiovascular System	CAV1,PRKCI,ATP2A2,HSP90AB1,MAP2K1,VEGFC,PRKAR1A	0.027
Assembly of RNA Polymerase I Complex	TBP,POLR1D	0.027
Dopamine Receptor Signaling	PPP1R12A,PPP1R7,PPP2CB,PPP2R1A,PPP2R1B,PRKAR1A	0.028
Actin Cytoskeleton Signaling	DIAPH1,CDC42,RRAS2,PPP1R12A,PXN,PAK4,WASF2,ACTN4,MAP2K1,ACTR3,RAC1,NCKAP1	0.028
Regulation of eIF4 and p70S6K Signaling	RRAS2,RPS17,RPS7,PPP2CB,PPP2R1A,EIF2B1,MAP2K1,PPP2R1B,EIF4G2	0.029
Glioblastoma Multiforme Signaling	RHOG,E2F5,CDC42,CDK4,PTEN,RRAS2,MAP2K1,RAC1,PLCD3	0.029
Epithelial Adherens Junction Signaling	CDC42,PTEN,RRAS2,CLINT1,TCF7L2,TUBA1C,ACTN4,ACTR3,RAC1	0.029
Acyl Carrier Protein Metabolism	AASDHPPT	0.03
ATM Signaling	CDC25A,SMC3,H2AFX,CCNB1,CHEK1	0.03
Cholecystokinin/Gastrin-mediated Signaling	RHOG,GNAQ,RRAS2,PXN,MAP2K3,PRKCI,MAP2K1	0.03
Systemic Lupus Erythematosus Signaling	SNRPB2,LSM5,RRAS2,PRPF4B,PRPF38A,SNRNP40,SNRPD1,EFTUD2,PRPF4,HNRNPC,LSM1,PRPF19	0.03
CREB Signaling in Neurons	POLR2B,GNAQ,TBP,RRAS2,POLR2D,GNG11,PRKCI,MAP2K1,PLCD3,PRKAR1A	0.03
Paxillin Signaling	CDC42,RRAS2,ITGA6,PXN,PAK4,ACTN4,RAC1	0.031
Prostate Cancer Signaling	PTEN,RRAS2,PA2G4,HSP90AB1,MAP2K1,TFDP1	0.034
Melanoma Signaling	CDK4,PTEN,RRAS2,MAP2K1	0.035
Aldosterone Signaling in Epithelial Cells	HSPA1L,DNAJB1,DNAJC5,PRKCI,DNAJC2,DNAJB6,HSP90AB1,MAP2K1,PLCD3	0.036
ERK5 Signaling	GNAQ,RRAS2,YWHAG,YWHAB,FOSL1	0.038
NGF Signaling	RHOG,CDC42,RRAS2,MAP3K11,MAP3K14,MAP2K1,RAC1	0.039
PPARÎ±/RXRÎ± Activation	GNAQ,RRAS2,MAP3K14,MAP2K3,HSP90AB1,CKAP5,STAT5B,MAP2K1,PLCD3,PRKAR1A	0.039
Role of NFAT in Cardiac Hypertrophy	HDAC2,GNAQ,RRAS2,GNG11,MAP2K3,PRKCI,MAP2K1,HDAC7,PLCD3,PRKAR1A	0.039
fMLP Signaling in Neutrophils	CDC42,RRAS2,GNG11,PRKCI,MAP2K1,ACTR3,RAC1	0.04
ErbB Signaling	CDC42,RRAS2,MAP2K3,PRKCI,PAK4,MAP2K1	0.041
Renin-Angiotensin Signaling	GNAQ,RRAS2,PRKCI,PAK4,MAP2K1,RAC1,PRKAR1A	0.042
Non-Small Cell Lung Cancer Signaling	CDK4,RRAS2,PA2G4,MAP2K1,TFDP1	0.043
Î±-Adrenergic Signaling	GNAQ,RRAS2,GNG11,PRKCI,MAP2K1,PRKAR1A	0.043
Bladder Cancer Signaling	CDK4,RRAS2,PA2G4,MAP2K1,TFDP1,VEGFC	0.043
FAK Signaling	PTEN,RRAS2,PXN,PAK4,MAP2K1,RAC1	0.043
IL-15 Production	TWF1,MAP3K11,PRKCI	0.044
IL-15 Signaling	TRAF2,RRAS2,BCL2L1,STAT5B,MAP2K1	0.045
Signaling by Rho Family GTPases	RHOG,ARHGEF11,CDC42,GNAQ,MAP3K11,GNG11,PPP1R12A,PRKCI,PAK4,MAP2K1,ACTR3,RAC1	0.045
Neuregulin Signaling	PTEN,RRAS2,PRKCI,HSP90AB1,STAT5B,MAP2K1	0.045
CTLA4 Signaling in Cytotoxic T Lymphocytes	CLTA,CLTC,PPP2CB,PPP2R1A,AP2B1,PPP2R1B	0.045
Neurotrophin/TRK Signaling	CDC42,RRAS2,SPRY2,MAP2K3,MAP2K1	0.047
ILK Signaling	RHOG,CDC42,PTEN,PPP1R12A,PPP2CB,PPP2R1A,PXN,ACTN4,PPP2R1B,VEGFC	0.049
Macropinocytosis Signaling	CDC42,RRAS2,PRKCI,ACTN4,RAC1	0.05
Regulation of Actin-based Motility by Rho	RHOG,CDC42,PPP1R12A,PAK4,ACTR3,RAC1	0.051
IL-1 Signaling	GNAQ,GNG11,MAP3K14,TOLLIP,MAP2K3,PRKAR1A	0.051
TNFR2 Signaling	TRAF2,MAP3K14,TBK1	0.052
Assembly of RNA Polymerase III Complex	TBP,GTF3C2	0.055
TNFR1 Signaling	TRAF2,CDC42,MAP3K14,PAK4	0.055
Synaptic Long Term Depression	GNAQ,RRAS2,PPP2CB,PPP2R1A,PRKCI,MAP2K1,PPP2R1B,PLCD3	0.058
eNOS Signaling	HSPA1L,GNAQ,CAV1,CCNA2,PRKCI,HSP90AB1,VEGFC,PRKAR1A	0.058
Xenobiotic Metabolism Signaling	GCLC,RRAS2,MAP3K11,MAP3K14,MAP2K1,PTGES3,PPP2CB,PPP2R1A,MAP2K3,PRKCI,HSP90AB1,PPP2R1B,NFE2L2	0.058
CCR3 Signaling in Eosinophils	RRAS2,GNG11,PPP1R12A,PRKCI,PAK4,MAP2K1,RAC1	0.058
IL-3 Signaling	RRAS2,PRKCI,STAT5B,MAP2K1,RAC1	0.058
Renal Cell Carcinoma Signaling	CDC42,RRAS2,PAK4,MAP2K1,RAC1	0.058
Spermine Biosynthesis	SMS	0.058
PPAR Signaling	TRAF2,RRAS2,MAP3K14,HSP90AB1,STAT5B,MAP2K1	0.059
PTEN Signaling	CDC42,PTEN,RRAS2,SHARPIN,BCL2L1,MAP2K1,RAC1	0.06
Caveolar-mediated Endocytosis Signaling	RAB5C,CAV1,ITGA6,COPZ1,ARCN1	0.06
Mouse Embryonic Stem Cell Pluripotency	ID1,RRAS2,ID2,TCF7L2,MAP2K1,DVL3	0.062
P2Y Purigenic Receptor Signaling Pathway	GNAQ,RRAS2,GNG11,PRKCI,MAP2K1,PLCD3,PRKAR1A	0.062
4-1BB Signaling in T Lymphocytes	TRAF2,MAP3K14,MAP2K1	0.062
Cardiac Hypertrophy Signaling	RHOG,GNAQ,RRAS2,MAP3K11,GNG11,MAP3K14,EIF2B1,MAP2K3,MAP2K1,PLCD3,PRKAR1A	0.066
p53 Signaling	KAT2B,CDK4,PTEN,BCL2L1,PCNA,CHEK1	0.069
Adipogenesis pathway	HDAC2,SAP30,MNAT1,STAT5B,GTF2H4,HDAC7,RPS6KC1	0.074
Unfolded protein response	TRAF2,HSPA1L,VCP,NFE2L2	0.074
B Cell Receptor Signaling	CDC42,PTEN,RRAS2,MAP3K11,MAP3K14,MAP2K3,BCL2L1,MAP2K1,RAC1	0.076
Acute Myeloid Leukemia Signaling	RRAS2,MAP2K3,TCF7L2,STAT5B,MAP2K1	0.076
Oncostatin M Signaling	RRAS2,STAT5B,MAP2K1	0.078
Thrombopoietin Signaling	RRAS2,PRKCI,STAT5B,MAP2K1	0.078
PI3K Signaling in B Lymphocytes	PTEN,RRAS2,PRKCI,ATF5,MAP2K1,RAC1,PLCD3	0.083
Glutathione Biosynthesis	GCLC	0.085
Inosine-5'-phosphate Biosynthesis II	PAICS	0.085
Spermidine Biosynthesis I	SMS	0.085
ErbB2-ErbB3 Signaling	PTEN,RRAS2,STAT5B,MAP2K1	0.087
Ceramide Signaling	RRAS2,PPP2CB,PPP2R1A,MAP2K1,PPP2R1B	0.087
Gap Junction Signaling	GNAQ,CAV1,RRAS2,PRKCI,TUBA1C,MAP2K1,PLCD3,PRKAR1A	0.087
RAN Signaling	KPNA6,RANBP1	0.087
Axonal Guidance Signaling	ARHGEF11,CDC42,RRAS2,GNG11,VASP,PXN,TUBA1C,EPHA2,MAP2K1,ACTR3,PLCD3,PRKAR1A,GNAQ,COPS5,PRKCI,PAK4,RAC1,VEGFC	0.089
IL-8 Signaling	RHOG,RRAS2,GNG11,VASP,BCL2L1,PRKCI,MAP2K1,RAC1,VEGFC	0.091
Phospholipase C Signaling	RHOG,ARHGEF11,HDAC2,GNAQ,RRAS2,GNG11,PPP1R12A,PRKCI,MAP2K1,RAC1,HDAC7	0.095
EIF2 Signaling	RPL5,RRAS2,RPS17,RPL6,RPS7,RPL36AL,EIF2B1,MAP2K1,EIF4G2	0.095
Induction of Apoptosis by HIV1	TRAF2,DAXX,MAP3K14,BCL2L1	0.1
AMPK Signaling	KAT2B,CAB39,PPP2CB,PPP2R1A,MAP2K3,PPP2R1B,PRKAR1A	0.1
GM-CSF Signaling	RRAS2,BCL2L1,STAT5B,MAP2K1	0.11
Myo-inositol Biosynthesis	IMPAD1	0.11
Proline Biosynthesis I	PYCR2	0.11
Rapoport-Luebering Glycolytic Shunt	PGAM1	0.11
Thyroid Cancer Signaling	RRAS2,TCF7L2,MAP2K1	0.11
Aryl Hydrocarbon Receptor Signaling	CDK4,PTGES3,CCNA2,HSP90AB1,TFDP1,NFE2L2,CHEK1	0.12
CD40 Signaling	TRAF2,MAP3K14,MAP2K3,MAP2K1	0.12
UVC-Induced MAPK Signaling	RRAS2,PRKCI,MAP2K1	0.13
IL-6 Signaling	TRAF2,RRAS2,MCL1,MAP3K14,MAP2K3,MAP2K1	0.13
p38 MAPK Signaling	TRAF2,DAXX,MAPKAPK5,H3F3A/H3F3B,MAP2K3,CDC25B	0.13
Erythropoietin Signaling	RRAS2,PRKCI,STAT5B,MAP2K1	0.13
Lysine Degradation II	AASDHPPT	0.14
Lysine Degradation V	AASDHPPT	0.14
GDNF Family Ligand-Receptor Interactions	CDC42,RRAS2,MAP2K1,RAC1	0.14
Superpathway of D-myo-inositol (1,4,5)-trisphosphate Metabolism	PTEN,IMPAD1	0.16
PEDF Signaling	RRAS2,BCL2L1,WASF2,RAC1	0.16
Chemokine Signaling	GNAQ,RRAS2,PPP1R12A,MAP2K1	0.16
Colorectal Cancer Metastasis Signaling	RHOG,RRAS2,GNG11,BCL2L1,TCF7L2,MAP2K1,RAC1,VEGFC,MSH2,PRKAR1A	0.16
IL-17 Signaling	RRAS2,MAP3K14,MAP2K3,MAP2K1	0.16
Proline Biosynthesis II (from Arginine)	PYCR2	0.16
Arginine Degradation VI (Arginase 2 Pathway)	PYCR2	0.16
Thioredoxin Pathway	TXNRD1	0.16
UDP-N-acetyl-D-glucosamine Biosynthesis II	GNPNAT1	0.16
Zymosterol Biosynthesis	CYP51A1	0.16
Glycolysis I	TPI1,PGAM1	0.17
Ephrin A Signaling	CDC42,EPHA2,RAC1	0.17
Prolactin Signaling	RRAS2,PRKCI,STAT5B,MAP2K1	0.17
Role of Macrophages, Fibroblasts and Endothelial Cells in Rheumatoid Arthritis	TRAF2,GNAQ,RRAS2,MAP3K14,MAP2K3,PRKCI,DKK1,TCF7L2,MAP2K1,RAC1,VEGFC,PLCD3	0.17
Tec Kinase Signaling	RHOG,GNAQ,GNG11,TNFRSF21,PRKCI,PAK4,STAT5B	0.18
VEGF Family Ligand-Receptor Interactions	RRAS2,PRKCI,MAP2K1,VEGFC	0.18
Acetyl-CoA Biosynthesis I (Pyruvate Dehydrogenase Complex)	DLAT	0.19
Endometrial Cancer Signaling	PTEN,RRAS2,MAP2K1	0.2
Semaphorin Signaling in Neurons	RHOG,PAK4,RAC1	0.2
UVB-Induced MAPK Signaling	H3F3A/H3F3B,PRKCI,MAP2K1	0.2
IL-2 Signaling	RRAS2,STAT5B,MAP2K1	0.2
Relaxin Signaling	PDE12,GNAQ,GNG11,MAP2K1,APEX1,PRKAR1A	0.21
Lymphotoxin Î² Receptor Signaling	TRAF2,MAP3K14,BCL2L1	0.21
Salvage Pathways of Pyrimidine Deoxyribonucleotides	TK1	0.21
Fc Epsilon RI Signaling	RRAS2,MAP2K3,PRKCI,MAP2K1,RAC1	0.22
Sonic Hedgehog Signaling	CCNB1,PRKAR1A	0.22
Cdc42 Signaling	DIAPH1,CDC42,MAP3K11,PPP1R12A,PRKCI,PAK4,ACTR3	0.22
Natural Killer Cell Signaling	RRAS2,PRKCI,PAK4,MAP2K1,RAC1	0.22
Wnt/Ca+ pathway	DVL3,ROR1,PLCD3	0.23
Leukocyte Extravasation Signaling	CDC42,VASP,ITGA6,PXN,PRKCI,ACTN4,ARHGAP12,RAC1	0.23
Wnt/Î²-catenin Signaling	GNAQ,PPP2CB,PPP2R1A,DKK1,TCF7L2,PPP2R1B,DVL3	0.23
Prostanoid Biosynthesis	PTGES3	0.24
Sucrose Degradation V (Mammalian)	TPI1	0.24
Calcium Transport I	ATP2A2	0.24
UDP-N-acetyl-D-galactosamine Biosynthesis II	GNPNAT1	0.24
Myc Mediated Apoptosis Signaling	RRAS2,YWHAG,YWHAB	0.24
G Protein Signaling Mediated by Tubby	GNAQ,GNG11	0.25
TGF-Î² Signaling	CDC42,RRAS2,MAP2K3,MAP2K1	0.25
ErbB4 Signaling	RRAS2,PRKCI,MAP2K1	0.26
RANK Signaling in Osteoclasts	TRAF2,MAP3K11,MAP3K14,MAP2K1	0.26
UVA-Induced MAPK Signaling	PARP1,RRAS2,BCL2L1,PLCD3	0.26
TWEAK Signaling	TRAF2,MAP3K14	0.26
tRNA Splicing	PDE12,APEX1	0.28
Triacylglycerol Biosynthesis	ELOVL2,AGPAT9	0.28
Sperm Motility	TWF1,MAP3K11,PRKCI,PLCD3,PRKAR1A	0.28
Antiproliferative Role of Somatostatin Receptor 2	RRAS2,GNG11,MAP2K1	0.28
RhoA Signaling	ARHGEF11,KTN1,PPP1R12A,ARHGAP12,ACTR3	0.29
Role of BRCA1 in DNA Damage Response	E2F5,MSH2,CHEK1	0.29
Calcium-induced T Lymphocyte Apoptosis	HDAC2,PRKCI,ATP2A2	0.29
Ubiquinol-10 Biosynthesis (Eukaryotic)	COQ3	0.3
Purine Nucleotides De Novo Biosynthesis II	PAICS	0.3
Angiopoietin Signaling	RRAS2,PAK4,STAT5B	0.31
April Mediated Signaling	TRAF2,MAP3K14	0.31
Netrin Signaling	RAC1,PRKAR1A	0.32
T Cell Receptor Signaling	RRAS2,MAP2K1,SHB,RAC1	0.32
Cholesterol Biosynthesis I	CYP51A1	0.32
Cholesterol Biosynthesis II (via 24,25-dihydrolanosterol)	CYP51A1	0.32
Guanosine Nucleotides Degradation III	NT5E	0.32
Cholesterol Biosynthesis III (via Desmosterol)	CYP51A1	0.32
Role of MAPK Signaling in the Pathogenesis of Influenza	RRAS2,MAP2K3,MAP2K1	0.32
Amyotrophic Lateral Sclerosis Signaling	RAB5C,BCL2L1,RAC1,VEGFC	0.33
Role of PKR in Interferon Induction and Antiviral Response	TRAF2,MAP2K3	0.33
B Cell Activating Factor Signaling	TRAF2,MAP3K14	0.33
Neuroprotective Role of THOP1 in Alzheimer's Disease	IDE,PRKAR1A	0.33
DNA Double-Strand Break Repair by Non-Homologous End Joining	PARP1	0.34
Urate Biosynthesis/Inosine 5'-phosphate Degradation	NT5E	0.34
Î³-glutamyl Cycle	GCLC	0.34
Vitamin-C Transport	TXNRD1	0.34
HIF1Î± Signaling	RRAS2,COPS5,APEX1,VEGFC	0.35
Telomere Extension by Telomerase	TERF2IP	0.36
CDP-diacylglycerol Biosynthesis I	AGPAT9	0.36
FLT3 Signaling in Hematopoietic Progenitor Cells	RRAS2,STAT5B,MAP2K1	0.37
Leptin Signaling in Obesity	MAP2K1,PLCD3,PRKAR1A	0.37
Toll-like Receptor Signaling	MAP3K14,TOLLIP,MAP2K3	0.37
Granzyme B Signaling	PARP1	0.38
Role of RIG1-like Receptors in Antiviral Innate Immunity	TRAF2,TBK1	0.38
HER-2 Signaling in Breast Cancer	CDC42,RRAS2,PRKCI	0.39
BMP signaling pathway	RRAS2,MAP2K1,PRKAR1A	0.39
PDGF Signaling	CAV1,RRAS2,MAP2K1	0.4
Phosphatidylglycerol Biosynthesis II (Non-plastidic)	AGPAT9	0.4
Adenosine Nucleotides Degradation II	NT5E	0.4
Sphingosine-1-phosphate Signaling	RHOG,GNAQ,RAC1,PLCD3	0.4
NF-ÎºB Signaling	TRAF2,HDAC2,RRAS2,MAP3K14,UBE2N,TBK1	0.4
Reelin Signaling in Neurons	ARHGEF11,MAP3K11,ITGA6	0.41
Regulation of IL-2 Expression in Activated and Anergic T Lymphocytes	RRAS2,MAP2K1,RAC1	0.41
Corticotropin Releasing Hormone Signaling	GNAQ,PRKCI,MAP2K1,PRKAR1A	0.41
D-myo-inositol (1,4,5)-trisphosphate Degradation	IMPAD1	0.42
D-myo-inositol (1,3,4)-trisphosphate Biosynthesis	PTEN	0.43
DNA damage-induced 14-3-3Ïƒ Signaling	CCNB1	0.43
GÎ±q Signaling	RHOG,GNAQ,GNG11,PRKCI,MAP2K1	0.44
Purine Nucleotides Degradation II (Aerobic)	NT5E	0.45
Melanocyte Development and Pigmentation Signaling	RRAS2,MAP2K1,PRKAR1A	0.45
GÎ±12/13 Signaling	CDC42,RRAS2,PXN,MAP2K1	0.45
CNTF Signaling	RRAS2,MAP2K1	0.45
Regulation of the Epithelial-Mesenchymal Transition Pathway	RRAS2,ID2,MAP2K3,TCF7L2,MAP2K1,DVL3	0.46
FGF Signaling	MAP2K3,MAP2K1,RAC1	0.46
CD28 Signaling in T Helper Cells	CDC42,MAP2K1,ACTR3,RAC1	0.46
PKCÎ¸ Signaling in T Lymphocytes	RRAS2,MAP3K11,MAP3K14,RAC1	0.46
Endoplasmic Reticulum Stress Pathway	TRAF2	0.47
GÎ±i Signaling	CAV1,RRAS2,GNG11,PRKAR1A	0.47
Role of IL-17A in Arthritis	MAP2K3,MAP2K1	0.47
Polyamine Regulation in Colon Cancer	PSME3	0.48
Glioma Invasiveness Signaling	RHOG,RRAS2	0.5
Factors Promoting Cardiogenesis in Vertebrates	PRKCI,DKK1,TCF7L2	0.51
IL-22 Signaling	STAT5B	0.51
Hepatic Cholestasis	TRAF2,MAP3K14,PRKCI,ABCC1,PRKAR1A	0.52
Role of JAK family kinases in IL-6-type Cytokine Signaling	STAT5B	0.53
Bupropion Degradation	CYP51A1	0.53
Gluconeogenesis I	PGAM1	0.53
Lipid Antigen Presentation by CD1	AP2B1	0.54
Antiproliferative Role of TOB in T Cell Signaling	CCNA2	0.54
NAD Salvage Pathway II	NT5E	0.54
Acetone Degradation I (to Methylglyoxal)	CYP51A1	0.54
Antioxidant Action of Vitamin C	TXNRD1,STAT5B,PLCD3	0.55
Estrogen-Dependent Breast Cancer Signaling	RRAS2,STAT5B	0.55
Cell Cycle Control of Chromosomal Replication	CDK4	0.55
D-myo-inositol (1,4,5)-Trisphosphate Biosynthesis	PLCD3	0.55
Pyrimidine Ribonucleotides Interconversion	CMPK1	0.55
Role of JAK1 and JAK3 in Î³c Cytokine Signaling	RRAS2,STAT5B	0.56
PCP pathway	RAC1,DVL3	0.56
Acute Phase Response Signaling	TRAF2,RRAS2,MAP3K14,MAP2K3,MAP2K1	0.56
IL-17A Signaling in Airway Cells	PTEN,MAP2K1	0.56
Superpathway of Cholesterol Biosynthesis	CYP51A1	0.57
Neuropathic Pain Signaling In Dorsal Horn Neurons	PRKCI,PLCD3,PRKAR1A	0.57
Pyrimidine Ribonucleotides De Novo Biosynthesis	CMPK1	0.58
Role of p14/p19ARF in Tumor Suppression	RAC1	0.59
Circadian Rhythm Signaling	CRY1	0.63
IL-9 Signaling	STAT5B	0.64
Upstream Regulators
Upstream Regulator	Molecule Type	p-value of overlap	Target molecules in dataset	Mechanistic Network
Erm	group	0.0273	CAV1
E2f	group	0.0187	CAV1,CDC25A,GTF2H4,MCM10,TPX2,UBE2C
FOXD2	transcription regulator	0.0273	PRKAR1A
UBN1	transcription regulator	0.0273	CCNA2
CUZD1	other	0.0273	ID2
E2F8	transcription regulator	0.000156	CCNA2,CCNB1,CHEK1,RACGAP1
KDM4C	other	0.000323	CCNB1,CDC25A,MSH2,PCNA
PBRM1	other	0.0143	CCNB1,CENPF
CDCA7L	other	0.00283	CCNB1,MSH2,PCNA
E2F7	transcription regulator	0.00059	CCNA2,CCNB1,CHEK1,RACGAP1
TCF7L1	transcription regulator	0.0187	PYCR2,SLC26A2
HSF1	transcription regulator	0.000865	BCL2L1,BUB1B,CCNA2,CCT4,CCT5,CCT8,DNAJB1,FXR1,HSP90AB1,ITGB3BP,MCL1,RAB5C,SPTAN1
CCND1	transcription regulator	0.000292	ATAD2,CCNA2,CDK4,CENPF,CENPH,CEP55,DTL,EPHA2,EPS8,GALNT11,HJURP,MCM10,NT5E,PCNA,RACGAP1,RRM2,SPC25,TPX2	106 (4)
MAX	transcription regulator	0.000327	APEX1,CCNB1,CDC25A,CDK4,EED,HDAC2,ID1,ID2,UBE2C
E2F1	transcription regulator	1.37e-10	ACTR3,ATAD2,CAV1,CCNA2,CCNB1,CCT4,CDC25A,CDC25B,CDCA4,CDK4,CHEK1,EED,EI24,ERH,FEN1,GMNN,GTF2H4,HMGB2,MAP3K14,MCL1,MCM10,MSH2,PA2G4,PCNA,RACGAP1,RANBP1,RRM1,RRM2,SAFB,SMARCA5,STK17B,TK1,TOP2A,TRAF2,TXNL1,TXNRD1,VCP,VRK1	112 (5)
E2F5	transcription regulator	0.0212	PA2G4,PCNA,RANBP1
SERTAD1	transcription regulator	0.00219	CDK4,SET
VHL	transcription regulator	0.00508	BCL2L1,CAV1,CLTC,COPS5,LMNA,PCNA,PPIL1,TFRC,VEGFC
MDM2	transcription regulator	0.0212	CCNA2,CDK4,KAT2B,TFDP1
JUNB	transcription regulator	0.00953	CAV1,CD68,FOSL1,ID2,SERP1,SPTAN1,SWAP70,YWHAG
RBL1	transcription regulator	0.00295	CCNA2,CDC25A,NEK2,PA2G4,PCNA,RRM1,RRM2	29 (2)
TLX1	transcription regulator	0.0044	CHEK1,GATA2,MCL1,PCNA
NOTCH1	transcription regulator	0.0468	ANKRD1,BCL2L1,DKK1,FOSL1,ID1,ID2,ITGA6,PTEN,SMARCC1
HIF1A	transcription regulator	0.0427	ATP2A2,BCL2L1,CAV1,CD164,FURIN,H2AFX,ID2,MCL1,NT5E,NUDCD2,TFAM,TFRC,TPI1,VASP,VEGFC
SPZ1	transcription regulator	0.0273	PCNA
CBX4	transcription regulator	0.000985	CCNB1,CDC25A,MSH2,PCNA
MYBL1	transcription regulator	0.033	NEK2,TBL2,UBE2T
BHLHE40	transcription regulator	0.0475	BCL2L1,ID1
IRF4	transcription regulator	0.0286	CCNB1,CD68,CLTA,PCNA,RAC1,RPL6,TK1
NFYB	transcription regulator	0.00123	CAV1,CCNB1,CDC25A,CENPF,DNAJB6,DTL,FAM49B,HCCS,HMGB2,LYAR,PCNA,PPP1R7,PSMC6,RRM2,TJP1,TOP2A,TSNAX
GFI1	transcription regulator	0.000994	E2F5,HSP90AB1,ID2,KAT2B,NT5E,PTEN,TBK1,TOLLIP,TRAF2
SPI1	transcription regulator	0.00745	CCNA2,CD68,CDC25A,DDX21,EPB41L2,GATA2,ID2,MCL1,PCNA,POLR1D,TK1
CCNA2	other	0.00219	CCNA2,PCNA
NUPR1	transcription regulator	0.000335	BUB1,BUB1B,CCNA2,CD68,CDCA3,CDK4,DLG1,ELL2,ERCC6L,ESPL1,FLVCR1,GTF3C2,HJURP,IGF2BP3,LHFPL2,MCM10,NRBF2,PARP1,PM20D2,POLQ,RNF19B,RTN4IP1,SAFB,SPAG5,SPC25,STX3,TMEM194A,TOLLIP
MXI1	transcription regulator	0.0072	APEX1,CCNB1,ID2
JUN	transcription regulator	0.0209	APEX1,CAV1,CCNA2,CD164,CD68,DKK1,EHD4,ERCC1,FOSL1,GCLC,ID2,LMNA,MSH2,PTEN,SERP1,SNRPB2,TK1,YWHAG
XBP1	transcription regulator	0.000315	ARCN1,ATP2A2,BFAR,COPZ1,GOLPH3,KDELR2,MCFD2,SERP1,SMC3,SPCS3,SRP68,TFDP1,TOP1,TXNDC11,VAMP2
PLRG1	transcription regulator	0.0273	H2AFX
ARNT	transcription regulator	0.000647	CAV1,CDK4,DNAJC2,FURIN,ID2,PPP2CB,RANBP1,TFRC,TPI1,UBE2C
MAFF	transcription regulator	0.0347	GCLC,TXNRD1
CDKN2A	transcription regulator	1.1e-05	ATAD2,CCNA2,CDC25A,CDC25B,CDCA4,DCTN4,DEK,EED,EPS8,FEN1,HMGB2,IGF2BP3,PCNA,PSMA5,PTEN,RRM1,RRM2,SLBP,TFDP1,TK1,VRK1	114 (6)
DTX1	transcription regulator	0.0239	CEP55,MCL1,SPRY4
ELK4	transcription regulator	0.0409	CCT8,FOSL1
CLOCK	transcription regulator	0.0441	ABCB10,CYP51A1,GALNT11,ID1,MAP2K3,PA2G4,TBRG4,TNFRSF21
TOB1	transcription regulator	0.00811	CCNA2,CHEK1,GMNN,HJURP,UBE2T
FOXM1	transcription regulator	2.19e-05	BUB1B,CAV1,CCNA2,CCNB1,CDC25A,CDC25B,CENPF,NEK2,PLK4,TJP1,TOP2A
MYBL2	transcription regulator	0.00279	CCNA2,CCNB1,CDC25B,CLTA,TOP2A
SOX1	transcription regulator	0.0492	EPHA2,IER5,NCKAP1,NUDT21,TXNRD1
PML	transcription regulator	0.0415	ID2,PCBP2,SUMO2,YWHAG
ONECUT1	transcription regulator	0.000649	CCT8,CDC25A,CYP51A1,EED,EMG1,GBF1,GTF2E1,HMGB2,LRRC59,MFSD1,MYOF,POLR2D,PSMB1,SMARCC1,SNW1,TRPC4AP,VCP,ZCCHC9
Bio Functions
Categories	Diseases or Functions Annotation	p-Value	Molecules	# Molecules
Cellular Growth and Proliferation	proliferation of cells	4.01e-18	AATF,ABCC1,ACTN4,APEX1,ARCN1,ARHGEF11,ASPH,ATAD2,ATF5,ATP6V0D1,B4GALT6,BCL2L1,BCLAF1,BUB1,BUB1B,CAV1,CBFB,CBLL1,CCNA2,CCNB1,CCT5,CD164,CD2AP,CDC25A,CDC25B,CDC42,CDC42BPB,CDCA4,CDK4,CDK8,CENPF,CHEK1,CHERP,CLASP2,CLTC,COPS5,COPZ1,COQ3,CRY1,CUL4A,DAXX,DDAH1,DDX21,DHX15,DIAPH1,DKK1,DLG1,DNAJB1,DNAJB6,DNAJC2,DNM1L,DPY30,DTL,DUSP12,DVL3,E2F5,EBNA1BP2,EED,EHD4,EI24,EIF2B1,EIF4G2,EPHA2,EPS8,ERCC1,ESPL1,E…	237
Cell Cycle	cell cycle progression	1.08e-13	AATF,BCL2L1,BUB1,BUB1B,CAV1,CCNA2,CCNB1,CCT4,CDC25A,CDC25B,CDC42,CDK4,CENPF,CENPH,CHEK1,CKAP5,CLTC,COPS5,CUL4A,DLG1,DTL,E2F5,EIF4G2,EPS8,ESPL1,EWSR1,FOSL1,GATA2,GMNN,GORASP1,H3F3A/H3F3B,HAT1,HDAC2,ID1,ID2,KAT2B,KIF15,KIF2A,LEMD3,LIN9,LMNA,LSM1,MAP2K1,METAP2,MFN2,MNAT1,MSH2,MTA1,NEK2,NET1,NUF2,PA2G4,PCGF2,PCNA,PKMYT1,PLK4,PPP1R12A,PRKAR1A,PRKCI,PRPF4,PSMG2,PTEN,RAC1,RACGAP1,RIC8A,RRAS2,RRM1,SACM1L…	89
Infectious Disease	infection of cells	1.28e-13	AP2B1,ARCN1,ATP6V0D1,BCLAF1,CAV1,CCAR1,CD164,CDC42,CHORDC1,CLTA,CLTC,COPZ1,DAZAP2,DDX10,DDX23,DHX15,DIAPH1,DNAJB1,DUSP12,EPS8,ERCC1,FLII,FURIN,FXR1,G3BP1,GBF1,GOLPH3,GORASP1,H3F3A/H3F3B,LIN7C,LNX2,MAP3K11,MAP3K14,MED7,MND1,MPHOSPH6,MYOF,NCKAP1,NUP133,NUP153,NUP85,NUP98,PCBP2,PDZD8,PKMYT1,POLR1E,PRPF38A,PSMA3,PSMA5,PSMC4,PSMC5,PTGES3,RAB5C,RAB6A,RAC1,RANBP1,RBM25,RNF214,RNF26,RPL5,SEC14L1,SNW1,SPC…	77
Cell Death and Survival	cell death of tumor cell lines	7.48e-13	AATF,ABCC1,ABCE1,ADRM1,ANKRD1,ANTXR2,APEX1,ATAD2,ATP2A2,BCL2L1,BCLAF1,BUB1,BUB1B,CAV1,CCAR1,CCNB1,CCT4,CCT5,CCT8,CDC25A,CDC42,CDK8,CHEK1,CKAP5,COPS5,DAXX,DEK,DKK1,DNAJB1,DNM1L,DTL,EI24,EIF4G2,EMG1,EPHA2,EWSR1,FEN1,GORASP1,H2AFX,HAT1,HDAC2,HNRNPC,HSP90AB1,ID1,IDE,ILF2,ITGB3BP,KIDINS220,LMNA,MAP2K1,MAP2K3,MAP3K11,MAP3K14,MCL1,MCM10,MFN2,MSH2,MTDH,NEK2,NFE2L2,NT5E,NUF2,NUP205,OGT,PA2G4,PAK4,PARP1,PC…	115
Cell Death and Survival	cell death of cervical cancer cell lines	1.21e-12	ADRM1,ATP2A2,BCL2L1,BUB1,BUB1B,CCNB1,CCT4,CDK8,CHEK1,CKAP5,DAXX,DNM1L,EIF4G2,GORASP1,LMNA,MAP2K1,MAP3K11,MCL1,MCM10,NUF2,PAK4,PARP1,PCBP2,PLK4,PPP2R1A,PRPF19,PTEN,RAC1,RACGAP1,SPAG5,SPC25,TACC3,TBK1,THOC1,TMEM214,TNFRSF21,TOP2A,TPX2,TRAF2,TXNRD1,UCP2,VCP	42
Cell Cycle, Cellular Assembly and Organization, DNA Replication, Recombination, and Repair	segregation of chromosomes	2.54e-12	ARHGAP19,BUB1,CCNA2,CCNB1,CDC42,CENPF,CENPH,EBNA1BP2,ESPL1,HJURP,LMNA,MAP2K1,NCAPD3,NCAPG,NCAPG2,NEK2,NUF2,PPP2R1A,SPC25,TOP2A,TPX2	21
Infectious Disease	Viral Infection	4.16e-12	ABCE1,AP2B1,ARCN1,ATF5,ATP6V0D1,BCL2L1,BCLAF1,C15orf52,CAV1,CBLL1,CCAR1,CCNA2,CD164,CDC42,CDC42BPB,CDK4,CHORDC1,CLTA,CLTC,COPS5,COPZ1,DAXX,DAZAP2,DDX10,DDX23,DEK,DHX15,DIAPH1,DLG1,DNAJB1,DNM1L,DUSP12,EPHA2,EPS8,ERCC1,FLII,FURIN,FXR1,G3BP1,GBF1,GCLC,GOLPH3,GORASP1,H3F3A/H3F3B,HDAC2,HNRNPC,HSP90AB1,LIN7C,LMNA,LNX2,LSM1,MAP2K1,MAP2K3,MAP3K11,MAP3K14,MED7,MNAT1,MND1,MPHOSPH6,MSH2,MYOF,NCKAP1,NUP133,N…	120
Cell Cycle	mitosis of cervical cancer cell lines	6.87e-12	BUB1,CCNB1,CCT4,CDC25A,CDC25B,CKAP5,EWSR1,GORASP1,MAP2K1,NUF2,PKMYT1,PLK4,PRPF4,RACGAP1,RIC8A,SACM1L,SPAG5,SPC25,TOP2A,TPX2	20
Organismal Survival	organismal death	7.7e-12	ABCC1,ACTN4,ANTXR2,APEX1,ARHGEF11,ASPH,ATP2A2,ATP6V0D1,BCL2L1,BCLAF1,BFAR,BLMH,BUB1,BUB1B,CAP1,CAPZA2,CAV1,CBFB,CCNA2,CD2AP,CD68,CDC25A,CDK4,CHEK1,CHTF18,CKAP5,COPS5,CUL4A,CYP51A1,DAXX,DCUN1D5,DDAH1,DKK1,DLG1,DNAJB1,DNAJB6,DNAJC5,DNM1L,DTL,DVL3,E2F5,EHD1,EHD4,EIF4G2,ERCC1,ESPL1,EWSR1,FEN1,FLII,FLVCR1,FOSL1,FURIN,FXR1,GATA2,GCLC,GMNN,GNAQ,GNPNAT1,H2AFX,H3F3A/H3F3B,HAT1,HDAC2,HDAC7,HNRNPC,HSP90AB1,…	160
Cell Cycle	mitosis of tumor cell lines	9.47e-12	BUB1,BUB1B,CCNB1,CCT4,CDC25A,CDC25B,CHEK1,CKAP5,EWSR1,GORASP1,MAP2K1,NUF2,PKMYT1,PLK4,PRKCI,PRPF4,RACGAP1,RIC8A,SACM1L,SPAG5,SPC25,TOP2A,TPX2	23
Gene Expression	expression of RNA	2.82e-11	AATF,ACTR3,ANKRD1,ARF4,ARHGEF11,ATAD2,ATF5,BCL9L,BCLAF1,BRD8,CAV1,CBFB,CCNA2,CDC25B,CDC42,CDK8,CENPF,COPS5,COPZ1,CRY1,CTR9,CUL4A,DAXX,DEK,DIAPH1,DKK1,DNAJB1,DNAJB6,DRG1,DVL3,E2F5,EED,EIF2B1,EIF4G2,EIF4H,ELL2,EWSR1,FLII,FOSL1,FXR1,GATA2,GCLC,GMNN,GNAQ,GTF2E1,GTF2H4,GTF3C2,H2AFX,HDAC2,HDAC7,HMGB2,HNRNPAB,HNRNPC,ID1,ID2,IGBP1,IGF2BP2,IGF2BP3,ILF2,ITGB3BP,KAT2B,LMNA,MAP2K1,MAP2K3,MAP3K11,MAP3K14,MAZ,…	135
Infectious Disease	infection by RNA virus	4.48e-11	AP2B1,ARCN1,ATP6V0D1,BCLAF1,CCAR1,CD164,CHORDC1,CLTA,CLTC,COPZ1,DAZAP2,DDX10,DDX23,DHX15,DIAPH1,DNAJB1,DUSP12,EPS8,ERCC1,FLII,FURIN,FXR1,G3BP1,GBF1,GOLPH3,GORASP1,H3F3A/H3F3B,LIN7C,LNX2,MAP3K11,MAP3K14,MED7,MND1,MPHOSPH6,MYOF,NCKAP1,NUP133,NUP153,NUP85,NUP98,PCBP2,PDZD8,PKMYT1,POLR1E,PRPF38A,PSMA3,PSMA5,PSMC4,PSMC5,PTGES3,RAB5C,RAB6A,RANBP1,RBM25,RNF214,RNF26,RPL5,SEC14L1,SNW1,SPCS3,SPTAN1,SPTBN1…	75
Nucleic Acid Metabolism, Small Molecule Biochemistry	metabolism of nucleoside triphosphate	7.74e-11	ABCC1,ABCD1,ATAD2,ATP2A2,ATP6V0D1,ATP6V1C1,CAV1,CCNB1,CCT8,DDX21,DDX23,DNM1L,G3BP1,GTF2H4,IDE,MCL1,MFN2,MNAT1,MSH2,NT5E,PARP1,POLQ,PSMC2,PSMC4,PSMC5,PSMC6,SMARCA5,TFAM,TOP2A,UCP2,VCP	31
Cell Death and Survival	cell death	1.8e-10	AATF,ABCC1,ABCD1,ABCE1,ACTN4,ADRM1,ANKRD1,ANTXR2,AP2B1,APEX1,ARF4,ATAD2,ATF5,ATP2A2,BCL2L1,BCLAF1,BFAR,BUB1,BUB1B,CAV1,CBFB,CCAR1,CCNA2,CCNB1,CCT4,CCT5,CCT8,CD164,CD2AP,CDC25A,CDC25B,CDC42,CDK4,CDK8,CENPF,CHEK1,CHTF18,CKAP5,COPS5,CUL4A,DAXX,DCAF7,DEK,DIAPH1,DKK1,DNAJB1,DNAJB6,DNAJC5,DNM1L,DTL,EHD1,EHD4,EI24,EIF4G2,EMG1,EPHA2,ERCC1,ESPL1,EWSR1,FEN1,FOSL1,FURIN,FXR1,GATA2,GCLC,GMFB,GMNN,GNAQ,GNPNAT…	198
Cell Death and Survival	apoptosis	3.28e-10	AATF,ABCC1,ABCE1,ACTN4,ANKRD1,ANTXR2,APEX1,ARF4,ATAD2,ATF5,BCL2L1,BCLAF1,BFAR,BUB1,CAV1,CBFB,CCAR1,CCNA2,CCNB1,CCT4,CD164,CD2AP,CDC25A,CDC25B,CDC42,CDK4,CDK8,CENPF,CHEK1,CHTF18,CKAP5,COPS5,CUL4A,DAXX,DCAF7,DKK1,DNAJB1,DNAJC5,DNM1L,EHD1,EHD4,EI24,EIF4G2,EPHA2,ERCC1,ESPL1,EWSR1,FEN1,FOSL1,FURIN,FXR1,GCLC,GMFB,GMNN,GNAQ,GNPNAT1,H2AFX,HAT1,HDAC2,HNRNPC,HSP90AB1,ID1,ID2,IDE,ITGA6,ITGB3BP,KAT2B,KIDINS2…	163
Gene Expression	transcription	6.51e-10	AATF,ACTR3,ANKRD1,ARF4,ARHGEF11,ATAD2,ATF5,BCL9L,BCLAF1,BRD8,CAV1,CBFB,CCNA2,CDC25B,CDC42,CDK8,CENPF,COPS5,CRY1,CTR9,CUL4A,DAXX,DEK,DHX15,DKK1,DNAJB6,DRG1,DVL3,E2F5,EIF4G2,ELL2,EWSR1,FOSL1,GATA2,GCLC,GMNN,GNAQ,GTF2E1,GTF2H4,GTF3C2,H2AFX,HDAC2,HDAC7,HMGB2,HNRNPAB,HNRNPC,ID1,ID2,IGBP1,ILF2,ITGB3BP,KAT2B,LMNA,MAP2K1,MAP2K3,MAP3K11,MAP3K14,MAZ,MED7,MNAT1,MTA1,MTDH,NAB1,NCKAP1,NFE2L2,NFX1,NKRF,NRBF2,O…	120
Nucleic Acid Metabolism, Small Molecule Biochemistry	catabolism of purine nucleotide	8.82e-10	ABCC1,ABCD1,ATAD2,ATP2A2,ATP6V0D1,ATP6V1C1,CCT8,DDX21,DDX23,G3BP1,GTF2H4,IDE,MNAT1,MSH2,NT5E,POLQ,PSMC2,PSMC4,PSMC5,PSMC6,SMARCA5,TOP2A,VCP	23
DNA Replication, Recombination, and Repair, Energy Production, Nucleic Acid Metabolism, Small Molecule Biochemistry	catabolism of ATP	1.31e-09	ABCC1,ABCD1,ATAD2,ATP2A2,ATP6V0D1,ATP6V1C1,CCT8,DDX21,DDX23,G3BP1,GTF2H4,IDE,MNAT1,MSH2,POLQ,PSMC2,PSMC4,PSMC5,PSMC6,SMARCA5,TOP2A,VCP	22
Cell Death and Survival	cell viability of tumor cell lines	1.66e-09	ABCC1,ANTXR2,APEX1,BCL2L1,BCLAF1,BUB1B,CAV1,CCNA2,CCNB1,CDK8,CHEK1,CKAP5,DAXX,DCUN1D5,DUSP12,DUSP14,EWSR1,FOSL1,GATA2,GCLC,HDAC2,HSP90AB1,ID2,IGF2BP3,LNX2,MAP2K1,MAP3K14,MCL1,MSH2,MTDH,MTMR12,NFE2L2,NUF2,PARP1,PCGF2,PCNA,POLR1D,PPP2R1A,PPP2R1B,PPP4R1,PRPF19,PSMA3,PSMA4,PSMC4,PSMC5,PTEN,RAC1,ROR1,RRM1,RRM2,SMARCC1,SMARCD1,SNRPD1,SNW1,TBK1,THOC1,TOP1,TUSC2,USP8,VCP,VEGFC,ZNF91	62
Gene Expression	transcription of RNA	1.7e-09	AATF,ACTR3,ANKRD1,ARF4,ARHGEF11,ATAD2,ATF5,BCL9L,BCLAF1,BRD8,CAV1,CBFB,CCNA2,CDC25B,CDC42,CDK8,CENPF,COPS5,CRY1,CTR9,CUL4A,DAXX,DEK,DKK1,DNAJB6,DRG1,DVL3,E2F5,EIF4G2,ELL2,EWSR1,FOSL1,GATA2,GCLC,GMNN,GNAQ,GTF2E1,GTF2H4,GTF3C2,H2AFX,HDAC2,HDAC7,HMGB2,HNRNPAB,HNRNPC,ID1,ID2,IGBP1,ILF2,ITGB3BP,KAT2B,LMNA,MAP2K1,MAP2K3,MAP3K11,MAP3K14,MAZ,MED7,MNAT1,MTA1,MTDH,NAB1,NFE2L2,NFX1,NKRF,NRBF2,OGT,PA2G4,PABP…	117
Infectious Disease, Organismal Injury and Abnormalities	infection of embryonic cell lines	2.04e-09	CCAR1,CD164,CHORDC1,CLTA,DAZAP2,DDX23,DHX15,DUSP12,ERCC1,FXR1,LIN7C,MED7,MYOF,NCKAP1,NUP153,NUP98,PCBP2,PDZD8,POLR1E,PRPF38A,PSMA3,PSMA5,PSMC4,PSMC5,PTGES3,RBM25,RNF214,RPL5,SNW1,SUMO2,TFRC,UBE2C	32
Infectious Disease	infection of epithelial cell lines	2.04e-09	CCAR1,CD164,CHORDC1,CLTA,DAZAP2,DDX23,DHX15,DUSP12,ERCC1,FXR1,LIN7C,MED7,MYOF,NCKAP1,NUP153,NUP98,PCBP2,PDZD8,POLR1E,PRPF38A,PSMA3,PSMA5,PSMC4,PSMC5,PTGES3,RBM25,RNF214,RPL5,SNW1,SUMO2,TFRC,UBE2C	32
Cell Death and Survival	necrosis	2.15e-09	AATF,ABCC1,ABCE1,ADRM1,ANKRD1,ANTXR2,AP2B1,APEX1,ATAD2,ATF5,ATP2A2,BCL2L1,BCLAF1,BUB1,BUB1B,CAV1,CBFB,CCAR1,CCNB1,CCT4,CCT5,CCT8,CD2AP,CDC25A,CDC25B,CDC42,CDK4,CDK8,CHEK1,CKAP5,COPS5,DAXX,DEK,DIAPH1,DKK1,DNAJB1,DNAJC5,DNM1L,DTL,EHD4,EI24,EIF4G2,EMG1,EPHA2,ERCC1,EWSR1,FEN1,FOSL1,FURIN,GATA2,GCLC,GMFB,GNAQ,GNPNAT1,GORASP1,H2AFX,HAT1,HDAC2,HMGB2,HNRNPC,HSP90AB1,ID1,ID2,IDE,ILF2,ITGA6,ITGB3BP,KIDINS2…	158
RNA Post-Transcriptional Modification	processing of RNA	3.15e-09	CDC42,EBNA1BP2,EFTUD2,GEMIN5,HNRNPA0,HNRNPL,INTS5,LSM1,MBNL1,NOP58,NUDT21,PABPN1,PRPF19,PRPF4,PRPF4B,RBM25,RPL5,RPS17,RPS7,SAFB,SBDS,SF3A2,SFPQ,SNRNP40,SNRPB2,SNRPD1,SNW1,SYNCRIP,TBP,THOC1,UTP15	31
Cell Death and Survival	apoptosis of cervical cancer cell lines	3.97e-09	BCL2L1,BUB1,CCNB1,CCT4,CDK8,CHEK1,CKAP5,DAXX,DNM1L,EIF4G2,MAP2K1,MCL1,MCM10,NUF2,PAK4,PARP1,PCBP2,PLK4,PRPF19,PTEN,RAC1,RACGAP1,SPAG5,SPC25,TACC3,TBK1,THOC1,TMEM214,TNFRSF21,TPX2,TRAF2	31
Infectious Disease	infection by HIV-1	4.14e-09	BCLAF1,CCAR1,CD164,CHORDC1,CLTA,DAZAP2,DDX10,DDX23,DHX15,DNAJB1,DUSP12,EPS8,ERCC1,FLII,FURIN,FXR1,GOLPH3,H3F3A/H3F3B,LIN7C,LNX2,MAP3K11,MAP3K14,MED7,MND1,MPHOSPH6,MYOF,NCKAP1,NUP133,NUP153,NUP85,NUP98,PDZD8,POLR1E,PRPF38A,PSMA3,PSMA5,PSMC4,PSMC5,PTGES3,RAB6A,RANBP1,RBM25,RNF214,RNF26,SEC14L1,SNW1,SPCS3,SPTAN1,SPTBN1,SUMO2,TFAP4,TOMM70A,TWF1,UBE2C,ZNRD1	55
Infectious Disease, Renal and Urological Disease	infection of kidney cell lines	5.03e-09	CCAR1,CD164,CHORDC1,CLTA,DAZAP2,DDX23,DHX15,DUSP12,ERCC1,FXR1,LIN7C,MED7,MYOF,NCKAP1,NUP153,NUP98,PCBP2,PDZD8,POLR1E,PRPF38A,PSMA3,PSMA5,PSMC4,PSMC5,PTGES3,RBM25,RNF214,RPL5,SNW1,SUMO2,TFRC,UBE2C	32
Embryonic Development, Organismal Survival	death of embryo	1.6e-08	CHEK1,DDAH1,DNAJB1,DTL,FEN1,FLII,GMNN,MCL1,MCM10,METAP2,PCNA,PRPF19,PSMC4,PTEN,RAC1,STAT5B,TFDP1,TOP1,TXNRD1,VCP,ZBTB17	21
Cell Death and Survival	cell survival	1.79e-08	ABCC1,ANTXR2,AP2B1,APEX1,ATF5,BCL2L1,BCLAF1,BUB1B,CAV1,CBFB,CCNA2,CCNB1,CD2AP,CDC42,CDK4,CDK8,CHEK1,CKAP5,DAXX,DCUN1D5,DKK1,DNM1L,DUSP12,DUSP14,EHD4,EIF2B1,EPHA2,ERCC1,EWSR1,FLII,FOSL1,GATA2,GCLC,H2AFX,HDAC2,HMGB2,HSP90AB1,ID2,IDE,IGF2BP3,LMNA,LNX2,MAP2K1,MAP3K11,MAP3K14,MCFD2,MCL1,METAP2,MSH2,MTA1,MTDH,MTMR12,NFE2L2,NOP58,NUF2,OGT,PARP1,PCGF2,PCNA,POLR1D,PPP2R1A,PPP2R1B,PPP4R1,PRKAR1A,PRPF19,PSM…	95
Cell Cycle	mitosis	2.81e-08	AATF,BUB1,BUB1B,CCNA2,CCNB1,CCT4,CDC25A,CDC25B,CENPF,CENPH,CHEK1,CKAP5,CLTC,DLG1,ESPL1,EWSR1,GMNN,GORASP1,HAT1,HDAC2,KIF15,KIF2A,MAP2K1,NEK2,NUF2,PKMYT1,PLK4,PPP1R12A,PRKCI,PRPF4,PTEN,RAC1,RACGAP1,RIC8A,SACM1L,SHB,SPAG5,SPC25,SPRY2,TOP2A,TPX2,UBE2C,VEGFC	43
Cell Death and Survival	apoptosis of tumor cell lines	2.89e-08	AATF,ABCC1,ABCE1,ANKRD1,ATAD2,BCL2L1,BCLAF1,BUB1,CAV1,CCAR1,CCNB1,CCT4,CDC25A,CDC42,CDK8,CHEK1,CKAP5,COPS5,DAXX,DKK1,DNAJB1,DNM1L,EIF4G2,EPHA2,EWSR1,H2AFX,HAT1,HDAC2,HNRNPC,HSP90AB1,ID1,IDE,ITGB3BP,KIDINS220,MAP2K1,MAP2K3,MAP3K11,MAP3K14,MCL1,MCM10,MFN2,MTDH,NFE2L2,NUF2,OGT,PA2G4,PAK4,PARP1,PCBP2,PCNA,PIAS3,PKMYT1,PLK4,PPP2R1A,PRKAR1A,PRKCI,PRPF19,PTEN,RAC1,RACGAP1,ROR1,RRM1,RRM2,S100A11,SFPQ,SMA…	84
Infectious Disease	infection of tumor cell lines	3.9e-08	AP2B1,ARCN1,ATP6V0D1,BCLAF1,CDC42,CLTC,COPZ1,DDX10,DIAPH1,DNAJB1,EPS8,FLII,FURIN,G3BP1,GBF1,GOLPH3,GORASP1,H3F3A/H3F3B,LNX2,MAP3K11,MAP3K14,MED7,MND1,MPHOSPH6,NUP133,NUP153,NUP85,PKMYT1,RAB5C,RAB6A,RAC1,RANBP1,RNF26,SEC14L1,SPCS3,SPTAN1,SPTBN1,TFAP4,TFRC,TIPIN,TOMM70A,TRIM5,TWF1,UTP11L,WASF2,ZNRD1	46
Cell Death and Survival	cell viability	4.58e-08	ABCC1,ANTXR2,AP2B1,APEX1,ATF5,BCL2L1,BCLAF1,BUB1B,CAV1,CBFB,CCNA2,CCNB1,CD2AP,CDC42,CDK8,CHEK1,CKAP5,DAXX,DCUN1D5,DKK1,DNM1L,DUSP12,DUSP14,EHD4,ERCC1,EWSR1,FOSL1,GATA2,GCLC,H2AFX,HDAC2,HMGB2,HSP90AB1,ID2,IDE,IGF2BP3,LMNA,LNX2,MAP2K1,MAP3K11,MAP3K14,MCFD2,MCL1,METAP2,MSH2,MTA1,MTDH,MTMR12,NFE2L2,NOP58,NUF2,OGT,PARP1,PCGF2,PCNA,POLR1D,PPP2R1A,PPP2R1B,PPP4R1,PRKAR1A,PRPF19,PSMA3,PSMA4,PSMC4,PSMC5,PS…	88
Infectious Disease	infection by lentivirus	5.08e-08	BCLAF1,CCAR1,CD164,CHORDC1,CLTA,DAZAP2,DDX10,DDX23,DHX15,DNAJB1,DUSP12,EPS8,ERCC1,FLII,FURIN,FXR1,GOLPH3,H3F3A/H3F3B,LIN7C,LNX2,MAP3K11,MAP3K14,MED7,MND1,MPHOSPH6,MYOF,NCKAP1,NUP133,NUP153,NUP85,NUP98,PDZD8,POLR1E,PRPF38A,PSMA3,PSMA5,PSMC4,PSMC5,PTGES3,RAB6A,RANBP1,RBM25,RNF214,RNF26,SEC14L1,SNW1,SPCS3,SPTAN1,SPTBN1,SUMO2,TFAP4,TFRC,TOMM70A,TOP2A,TRIM5,TWF1,UBE2C,ZNRD1	58
Cellular Development, Cellular Growth and Proliferation	proliferation of tumor cell lines	8.5e-08	AATF,ACTN4,APEX1,ARCN1,ATAD2,ATF5,BCL2L1,BUB1,CAV1,CCNA2,CCNB1,CDC25A,CDC25B,CDC42,CDCA4,CDK4,CDK8,CHEK1,COPS5,COPZ1,CUL4A,DDX21,DKK1,DTL,DVL3,E2F5,EED,EPHA2,EPS8,ERCC1,EWSR1,FEN1,FOSL1,GATA2,GMNN,GNAQ,GOLPH3,HAT1,HDAC2,ID1,ID2,IDE,IGBP1,IGF2BP3,ITGA6,KAT2B,KIDINS220,MAP2K1,MAP2K3,MAP3K11,MAP3K14,MFN2,MNAT1,MTA1,NCAPG,NEK2,NFE2L2,OGT,PA2G4,PAK4,PARP1,PCGF2,PCNA,PPP1R12A,PPP2R1A,PRKAR1A,PRKCI,PRPF…	97
Cell Cycle	interphase	8.87e-08	AATF,ATF5,BCL2L1,BUB1,BUB1B,CAV1,CCNA2,CCNB1,CDC25A,CDC25B,CDC42,CDK4,CENPF,CHEK1,COPS5,CUL4A,DAXX,DTL,E2F5,ERCC1,FEN1,GMNN,ID1,ID2,LMNA,MAP2K1,MAP2K3,MAP3K11,MCM10,MNAT1,MSH2,MTDH,NES,NFE2L2,PARP1,PCNA,PPP2CB,PTEN,PTGES3,RAC1,RPL5,SPRY2,SPTAN1,TBRG4,TFDP1,TFRC,THOC1,TIPIN,TRAF2,TUSC2,USP8,YWHAG	52
Infectious Disease	HIV infection	1.08e-07	BCLAF1,CCAR1,CD164,CHORDC1,CLTA,DAZAP2,DDX10,DDX23,DHX15,DNAJB1,DUSP12,EPS8,ERCC1,FLII,FURIN,FXR1,GOLPH3,H3F3A/H3F3B,LIN7C,LNX2,MAP3K11,MAP3K14,MED7,MND1,MPHOSPH6,MYOF,NCKAP1,NUP133,NUP153,NUP85,NUP98,PDZD8,POLR1E,PRPF38A,PSMA3,PSMA5,PSMC4,PSMC5,PTGES3,RAB6A,RANBP1,RBM25,RNF214,RNF26,SEC14L1,SNW1,SPCS3,SPTAN1,SPTBN1,SUMO2,TFAP4,TFRC,TOMM70A,TOP2A,TWF1,UBE2C,ZNRD1	57
Cell Cycle	M phase	1.68e-07	ACTN4,BUB1B,CAP1,CCNB1,CD2AP,CDC25B,CDC42,CENPF,CEP55,CNTROB,GORASP1,INF2,KIF3B,LMNA,MAP2K1,MPHOSPH6,NEK2,NUF2,RAB35,RACGAP1,RIC8A,TOP2A,UBE2C,UVRAG,VASP	25
Organismal Development	growth of organism	2.13e-07	ABCC1,ARCN1,CDC42,CDK4,CHEK1,COPS5,COQ3,DAXX,DHX15,DUSP12,EED,ERCC1,ESPL1,FEN1,FLII,FLVCR1,FOSL1,FURIN,GCLC,GNPNAT1,HDAC7,HSP90AB1,ID1,ID2,IGF2BP3,ITGA6,LMNA,MAP2K1,MAP2K3,MCL1,MCM10,METAP2,MFN2,NEK2,NOL7,PARP1,PCBP2,PCGF2,PLCD3,PLK4,PRPF19,PSMC4,PSME3,PTEN,RAC1,RANBP1,SERP1,SMARCA5,STAT5B,SUMO2,TBP,TFDP1,THOC1,TIAL1,TXNRD1,UBR4,UCP2,VEGFC,WASF2,WWTR1	60
DNA Replication, Recombination, and Repair	repair of DNA	2.18e-07	APEX1,BCL2L1,BCLAF1,CHEK1,COPS5,CUL4A,DEK,ERCC1,FEN1,H2AFX,HAT1,HMGB2,MSH2,PARP1,PCNA,POLQ,PRPF19,RAC1,RRM1,SMARCC1,SMARCD1,THOC1,TOP1,UBE2N,UBE2T,UVRAG,VCP	27
Cell Cycle	arrest in mitosis of tumor cell lines	4.33e-07	BUB1,BUB1B,CCT4,CHEK1,CKAP5,NUF2,PLK4,RACGAP1,RIC8A,SPAG5,SPC25,TPX2	12
Cell Cycle	arrest in interphase of tumor cell lines	4.47e-07	AATF,ATF5,CCNA2,CCNB1,CDC25A,CDC25B,CDC42,CDK4,CHEK1,DAXX,ERCC1,MAP2K3,MAP3K11,MNAT1,MSH2,MTDH,NFE2L2,PPP2CB,PTEN,PTGES3,RPL5,SPTAN1,TFRC,TRAF2,TUSC2,YWHAG	26
Cell Cycle	arrest in interphase	4.79e-07	AATF,ATF5,BCL2L1,CAV1,CCNA2,CCNB1,CDC25A,CDC25B,CDC42,CDK4,CHEK1,COPS5,DAXX,E2F5,ERCC1,FEN1,GMNN,LMNA,MAP2K3,MAP3K11,MNAT1,MSH2,MTDH,NFE2L2,PARP1,PPP2CB,PTEN,PTGES3,RPL5,SPTAN1,TFDP1,TFRC,THOC1,TRAF2,TUSC2,YWHAG	36
Cell Signaling, Post-Translational Modification, Protein Synthesis	assembly of protein-protein complex	5.31e-07	CAPZA2,CCNB1,CD2AP,CDC42,DKK1,GEMIN5,GMNN,MNAT1,NUP153,NUP205,NUP98,PPP2R1A,PXN,TFAP4,TRAF2,TWF1,VAMP2,VAMP3,VASP,VCP	20
Cellular Assembly and Organization, Cellular Function and Maintenance	organization of mitotic spindle	5.52e-07	CCNB1,CKAP5,KIF2A,KIF3B,MAP2K1,RANBP1,SBDS,SPC25,TPX2	9
Cell Cycle	polyploidization of cells	5.52e-07	BCL2L1,BUB1,BUB1B,CCNA2,ERCC1,ESPL1,PSMG2,TOP2A,TPX2	9
Cell Cycle	interphase of tumor cell lines	7.28e-07	AATF,ATF5,CCNA2,CCNB1,CDC25A,CDC25B,CDC42,CDK4,CHEK1,COPS5,DAXX,E2F5,ERCC1,GMNN,MAP2K3,MAP3K11,MCM10,MNAT1,MSH2,MTDH,NFE2L2,PPP2CB,PTEN,PTGES3,RPL5,SPRY2,SPTAN1,TFDP1,TFRC,TRAF2,TUSC2,YWHAG	32
Cell Death and Survival	cell death of connective tissue cells	7.68e-07	AATF,ABCC1,ABCE1,ATF5,BCL2L1,BUB1,CCNB1,CDC42,CDK4,CHEK1,COPS5,DAXX,DKK1,DNM1L,EWSR1,GMFB,GNAQ,GNPNAT1,ID1,ID2,ITGA6,LMNA,MAP2K1,MAP2K3,MAP3K14,MCL1,MFN2,MSH2,NFE2L2,PARP1,PPP2R1B,PTEN,RAC1,RHOG,RRAS2,SFT2D2,SHARPIN,STK17B,STX1A,TBK1,TFAM,TFDP1,THOC1,TOP2A,TRAF2,TRAF7,VCP	47
Cell Cycle	senescence of cells	7.73e-07	BCL2L1,BUB1,CAV1,CDK4,DEK,DKK1,DPY30,ERCC1,HDAC2,HJURP,ID1,LIN9,MAP2K1,MAP2K3,MAPKAPK5,NFE2L2,PARP1,PCGF2,PHC2,PRKCI,PTEN,RAC1,TOP1,YEATS4	24
Cell Death and Survival	cell death of fibroblast cell lines	8.32e-07	AATF,ABCC1,ABCE1,BCL2L1,CCNB1,CDK4,CHEK1,COPS5,DAXX,DKK1,DNM1L,EWSR1,GMFB,GNAQ,ID1,ID2,ITGA6,MAP2K1,MCL1,MFN2,NFE2L2,PARP1,PPP2R1B,PTEN,RAC1,RHOG,RRAS2,SFT2D2,SHARPIN,STK17B,STX1A,TFDP1,THOC1,TOP2A,TRAF2,TRAF7,VCP	37
Cell Cycle	interphase of bone cancer cell lines	8.42e-07	CCNA2,CDC25A,CDC25B,CDC42,CHEK1,MAP2K3,MNAT1,PTGES3,RPL5,TFDP1,YWHAG	11
Cellular Assembly and Organization	organization of organelle	9.11e-07	ABCD1,CAV1,CD2AP,CDC25B,CDC42,CENPF,CENPH,CKAP5,CLN6,CLTC,DAXX,DLG1,DNAJB6,DNM1L,ERCC1,GOLPH3,GORASP1,HDAC7,KIAA1279,LEMD3,LMNA,MFN2,NUP133,PPP1R12A,PRKCI,RAB5C,RAB6A,RAC1,SAFB,SEC23IP,SEH1L,SERP1,SHARPIN,SPTBN1,STX6,TOP1,USP8	37
Infectious Disease, Reproductive System Disease	infection of cervical cancer cell lines	1.26e-06	ARCN1,ATP6V0D1,BCLAF1,CDC42,COPZ1,DDX10,DNAJB1,EPS8,FLII,FURIN,GBF1,GOLPH3,H3F3A/H3F3B,LNX2,MAP3K11,MAP3K14,MED7,MND1,MPHOSPH6,NUP133,NUP153,NUP85,PKMYT1,RAB5C,RAB6A,RAC1,RANBP1,RNF26,SEC14L1,SPCS3,SPTAN1,SPTBN1,TFAP4,TIPIN,TOMM70A,TWF1,UTP11L,ZNRD1	38
Cancer	neoplasia of epithelial tissue	1.42e-06	AAMP,AASDHPPT,AATF,ABCB10,ABCC1,ABCD1,ABCE1,ACTN4,ACTR3,ADRM1,AGPAT9,ANP32B,ANTXR2,APEX1,ARCN1,ARF4,ARHGAP19,ARHGEF11,ARSK,ASPH,ATAD1,ATAD2,ATF5,ATP2A2,ATP6V1D,B4GALT6,BCL2L1,BCL9L,BCLAF1,BFAR,BLMH,BRD8,BUB1,BUB1B,C12orf43,C15orf52,C6orf62,C7orf43,CAV1,CBLL1,CCAR1,CCDC117,CCDC43,CCNA2,CCNB1,CCNJL,CCT4,CCT5,CCT8,CD68,CDC25A,CDC25B,CDC42BPB,CDCA3,CDK4,CDK8,CENPF,CENPH,CEP55,CETN3,CHEK1,CHERP,CHORDC…	422
Gene Expression	binding of DNA	1.58e-06	AATF,APEX1,CAV1,CBFB,COPS5,CTR9,CUL4A,DNAJB1,FOSL1,GATA2,GMNN,HMGB2,HNRNPC,ID1,ID2,KAT2B,LMNA,MAP2K1,MAP3K14,NFE2L2,PARP1,PCNA,PIAS3,PRKCI,PSME3,PTEN,RAC1,SET,SFPQ,SMC3,TBP,TCF7L2,TFAP4,TFDP1,TRAF2,TSNAX,TXNRD1,UBE2N,YWHAB,YWHAG,ZBTB17,ZBTB5	42
Cell Cycle	G2 phase	1.63e-06	ATF5,CCNA2,CCNB1,CDC25A,CDC25B,CDK4,CENPF,CHEK1,DTL,E2F5,ERCC1,FEN1,GMNN,LMNA,MAP2K1,MAP3K11,MSH2,MTDH,NES,PARP1,PPP2CB,PTEN,RAC1,THOC1,TRAF2	25
Cell Cycle	G2 phase of cervical cancer cell lines	1.76e-06	CCNA2,CCNB1,CDC25A,CDC25B,CDK4,CHEK1,MAP3K11,PPP2CB	8
Cancer	carcinoma	2.04e-06	AAMP,AASDHPPT,AATF,ABCB10,ABCC1,ABCD1,ABCE1,ACTN4,ACTR3,ADRM1,AGPAT9,ANP32B,ANTXR2,APEX1,ARCN1,ARF4,ARHGAP19,ARHGEF11,ARSK,ASPH,ATAD1,ATAD2,ATF5,ATP2A2,ATP6V1D,B4GALT6,BCL2L1,BCL9L,BCLAF1,BFAR,BLMH,BRD8,BUB1,BUB1B,C12orf43,C15orf52,C6orf62,C7orf43,CAV1,CBLL1,CCAR1,CCDC117,CCDC43,CCNA2,CCNB1,CCNJL,CCT4,CCT5,CCT8,CD68,CDC25A,CDC25B,CDC42BPB,CDCA3,CDK4,CDK8,CENPF,CENPH,CEP55,CETN3,CHEK1,CHERP,CHORDC…	414
Cell Cycle	arrest in mitosis	2.53e-06	BUB1,BUB1B,CCT4,CHEK1,CKAP5,NUF2,PLK4,PTEN,RACGAP1,RIC8A,SPAG5,SPC25,TPX2	13
Cellular Growth and Proliferation, Tissue Development	proliferation of connective tissue cells	2.55e-06	ARHGEF11,BCL2L1,BUB1,CAV1,CCNA2,CDC42,CDK4,CLTC,DKK1,DNM1L,EPHA2,ESPL1,EWSR1,FEN1,FLII,FOSL1,GNPNAT1,HAT1,HDAC7,ID2,LIN9,LMNA,MAP2K1,MAP2K3,MORF4L1,NAB1,OGT,PA2G4,PCGF2,PHC2,PLCD3,PRCC,PSME3,PTEN,PTGES3,RAC1,RRM1,S100A11,SAFB,SMC3,SPRY2,TAF4,UBE2C,WASF2,ZBTB17	45
DNA Replication, Recombination, and Repair	metabolism of DNA	2.71e-06	APEX1,BCL2L1,CAV1,CCNA2,CDC25A,CHEK1,CUL4A,DNAJC2,ERCC1,FEN1,GMNN,HMGB2,ID1,LMNA,MCL1,NT5E,NUP98,PARP1,PCNA,POLE3,PTEN,PXN,RAC1,S100A11,SET,SMC3,TFAM,TFDP1,THOC1,TIAL1,TIPIN,TOP1,TOP2A,TSPYL1	34
DNA Replication, Recombination, and Repair	DNA replication	3.48e-06	CAV1,CCNA2,CDC25A,CHEK1,CUL4A,DNAJC2,ERCC1,FEN1,GMNN,HMGB2,ID1,NUP98,PARP1,PCNA,POLE3,RAC1,S100A11,SET,SMC3,TFAM,TFDP1,TIPIN,TOP1,TSPYL1	24
Cell Death and Survival	apoptosis of fibroblast cell lines	3.62e-06	AATF,ABCE1,BCL2L1,CCNB1,CDK4,COPS5,DAXX,DKK1,DNM1L,EWSR1,GNAQ,ID1,ID2,ITGA6,MCL1,MFN2,NFE2L2,PARP1,PPP2R1B,PTEN,RAC1,RHOG,RRAS2,SFT2D2,STK17B,STX1A,THOC1,TOP2A,TRAF2	29
Cellular Function and Maintenance	Clathrin mediated endocytosis	3.98e-06	ATP6V0D1,ATP6V1D,CDC42,CLTC,EPB41L2,NUF2,PDZD8,RAC1,SFPQ,SHARPIN	10
Cell Cycle	M phase of cervical cancer cell lines	4.35e-06	CD2AP,CDC42,CEP55,CNTROB,GORASP1,LMNA,MAP2K1,NUF2,RAB35,RACGAP1,TOP2A	11
Nucleic Acid Metabolism, Small Molecule Biochemistry	metabolism of nucleotide	4.61e-06	ABCC1,ABCD1,ATAD2,ATP2A2,ATP6V0D1,ATP6V1C1,CAV1,CCNB1,CCT8,CMPK1,CRY1,DDX21,DDX23,DKK1,DNM1L,EPB41L2,G3BP1,GNAQ,GTF2H4,IDE,MCL1,MFN2,MNAT1,MSH2,NT5E,PARP1,POLQ,PSMC2,PSMC4,PSMC5,PSMC6,RIC8A,RRM1,RRM2,SET,SMARCA5,TFAM,TK1,TOP2A,UCP2,VCP	41
Cell Cycle	M phase of tumor cell lines	5.23e-06	CD2AP,CDC25B,CDC42,CEP55,CNTROB,GORASP1,LMNA,MAP2K1,NEK2,NUF2,RAB35,RACGAP1,TOP2A	13
Cell Cycle	arrest in mitosis of cervical cancer cell lines	5.58e-06	BUB1,CCT4,CKAP5,NUF2,PLK4,RACGAP1,RIC8A,SPAG5,SPC25,TPX2	10
Gene Expression	expression of DNA	5.6e-06	AATF,ANKRD1,ARF4,ARHGEF11,ATAD2,ATF5,BCL9L,BCLAF1,BRD8,CAV1,CBFB,CCNA2,CENPF,COPS5,CRY1,CTR9,DAXX,DEK,DKK1,DNAJB6,DRG1,DVL3,E2F5,EED,FOSL1,GATA2,GCLC,GMNN,GTF2H4,GTF3C2,HDAC2,HDAC7,HMGB2,HNRNPAB,ID1,ID2,IGBP1,ILF2,KAT2B,MAP2K1,MAP2K3,MAZ,MED7,MNAT1,MTDH,NAB1,NFE2L2,NFX1,NKRF,NRBF2,PA2G4,PARP1,PCGF2,PCNA,PIAS3,POLR2B,POLR2D,PPP1R12A,PRKAR1A,PSMC5,PWP1,RBM15,RHOG,RPL6,SAFB,SAP30,SET,SMARCA5,SMARCC1…	89
Cell Morphology, Cellular Assembly and Organization	reorientation of microtubule organizing centers	5.92e-06	CDC42,DIAPH1,DVL3,INF2,PXN,RAC1	6
Cell Cycle, Cellular Assembly and Organization	separation of centrosome	5.92e-06	CDK4,CNTROB,KIF3B,NEK2,RANBP1,TOP1	6
Gene Expression	transcription of DNA	7.3e-06	AATF,ANKRD1,ARF4,ARHGEF11,ATAD2,ATF5,BCL9L,BCLAF1,BRD8,CAV1,CBFB,CCNA2,CENPF,COPS5,CRY1,CTR9,DAXX,DEK,DKK1,DNAJB6,DRG1,DVL3,E2F5,FOSL1,GATA2,GCLC,GMNN,GTF2H4,GTF3C2,HDAC2,HDAC7,HMGB2,HNRNPAB,ID1,ID2,IGBP1,ILF2,KAT2B,MAP2K3,MAZ,MED7,MNAT1,MTDH,NAB1,NFE2L2,NFX1,NKRF,NRBF2,PA2G4,PARP1,PCGF2,PCNA,POLR2B,POLR2D,PPP1R12A,PRKAR1A,PSMC5,PWP1,RBM15,RHOG,RPL6,SAFB,SAP30,SET,SMARCA5,SMARCC1,SNW1,STAT5B,SUMO…	85
Cell Cycle, Cellular Movement	cytokinesis	7.49e-06	ACTN4,CAP1,CCNB1,CD2AP,CDC25B,CDC42,CEP55,CNTROB,INF2,KIF3B,LMNA,NEK2,RAB35,RACGAP1,RIC8A,TOP2A,UVRAG,VASP	18
Cell Death and Survival	cell death of melanoma cell lines	8.33e-06	CHEK1,DEK,DTL,EI24,EMG1,FEN1,ILF2,KIDINS220,MAP2K1,MCL1,NUP205,PCNA,PKMYT1,PRCC,PSMD7,RAB35,RAC1,ROR1,RRM2,SERP1,TK1,TOP1,TRAF2	23
DNA Replication, Recombination, and Repair, Nucleic Acid Metabolism, Small Molecule Biochemistry	hydrolysis of nucleotide	8.83e-06	ABCC1,ABCD1,ATAD2,CCT4,CCT5,CDC42,DNM1L,GNAQ,NT5E,PSMC2,RAC1,RANBP1,RRAS2,SMARCA5,TOP2A	15
Cellular Development, Cellular Growth and Proliferation, Connective Tissue Development and Function, Tissue Development	proliferation of fibroblasts	9.67e-06	ARHGEF11,BUB1,CAV1,CCNA2,CDK4,DKK1,DNM1L,ESPL1,FEN1,FLII,FOSL1,GNPNAT1,HAT1,LIN9,LMNA,MAP2K3,MORF4L1,OGT,PA2G4,PCGF2,PHC2,PSME3,PTEN,PTGES3,RAC1,SAFB,SPRY2,TAF4,WASF2	29
Cell Cycle	interphase of fibroblast cell lines	9.74e-06	CAV1,CDC25A,CDC42,CDK4,CHEK1,COPS5,LMNA,MAP2K1,MAP2K3,MSH2,PARP1,RAC1,TFDP1,TRAF2	14
Cell Cycle, Connective Tissue Development and Function	G2 phase of fibroblast cell lines	9.77e-06	CDC25A,CHEK1,MAP2K1,MSH2,PARP1,RAC1,TRAF2	7
Cell Death and Survival	cell death of gonadal cell lines	1.01e-05	ABCC1,ANTXR2,APEX1,BCL2L1,FURIN,GNAQ,MAP3K11,MCL1,PRKCI,TFRC,YWHAB	11
Cell Cycle	G2 phase of tumor cell lines	1.06e-05	ATF5,CCNA2,CCNB1,CDC25A,CDC25B,CDK4,CHEK1,ERCC1,GMNN,MAP3K11,MSH2,MTDH,PPP2CB,PTEN,TRAF2	15
Infectious Disease	replication of virus	1.27e-05	ARCN1,ATP6V0D1,BCL2L1,CAV1,CBLL1,CCNA2,CDC42,CDC42BPB,CDK4,COPS5,DAXX,DEK,DLG1,G3BP1,GCLC,HDAC2,HSP90AB1,LSM1,MAP2K1,MAP2K3,MNAT1,MSH2,NUP153,NUP205,NUP54,NUP98,PARP1,PCBP2,PLK4,PRKCI,RACGAP1,RBM42,SAFB,SFPQ,SLFN12,SNW1,SPRY2,SUMO2,TBK1,TRAF2,TRIM5,UBP1	42
Tissue Development	growth of connective tissue	1.29e-05	ARHGEF11,BCL2L1,BUB1,CAV1,CCNA2,CDC42,CDK4,CLTC,DKK1,DNM1L,EPHA2,ESPL1,EWSR1,FEN1,FLII,FOSL1,GNPNAT1,HAT1,HDAC7,ID2,LIN9,LMNA,MAP2K1,MAP2K3,MORF4L1,NAB1,OGT,PA2G4,PCGF2,PHC2,PLCD3,PRCC,PSME3,PTEN,PTGES3,RAC1,RRM1,S100A11,SAFB,SH3KBP1,SMC3,SPRY2,TAF4,UBE2C,WASF2,ZBTB17	46
Embryonic Development	size of embryo	1.37e-05	ARHGEF11,CDK4,COPS5,DAXX,DNM1L,ESPL1,FURIN,KIF3B,METAP2,MFN2,MORF4L1,NFE2L2,NUP98,PAK4,PARP1,PLK4,PRKAR1A,PTEN,PXN,RAC1,SPTBN1,TACC3,TFDP1,TIAL1,TXNRD1,UBP1,WASF2,ZBTB17	28
Dermatological Diseases and Conditions	chronic psoriasis	1.51e-05	ATP2A2,CBFB,CCT5,CDC25B,ELL2,ID1,KDELR2,MAP2K3,METAP2,PGAM1,RANBP1,S100A11,SLC39A6,TOP1,TWF1,UBE2N	16
Embryonic Development, Organismal Development	growth of embryo	1.55e-05	CHEK1,COPS5,EED,ESPL1,FEN1,FLII,FOSL1,FURIN,GCLC,GNPNAT1,HDAC7,ID1,ID2,ITGA6,MAP2K1,MCL1,MCM10,METAP2,MFN2,PARP1,PCGF2,PLCD3,PLK4,PRPF19,PSMC4,PTEN,RAC1,SMARCA5,TBP,TFDP1,THOC1,TIAL1,TXNRD1,UBR4,VEGFC	35
Cancer	abdominal neoplasm	1.58e-05	AAMP,AASDHPPT,AATF,ABCB10,ABCC1,ABCD1,ABCE1,ACTN4,ACTR3,ADRM1,AGPAT9,ANP32B,ANTXR2,APEX1,ARCN1,ARF4,ARHGAP19,ARHGEF11,ARSK,ASPH,ATAD1,ATAD2,ATF5,ATP2A2,ATP6V1D,B4GALT6,BCL2L1,BCL9L,BCLAF1,BFAR,BLMH,BRD8,BUB1,BUB1B,C12orf43,C6orf62,C7orf43,CAP1,CAV1,CBFB,CBLL1,CCAR1,CCDC117,CCDC43,CCNA2,CCNB1,CCNJL,CCT4,CCT5,CCT8,CD68,CDC25A,CDC25B,CDC42BPB,CDCA3,CDK4,CDK8,CENPF,CENPH,CEP55,CETN3,CHEK1,CHERP,CHORD…	410
Cell Cycle	arrest in G2 phase of cervical cancer cell lines	1.72e-05	CCNA2,CCNB1,CDC25B,CHEK1,MAP3K11,PPP2CB	6
Cancer	cell transformation	1.81e-05	ASPH,BCL2L1,BCL9L,CAV1,CCNA2,CDC25A,CDC25B,CDC42,CDK4,CLTC,DKK1,EIF2B1,EPHA2,EPS8,EWSR1,FOSL1,GNAQ,ID2,LIN9,MAP2K1,MAP2K3,MAP3K11,MAP3K14,MTA1,PAK4,PPP2R1B,PRKAR1A,PRKCI,PTEN,RAC1,RHOG,RRAS2,SMC3,TBP,TFDP1,TOP1	36
Cell Cycle, DNA Replication, Recombination, and Repair	checkpoint control	1.9e-05	BUB1,BUB1B,CCNB1,CDC25A,CHEK1,CUL4A,MSH2,PARP1,PRCC,PSME3,PTEN,SMC3,TIPIN	13
Cell Cycle	ploidy	2.11e-05	BCL2L1,BUB1,BUB1B,CCNA2,CDK8,CENPH,ERCC1,ESPL1,H3F3A/H3F3B,MAP2K1,NEK2,PARP1,PSMG2,SPRY2,TACC3,TOP2A,TPX2	17
Cell Death and Survival	cell viability of breast cancer cell lines	2.42e-05	APEX1,BCL2L1,BCLAF1,BUB1B,CHEK1,DAXX,ID2,IGF2BP3,MCL1,MTDH,NFE2L2,PTEN,RRM1,SNRPD1,THOC1,TOP1	16
Cell Cycle	interphase of cervical cancer cell lines	2.46e-05	CCNA2,CCNB1,CDC25A,CDC25B,CDK4,CHEK1,MAP3K11,MCM10,PPP2CB,SPRY2	10
Cell Cycle, Skeletal and Muscular System Development and Function	exit from cell cycle progression of muscle cell lines	2.53e-05	CDC42,LMNA,RAC1	3
Cell Morphology, Cellular Assembly and Organization	orientation of microtubule organizing centers	2.61e-05	CD2AP,CDC42,DIAPH1,DVL3,INF2,PXN,RAC1	7
Cancer	soft tissue sarcoma	2.69e-05	BUB1B,CDK4,CHEK1,MSH2,NT5E,PLK4,POLE3,PRKAR1A,PRKCI,PTEN,RRM1,RRM2,S100A11,TK1,TOP2A,TUBA1C,TUSC2,UBE2C,VEGFC,VRK1	20
Cell Cycle	G2/M phase	2.74e-05	ATF5,CCNA2,CCNB1,CDC25A,CDC25B,CHEK1,DTL,ERCC1,GMNN,LMNA,MAP3K11,MSH2,MTDH,NES,PARP1,PTEN,RAC1,THOC1,TRAF2	19
Cell Death and Survival	cell viability of myeloma cell lines	2.74e-05	BCL2L1,CKAP5,MCL1,NUF2,PSMA3,PSMA4,PSMC4,PSMC5,RRM1,SNW1,USP8	11
Cell Cycle	arrest in G1 phase of tumor cell lines	3.04e-05	AATF,CDC25A,CDC25B,CDC42,CDK4,DAXX,MAP2K3,MNAT1,NFE2L2,PTEN,PTGES3,RPL5,SPTAN1,TFRC,TUSC2,YWHAG	16
Cancer, Gastrointestinal Disease, Respiratory Disease	metastatic nasopharyngeal cancer	3.26e-05	HSP90AB1,POLE3,RRM1,RRM2,TOP1,TOP2A,TUBA1C	7
Cancer, Gastrointestinal Disease, Respiratory Disease	recurrent nasopharyngeal cancer	3.26e-05	HSP90AB1,POLE3,RRM1,RRM2,TOP1,TOP2A,TUBA1C	7
DNA Replication, Recombination, and Repair	cleavage of DNA fragment	3.47e-05	APEX1,FEN1,PCNA,TOP1,TOP2A	5
Embryonic Development, Organismal Development	development of blastocyst	3.72e-05	CHEK1,EED,MFN2,NCAPG2,NEK2,PLCD3,PSMC4,SBDS,SMARCA5,TBP,THOC1,TJP1	12
DNA Replication, Recombination, and Repair	double-stranded DNA break repair	3.72e-05	DEK,ERCC1,FEN1,H2AFX,MSH2,PARP1,PCNA,PRPF19,SMARCC1,SMARCD1,UBE2N,VCP	12
Cell Cycle	arrest in G1 phase	3.79e-05	AATF,CCNA2,CDC25A,CDC25B,CDC42,CDK4,COPS5,DAXX,GMNN,LMNA,MAP2K3,MNAT1,NFE2L2,PARP1,PTEN,PTGES3,RPL5,SPTAN1,TFDP1,TFRC,TUSC2,YWHAG	22
Cellular Function and Maintenance	endocytosis	3.96e-05	ACTN4,ATP6V0D1,ATP6V1D,ATP6V1H,CAP1,CAV1,CBLL1,CD2AP,CDC42,CLTC,DLG1,EHD1,EHD4,EPB41L2,EPS8,MFN2,NUF2,PDZD8,PTEN,RAB5C,RAC1,SFPQ,SHARPIN,SWAP70,TFRC,WASF2	26
Nucleic Acid Metabolism	metabolism of nucleic acid component or derivative	3.99e-05	ABCC1,ABCD1,ATAD2,ATP2A2,ATP6V0D1,ATP6V1C1,CAV1,CCNB1,CCT8,CMPK1,CRY1,DDX21,DDX23,DKK1,DNM1L,EPB41L2,ERH,G3BP1,GNAQ,GTF2H4,IDE,MCL1,MFN2,MNAT1,MSH2,NT5E,PARP1,POLQ,PSMC2,PSMC4,PSMC5,PSMC6,RIC8A,RRM1,RRM2,SET,SMARCA5,TFAM,TK1,TOP2A,UCP2,VCP,ZNRD1	43
Cancer, Neurological Disease	meningeal neoplasm	4.03e-05	GNAQ,PTEN,RRM1,RRM2,TOP1,TOP2A,TRAF7	7
Cell Cycle	G1 phase	4.07e-05	AATF,CCNA2,CDC25A,CDC25B,CDC42,CDK4,COPS5,CUL4A,DAXX,E2F5,GMNN,ID2,LMNA,MAP2K1,MAP2K3,MAP3K11,MNAT1,NFE2L2,PARP1,PTEN,PTGES3,RAC1,RPL5,SPRY2,SPTAN1,TBRG4,TFDP1,TFRC,TUSC2,YWHAG	30
Cancer, Dermatological Diseases and Conditions, Hematological Disease, Immunological Disease, Inflammatory Disease, Inflammatory Response, Organismal Injury and Abnormalities	large cell transformed mycosis fungoides	4.15e-05	HDAC2,HDAC7,POLE3,RRM1,RRM2,TOP2A	6
Cancer, Hematological Disease, Immunological Disease, Organismal Injury and Abnormalities	stage 4 non-Sezary/visceral disease	4.15e-05	HDAC2,HDAC7,POLE3,RRM1,RRM2,TOP2A	6
Gene Expression	transactivation	4.19e-05	ACTN4,BRD8,CAV1,CDC42,CDCA4,DAXX,EWSR1,FOSL1,GLRX3,HDAC2,HNRNPC,ID1,KAT2B,LEMD3,MAP2K1,MAP2K3,MAP3K14,MAZ,MED7,MNAT1,MTA1,NAB1,NFE2L2,PA2G4,PARP1,PSMC2,PTEN,PXN,RAC1,SAP30,SMARCC1,SNW1,STAT5B,TAF4,TBP,TCF7L2,TFDP1,TRAF2,UCHL5,UCP2,WWTR1,ZBTB17	42
Cell Cycle	arrest in interphase of bone cancer cell lines	4.4e-05	CDC25B,CDC42,CHEK1,MAP2K3,MNAT1,PTGES3,RPL5,YWHAG	8
Cancer	abdominal cancer	4.48e-05	AAMP,AASDHPPT,AATF,ABCB10,ABCC1,ABCD1,ABCE1,ACTN4,ACTR3,ADRM1,AGPAT9,ANP32B,ANTXR2,APEX1,ARCN1,ARF4,ARHGAP19,ARHGEF11,ARSK,ASPH,ATAD1,ATAD2,ATF5,ATP2A2,ATP6V1D,B4GALT6,BCL2L1,BCL9L,BCLAF1,BFAR,BLMH,BRD8,BUB1,BUB1B,C12orf43,C6orf62,C7orf43,CAP1,CAV1,CBFB,CBLL1,CCAR1,CCDC117,CCDC43,CCNA2,CCNB1,CCNJL,CCT4,CCT5,CCT8,CD68,CDC25A,CDC25B,CDC42BPB,CDCA3,CDK4,CDK8,CENPF,CENPH,CEP55,CETN3,CHEK1,CHERP,CHORD…	404
Cancer, Hematological Disease, Immunological Disease	Waldenstrom's macroglobulinemia	4.57e-05	BCLAF1,CAV1,DHX16,DIAPH1,FEN1,G3BP1,HAT1,HDAC2,PARP1,PCNA,POLE3,PRKCI,PSMB1,PSME3,RAC1,RRM1,RRM2,TFDP1	18
Cancer	angiosarcoma	4.66e-05	BUB1B,CDK4,MSH2,POLE3,PRKAR1A,RRM1,RRM2,TOP2A,TUBA1C,TUSC2	10
Cancer	soft tissue neoplasm	5.06e-05	BUB1B,CDK4,CHEK1,EPHA2,MSH2,NT5E,PLK4,POLE3,PRKAR1A,PRKCI,PTEN,RRM1,RRM2,S100A11,TK1,TOP2A,TUBA1C,TUSC2,UBE2C,VEGFC,VRK1	21
Cellular Development, Cellular Growth and Proliferation, Connective Tissue Development and Function	proliferation of fibroblast cell lines	5.61e-05	APEX1,ARHGEF11,BCL2L1,CAV1,CDC42,CDK4,CLTC,COPS5,DPY30,EBNA1BP2,EWSR1,ID1,LMNA,MAP2K3,MAP3K11,MFN2,NOP58,PAK4,PARP1,PRPF19,PSMA4,PSMC2,PTEN,RAC1,RNF187,SMC3,SWAP70,TFRC,TSNAX,TTLL4,UBE2C,USP8	32
Cell Cycle	arrest in cell cycle progression	6.46e-05	BCL2L1,CAV1,CCNA2,CDC25A,CDC25B,CDC42,CDK4,CHEK1,CUL4A,E2F5,EIF4G2,ID2,KAT2B,LMNA,MAP2K1,MFN2,MSH2,PA2G4,PCGF2,PRPF4,PTEN,RAC1,RRM1,TBRG4,TCF7L2,TFDP1	26
DNA Replication, Recombination, and Repair, Energy Production, Nucleic Acid Metabolism, Small Molecule Biochemistry	hydrolysis of ATP	7.13e-05	ABCC1,ABCD1,ATAD2,CCT4,CCT5,PSMC2,SMARCA5,TOP2A	8
Cellular Assembly and Organization, Cellular Function and Maintenance	organization of cytoplasm	7.45e-05	ABCC1,ABCD1,ACTN4,ACTR3,CAP1,CAV1,CCNB1,CD2AP,CDC25B,CDC42,CDC42BPB,CENPF,CHEK1,CKAP5,CLASP2,CLN6,CLTC,DDAH1,DIAPH1,DLG1,DNAJB6,DNM1L,EPB41L2,EPHA2,EPS8,ESPL1,FLII,GOLPH3,GORASP1,HDAC2,HMGB2,IDE,ITGA6,KIAA1279,KIDINS220,KIF21A,KIF2A,KIF3B,KTN1,MAP2K1,MAPKAPK5,MFN2,MTMR12,NCKAP1,NEK2,NET1,NUP85,ODF2,PAK4,PLK4,PPP1R12A,PRKCI,PTEN,PXN,RAB5C,RAB6A,RAC1,RACGAP1,RANBP1,RHOG,ROR1,SBDS,SEC23IP,SHARPIN,SM…	79
Cellular Assembly and Organization, Cellular Function and Maintenance	organization of nucleus	7.47e-05	CENPH,DAXX,ERCC1,HDAC7,LEMD3,LMNA,NUP133,SAFB,SEH1L,TOP1	10
Cellular Function and Maintenance	engulfment by cervical cancer cell lines	7.82e-05	ATP6V0D1,ATP6V1D,CLTC,EPB41L2,NUF2,PDZD8,PXN,SFPQ,SHARPIN	9
Drug Metabolism, Endocrine System Development and Function, Lipid Metabolism, Small Molecule Biochemistry	binding of progesterone	8.29e-05	DNAJB1,HSP90AB1,HSPA1L,PTGES3	4
Cell Cycle, Cell Morphology, Cellular Assembly and Organization, Cellular Movement	elongation of actin filaments	8.29e-05	ACTN4,CAP1,INF2,VASP	4
Cell Cycle	arrest in G2 phase	8.7e-05	ATF5,CCNA2,CCNB1,CDC25B,CHEK1,E2F5,ERCC1,FEN1,MAP3K11,MSH2,MTDH,PARP1,PPP2CB,PTEN,THOC1,TRAF2	16
Cell Cycle	arrest in G1 phase of bone cancer cell lines	8.77e-05	CDC25B,CDC42,MAP2K3,MNAT1,PTGES3,RPL5,YWHAG	7
Cancer, Hematological Disease, Immunological Disease, Organismal Injury and Abnormalities	enteropathy associated T cell lymphoma	8.79e-05	HDAC2,HDAC7,POLE3,PSMB1,RRM1,RRM2	6
RNA Post-Transcriptional Modification	processing of mRNA	9.07e-05	EFTUD2,GEMIN5,HNRNPA0,MBNL1,NUDT21,PABPN1,PRPF19,RBM25,SAFB,SF3A2,SFPQ,SNRPB2,SNRPD1,SNW1,TBP	15
Cell Cycle	arrest in G2 phase of tumor cell lines	9.56e-05	ATF5,CCNA2,CCNB1,CDC25B,CHEK1,ERCC1,MAP3K11,MSH2,MTDH,PPP2CB,PTEN,TRAF2	12
Cellular Function and Maintenance	engulfment of tumor cell lines	9.86e-05	ATP6V0D1,ATP6V1D,CAV1,CDC42,CLTC,EPB41L2,NUF2,PDZD8,PXN,RAC1,RHOG,RRAS2,SFPQ,SHARPIN	14
Cell Cycle	entry into M phase of tumor cell lines	9.9e-05	CDC25B,GORASP1,MAP2K1	3
Cell Cycle	entry into mitosis of colon cancer cell lines	9.9e-05	CDC25A,CDC25B,CHEK1	3
Cell Cycle, Renal and Urological System Development and Function	entry into mitosis of kidney cell lines	9.9e-05	CDC25A,CDC25B,GORASP1	3
Embryonic Development, Organismal Development, Tissue Development	formation of embryoblast	9.9e-05	FEN1,GMNN,NCAPG2	3
Cell Cycle	entry into mitosis of tumor cell lines	9.98e-05	CDC25A,CDC25B,CHEK1,GORASP1,PKMYT1	5
Cancer, Gastrointestinal Disease	digestive tract cancer	0.000101	AAMP,AATF,ABCB10,ABCC1,ABCD1,ACTR3,ADRM1,ANP32B,ANTXR2,APEX1,ARF4,ARHGEF11,ASPH,ATAD1,ATAD2,ATF5,ATP2A2,ATP6V1D,B4GALT6,BCL2L1,BCL9L,BCLAF1,BFAR,BLMH,BRD8,BUB1,BUB1B,C12orf43,C7orf43,CAV1,CCAR1,CCDC117,CCDC43,CCNA2,CCNB1,CCT4,CCT5,CCT8,CDC25B,CDC42BPB,CDCA3,CDK4,CDK8,CENPF,CENPH,CEP55,CETN3,CHEK1,CHERP,CHORDC1,CHRAC1,CHTF18,CKAP5,CLASP2,CLINT1,CLTC,COIL,COPS5,CRY1,CTR9,CUL4A,CYB5D1,CYP51A1,DAXX,D…	348
Organismal Development	arrest in growth of organism	0.000106	COPS5,FLII,GCLC,MCL1,MCM10,METAP2,NEK2,PARP1,PCGF2,PLK4,PSMC4,RAC1,SMARCA5,TBP,TXNRD1,UBR4	16
Cellular Growth and Proliferation, Connective Tissue Development and Function, Tissue Development	colony formation of fibroblast cell lines	0.000108	CDC42,CLTC,EWSR1,MAP2K1,PRCC,PTEN,RAC1,RRM1,SMC3,SPRY2,UBE2C	11
Cancer, Endocrine System Disorders, Respiratory Disease	relapsed small cell lung cancer	0.00011	POLE3,RRM1,RRM2,TOP1,TOP2A,TUBA1C	6
Cancer	peritoneal tumor	0.000111	CDK4,HSP90AB1,POLE3,RRM1,RRM2,TOP1,TOP2A,TUBA1C	8
Cancer, Respiratory Disease	non-small cell lung cancer	0.000119	ABCB10,APEX1,BCL9L,BUB1B,CAV1,CCNA2,CCNB1,ERCC1,FURIN,G3BP1,HSP90AB1,ID1,KIF3B,MAP2K1,MLEC,MSH2,NAB1,NFE2L2,NUP133,PARP1,PCNA,POLE3,PRKCI,PRPF19,PTEN,PXN,RALY,RC3H2,RRM1,RRM2,SLCO4A1,TBRG4,THOC1,TIAL1,TK1,TOP1,TOP2A,TPI1,TRAF2,TUBA1C,UBE2C,VEGFC,YEATS4	43
Cell Cycle	re-entry into interphase	0.000125	CDC25A,CDC42,ID2,MAP2K1,PARP1,RAC1,TFDP1	7
Developmental Disorder	Growth Failure	0.000127	ACTN4,APEX1,CD2AP,CDC25A,COPS5,DAXX,DIAPH1,DNAJC5,EFTUD2,EIF4G2,ERCC1,ESPL1,GCLC,GNPNAT1,H2AFX,H3F3A/H3F3B,ID1,ID2,ITGA6,KAT2B,LMNA,NFE2L2,PAK4,PCGF2,PHC2,PRKAR1A,PRKCI,PSME3,PTEN,PTGES3,RANBP1,SPRY4,STX1A,TACC3,TFDP1,TFRC,TIAL1,TRIP12,UBP1,USP8,WASF2,ZBTB17	42
Cell Death and Survival	cell death of carcinoma cell lines	0.000131	ABCC1,BCL2L1,CHEK1,COPS5,MCL1,MFN2,MTDH,NEK2,NT5E,OGT,PARP1,PRKAR1A,RAC1,RRM1,RRM2,SPRY2,TBK1,TXNRD1,YEATS4	19
Embryonic Development, Tissue Development	proliferation of embryoblast	0.000135	CHEK1,ESPL1,NCAPG2,PRPF19,SBDS	5
Cancer, Hematological Disease, Immunological Disease, Organismal Injury and Abnormalities	angioimmunoblastic T-cell lymphoma	0.000137	HDAC2,HDAC7,POLE3,PSMB1,RRM1,RRM2	6
Cell Cycle	delay in initiation of M phase	0.000137	BUB1B,CCNB1,CDC42,LMNA,RACGAP1,TOP2A	6
Cell Cycle	delay in mitosis	0.000137	CCNB1,CDC25B,GORASP1,MAP2K1,PKMYT1,TOP2A	6
Cancer, Gastrointestinal Disease	digestive organ tumor	0.000141	AAMP,AATF,ABCB10,ABCC1,ABCD1,ACTR3,ADRM1,ANP32B,ANTXR2,APEX1,ARF4,ARHGEF11,ASPH,ATAD1,ATAD2,ATF5,ATP2A2,ATP6V1D,B4GALT6,BCL2L1,BCL9L,BCLAF1,BFAR,BLMH,BRD8,BUB1,BUB1B,C12orf43,C7orf43,CAV1,CCAR1,CCDC117,CCDC43,CCNA2,CCNB1,CCT4,CCT5,CCT8,CDC25B,CDC42BPB,CDCA3,CDK4,CDK8,CENPF,CENPH,CEP55,CETN3,CHEK1,CHERP,CHORDC1,CHRAC1,CHTF18,CKAP5,CLASP2,CLINT1,CLTC,COIL,COPS5,CRY1,CTR9,CUL4A,CYB5D1,CYP51A1,DAXX,D…	349
Organismal Development	abnormal morphology of blastocyst	0.000147	APEX1,CDC25A,DNM1L,ESPL1,FEN1,GMNN,MAP2K1,MCM10,MFN2,RAC1,SMARCC1,THOC1	12
Cell Morphology, Cellular Assembly and Organization	morphology of nucleus	0.000147	CHEK1,COIL,DEK,ERCC1,ESPL1,GMNN,H3F3A/H3F3B,LMNA,NCAPG,NCAPG2,NET1,PARP1	12
Cellular Development, Cellular Growth and Proliferation	proliferation of lung cancer cell lines	0.000154	CAV1,CDC25B,CDCA4,CDK4,CHEK1,DKK1,EPHA2,ERCC1,FOSL1,GMNN,GOLPH3,ID1,NFE2L2,PRKCI,PTEN,RAC1,ROR1,SET,TUSC2,UBE2C,YEATS4	21
Cancer	sarcoma	0.000155	BCL2L1,BUB1B,CAV1,CDK4,CHEK1,EWSR1,H2AFX,HSP90AB1,ID2,MCL1,MSH2,NT5E,PLK4,POLE3,PRKAR1A,PRKCI,PTEN,RRM1,RRM2,S100A11,SPTBN1,TK1,TOP1,TOP2A,TUBA1C,TUSC2,UBE2C,VEGFC,VRK1	29
Cell Death and Survival	cell viability of cervical cancer cell lines	0.000157	BUB1B,CAV1,CCNA2,CDK8,CHEK1,DUSP12,DUSP14,EWSR1,MCL1,MTMR12,PARP1,PPP2R1A,PPP2R1B,PPP4R1,PRPF19,PTEN,ROR1,THOC1	18
Cell Cycle	G2/M phase of tumor cell lines	0.000163	CDC25A,CHEK1,ERCC1,GMNN,MAP3K11,MSH2,MTDH,PTEN,TRAF2	9
Endocrine System Development and Function, Small Molecule Biochemistry	binding of hormone	0.000179	DNAJB1,GNAQ,HSP90AB1,HSPA1L,PTGES3	5
Cell Cycle	delay in mitosis of tumor cell lines	0.000179	CCNB1,CDC25B,MAP2K1,PKMYT1,TOP2A	5
Cancer, Organismal Injury and Abnormalities, Reproductive System Disease	TNM stage III breast cancer	0.000182	CAPZA2,CAV1,CKAP5,EPS8,FAM49B,GIPC1,PCNA,TMCO1,TSPAN15	9
Cell Cycle	G1 phase of tumor cell lines	0.000185	AATF,CDC25A,CDC25B,CDC42,CDK4,COPS5,DAXX,MAP2K3,MNAT1,NFE2L2,PTEN,PTGES3,RPL5,SPRY2,SPTAN1,TFRC,TUSC2,YWHAG	18
Cancer, Organismal Injury and Abnormalities, Reproductive System Disease	stage 3 breast cancer	0.000193	CAPZA2,CAV1,CKAP5,EPS8,FAM49B,GIPC1,PCNA,TMCO1,TSPAN15,TUBA1C	10
Cellular Development, Cellular Growth and Proliferation	proliferation of colon cancer cell lines	0.000198	AATF,BCL2L1,CDC25B,CDC42,COPS5,EPS8,GMNN,GNAQ,HDAC2,ID2,PAK4,PRPF4B,PTEN,RRM2,SFPQ,SLC26A2,SPRY2,THOC1,UBE2C,USP12	20
Cellular Function and Maintenance	endocytosis by tumor cell lines	0.000204	ATP6V0D1,ATP6V1D,CAV1,CLTC,EPB41L2,NUF2,PDZD8,SFPQ,SHARPIN	9
Cancer, Hematological Disease, Immunological Disease, Organismal Injury and Abnormalities	ALK-negative anaplastic large cell lymphoma	0.000205	HDAC2,HDAC7,POLE3,PSMB1,RRM1,RRM2	6
Cancer	transformation of fibroblast cell lines	0.000224	ASPH,CCNA2,CDC25A,CDC42,CDK4,CLTC,DKK1,EPS8,EWSR1,FOSL1,LIN9,MAP2K1,MAP3K11,MTA1,PAK4,PRKAR1A,PTEN,RAC1,RHOG,RRAS2,SMC3	21
Cancer, Organismal Injury and Abnormalities, Reproductive System Disease	metastatic breast cancer	0.000235	DNAJB6,EPHA2,HSP90AB1,PARP1,POLE3,PRKCI,RRM1,RRM2,TOP2A,TUBA1C	10
Cellular Compromise	nucleation of cells	0.000248	CD2AP,CDC42,DAXX,ERCC1,LMNA,MAP2K1,PLK4,PSMG2	8
Embryonic Development, Organismal Development	arrest in growth of embryo	0.000258	COPS5,FLII,GCLC,MCL1,MCM10,METAP2,PARP1,PCGF2,PLK4,PSMC4,RAC1,SMARCA5,TBP,TXNRD1,UBR4	15
Energy Production, Nucleic Acid Metabolism, Small Molecule Biochemistry	synthesis of ATP	0.000258	CAV1,CCNB1,DNM1L,MCL1,MFN2,NT5E,PARP1,TFAM,UCP2,VCP	10
Cancer	mediastinal neoplasm	0.000265	EED,H2AFX,ID1,MSH2,POLE3,PRKAR1A,PTEN,RRM1,RRM2,TOP2A,TUBA1C	11
Infectious Disease	replication of RNA virus	0.000266	ARCN1,ATP6V0D1,BCL2L1,CAV1,CBLL1,CCNA2,CDC42,CDC42BPB,CDK4,COPS5,DLG1,G3BP1,GCLC,HSP90AB1,LSM1,MAP2K1,MAP2K3,MNAT1,NUP153,NUP205,NUP54,NUP98,PCBP2,PLK4,PRKCI,RACGAP1,RBM42,SAFB,SFPQ,SLFN12,SNW1,SUMO2,TBK1,TRAF2,TRIM5	35
Cell-To-Cell Signaling and Interaction, Inflammatory Response	immune response of tumor cell lines	0.000274	BCL2L1,CDC42,CLTC,DNM1L,KIF2A,MCL1,MSH2,PTEN,RAC1,RHOG,ROR1,RRAS2,TOP2A	13
Cellular Growth and Proliferation	cytostasis	0.00028	ABCC1,CAV1,CDC42,CDK4,DAXX,G3BP1,ID1,ID2,MAP2K1,METAP2,MTA1,PARP1,PRKAR1A,PTEN,RAC1,RACGAP1,RRAS2,SAFB,SMC3,TOP1,TOP2A,TRAF2	22
Cell Death and Survival	necrosis of prostate cancer cell lines	0.00029	ABCE1,BCL2L1,CAV1,CCAR1,CHEK1,ID1,MAP2K1,MAP2K3,MCL1,PAK4,PARP1,PIAS3,PRKAR1A,PTEN,TOP1,TRAF2,VEGFC	17
Cancer, Organismal Injury and Abnormalities, Renal and Urological Disease	metastatic bladder cancer	0.000298	HSP90AB1,POLE3,RRM1,RRM2,TOP2A,TUBA1C	6
Cancer, Organismal Injury and Abnormalities, Reproductive System Disease	metastatic cervical cancer	0.000298	HSP90AB1,POLE3,RRM1,RRM2,TOP1,TUBA1C	6
Cancer, Organismal Injury and Abnormalities, Reproductive System Disease	recurrent cervical cancer	0.000298	HSP90AB1,POLE3,RRM1,RRM2,TOP1,TUBA1C	6
Cell Cycle	delay in M phase of cervical cancer cell lines	0.000304	CDC42,LMNA,RACGAP1,TOP2A	4
Cancer	osteosarcoma	0.000313	EWSR1,HSP90AB1,ID2,MSH2,POLE3,PRKAR1A,RRM1,RRM2,TOP1,TOP2A,TUBA1C	11
Post-Translational Modification	ubiquitination	0.000331	CBLL1,CRY1,DAXX,DTL,GCLC,NFE2L2,PCBP2,PRPF19,PSMC4,PTEN,RNF182,SUMO2,TRAF2,TRAF7,UBE2C,UBE2J1,UBE2N,UBE2T,USP8,WWTR1	20
Cellular Function and Maintenance	receptor-mediated endocytosis	0.000337	ATP6V0D1,ATP6V1D,CAP1,CD2AP,CDC42,CLTC,EPB41L2,NUF2,PDZD8,RAC1,SFPQ,SHARPIN,TFRC	13
Cancer, Skeletal and Muscular Disorders	myosarcoma	0.000339	CDK4,CHEK1,PLK4,PRKCI,PTEN,S100A11,TK1,TOP2A,TUBA1C,UBE2C,VRK1	11
Cell Morphology, Cellular Function and Maintenance	repair of cells	0.000345	APEX1,CHEK1,DEK,ERCC1,H2AFX,PARP1,PCNA,THOC1,UBE2N	9
Cellular Growth and Proliferation	colony formation	0.000346	ANKRD1,BCL2L1,CAV1,CCNB1,CDC25B,CDC42,CHEK1,CLTC,CUL4A,E2F5,EI24,EWSR1,FEN1,HDAC7,KAT2B,MAP2K1,PCGF2,PLK4,PRCC,PRKAR1A,PRKCI,PTEN,PXN,RAC1,RRM1,RRM2,SBDS,SMC3,SPRY2,SPRY4,STAT5B,TOP1,TUSC2,UBE2C,YEATS4	35
Cellular Assembly and Organization, Tissue Development	formation of tubules	0.000355	CAV1,EHD1,KAT2B,MAP2K3,MAZ,SNX8	6
Cancer, Respiratory Disease	metastatic non-small-cell lung cancer	0.000363	HSP90AB1,POLE3,RRM1,RRM2,TOP1,TOP2A,TUBA1C	7
Cancer	primary peritoneal cancer	0.000363	HSP90AB1,POLE3,RRM1,RRM2,TOP1,TOP2A,TUBA1C	7
Cell Morphology, Connective Tissue Development and Function	shape change of fibroblast cell lines	0.000371	ARHGEF11,CDC42,CENPF,DIAPH1,EHD1,EPHA2,ITGA6,PTEN,RAC1,RHOG	10
Gene Expression	transactivation of RNA	0.000374	ACTN4,CAV1,CDC42,CDCA4,DAXX,EWSR1,FOSL1,GLRX3,HDAC2,HNRNPC,ID1,KAT2B,LEMD3,MAP2K1,MAP3K14,MAZ,MED7,MNAT1,MTA1,NAB1,NFE2L2,PA2G4,PARP1,PXN,RAC1,SMARCC1,SNW1,STAT5B,TAF4,TBP,TCF7L2,TFDP1,TRAF2,UCHL5,UCP2,WWTR1,ZBTB17	37
Cancer	catecholamine-secreting tumor	0.000385	ABCC1,BCL2L1,CDK4,CYP51A1,EWSR1,IDE,MAP2K1,MSH2,PTEN,TNFRSF21,TOP2A,TUBA1C,ZBTB17	13
Cancer, Respiratory Disease	non-squamous non-small cell lung cancer	0.000392	BCL9L,BUB1B,CAV1,CCNA2,CCNB1,G3BP1,HSP90AB1,KIF3B,MAP2K1,MLEC,MSH2,NAB1,NFE2L2,NUP133,PARP1,PCNA,POLE3,PRPF19,PTEN,RALY,RC3H2,RRM1,RRM2,SLCO4A1,TBRG4,TIAL1,TK1,TPI1,TRAF2,TUBA1C,UBE2C,VEGFC	32
Cancer	breast or colorectal cancer	0.000393	AAMP,ABCB10,ABCC1,ADRM1,ANTXR2,ARF4,ARHGAP19,ARHGEF11,ATAD1,ATAD2,ATP2A2,ATP6V1D,B4GALT6,BCL2L1,BCL9L,BFAR,BLMH,BUB1B,C12orf43,CAPZA2,CAV1,CCAR1,CCDC117,CCDC43,CCNA2,CCNB1,CCT4,CCT5,CDC25A,CDC25B,CDC42BPB,CDK4,CENPF,CEP55,CETN3,CHEK1,CHRAC1,CHTF18,CKAP5,CLASP2,COIL,CRY1,CTNNAL1,CTR9,CUL4A,DAXX,DDX10,DDX23,DEK,DENND4B,DHX16,DIAPH1,DKK1,DLAT,DNAJB1,DNAJB6,DRG1,DUSP14,DVL3,E2F5,EED,EFTUD2,EHD4,EI24,…	246
Cell Cycle, Cellular Movement	cytokinesis of tumor cell lines	0.000398	CD2AP,CEP55,CNTROB,LMNA,NEK2,RAB35,RACGAP1,TOP2A	8
Cell Cycle	senescence of tumor cell lines	0.000398	CAV1,DEK,HDAC2,HJURP,ID1,PARP1,PRKCI,YEATS4	8
Cell Morphology, Connective Tissue Development and Function	ruffling of fibroblast cell lines	0.000428	CDC42,DIAPH1,PTEN,RAC1	4
Cancer, Immunological Disease, Organismal Injury and Abnormalities	thymus cancer	0.000442	EED,H2AFX,ID1,MSH2,POLE3,PTEN,RRM1,RRM2,TOP2A,TUBA1C	10
Molecular Transport, RNA Trafficking	transport of RNA	0.000446	CKAP5,FYTTD1,NUP133,NUP98,PHAX,SLBP,THOC1,THOC6	8
Cell Signaling	Rac protein signal transduction	0.000469	EPS8,OGT,RAC1,RHOG,WASF2	5
Cancer, Respiratory Disease	EGFR (L858R) negative lung adenocarcinoma	0.000474	POLE3,RRM1,RRM2	3
Cell Cycle, DNA Replication, Recombination, and Repair	S phase checkpoint control of cervical cancer cell lines	0.000474	CDC25A,CHEK1,TIPIN	3
Cell Cycle	delay in initiation of prometaphase	0.000474	BUB1B,CDC42,RACGAP1	3
Cancer, Gastrointestinal Disease, Hepatic System Disease	extrahepatic bile duct cancer	0.000474	POLE3,RRM1,RRM2	3
Molecular Transport	leakage of H+	0.000474	DNM1L,MFN2,UCP2	3
Cancer, Endocrine System Disorders, Gastrointestinal Disease	locally advanced pancreatic cancer	0.000474	POLE3,RRM1,RRM2	3
Cancer, Organismal Injury and Abnormalities, Reproductive System Disease	metastatic triple negative breast adenocarcinoma	0.000474	POLE3,RRM1,RRM2	3
DNA Replication, Recombination, and Repair	relaxation of DNA	0.000474	PARP1,TOP1,TOP2A	3
Cancer, Gastrointestinal Disease, Hepatic System Disease	resectable gallbladder cancer	0.000474	POLE3,RRM1,RRM2	3
Cancer, Organismal Injury and Abnormalities, Reproductive System Disease	stage 4 triple negative breast adenocarcinoma	0.000474	POLE3,RRM1,RRM2	3
Cancer, Organismal Injury and Abnormalities, Reproductive System Disease	stage 4 triple-negative breast cancer	0.000474	POLE3,RRM1,RRM2	3
Cell Morphology	polarity of cells	0.000475	ACTN4,CD2AP,CDC42,DIAPH1,LIN7C,PTEN,RAC1	7
Cellular Movement	invasion of cells	0.000481	APEX1,CAP1,CAV1,CCNA2,CDC25B,CDC42,CDC42BPB,CTNNAL1,DIAPH1,DKK1,DNAJB6,E2F5,EPHA2,EPS8,FOSL1,FURIN,GIPC1,GNAQ,HMGB3,HSP90AB1,ID1,ID2,ITGA6,MAP2K1,MAP3K11,MTA1,MTDH,NES,NFE2L2,PA2G4,PAK4,PRKCI,PTEN,PTGES3,PXN,RAC1,RHOG,ROR1,RRAS2,RRM1,RRM2,SERP1,SPRY2,TFAP4,TJP1,VASP,VCP,VEGFC,WASF2,WWTR1	50
Cell Cycle, DNA Replication, Recombination, and Repair	spindle checkpoint of cells	0.000495	BUB1,BUB1B,ERCC6L,NET1,PRPF4,PSMG2	6
Cell Cycle, DNA Replication, Recombination, and Repair	modification of chromatin	0.000523	GMNN,HDAC2,HDAC7,KAT2B,MORF4L1,PARP1,PCNA,SMARCA5,SMARCC1,SMARCD1	10
Connective Tissue Disorders, Developmental Disorder, Skeletal and Muscular Disorders	craniofacial abnormality	0.000532	ASPH,BCL2L1,CYP51A1,DKK1,DLG1,EFTUD2,EMG1,FURIN,IGBP1,KIF3B,LMNA,MAP2K1,PARP1,POLR1D,ROR1,SMARCC1,SMC3,SMS,SPRY2,SPRY4,TCF7L2,TFDP1,THOC6,TMCO1,WDR62	25
RNA Post-Transcriptional Modification	processing of rRNA	0.00054	EBNA1BP2,NOP58,RPL5,RPS17,RPS7,SBDS,UTP15	7
Cellular Function and Maintenance	internalization by tumor cell lines	0.000541	ATP6V0D1,ATP6V1D,CAV1,CLTC,EPB41L2,NUF2,PDZD8,RHOG,RRAS2,SFPQ,SHARPIN	11
Cell Cycle, Connective Tissue Development and Function	G1 phase of fibroblast cell lines	0.000554	CDC42,CDK4,COPS5,LMNA,MAP2K1,MAP2K3,RAC1,TFDP1	8
Infectious Disease	replication of Influenza A virus	0.00056	ARCN1,ATP6V0D1,CBLL1,CDC42,CDC42BPB,CDK4,COPS5,GCLC,MAP2K3,MNAT1,NUP153,NUP205,NUP54,NUP98,PLK4,PRKCI,RACGAP1,RBM42,SAFB,SFPQ,SNW1,SUMO2	22
Cancer	Cancer	0.000574	AAMP,AASDHPPT,AATF,ABCB10,ABCC1,ABCD1,ABCE1,ACTN4,ACTR3,ADRM1,AGPAT9,ANP32B,ANTXR2,APEX1,ARCN1,ARF4,ARHGAP12,ARHGAP19,ARHGEF11,ARMC1,ARSK,ASPH,ATAD1,ATAD2,ATF5,ATP2A2,ATP6V1D,B4GALT6,BCL2L1,BCL9L,BCLAF1,BFAR,BLMH,BRD8,BUB1,BUB1B,C12orf43,C15orf52,C1orf198,C2orf47,C6orf62,C7orf43,CAP1,CAPZA2,CAV1,CBFB,CBLL1,CCAR1,CCDC117,CCDC43,CCNA2,CCNB1,CCNJL,CCT4,CCT5,CCT8,CD2AP,CD68,CDC25A,CDC25B,CDC42BPB,CDC…	482
Cell Death and Survival	cell death of astrocytes	0.000579	BCL2L1,DNM1L,MAP2K1,NFE2L2,PARP1,SH3KBP1	6
Cellular Assembly and Organization	nucleation of filaments	0.000579	CDC42,CLASP2,NCKAP1,SMARCA5,TPX2,WASF2	6
Cell Cycle	senescence of breast cancer cell lines	0.000586	HDAC2,ID1,PARP1,PRKCI	4
Post-Translational Modification	ubiquitination of protein	0.000612	CBLL1,CRY1,DAXX,DTL,GCLC,NFE2L2,PRPF19,PSMC4,PTEN,RNF182,SUMO2,TRAF2,TRAF7,UBE2C,UBE2J1,UBE2N,UBE2T,USP8,WWTR1	19
Cancer, Gastrointestinal Disease, Respiratory Disease	nasopharyngeal cancer	0.000614	COPS5,HSP90AB1,MTDH,POLE3,RRM1,RRM2,TOP1,TOP2A,TUBA1C	9
Cell Cycle	cycling of centrosome	0.000616	CDK4,CETN3,CNTROB,KIF3B,NEK2,PLK4,RANBP1,TOP1	8
Cancer	primitive neuroectodermal tumor	0.000621	ABCC1,CDK4,CTR9,CYP51A1,EWSR1,FAM91A1,GEMIN5,H3F3A/H3F3B,IDE,MAP2K1,PARP1,PTEN,TNFRSF21,TOP2A,TUBA1C,ZBTB17	16
Cancer, Respiratory Disease	non small cell lung adenocarcinoma	0.000645	BCL9L,BUB1B,CAV1,CCNA2,CCNB1,G3BP1,KIF3B,MAP2K1,MLEC,MSH2,NAB1,NFE2L2,NUP133,PARP1,PCNA,POLE3,PRPF19,PTEN,RALY,RC3H2,RRM1,RRM2,SLCO4A1,TBRG4,TIAL1,TK1,TPI1,TRAF2,TUBA1C,UBE2C,VEGFC	31
Cancer, Gastrointestinal Disease	colon tumor	0.000668	AAMP,ABCB10,ANTXR2,ARF4,ARHGEF11,ATAD1,ATAD2,ATP2A2,ATP6V1D,B4GALT6,BCL9L,BFAR,BLMH,BUB1B,C12orf43,CAV1,CCAR1,CCDC117,CCDC43,CCNA2,CCT4,CCT5,CDC42BPB,CDK4,CENPF,CEP55,CETN3,CHEK1,CHRAC1,CHTF18,CLASP2,COIL,CRY1,CTR9,DAXX,DDX10,DDX23,DEK,DENND4B,DHX16,DIAPH1,DLAT,DNAJB1,DRG1,DUSP14,DVL3,E2F5,EFTUD2,EHD4,EIF4G2,ELL2,EPHA2,EPS8,FAM104A,FEN1,FEZ2,FLVCR1,FURIN,G3BP1,GATA2,GBF1,GLRX3,GMNN,GOLPH3,GTF3C2,…	192
Cancer, Neurological Disease	central nervous system cancer	0.000679	ATP2A2,CAV1,CDK4,CTR9,EPHA2,FAM91A1,FURIN,GEMIN5,GNAQ,H3F3A/H3F3B,IDE,MAZ,MCL1,MSH2,NES,PARP1,PTEN,RAC1,RRM2,TCF7L2,TJP1,TOP1,TOP2A,TSPYL1,UBE2C	25
Cancer, Gastrointestinal Disease	colon cancer	0.000688	AAMP,ABCB10,ANTXR2,ARF4,ARHGEF11,ATAD1,ATAD2,ATP2A2,ATP6V1D,B4GALT6,BCL9L,BFAR,BLMH,BUB1B,C12orf43,CAV1,CCAR1,CCDC117,CCDC43,CCNA2,CCT4,CCT5,CDC42BPB,CDK4,CENPF,CEP55,CETN3,CHEK1,CHRAC1,CHTF18,CLASP2,COIL,CRY1,CTR9,DAXX,DDX10,DDX23,DEK,DENND4B,DHX16,DIAPH1,DLAT,DNAJB1,DRG1,DUSP14,DVL3,E2F5,EFTUD2,EHD4,EIF4G2,ELL2,EPHA2,EPS8,FAM104A,FEN1,FEZ2,FLVCR1,FURIN,G3BP1,GATA2,GBF1,GLRX3,GMNN,GOLPH3,GTF3C2,…	191
Embryonic Development, Tissue Morphology	degeneration of embryoblast	0.000705	COPS5,FEN1,MNAT1,SMARCA5,SMARCC1	5
Cellular Assembly and Organization	development of cytoplasm	0.000712	AATF,ABCD1,ACTR3,ARHGAP19,ARHGEF11,CAV1,CBFB,CDC25B,CDC42,CDC42BPB,CDK4,CENPF,DIAPH1,DLG1,EHD4,EIF2B1,GNAQ,HDAC2,MAP2K1,NET1,PAK4,PRKCI,PTEN,PXN,RAC1,SPRY2,TFAM,TWF1,VASP	29
Gene Expression	binding of DNA fragment	0.000756	CAV1,CBFB,CUL4A,ID1,PARP1,PCNA,PRKCI,TXNRD1	8
Cancer	head and neck cancer	0.000763	ATP2A2,BCL2L1,CAV1,CDK4,COPS5,CTR9,CYP51A1,EED,EPHA2,ERCC1,EWSR1,FAM91A1,FURIN,GEMIN5,GNAQ,H2AFX,H3F3A/H3F3B,HSP90AB1,ID1,IDE,ITGA6,LIN7C,MAZ,MCL1,MSH2,MTDH,NES,PARP1,POLE3,PRKAR1A,PTEN,RAC1,RRM1,RRM2,S100A11,SET,SPTBN1,STAT5B,TCF7L2,TOP1,TOP2A,TSPYL1,TUBA1C,UBE2C,VEGFC,WASF2	46
Cancer, Organismal Injury and Abnormalities, Reproductive System Disease	fallopian tube cancer	0.000779	HSP90AB1,POLE3,RRM1,RRM2,TOP1,TOP2A,TUBA1C	7
Cancer	growth of tumor	0.000779	ABCC1,ACTN4,BCL2L1,BUB1B,CAV1,CBLL1,CDK4,CHEK1,CUL4A,DKK1,DNAJB6,EIF2B1,EPHA2,FOSL1,HDAC2,HMGB3,ID1,ID2,KAT2B,KIDINS220,MAP2K1,MAP2K3,MAPKAPK5,MCL1,MTA1,MTDH,NCAPG,NT5E,OGT,PARP1,PRKCI,PTEN,PXN,RAC1,RRM2,SET,SLC39A6,STAT5B,TCF7L2,TOP1,TPX2,UBE2C,USP12,VEGFC,YEATS4,ZBTB17	46
Cellular Function and Maintenance	cell saturation density	0.000781	PSME3,PTEN,PXN,UBE2C	4
Cancer, Hematological Disease, Immunological Disease, Organismal Injury and Abnormalities	development of lymphoma	0.000781	CDK4,ESPL1,ID1,MSH2,PARP1,TPX2	6
Embryonic Development, Organismal Development	growth of blastocyst	0.000781	CHEK1,EED,PLCD3,SMARCA5,TBP,THOC1	6
Cell Cycle	G2/M phase of cervical cancer cell lines	0.000811	CDC25A,CHEK1,MAP3K11	3
Cell Cycle	G2/M phase of lung cancer cell lines	0.000811	CHEK1,ERCC1,TRAF2	3
Cancer, Gastrointestinal Disease, Hepatic System Disease	advanced biliary tract cancer	0.000811	POLE3,RRM1,RRM2	3
Cell Signaling, Post-Translational Modification, Protein Synthesis	assembly of Nuclear pore	0.000811	NUP153,NUP205,NUP98	3
Cardiovascular System Development and Function, Cellular Growth and Proliferation	cytostasis of endothelial cells	0.000811	CDC42,METAP2,RAC1	3
Cell Cycle, DNA Replication, Recombination, and Repair	double-stranded DNA break repair of DNA lesion	0.000811	PRPF19,SMARCC1,SMARCD1	3
Cancer, Organismal Injury and Abnormalities, Reproductive System Disease	early-onset breast cancer	0.000811	CHEK1,EI24,PPP2R1B	3
Cancer, Endocrine System Disorders, Gastrointestinal Disease	locally advanced pancreatic adenocarcinoma	0.000811	POLE3,RRM1,RRM2	3
Cancer, Endocrine System Disorders, Gastrointestinal Disease	metastatic pancreatic adenocarcinoma	0.000811	POLE3,RRM1,RRM2	3
Gene Expression	activation of DNA endogenous promoter	0.00083	AATF,ANKRD1,ARF4,ATF5,BCL9L,BRD8,CAV1,CBFB,COPS5,CRY1,CTR9,DEK,DKK1,FOSL1,GATA2,GTF2H4,GTF3C2,HDAC2,HDAC7,HMGB2,ID1,ID2,IGBP1,KAT2B,MAZ,MED7,MNAT1,MTDH,NFE2L2,NFX1,NRBF2,PARP1,PCGF2,PCNA,POLR2B,POLR2D,PPP1R12A,PRKAR1A,PSMC5,RBM15,SAFB,SAP30,SMARCA5,SMARCC1,SNW1,STAT5B,TAF4,TBK1,TBP,TCF7L2,TFAM,TFAP4,TFDP1,TIAL1,TOP2A,UBP1,VPS72,WDR77,WWTR1	59
Cell Cycle	interphase of fibroblasts	0.000836	CCNB1,CDC42,CHEK1,E2F5,ID2,PARP1,RAC1,TFDP1	8
Cell Morphology, Connective Tissue Development and Function	cell spreading of fibroblasts	0.000852	CDC42,IGBP1,PXN,RAC1,VASP	5
Cancer, Gastrointestinal Disease, Respiratory Disease	unresectable nasopharyngeal cancer	0.000852	HSP90AB1,POLE3,RRM1,RRM2,TUBA1C	5
Embryonic Development, Tissue Development	accumulation of embryonic cell lines	0.000864	FEN1,TPX2	2
Tissue Development	accumulation of kidney cell lines	0.000864	FEN1,TPX2	2
Cell Cycle, DNA Replication, Recombination, and Repair	acetylation of chromatin	0.000864	GMNN,PCNA	2
Developmental Disorder, Hereditary Disorder, Metabolic Disease, Neurological Disease	adult neuronal ceroid lipofuscinosis	0.000864	CLN6,DNAJC5	2
Cancer, Cell Death and Survival, Tumor Morphology	apoptosis of cultured osteosarcoma cells	0.000864	BCL2L1,PARP1	2
Cell Death and Survival, Embryonic Development	apoptosis of embryoblast cells	0.000864	PRPF19,RAC1	2
Cell Cycle, Respiratory System Development and Function	arrest in G1/S phase transition of lung cell lines	0.000864	CDC42,MAP2K3	2
Cell Cycle	arrest in G2 phase of endometrial cancer cell lines	0.000864	MSH2,MTDH	2
Developmental Disorder, Organismal Injury and Abnormalities	congenital hamartosis	0.000864	GNAQ,PTEN	2
Cell Death and Survival, Drug Metabolism, Small Molecule Biochemistry	cytotoxicity of etoposide	0.000864	ABCC1,TOP2A	2
Cell Cycle, Embryonic Development	entry into mitosis of embryonic cell lines	0.000864	CDC25A,CDC25B	2
Cell Cycle, Hair and Skin Development and Function	entry into mitosis of epithelial cell lines	0.000864	CDC25A,CDC25B	2
Cell Morphology, Cellular Assembly and Organization	extension of actin cytoskeleton	0.000864	CDC42,RAC1	2
Skeletal and Muscular System Development and Function	fusion of styloid process of temporal bone	0.000864	PCGF2,PHC2	2
Cell Morphology	orientation of fibroblasts	0.000864	CAV1,VASP	2
Cell Morphology, Cellular Assembly and Organization, Skeletal and Muscular System Development and Function	polarization of podosomes	0.000864	CDC42,RAC1	2
Cell Cycle, Connective Tissue Development and Function	re-entry into G0/G1 phase transition of fibroblast cell lines	0.000864	CDC42,RAC1	2
DNA Replication, Recombination, and Repair	religation of DNA	0.000864	TOP1,TOP2A	2
Cell Morphology	ruffling of cervical cancer cell lines	0.000864	CDC42,RAC1	2
Cell Morphology	ruffling of gonadal cell lines	0.000864	DIAPH1,RAC1	2
Embryonic Development, Tissue Development	segmentation of basilar bone	0.000864	PCGF2,PHC2	2
Embryonic Development, Tissue Development	segmentation of occipital bone	0.000864	PCGF2,PHC2	2
Cellular Assembly and Organization, Cellular Function and Maintenance	stabilization of mitotic spindle	0.000864	CCNB1,SBDS	2
Cellular Function and Maintenance, Hematological System Development and Function	function of blood platelets	0.000875	BCL2L1,CDC42,GNAQ,NT5E,RAC1,VAMP3,VASP	7
Cancer, Organismal Injury and Abnormalities, Reproductive System Disease	mammary tumor	0.000887	ABCC1,ADRM1,ARHGAP19,CAPZA2,CAV1,CBLL1,CCNA2,CCNB1,CDC25A,CDC25B,CDK4,CENPF,CHEK1,CKAP5,CTNNAL1,CUL4A,DENND4B,DIAPH1,DKK1,DNAJB6,EED,EFTUD2,EI24,EPHA2,EPS8,FAM49B,FEN1,FOSL1,FURIN,GIPC1,GMNN,H3F3A/H3F3B,HCCS,HMGB3,HNRNPA0,HSP90AB1,ID1,IPO13,LMNA,LSM1,MAP2K3,MAZ,MCL1,MCM10,METAP2,MRPS30,MTA1,MTDH,NEK2,NFE2L2,NT5E,ODF2,PAK1IP1,PARP1,PCGF2,PCNA,POLE3,PPP2R1B,PRKCI,PROSC,PTEN,PXN,RALY,RANBP1,RBM12,RB…	86
Cancer, Hematological Disease, Immunological Disease, Organismal Injury and Abnormalities	ALK-positive anaplastic large cell lymphoma	0.000901	HDAC2,HDAC7,POLE3,PSMB1,RRM1,RRM2	6
Cell Morphology	elongation of cells	0.000921	ARHGAP19,ATP2A2,CAV1,CDC42,DIAPH1,PARP1,RAC1,VEGFC	8
Cell Morphology	morphology of clathrin-coated structures	0.000921	CLTC,COMMD9,DEK,EPB41L2,ERH,RHBDD3,SHARPIN,UBE2C	8
Cancer	recurrent cancer	0.000955	BLMH,HDAC2,HDAC7,HSP90AB1,POLE3,RRM1,RRM2,TOP1,TOP2A,TUBA1C,TXNRD1	11
Cell Signaling	small GTPase mediated signal transduction	0.000959	ARHGEF11,CTNNAL1,EPS8,G3BP1,MAPKAPK5,MFN2,OGT,PPP2CB,RAC1,RHOG,RRAS2,SPRY2,USP8,WASF2	14
Cell Cycle, Cellular Development, Respiratory System Development and Function	senescence of lung cell lines	0.000981	CAV1,CDK4,DPY30,ID1,PCGF2,TOP1,YEATS4	7
Cell Cycle	delay in mitosis of cervical cancer cell lines	0.00102	CCNB1,MAP2K1,PKMYT1,TOP2A	4
Embryonic Development	degeneration of embryo	0.00103	COPS5,FEN1,FLII,MNAT1,SMARCA5,SMARCC1	6
Cancer, Hematological Disease	hematologic cancer	0.00103	ABCC1,BCL2L1,BCLAF1,BUB1B,C2orf47,CAV1,CBFB,CDC25A,CDK4,DDX10,DEK,DHX16,DIAPH1,DKK1,DNM1L,DVL3,EED,EPHA2,ESPL1,FEN1,G3BP1,GATA2,H2AFX,HAT1,HDAC2,HDAC7,ID1,ID2,MAP2K1,MAP2K3,MAP3K14,MCL1,MRPL47,MSH2,MTA1,MYNN,NT5E,NUP98,PARP1,PCNA,POLE3,POLQ,PRKCI,PSMB1,PSME3,PTEN,RAC1,RBM15,ROR1,RPL6,RRM1,RRM2,SMC3,SPTBN1,STAT5B,STK17B,SWAP70,TBP,TFDP1,TJP1,TOP1,TOP2A,TPX2,TRAF2,TUBA1C,TUSC2,TXNRD1,UBE2C,USP8,ZNF…	70
Cell Cycle	G1/S phase transition	0.00106	CDC25A,CDC42,CDK4,COPS5,CUL4A,E2F5,GMNN,ID2,MAP2K1,MAP2K3,MNAT1,PTEN,RAC1,RPL5,SPRY2,TFDP1	16
Cell Morphology	morphology of cells	0.00106	ABCD1,ACTN4,ANKRD1,ARHGEF11,ATP2A2,BCL2L1,BUB1,CAP1,CAV1,CBFB,CCNA2,CD2AP,CD68,CDC25B,CDC42,CDK4,CHEK1,CHTF18,CLTC,COIL,COMMD9,CUL4A,DEK,DNAJC5,DNM1L,DPY30,EHD1,EHD4,EPB41L2,EPHA2,EPS8,ERCC1,ERH,ESPL1,FEN1,FOSL1,FXR1,GATA2,GCLC,GIPC1,GMNN,GNAQ,GOLPH3,H3F3A/H3F3B,HDAC2,HDAC7,HIF1AN,HNRNPAB,ID1,ID2,ITGA6,KIDINS220,KIF15,KIF2A,KIF3B,KTN1,LIN9,LMNA,MAP2K3,MAZ,MBNL1,MCL1,MFN2,MORF4L1,NAB1,NCAPG,NCAPG2…	104
Cancer, Hematological Disease, Immunological Disease, Organismal Injury and Abnormalities	large-cell Ki-1 lymphoma	0.0011	BCL2L1,HDAC2,HDAC7,POLE3,PSMB1,RRM1,RRM2	7
Tissue Morphology	abnormal morphology of embryonic tissue	0.0011	APEX1,ARHGEF11,BCLAF1,CDC25A,COPS5,DAXX,DKK1,DLG1,EIF4G2,FURIN,GCLC,GMNN,GNAQ,GNPNAT1,HAT1,ID2,ITGA6,MAP2K1,MCM10,METAP2,MFN2,MNAT1,PCGF2,PHC2,PRKAR1A,PRKCI,PTEN,PXN,RAC1,SMARCC1,SPTBN1,TFDP1,TFRC,TXNRD1,UBR4,ZBTB17	36
Cellular Assembly and Organization	formation of membrane ruffles	0.00111	CDC42,DIAPH1,MAP2K1,PXN,RAC1,RHOG,UBR4,VEGFC	8
Cell Death and Survival	cell death of colon cancer cell lines	0.00115	AATF,BCL2L1,CCAR1,CCNB1,CDC42,CHEK1,DAXX,HDAC2,LMNA,MAP2K1,MCL1,PARP1,PRKCI,PTEN,SFPQ,SNW1,TXNRD1,UBE2C,USP12,VCP	20
Cancer, Gastrointestinal Disease, Respiratory Disease	pharyngeal tumor	0.00117	COPS5,HSP90AB1,MTDH,PCNA,POLE3,PTEN,RRM1,RRM2,TOP1,TOP2A,TUBA1C	11
Cell Death and Survival	cell death of cortical neurons	0.00118	BCL2L1,CDC25A,CDC42,CDK4,DKK1,GCLC,HMGB2,MAP2K1,MAP2K3,MAP3K14,NFE2L2,PARP1,TFDP1,YWHAB	14
RNA Post-Transcriptional Modification	splicing of RNA	0.00122	CDC42,EFTUD2,GEMIN5,LSM1,MBNL1,PRPF19,PRPF4B,RBM25,SFPQ,SNRPD1,SNW1,SYNCRIP	12
Cell Morphology, Cellular Assembly and Organization, Cellular Function and Maintenance	formation of lamellipodia	0.00122	ACTN4,ACTR3,CAP1,CDC42,DNM1L,ITGA6,NCKAP1,NUP85,PXN,RAC1,RHOG,SWAP70,WASF2	13
Cell Morphology, Cellular Assembly and Organization	abnormal morphology of Nucleus	0.00122	CHEK1,COIL,ERCC1,ESPL1,GMNN,H3F3A/H3F3B,LMNA,PARP1	8
Cancer, Endocrine System Disorders, Organismal Injury and Abnormalities, Reproductive System Disease	ovarian neoplasia	0.00126	BCL2L1,CCT5,CDK4,CHEK1,CTNNAL1,CUL4A,ERCC1,FLII,FOXN2,H2AFX,HDAC2,HSP90AB1,IGF2BP3,KAT2B,LMNA,MSH2,NT5E,POLE3,PPP2R1A,PRKCI,PTEN,RACGAP1,RRAS2,RRM1,RRM2,SPTBN1,TBP,THOC1,TOP1,TOP2A,TUBA1C,UBE2C,WIBG	33
Cell-To-Cell Signaling and Interaction, Tissue Development	cell-cell adhesion of epithelial cells	0.00127	ARHGAP19,PAK4,RAC1	3
Embryonic Development, Organismal Development	cleavage of embryo	0.00127	AATF,TOP1,TOP2A	3
Cancer, Organismal Injury and Abnormalities, Renal and Urological Disease	invasive bladder cancer	0.00127	FOSL1,PTEN,TOP2A	3
Cellular Assembly and Organization, Nervous System Development and Function	sorting of axons	0.00127	COPS5,PRKAR1A,RAC1	3
Cancer, Hematological Disease, Immunological Disease, Organismal Injury and Abnormalities	lymphocytic cancer	0.00128	BCL2L1,BUB1B,CDK4,DDX10,EED,ESPL1,FEN1,H2AFX,HDAC2,HDAC7,ID1,ID2,MAP3K14,MCL1,MSH2,MTA1,NT5E,PARP1,POLE3,PSMB1,PTEN,ROR1,RRM1,RRM2,SPTBN1,STAT5B,STK17B,SWAP70,TOP1,TOP2A,TPX2,TRAF2,TUBA1C,TUSC2,ZNF91	35
Embryonic Development, Organismal Development, Tissue Development	formation of embryonic tissue	0.00128	CDC42,DKK1,EPHA2,FEN1,FLII,FURIN,GATA2,GMNN,ID1,KIF3B,NCAPG2,NCKAP1,PHC2,PRKAR1A,PTEN,RAC1,SHB,SMARCC1,SWAP70,TXNRD1,WASF2	21
Cell Cycle	arrest in G2 phase of carcinoma cell lines	0.0013	ATF5,CCNB1,CHEK1,ERCC1	4
Cell Death and Survival, Connective Tissue Development and Function	cell viability of fibroblasts	0.00132	ABCC1,APEX1,ATF5,HDAC2,LMNA,MAP3K11,MSH2,PARP1,RAC1	9
Cell Death and Survival	cell death of pheochromocytoma cell lines	0.00133	BCL2L1,CDC42,DNAJB1,MAP2K1,MAP2K3,PA2G4,PPP2R1A,PPP2R1B,RAC1,UCP2,VCP	11
Cellular Movement	invasion of tumor cell lines	0.00133	APEX1,CAP1,CAV1,CCNA2,CDC25B,CDC42,CDC42BPB,CTNNAL1,DIAPH1,DKK1,DNAJB6,E2F5,EPHA2,EPS8,FOSL1,FURIN,GIPC1,ID1,ID2,MTA1,MTDH,NES,PA2G4,PAK4,PRKCI,PTEN,PTGES3,PXN,RAC1,ROR1,RRM2,SPRY2,TFAP4,TJP1,VCP,WASF2,WWTR1	37
Cell Signaling	Ras protein signal transduction	0.00136	G3BP1,MAPKAPK5,MFN2,PPP2CB,RRAS2,SPRY2,USP8	7
Cancer, Hematological Disease, Immunological Disease, Organismal Injury and Abnormalities	myeloid leukemia	0.00139	ABCC1,BCL2L1,BUB1B,CBFB,DEK,DVL3,EPHA2,GATA2,NUP98,POLE3,RBM15,RPL6,RRM1,RRM2,SMC3,STAT5B,TOP2A,TXNRD1,UBE2C	19
Cell Cycle, Connective Tissue Development and Function	G1/S phase transition of fibroblast cell lines	0.00143	CDC42,MAP2K1,MAP2K3,RAC1,TFDP1	5
Cancer	transformation of kidney cell lines	0.00143	BCL9L,CCNA2,MAP2K1,PPP2R1B,PTEN	5
Cell Death and Survival	cell death of hepatoma cell lines	0.00143	ANKRD1,BCL2L1,CDC25A,DNM1L,MAP2K1,MAP2K3,MAP3K11,MCL1,MFN2,MTDH,NFE2L2,PTEN,RAC1	13
Cellular Development, Hematological System Development and Function, Hematopoiesis	differentiation of hematopoietic progenitor cells	0.00143	BCL2L1,CBFB,DEK,DKK1,FOSL1,GATA2,HMGB2,ID1,MAP2K1,NUP98,PTEN,RBM15,SMARCA5,STAT5B,TFRC,TK1,WASF2,ZBTB17	18
Cell Cycle	S phase	0.00145	BCL2L1,CAV1,CCNA2,CDC25A,CDK4,CHEK1,COPS5,E2F5,FEN1,ID1,ID2,LMNA,MAP2K1,MCM10,PARP1,PCNA,TFDP1,TIPIN,USP8	19
DNA Replication, Recombination, and Repair	excision repair	0.00146	APEX1,COPS5,ERCC1,FEN1,HMGB2,PARP1,PCNA,THOC1	8
Cellular Growth and Proliferation	colony formation of cells	0.00148	ANKRD1,BCL2L1,CAV1,CDC42,CHEK1,CLTC,CUL4A,E2F5,EI24,EWSR1,FEN1,HDAC7,KAT2B,MAP2K1,PCGF2,PLK4,PRCC,PRKAR1A,PRKCI,PTEN,RAC1,RRM1,RRM2,SBDS,SMC3,SPRY2,SPRY4,STAT5B,TUSC2,UBE2C,YEATS4	31
Cancer, Neurological Disease	central nervous system tumor	0.0015	ARCN1,ATF5,ATP2A2,BCL2L1,BUB1,CAV1,CDK4,CDK8,CHERP,CTR9,CYP51A1,EHD4,EIF4G2,EPHA2,FAM91A1,FURIN,GEMIN5,GNAQ,H3F3A/H3F3B,HNRNPL,ID2,IDE,KTN1,MAZ,MCL1,MGAT4B,MSH2,NES,PARP1,PCBP2,PHF10,PPP2R1A,PTEN,RAC1,RC3H2,RRM1,RRM2,SHB,SPTBN1,TBK1,TCF7L2,TJP1,TOP1,TOP2A,TRAF7,TRIM5,TSPYL1,UBE2C	48
Hematological Disease, Organismal Injury and Abnormalities	failure of bone marrow	0.00151	RPL5,RPS17,RPS7,RRM1,RRM2,SBDS,TXNRD1	7
Infectious Disease	infection of hepatoma cell lines	0.00151	AP2B1,CLTC,DIAPH1,G3BP1,GORASP1,TFRC,WASF2	7
Cancer, Hematological Disease, Immunological Disease	acute leukemia	0.00151	ABCC1,BCL2L1,BUB1B,C2orf47,CBFB,CDK4,DVL3,EED,EPHA2,GATA2,MSH2,NUP98,PTEN,RBM15,RPL6,RRM1,RRM2,SMC3,STAT5B,TOP2A,TUBA1C,TXNRD1,UBE2C	23
Cell Morphology, Connective Tissue Development and Function	shape change of fibroblasts	0.00152	CDC42,IGBP1,PXN,RAC1,VASP,WASF2	6
Cancer, Endocrine System Disorders, Organismal Injury and Abnormalities, Reproductive System Disease	ovarian cancer	0.00154	BCL2L1,CCT5,CDK4,CHEK1,CTNNAL1,CUL4A,ERCC1,FLII,FOXN2,H2AFX,HDAC2,HSP90AB1,IGF2BP3,KAT2B,LMNA,MSH2,POLE3,PPP2R1A,PRKCI,PTEN,RACGAP1,RRAS2,RRM1,RRM2,TBP,TOP1,TOP2A,TUBA1C,UBE2C,WIBG	30
Cellular Movement	invasion of breast cancer cell lines	0.00158	CAV1,CCNA2,CDC42BPB,DIAPH1,DNAJB6,FOSL1,FURIN,GIPC1,ID1,ID2,MTA1,PAK4,PTGES3,RAC1,ROR1,TJP1,WWTR1	17
Cell Morphology, Cellular Assembly and Organization, Cellular Function and Maintenance	formation of filopodia	0.00159	ACTN4,ACTR3,CDC42,CDC42BPB,DIAPH1,EPS8,ITGA6,MTMR12,PAK4,RAC1,RHOG,VASP,WASF2	13
Cellular Function and Maintenance	engulfment of cells	0.0016	ACTN4,ATP6V0D1,ATP6V1D,CAV1,CBLL1,CDC42,CLTC,DLG1,EHD1,EHD4,EPB41L2,EPS8,GATA2,NUF2,PDZD8,PTEN,PXN,RAB35,RAB5C,RAC1,RHOG,RRAS2,SFPQ,SHARPIN,SWAP70,UCP2	26
Cell Death and Survival	apoptosis of connective tissue cells	0.00161	ATF5,BCL2L1,CDC42,COPS5,DAXX,DKK1,GNPNAT1,MAP2K1,MAP2K3,MAP3K14,MCL1,MSH2,NFE2L2,PARP1,PTEN,RAC1,TBK1,TFAM,TFDP1,TRAF2	20
Cancer	refractory osteosarcoma	0.00163	POLE3,RRM1,RRM2,TOP1	4
Cancer	relapsed osteosarcoma	0.00163	POLE3,RRM1,RRM2,TOP1	4
Cellular Assembly and Organization	induction of cellular protrusions	0.00168	CDC42,DIAPH1,RAC1,RHOG,WASF2	5
Developmental Disorder, Hematological Disease, Organismal Injury and Abnormalities	congenital aplastic anemia	0.00172	RPL5,RPS17,RPS7,RRM1,RRM2,TXNRD1	6
Molecular Transport, RNA Trafficking	nuclear export of RNA	0.00172	FYTTD1,NUP133,NUP98,PHAX,THOC1,THOC6	6
Cell Cycle	G2/M phase transition	0.00173	ATF5,CCNA2,CCNB1,CDC25B,CHEK1,NES,PARP1,PTEN,RAC1,THOC1	10
Cellular Assembly and Organization, Cellular Function and Maintenance, Tissue Development	formation of actin filaments	0.00174	ACTR3,ARHGAP19,ARHGEF11,CAV1,CBFB,CDC42,CDC42BPB,CDK4,DIAPH1,DLG1,GNAQ,MAP2K1,NET1,PAK4,PRKCI,PXN,RAC1,SPRY2,TWF1,VASP	20
Cancer	hyperplasia	0.0018	ATP2A2,CAV1,CCNA2,CD2AP,CDC25B,CDC42,CDK4,EHD4,HDAC2,ID1,KDELR2,MAP2K1,MAP3K14,MTA1,NAB1,NFE2L2,PARP1,PRKAR1A,PTEN,PTTG1IP,RANBP1,RNF187,SAFB,SET,TAF4,TBK1,TCF7L2,TIAL1,TNFRSF21,TOP1,TOP2A,VASP,VEGFC,WDR77	34
Cell Death and Survival, Connective Tissue Development and Function	cell viability of fibroblast cell lines	0.00185	BCL2L1,CDC42,LMNA,MSH2,NOP58,PARP1,PCGF2,PRKAR1A,RAC1,THOC1	10
Embryonic Development, Organismal Development, Tissue Development	growth of embryoblast	0.00186	CHEK1,EED,SMARCA5	3
Cellular Assembly and Organization	nucleation of actin filaments	0.00186	CDC42,NCKAP1,WASF2	3
Cell Morphology	ruffling of tumor cell lines	0.00186	CDC42,RAC1,WASF2	3
Cell Death and Survival	cell death of lung cancer cell lines	0.00187	ABCC1,APEX1,ATAD2,BCL2L1,CHEK1,EPHA2,MCL1,NT5E,OGT,PARP1,PTEN,RAC1,RRM1,RRM2,TBK1,TXNRD1,YEATS4	17
Cancer, Neurological Disease	brain cancer	0.00189	ATP2A2,CAV1,CDK4,CTR9,EPHA2,FAM91A1,FURIN,GEMIN5,H3F3A/H3F3B,IDE,MAZ,MCL1,MSH2,NES,PARP1,PTEN,RAC1,RRM2,TCF7L2,TOP1,TOP2A,TSPYL1,UBE2C	23
Cancer, Ophthalmic Disease	eye neoplasm	0.00195	BCL2L1,CYP51A1,EWSR1,GNAQ,PTEN	5
Post-Translational Modification	acetylation of protein	0.00202	BRD8,KAT2B,MORF4L1,YEATS4	4
Cell Cycle	cleavage of tumor cell lines	0.00202	DEK,DIAPH1,DNM1L,MCL1	4
Cancer, Neurological Disease	meningioma	0.00202	PTEN,RRM1,RRM2,TRAF7	4
Cellular Development, Cellular Growth and Proliferation, Endocrine System Development and Function	proliferation of thyroid cells	0.00202	GNAQ,MAP2K1,PTEN,RAC1	4
Cellular Development, Cellular Growth and Proliferation, Lymphoid Tissue Structure and Development, Tissue Development	proliferation of bone marrow cells	0.00203	BCL2L1,CBFB,CCNB1,CDC25A,CDC25B,DKK1,EED,HSP90AB1,NUP98,RAC1,RBM15,YWHAG	12
Cancer, Neurological Disease	sympathetic nervous system neoplasm	0.00204	ABCC1,CDK4,CYP51A1,IDE,MAP2K1,MSH2,PTEN,TNFRSF21,TOP2A,TUBA1C,ZBTB17	11
Cardiovascular System Development and Function	development of cardiovascular system	0.00222	ANKRD1,ARHGEF11,ATP2A2,BCL2L1,BCLAF1,CAV1,CBLL1,CCNA2,CDC42,CDK4,CYP51A1,DDAH1,DKK1,DLG1,DNM1L,DVL3,EHD4,EPHA2,FURIN,FXR1,GATA2,GCLC,GNAQ,H2AFX,HDAC7,HMGB2,ID1,ID2,LEMD3,MAP2K1,MAP2K3,METAP2,MNAT1,MORF4L1,MTDH,MYOF,OGT,PAK4,PLCD3,PRKAR1A,PTEN,PXN,RAC1,RBM15,RHOG,ROR1,SHB,SPRY2,SPRY4,SPTBN1,TCF7L2,TFAM,TMEM38B,UBP1,UBR4,USP8,VEGFC,WASF2,YWHAG	59
Cellular Development, Cellular Growth and Proliferation, Embryonic Development, Organismal Development	proliferation of embryonic cells	0.00228	CHEK1,ESPL1,FEN1,FURIN,GNPNAT1,ID1,ITGA6,MAP2K1,MFN2,PLCD3,PRPF19,PTEN,SMARCA5,TFDP1,TIAL1,TXNRD1,VEGFC	17
Cancer	breast or ovarian cancer	0.00233	ABCC1,ADRM1,ARHGAP19,BCL2L1,CAPZA2,CAV1,CCNB1,CCT5,CDC25A,CDC25B,CDK4,CENPF,CHEK1,CKAP5,CTNNAL1,CUL4A,DENND4B,DIAPH1,DKK1,DNAJB6,EED,EFTUD2,EI24,EPHA2,EPS8,ERCC1,FAM49B,FLII,FOSL1,FOXN2,GIPC1,H2AFX,H3F3A/H3F3B,HCCS,HDAC2,HNRNPA0,HSP90AB1,IGF2BP3,IPO13,KAT2B,LMNA,LSM1,MAP2K3,MAZ,MCL1,METAP2,MRPS30,MSH2,MTA1,MTDH,NEK2,NFE2L2,ODF2,PAK1IP1,PARP1,PCGF2,PCNA,POLE3,PPP2R1A,PPP2R1B,PRKCI,PROSC,PTEN,PXN,R…	90
DNA Replication, Recombination, and Repair	DNA damage	0.00235	CHEK1,ERCC1,GCLC,GMNN,H2AFX,HAT1,HDAC2,MCM10,PARP1,PTEN,RAC1,RRM2,TOP1,TOP2A	14
Cancer	primary neoplasm	0.00237	EPHA2,HDAC7,HSP90AB1,ID2,KIDINS220,NT5E,POLE3,PTEN,RACGAP1,RRM1,RRM2,TOP1,TOP2A,TUBA1C,YEATS4	15
Cancer, Organismal Injury and Abnormalities, Reproductive System Disease	uterine sarcoma	0.00243	BUB1B,POLE3,RRM1,RRM2,TOP2A,TUBA1C	6
Cellular Assembly and Organization, Cellular Function and Maintenance	organization of cytoskeleton	0.00244	ABCC1,ACTN4,ACTR3,CAP1,CAV1,CCNB1,CD2AP,CDC25B,CDC42,CDC42BPB,CENPF,CHEK1,CKAP5,CLASP2,DDAH1,DIAPH1,DLG1,DNAJB6,DNM1L,EPB41L2,EPHA2,EPS8,ESPL1,FLII,HDAC2,HMGB2,IDE,ITGA6,KIAA1279,KIDINS220,KIF21A,KIF2A,KIF3B,KTN1,MAP2K1,MAPKAPK5,MFN2,MTMR12,NCKAP1,NEK2,NET1,NUP85,ODF2,PAK4,PLK4,PRKCI,PTEN,PXN,RAC1,RACGAP1,RANBP1,RHOG,ROR1,SBDS,SMARCA5,SPC25,SPTAN1,SPTBN1,STX3,SWAP70,TACC3,TBK1,TPX2,VASP,VEGFC,WAS…	67
Cancer, Hematological Disease, Immunological Disease, Organismal Injury and Abnormalities	T-cell non-Hodgkin's disease	0.00246	HDAC2,HDAC7,ID1,MAP3K14,MSH2,PARP1,POLE3,PSMB1,PTEN,RRM1,RRM2,STAT5B,TOP2A,TUBA1C	14
Cell Death and Survival	apoptosis of carcinoma cell lines	0.00246	ABCC1,BCL2L1,COPS5,MCL1,MFN2,OGT,PARP1,PRKAR1A,RAC1,RRM1,RRM2,SPRY2,TBK1,TXNRD1	14
Cell Death and Survival, Embryonic Development	apoptosis of embryoblast	0.00247	COPS5,NCAPG2,PRPF19,SMARCA5	4
Cell Cycle, DNA Replication, Recombination, and Repair	checkpoint control of tumor cell lines	0.00247	CDC25A,CHEK1,PTEN,TIPIN	4
Cancer, Organismal Injury and Abnormalities, Reproductive System Disease	stage 4 HER2 negative breast adenocarcinoma	0.00247	POLE3,RRM1,RRM2,TUBA1C	4
Cancer, Organismal Injury and Abnormalities, Reproductive System Disease	stage 4 HER2-negative breast cancer	0.00247	POLE3,RRM1,RRM2,TUBA1C	4
Cancer	malignant solid tumor	0.00248	AAMP,AASDHPPT,AATF,ABCB10,ABCC1,ABCD1,ABCE1,ACTN4,ACTR3,ADRM1,AGPAT9,ANP32B,ANTXR2,APEX1,ARCN1,ARF4,ARHGAP12,ARHGAP19,ARHGEF11,ARMC1,ARSK,ASPH,ATAD1,ATAD2,ATF5,ATP2A2,ATP6V1D,B4GALT6,BCL2L1,BCL9L,BCLAF1,BFAR,BLMH,BRD8,BUB1,BUB1B,C12orf43,C15orf52,C1orf198,C6orf62,C7orf43,CAP1,CAV1,CBLL1,CCAR1,CCDC117,CCDC43,CCNA2,CCNB1,CCNJL,CCT4,CCT5,CCT8,CD2AP,CD68,CDC25A,CDC25B,CDC42BPB,CDCA3,CDK4,CDK8,CENPF,C…	459
Cell Death and Survival	cell death of brain cells	0.00252	BCL2L1,CDC25A,CDC42,CDK4,DKK1,DNM1L,GCLC,HMGB2,MAP2K1,MAP2K3,MAP3K11,MAP3K14,MFN2,NFE2L2,PARP1,PTEN,TFDP1,UCP2,YWHAB	19
Hair and Skin Development and Function, Tissue Development	accumulation of epithelial cell lines	0.00254	FEN1,TPX2	2
Gene Expression	activation of kinetochores	0.00254	NCAPG,NCAPG2	2
Cell Cycle, Embryonic Development	arrest in G2 phase of embryonic stem cells	0.00254	CHEK1,MSH2	2
Cellular Assembly and Organization, Nervous System Development and Function	assembly of axon initial segments	0.00254	SPTAN1,SPTBN1	2
Cell Morphology, Cellular Assembly and Organization	budding of Golgi vesicles	0.00254	GOLPH3,PRKCI	2
Cell Death and Survival, Drug Metabolism, Small Molecule Biochemistry	cytotoxicity of doxorubicin	0.00254	ABCC1,BCL2L1	2
Carbohydrate Metabolism, Lipid Metabolism, Small Molecule Biochemistry	degradation of phosphatidylinositol diphosphate	0.00254	PTEN,SACM1L	2
Cell Cycle, Hair and Skin Development and Function	delay in cell cycle progression of epithelial cell lines	0.00254	CDK4,TFDP1	2
Cell Cycle	delay in prometaphase of cervical cancer cell lines	0.00254	CDC42,RACGAP1	2
Carbohydrate Metabolism, Lipid Metabolism, Small Molecule Biochemistry	dephosphorylation of phosphatidylinositol 4-phosphate	0.00254	PTEN,SACM1L	2
Lipid Metabolism, Molecular Transport, Small Molecule Biochemistry	depletion of glycosphingolipid	0.00254	B4GALT6,TFAM	2
Cell Cycle	entry into M phase of cervical cancer cell lines	0.00254	GORASP1,MAP2K1	2
Cell Morphology	generation of microspikes	0.00254	CDC42,WASF2	2
Cancer, Organismal Injury and Abnormalities, Reproductive System Disease	grade 3 breast carcinoma	0.00254	DNAJB6,UBE2C	2
Hereditary Disorder, Neurological Disease, Psychological Disorders, Skeletal and Muscular Disorders	grade 4 Huntington's disease	0.00254	PARP1,TBP	2
Dermatological Diseases and Conditions, Gastrointestinal Disease, Organismal Injury and Abnormalities	hyperkeratosis of esophagus	0.00254	NFE2L2,PTEN	2
Free Radical Scavenging	hyperproduction of reactive oxygen species	0.00254	BCL2L1,UCP2	2
Infectious Disease	infection of nervous tissue cell lines	0.00254	CAV1,PDZD8	2
Cell Morphology	length of mitochondria	0.00254	DNM1L,MFN2	2
Cellular Movement, Embryonic Development	migration of endodermal cells	0.00254	FURIN,NCKAP1	2
Embryonic Development, Organismal Development, Skeletal and Muscular System Development and Function, Tissue Development	morphogenesis of notochord	0.00254	EPHA2,NCKAP1	2
Cancer, Gastrointestinal Disease	neoplasia of forestomach	0.00254	NFE2L2,PTEN	2
Cell Cycle, Embryonic Development	polyploidization of embryonic cell lines	0.00254	CCNA2,TPX2	2
Cellular Development, Cellular Growth and Proliferation, Skeletal and Muscular System Development and Function, Tissue Development	proliferation of myotube	0.00254	ID2,VCP	2
Cellular Response to Therapeutics	radiosensitivity of fibroblasts	0.00254	H2AFX,PARP1	2
Cancer, Neurological Disease	recurrent meningioma	0.00254	RRM1,RRM2	2
DNA Replication, Recombination, and Repair	relaxation of plasmid DNA	0.00254	TOP1,TOP2A	2
Cellular Function and Maintenance	respiration of embryonic cell lines	0.00254	IDE,MFN2	2
Cell-mediated Immune Response, Cellular Development, Cellular Function and Maintenance, Hematological System Development and Function, Hematopoiesis, Lymphoid Tissue Structure and Development	transition of double-positive thymocyte	0.00254	HDAC2,HNRNPL	2
Cancer, Neurological Disease	unresectable meningioma	0.00254	RRM1,RRM2	2
Cellular Function and Maintenance	uptake of Salmonella enterica subsp. enterica serovar Typhimurium	0.00254	CDC42,RAC1	2
Cell Death and Survival	cell death of central nervous system cells	0.00255	BCL2L1,CDC25A,CDC42,CDK4,DKK1,DNM1L,GCLC,HMGB2,MAP2K1,MAP2K3,MAP3K11,MAP3K14,MFN2,NFE2L2,PARP1,PTEN,SH3KBP1,TFDP1,UCP2,YWHAB	20
Dermatological Diseases and Conditions, Inflammatory Disease, Inflammatory Response	Dermatitis	0.00255	ARCN1,BCL2L1,BLMH,CCNA2,CDC25A,COIL,DIAPH1,EPS8,H3F3A/H3F3B,HDAC2,HDAC7,IDE,ITGA6,MAP2K3,POLE3,RNF138,RRM1,RRM2,S100A11,SBDS,SHARPIN,SPAG1,TBK1,TOP2A,TPI1,TUBA1C,VCP,VEGFC	28
Cancer, Neurological Disease	glioma cancer	0.00257	ATP2A2,CAV1,CDK4,EPHA2,FURIN,IDE,MAZ,MSH2,NES,PTEN,RAC1,RRM2,TCF7L2,TOP1,TOP2A,TSPYL1,UBE2C	17
Cancer, Gastrointestinal Disease	development of intestinal tumor	0.0026	BUB1B,MSH2,PRKCI	3
Tissue Development	development of organoid	0.0026	HSP90AB1,PTEN,RAC1	3
Cell Cycle, Embryonic Development	interphase of embryonic stem cells	0.0026	CHEK1,MSH2,PTEN	3
Cell Cycle, Reproductive System Development and Function	meiosis I of female germ cells	0.0026	BUB1,BUB1B,CDC25B	3
Cellular Compromise	severing of actin filaments	0.0026	CDC42,FLII,INF2	3
Cell Cycle, DNA Replication, Recombination, and Repair	spindle checkpoint of cervical cancer cell lines	0.0026	ERCC6L,NET1,PRPF4	3
Cell-mediated Immune Response, Cellular Development, Cellular Function and Maintenance, Hematological System Development and Function, Hematopoiesis, Lymphoid Tissue Structure and Development	transition of thymocytes	0.0026	CHEK1,HDAC2,HNRNPL	3
Cell Cycle	arrest in interphase of fibroblast cell lines	0.00267	CDC42,CHEK1,COPS5,LMNA,MAP2K3,MSH2,TRAF2	7
Organismal Development, Tissue Morphology	abnormal morphology of embryoblast	0.00271	APEX1,CDC25A,GMNN,MCM10,RAC1,SMARCC1	6
Cell Cycle, Cellular Movement	cytokinesis of cervical cancer cell lines	0.00271	CD2AP,CEP55,CNTROB,LMNA,RAB35,RACGAP1	6
Cell Death and Survival	cell death of brain	0.00273	BCL2L1,CDC25A,CDC42,CDK4,DKK1,DNM1L,GCLC,HMGB2,MAP2K1,MAP2K3,MAP3K11,MAP3K14,MFN2,NFE2L2,PARP1,PTEN,TAF4,TFDP1,UCP2,YWHAB	20
Cancer, Respiratory Disease	carcinoma in lung	0.00278	ABCB10,APEX1,BCL9L,BUB1B,CAV1,CCNA2,CCNB1,CDK4,ERCC1,FURIN,G3BP1,HSP90AB1,ID1,IGF2BP2,KCTD9,KIF21A,KIF3B,MAP2K1,MLEC,MSH2,NAB1,NFE2L2,NUP133,PARP1,PCNA,POLE3,PRKCI,PRPF19,PTEN,PXN,RALY,RC3H2,RRM1,RRM2,SLCO4A1,TBP,TBRG4,THOC1,TIAL1,TK1,TOP1,TOP2A,TPI1,TRAF2,TUBA1C,UBE2C,VEGFC,YEATS4	48
Cell Cycle, Cell-To-Cell Signaling and Interaction, Cellular Growth and Proliferation	contact growth inhibition	0.00279	CDC42,CDK4,METAP2,MTA1,PRKAR1A,PTEN,RAC1,RRAS2,SAFB,SMC3,TOP1,TOP2A	12
Cancer	solid tumor	0.00283	AAMP,AASDHPPT,AATF,ABCB10,ABCC1,ABCD1,ABCE1,ACTN4,ACTR3,ADRM1,AGPAT9,ANP32B,ANTXR2,APEX1,ARCN1,ARF4,ARHGAP12,ARHGAP19,ARHGEF11,ARMC1,ARSK,ASPH,ATAD1,ATAD2,ATF5,ATP2A2,ATP6V1D,B4GALT6,BCL2L1,BCL9L,BCLAF1,BFAR,BLMH,BRD8,BUB1,BUB1B,C12orf43,C15orf52,C1orf198,C6orf62,C7orf43,CAP1,CAV1,CBLL1,CCAR1,CCDC117,CCDC43,CCNA2,CCNB1,CCNJL,CCT4,CCT5,CCT8,CD2AP,CD68,CDC25A,CDC25B,CDC42BPB,CDCA3,CDK4,CDK8,CENPF,C…	460
Cancer, Neurological Disease	neuroblastoma	0.00293	ABCC1,CDK4,CYP51A1,IDE,MAP2K1,TNFRSF21,TOP2A,TUBA1C,ZBTB17	9
Cancer, Cellular Movement	invasion of epithelial cells	0.00297	CDC42,MAP3K11,MTA1,RAC1,RRAS2	5
Cancer, Organismal Injury and Abnormalities, Reproductive System Disease	metastatic breast carcinoma	0.00297	DNAJB6,EPHA2,POLE3,RRM1,RRM2	5
Cancer	metastatic osteosarcoma	0.00298	POLE3,RRM1,RRM2,TOP1	4
Cell Cycle	prometaphase	0.00298	BUB1B,CDC42,NUF2,RACGAP1	4
Cancer, Hematological Disease, Immunological Disease, Organismal Injury and Abnormalities	acute myeloid leukemia	0.00298	ABCC1,BCL2L1,BUB1B,CBFB,DVL3,GATA2,NUP98,RBM15,RPL6,RRM1,RRM2,SMC3,STAT5B,TOP2A,TXNRD1,UBE2C	16
Cancer, Hematological Disease, Immunological Disease	plasma cell dyscrasia	0.0031	BCLAF1,CAV1,DHX16,DIAPH1,DKK1,FEN1,G3BP1,HAT1,HDAC2,MAP2K3,MYNN,PARP1,PCNA,POLE3,PRKCI,PSMB1,PSME3,RAC1,RRM1,RRM2,TFDP1	21
Cancer, Dermatological Diseases and Conditions, Hematological Disease, Immunological Disease, Organismal Injury and Abnormalities	sezary syndrome	0.00319	HDAC2,HDAC7,MAP3K14,POLE3,RRM1,RRM2,TOP2A	7
Developmental Disorder, Neurological Disease, Organismal Injury and Abnormalities	congenital malformation of brain	0.00321	BCL2L1,DKK1,E2F5,EFTUD2,EMG1,FURIN,IGBP1,KIAA1279,KIF2A,KIF3B,PARP1,ROR1,SMARCC1,SPRY2,SPRY4,TFDP1,THOC6,VRK1,WDR62	19
Cancer, Dermatological Diseases and Conditions	hyperplasia of skin	0.00321	CAV1,HDAC2,KDELR2,NAB1,PARP1,PTEN,RANBP1,TAF4,TBK1,TOP1,VEGFC	11
Cancer, Respiratory Disease	respiratory system tumor	0.00326	ABCB10,APEX1,BCL2L1,BCL9L,BUB1,BUB1B,CAV1,CCNA2,CCNB1,CDK4,COPS5,ERCC1,FURIN,G3BP1,GNAQ,HDAC2,HSP90AB1,ID1,IGF2BP2,KCTD9,KIF21A,KIF3B,MAP2K1,MLEC,MSH2,MTDH,NAB1,NFE2L2,NT5E,NUP133,PARP1,PCNA,POLE3,PPP2R1B,PRKCI,PRPF19,PTEN,PXN,RAC1,RALY,RC3H2,RRM1,RRM2,SLCO4A1,TBP,TBRG4,TFAP4,THOC1,TIAL1,TK1,TOP1,TOP2A,TPI1,TPX2,TRAF2,TUBA1C,UBE2C,VEGFC,YEATS4	59
Cellular Assembly and Organization, Cellular Function and Maintenance, Protein Synthesis	formation of actin	0.00334	CDC42,DIAPH1,EPS8,PTEN,RAC1,VASP	6
Cancer, Hematological Disease, Immunological Disease, Organismal Injury and Abnormalities	peripheral T-cell lymphoma	0.00334	HDAC2,HDAC7,POLE3,PSMB1,RRM1,RRM2	6
Cell Death and Survival	cell viability of colon cancer cell lines	0.00335	CCNB1,HDAC2,ID2,LNX2,MSH2,POLR1D,RRM2,THOC1,TOP1	9
Cell Cycle, Cellular Development, Connective Tissue Development and Function	senescence of fibroblast cell lines	0.00335	BUB1,CAV1,CDK4,DPY30,ID1,LIN9,NFE2L2,PTEN,RAC1	9
Cancer, Endocrine System Disorders, Organismal Injury and Abnormalities, Reproductive System Disease	gonadal tumor	0.00337	BCL2L1,BLMH,CCT5,CDK4,CHEK1,CTNNAL1,CUL4A,ERCC1,FLII,FOXN2,H2AFX,HDAC2,HSP90AB1,IGF2BP3,KAT2B,LMNA,MSH2,NT5E,POLE3,PPP2R1A,PRKCI,PTEN,RACGAP1,RAP2C,RRAS2,RRM1,RRM2,SPTBN1,TBP,THOC1,TOP1,TOP2A,TUBA1C,UBE2C,WIBG	35
Cell Cycle	delay in cell cycle progression	0.00338	CDC25B,CDK4,PCNA,PTEN,TFDP1	5
Cellular Assembly and Organization, Cellular Function and Maintenance, Protein Trafficking	organization of actin	0.00338	CDC42,DIAPH1,PXN,RAC1,VEGFC	5
Cancer, Immunological Disease, Organismal Injury and Abnormalities	thymic carcinoma	0.00338	POLE3,RRM1,RRM2,TOP2A,TUBA1C	5
Cancer, Respiratory Disease	lung tumor	0.00343	ABCB10,APEX1,BCL2L1,BCL9L,BUB1,BUB1B,CAV1,CCNA2,CCNB1,CDK4,ERCC1,FURIN,G3BP1,GNAQ,HDAC2,HSP90AB1,ID1,IGF2BP2,KCTD9,KIF21A,KIF3B,MAP2K1,MLEC,MSH2,NAB1,NFE2L2,NT5E,NUP133,PARP1,PCNA,POLE3,PPP2R1B,PRKCI,PRPF19,PTEN,PXN,RAC1,RALY,RC3H2,RRM1,RRM2,SLCO4A1,TBP,TBRG4,TFAP4,THOC1,TIAL1,TK1,TOP1,TOP2A,TPI1,TPX2,TRAF2,TUBA1C,UBE2C,VEGFC,YEATS4	57
Cancer, Gastrointestinal Disease, Respiratory Disease	malignant neoplasm of pharynx	0.00344	COPS5,HSP90AB1,MTDH,POLE3,PTEN,RRM1,RRM2,TOP1,TOP2A,TUBA1C	10
Cell Cycle	arrest in G1/S phase transition of bone cancer cell lines	0.0035	CDC42,MAP2K3,RPL5	3
Cell Cycle	entry into mitosis of cervical cancer cell lines	0.0035	CDC25A,CDC25B,GORASP1	3
Embryonic Development, Organismal Development, Tissue Development	formation of egg cylinder	0.0035	FLII,NCAPG2,SMARCC1	3
Cancer, Dermatological Diseases and Conditions	growth of skin tumor	0.0035	EPHA2,MAPKAPK5,NT5E	3
Cancer, Organismal Injury and Abnormalities, Reproductive System Disease	metastatic triple negative breast cancer	0.0035	POLE3,RRM1,RRM2	3
Cell Death and Survival	mitochondrial cell death of tumor cell lines	0.0035	BCL2L1,CCNB1,MCL1	3
Cancer, Hematological Disease, Immunological Disease, Organismal Injury and Abnormalities	relapsed hairy-cell leukemia	0.0035	POLE3,RRM1,RRM2	3
Cell Morphology, Cellular Assembly and Organization, Cellular Development, Cellular Function and Maintenance, Embryonic Development, Nervous System Development and Function, Tissue Development	branching of neurites	0.00353	ACTR3,CAV1,CDC42,CLASP2,DIAPH1,DLG1,DNM1L,EPS8,HMGB2,KIDINS220,KIF2A,KIF3B,MFN2,PTEN,RAC1,RHOG,ROR1,VASP	18
Cell Death and Survival	apoptosis of astrocytes	0.00355	DNM1L,MAP2K1,NFE2L2,SH3KBP1	4
Cancer, Endocrine System Disorders, Gastrointestinal Disease	metastatic pancreatic cancer	0.00355	POLE3,RRM1,RRM2,TUBA1C	4
Cellular Assembly and Organization	stabilization of cellular membrane	0.00355	BCL2L1,CLASP2,MCL1,TJP1	4
Cell Cycle	ploidy of cells	0.00358	BUB1,CCNA2,CDK8,CENPH,ERCC1,ESPL1,MAP2K1,NEK2,PARP1,SPRY2,TACC3	11
Cancer, Hematological Disease, Organismal Injury and Abnormalities	myeloproliferative disorder	0.00362	ABCC1,BCL2L1,BUB1B,CBFB,CDC25A,DEK,DVL3,EED,EPHA2,GATA2,NUP98,POLE3,RBM15,RPL6,RRM1,RRM2,SMC3,STAT5B,TOP2A,TXNRD1,UBE2C	21
Cell Death and Survival	cell death of cerebral cortex cells	0.00362	BCL2L1,CDC25A,CDC42,CDK4,DKK1,GCLC,HMGB2,MAP2K1,MAP2K3,MAP3K11,MAP3K14,NFE2L2,PARP1,TFDP1,UCP2,YWHAB	16
Cellular Assembly and Organization, Cellular Function and Maintenance, Tissue Development	formation of actin stress fibers	0.00362	ARHGEF11,CAV1,CBFB,CDC42,CDC42BPB,CDK4,DIAPH1,GNAQ,MAP2K1,NET1,PAK4,PRKCI,PXN,RAC1,SPRY2,VASP	16
Cell Death and Survival	cell viability of stem cells	0.00369	DKK1,H2AFX,MCFD2,OGT,PARP1,PTEN	6
Cell Morphology, Cellular Compromise	multinucleation of cells	0.00369	CD2AP,CDC42,DAXX,ERCC1,LMNA,PSMG2	6
Molecular Transport, RNA Trafficking	transport of mRNA	0.00369	FYTTD1,NUP133,NUP98,SLBP,THOC1,THOC6	6
Cell-To-Cell Signaling and Interaction, Cellular Assembly and Organization, Cellular Function and Maintenance, Tissue Development	formation of focal adhesions	0.00377	CAV1,CDC42,CDC42BPB,EHD1,NET1,PAK4,PRKCI,PTEN,PXN,RAC1,SPRY2	11
Cell Cycle	G0 phase	0.00379	BCL2L1,CAV1,CDC42,CHEK1,COPS5,DAXX,PTEN,RAC1	8
Cell Cycle	re-entry into S phase	0.00384	CDC25A,ID2,MAP2K1,PARP1,TFDP1	5
Cellular Movement	cell movement of breast cancer cell lines	0.00392	CAV1,CDC42,CUL4A,DNAJB6,EPHA2,FOSL1,FURIN,GEMIN5,GIPC1,ID1,ITGA6,MAP2K1,MTA1,RAC1,ROR1,TUBA1C,VASP,WWTR1	18
Cell Death and Survival	apoptosis of hepatoma cell lines	0.00397	ANKRD1,BCL2L1,CDC25A,DNM1L,MAP2K1,MAP2K3,MAP3K11,MCL1,MFN2,NFE2L2,RAC1	11
Protein Synthesis	polymerization of protein	0.00403	CAV1,CDC42,DIAPH1,DNM1L,EHD1,EHD4,EPS8,IDE,LNX2,MAP2K1,RAC1,RRM1,RRM2,SHARPIN,TK1,TRAF2,TXNRD1,VASP,VCP,YWHAB	20
Cell Cycle	arrest in G2/M phase of tumor cell lines	0.00407	CHEK1,ERCC1,MAP3K11,MTDH,PTEN,TRAF2	6
Cancer	invasion of epithelial tissue	0.0041	CDC42,MAP3K11,MTA1,RAC1,RHOG,RRAS2,VEGFC	7
Cell Cycle, DNA Replication, Recombination, and Repair	S phase checkpoint control	0.0042	CDC25A,CHEK1,SMC3,TIPIN	4
Cell-To-Cell Signaling and Interaction, Hair and Skin Development and Function, Tissue Development	adhesion of keratinocytes	0.0042	ARHGAP19,MAP2K1,PAK4,RAC1	4
Cellular Assembly and Organization, Cellular Function and Maintenance	attachment of microtubules	0.0042	CDC42,CLASP2,NET1,RACGAP1	4
Cancer	hemangiosarcoma	0.0042	CDK4,MSH2,PRKAR1A,TUSC2	4
Cancer, Endocrine System Disorders	incidence of endocrine gland tumor	0.0042	MSH2,PRKAR1A,PTEN,SPTBN1	4
Embryonic Development, Tissue Morphology	lack of somites	0.0042	DAXX,PLK4,PRKCI,RAC1	4
Cellular Development	differentiation of tumor cell lines	0.00421	BCL2L1,CBFB,CDC42,CDK4,CUL4A,FOSL1,GATA2,ID1,KAT2B,MAP2K1,MCL1,NCKAP1,NFE2L2,PA2G4,PAK4,PRKAR1A,PRPF19,PTEN,RAC1,RACGAP1,RRAS2,SFPQ,SPRY2,SPRY4	24
Cancer	metastatic solid tumor	0.00422	CAV1,DNAJB6,EPHA2,HSP90AB1,KIDINS220,MAP2K1,NES,POLE3,PTEN,RRM1,RRM2,S100A11,TOP1,TOP2A,TUBA1C	15
Cell Death and Survival	cell death of fibroblasts	0.0043	BCL2L1,BUB1,CDC42,CHEK1,DAXX,GNPNAT1,LMNA,MAP2K1,MAP2K3,MCL1,MSH2,PARP1,PTEN,RAC1,TBK1,TFDP1,TRAF2	17
Cancer, Skeletal and Muscular Disorders	alveolar rhabdomyosarcoma	0.00433	CDK4,CHEK1,PLK4,TK1,VRK1	5
Cardiovascular System Development and Function, Cell Morphology, Organismal Development	branching of blood vessel	0.00433	PTEN,SPRY2,SPRY4,UBP1,VEGFC	5
Cell Morphology, Cellular Assembly and Organization, Cellular Development, Cellular Function and Maintenance, Embryonic Development, Nervous System Development and Function, Tissue Development	formation of dendritic spines	0.00433	CDC42,EPS8,RAC1,RHOG,VASP	5
Cell Cycle	initiation of interphase	0.00433	BCL2L1,CDC25B,CDK4,COPS5,MAP2K1	5
Molecular Transport, RNA Trafficking	nuclear export of mRNA	0.00433	FYTTD1,NUP133,NUP98,THOC1,THOC6	5
Dermatological Diseases and Conditions	psoriasis	0.00434	ABCC1,ATP2A2,ATP6V0D1,CAV1,CBFB,CCT5,CDC25B,ELL2,EPHA2,FEN1,FOSL1,H2AFX,ID1,ITGA6,KDELR2,MAP2K3,METAP2,MPHOSPH6,NAB1,PCBP2,PCNA,PGAM1,PSMA3,RANBP1,S100A11,SLC39A6,SPC25,SPTAN1,SYNCRIP,TOP1,TWF1,UBE2N,YWHAB,ZNF91	34
Cell Death and Survival	apoptosis of colon cancer cell lines	0.00437	AATF,BCL2L1,CCAR1,CCNB1,CDC42,CHEK1,DAXX,HDAC2,MAP2K1,MCL1,PARP1,PRKCI,SFPQ,SNW1,USP12,VCP	16
Cell Death and Survival	apoptosis of prostate cancer cell lines	0.00439	ABCE1,BCL2L1,CAV1,CCAR1,ID1,MAP2K3,MCL1,PAK4,PARP1,PIAS3,PRKAR1A,PTEN,TRAF2	13
Cell Cycle	cleavage of cells	0.00441	BCL2L1,CDC25A,DEK,DIAPH1,DNM1L,MAP2K1,MCL1,PSMC5,TIAL1,TUBA1C,WWTR1	11
Cell Cycle	abnormal cell cycle	0.00444	BUB1,CAV1,CDK4,E2F5,H3F3A/H3F3B,LIN9,MSH2	7
Hematological Disease, Organismal Injury and Abnormalities	aplastic anemia	0.00444	RPL5,RPS17,RPS7,RRM1,RRM2,SBDS,TXNRD1	7
Cancer, Hematological Disease, Immunological Disease	relapsed leukemia	0.00448	EPHA2,POLE3,RRM1,RRM2,TUBA1C,TXNRD1	6
Post-Translational Modification	acetylation of Histone h2a	0.00457	BRD8,MORF4L1,YEATS4	3
Cellular Movement	delay in migration of cells	0.00457	NCKAP1,RAC1,SWAP70	3
Cellular Assembly and Organization	induction of filopodia	0.00457	CDC42,DIAPH1,WASF2	3
Cell Cycle	premature senescence of tumor cell lines	0.00457	CAV1,DEK,ID1	3
Cell Cycle	prometaphase of cervical cancer cell lines	0.00457	CDC42,NUF2,RACGAP1	3
Cell Cycle	re-entry into interphase of fibroblast cell lines	0.00457	CDC42,RAC1,TFDP1	3
Cancer	malignant neoplasm of thorax	0.00465	ABCB10,APEX1,BCL9L,BUB1B,CAV1,CCNA2,CCNB1,CDK4,EED,ERCC1,FURIN,G3BP1,H2AFX,HDAC2,HSP90AB1,ID1,IGF2BP2,KCTD9,KIF21A,KIF3B,MAP2K1,MLEC,MSH2,NAB1,NFE2L2,NT5E,NUP133,PARP1,PCNA,POLE3,PPP2R1B,PRKCI,PRPF19,PTEN,PXN,RAC1,RALY,RC3H2,RRM1,RRM2,SLCO4A1,TBP,TBRG4,TFAP4,THOC1,TIAL1,TK1,TOP1,TOP2A,TPI1,TRAF2,TUBA1C,UBE2C,VEGFC,YEATS4	55
Cancer, Respiratory Disease	Lung Cancer and Tumors	0.0047	ABCB10,APEX1,BCL9L,BUB1B,CAV1,CCNA2,CCNB1,CDK4,ERCC1,FURIN,G3BP1,HDAC2,HSP90AB1,ID1,IGF2BP2,KCTD9,KIF21A,KIF3B,MAP2K1,MLEC,MSH2,NAB1,NFE2L2,NT5E,NUP133,PARP1,PCNA,POLE3,PPP2R1B,PRKCI,PRPF19,PTEN,PXN,RAC1,RALY,RC3H2,RRM1,RRM2,SLCO4A1,TBP,TBRG4,TFAM,TFAP4,THOC1,TIAL1,TK1,TOP1,TOP2A,TPI1,TRAF2,TUBA1C,UBE2C,VEGFC,YEATS4	54
Cellular Growth and Proliferation	arrest in proliferation of cells	0.00474	BCL2L1,CAV1,CDC42,CDK4,EWSR1,LMNA,MAP2K3,MAZ,MFN2,NEK2,OGT,PTEN,SMARCA5,TOP1,ZBTB17	15
Cancer, Dermatological Diseases and Conditions, Hematological Disease, Immunological Disease, Inflammatory Disease, Inflammatory Response, Organismal Injury and Abnormalities	mycosis fungoides	0.0048	HDAC2,HDAC7,POLE3,RRM1,RRM2,TOP2A,TUBA1C	7
Cell Death and Survival	apoptosis of gonadal cell lines	0.00492	BCL2L1,GNAQ,MCL1,PRKCI,TFRC,YWHAB	6
Organismal Development	outgrowth of organism	0.00493	ABCC1,CHEK1,ITGA6,THOC1	4
Tissue Morphology	quantity of cervical cancer cell lines	0.00493	CCNB1,RAC1,RACGAP1,TXNRD1	4
Post-Translational Modification	O-GlcNAcylation of protein	0.00498	NFE2L2,OGT	2
Cell Morphology, Endocrine System Development and Function, Organ Morphology, Organismal Development	abnormal morphology of thyroid follicle cells	0.00498	CAV1,PTEN	2
Embryonic Development, Organismal Development	arrest in growth of blastocyst	0.00498	SMARCA5,TBP	2
Hereditary Disorder, Neurological Disease, Organismal Injury and Abnormalities, Skeletal and Muscular Disorders	autosomal recessive Charcot-Marie-Tooth disease type 2	0.00498	LMNA,MFN2	2
Gene Expression	binding of GATA-4 binding site	0.00498	ID1,ID2	2
Gene Expression	binding of Nkx2.5 binding site	0.00498	ID1,ID2	2
Cell Death and Survival	cell death of retinal rods	0.00498	BCL2L1,RAC1	2
Cell Cycle, Cell-To-Cell Signaling and Interaction, Cellular Growth and Proliferation, Skeletal and Muscular System Development and Function	contact growth inhibition of muscle cell lines	0.00498	CDC42,RAC1	2
Cardiovascular System Development and Function, Cell Cycle, Cell-To-Cell Signaling and Interaction, Cellular Growth and Proliferation	contact growth inhibition of vascular endothelial cells	0.00498	METAP2,RAC1	2
Tox Functions
Categories	Diseases or Functions Annotation	p-Value	Molecules	# Molecules
Liver Hyperplasia/Hyperproliferation	extrahepatic bile duct cancer	0.000474	POLE3,RRM1,RRM2	3
Liver Hyperplasia/Hyperproliferation	resectable gallbladder cancer	0.000474	POLE3,RRM1,RRM2	3
Liver Hyperplasia/Hyperproliferation	advanced biliary tract cancer	0.000811	POLE3,RRM1,RRM2	3
Liver Hyperplasia/Hyperproliferation	liver tumor	0.005	AAMP,AATF,ABCC1,ABCD1,ACTR3,ADRM1,ANP32B,ANTXR2,APEX1,ARHGEF11,ASPH,ATAD1,ATAD2,ATF5,ATP2A2,B4GALT6,BCL9L,BCLAF1,BUB1,BUB1B,C7orf43,CCAR1,CCNA2,CCNB1,CCT8,CDC25B,CDC42BPB,CDCA3,CDK4,CDK8,CENPF,CENPH,CETN3,CHERP,CHORDC1,CHTF18,CKAP5,CLASP2,CLINT1,CLTC,COIL,COPS5,CRY1,CYB5D1,CYP51A1,DAXX,DCTN4,DDAH1,DHX16,DKK1,DLAT,DLG1,DNAJC2,DNM1L,DUSP12,E2F5,EHBP1L1,EHD4,EI24,EIF4G2,ELL2,EPHA2,ESPL1,EWSR1,EXOSC4…	213
Liver Hyperplasia/Hyperproliferation	liver cancer	0.0059	AAMP,AATF,ABCC1,ABCD1,ACTR3,ADRM1,ANP32B,ANTXR2,APEX1,ARHGEF11,ASPH,ATAD1,ATAD2,ATF5,ATP2A2,B4GALT6,BCL9L,BCLAF1,BUB1,BUB1B,C7orf43,CCAR1,CCNA2,CCNB1,CCT8,CDC25B,CDC42BPB,CDCA3,CDK4,CDK8,CENPF,CENPH,CETN3,CHERP,CHORDC1,CHTF18,CKAP5,CLASP2,CLINT1,CLTC,COIL,COPS5,CRY1,CYB5D1,CYP51A1,DAXX,DCTN4,DDAH1,DHX16,DKK1,DLAT,DLG1,DNAJC2,DNM1L,DUSP12,E2F5,EHBP1L1,EHD4,EI24,EIF4G2,ELL2,EPHA2,ESPL1,EWSR1,EXOSC4…	211
Cardiac Necrosis/Cell Death	apoptosis of cardiomyocytes	0.00724	BCL2L1,DAXX,FOSL1,GNAQ,HDAC2,MAP2K1,MAP2K3,MCL1,MFN2,PARP1,PTEN,RAC1,TFDP1	13
Hepatocellular Carcinoma, Liver Hyperplasia/Hyperproliferation	hepatocellular carcinoma	0.00863	BUB1,BUB1B,CCNA2,CCNB1,CDC25B,CDK4,CENPH,E2F5,EPHA2,EXOSC4,LEMD3,NCAPG,NFE2L2,PRKAR1A,PSME3,PTEN,RALY,RRM2,SENP6,SLC39A6,SPTBN1,TBP,TMEM55A,TOP2A,TPI1,TPX2,TXNRD1,UBE2C,UBE2T,YWHAG,ZNF91	31
Liver Hyperplasia/Hyperproliferation	bile duct cancer	0.00916	DKK1,HSP90AB1,POLE3,PTEN,RRM1,RRM2,TOP2A	7
Renal Necrosis/Cell Death	apoptosis of kidney cell lines	0.0122	AATF,ABCC1,BCL2L1,CCNB1,DAXX,GMFB,GNAQ,MAP2K1,MCL1,NFE2L2,RAC1,RHOG,TFRC,TMEM214,ZNF622	15
Renal Proliferation	proliferation of kidney cell lines	0.0191	HSP90AB1,LMNA,NOP58,PPP2R1A,PPP2R1B,PTEN,TFDP1,THOC1,TJP1,TTLL4,ZBTB5	11
Liver Hyperplasia/Hyperproliferation	tumorigenesis of liver tumor	0.0207	BUB1B,PSME3,PTEN,TBP	4
Hepatocellular Peroxisome Proliferation	quantity of peroxisomes	0.0215	ABCD1,DNM1L	2
Hepatocellular Carcinoma, Liver Hyperplasia/Hyperproliferation	growth of hepatocellular carcinoma	0.0227	NCAPG,RRM2,TPX2	3
Glomerular Injury	focal segmental glomerulosclerosis	0.0257	ACTN4,CD2AP,INF2	3
Glomerular Injury	autosomal dominant focal segmental glomerulosclerosis	0.0294	ACTN4	1
Decreased Levels of Albumin	decreased accumulation of albumin	0.0294	CAV1	1
Glomerular Injury	focal segmental glomerulosclerosis type 5	0.0294	INF2	1
Pulmonary Hypertension	hypertension of pulmonary artery	0.0294	CAV1	1
Glutathione Depletion In Liver, Hepatocellular Peroxisome Proliferation, Liver Hypertrophy	hypertrophy of hepatocytes	0.0294	EI24	1
Nephrosis	onset of nephrosis	0.0294	CD2AP	1
Pulmonary Hypertension	primary pulmonary hypertension 3	0.0294	CAV1	1
Cardiac Proliferation	proliferation of cardiomyocytes	0.0304	CDK4,DNAJB6,GNAQ,HDAC2,MAP2K1,PRKAR1A	6
Renal Necrosis/Cell Death	cell death of kidney cell lines	0.0306	AATF,ABCC1,BCL2L1,CCNB1,CDC42,DAXX,GMFB,GNAQ,MAP2K1,MCL1,NFE2L2,RAC1,RHOG,TFRC,TMEM214,VCP,ZNF622	17
Cardiac Infarction	infarction of heart	0.0332	BCL2L1,CAV1	2
Cardiac Dilation	dilation of heart	0.036	GNAQ,PRKAR1A,RAC1	3
Cardiac Dilation	dilation of left ventricle	0.037	CAV1,CCNA2,GNAQ,LMNA	4
Cardiac Necrosis/Cell Death	apoptosis of ventricular myocytes	0.0398	GNAQ,MAP2K1,RAC1	3
Hepatocellular Carcinoma, Liver Hyperplasia/Hyperproliferation	tumorigenesis of hepatocellular carcinoma	0.0398	BUB1B,PSME3,PTEN	3
Renal Necrosis/Cell Death	cell viability of kidney cell lines	0.055	CAV1,NOP58,PTEN,RAC1,THOC1	5
Liver Hyperplasia/Hyperproliferation	growth of liver tumor	0.0555	HDAC2,NCAPG,RRM2,TPX2	4
Liver Cholestasis	accumulation of bile acid	0.058	NFE2L2	1
Liver Inflammation/Hepatitis	acute inflammation of liver	0.058	RHBDD3	1
Renal Inflammation, Renal Nephritis	acute pyelonephritis	0.058	TOP2A	1
Liver Damage	delay in initiation of repair of liver	0.058	NFE2L2	1
Renal Inflammation, Renal Nephritis	diffuse proliferative lupus nephritis	0.058	ACTN4	1
Liver Hyperplasia/Hyperproliferation	hyperplasia of hepatocytes	0.058	PTEN	1
Cardiac Regeneration	regeneration of myocardium	0.058	CCNA2	1
Biliary Hyperplasia, Liver Hyperplasia/Hyperproliferation	tumorigenesis of cholangiocarcinoma	0.058	PTEN	1
Glutathione Depletion In Liver	quantity of glutathione in liver	0.0622	GCLC,NFE2L2	2
Renal Necrosis/Cell Death	cell death of kidney cells	0.0626	AATF,ABCC1,BCL2L1,CCNB1,CD2AP,CDC42,DAXX,GMFB,GNAQ,MAP2K1,MCL1,NFE2L2,RAC1,RHOG,TFRC,TMEM214,VCP,ZNF622	18
Cardiac Hypoplasia	hypoplasia of heart ventricle	0.0701	CYP51A1,GNAQ,UBP1,WASF2	4
Liver Degeneration	degeneration of liver cells	0.0857	TBK1	1
Cardiac Hyperplasia/Hyperproliferation	hyperplasia of cardiomyocytes	0.0857	CCNA2	1
Renal Inflammation, Renal Nephritis	lupus-like autoimmune nephritis	0.0857	NFE2L2	1
Liver Hematopoiesis	hematopoiesis of liver	0.0878	CBFB,FEN1	2
Cardiac Hypertrophy	hypertrophy of cardiac muscle	0.0926	CAV1,GLRX3,GNAQ,HDAC2,MAP2K1,MAP2K3,PTEN,RAC1	8
Cardiac Hypoplasia	hypoplasia of trabeculae carne	0.0943	GNAQ,UBP1,WASF2	3
Cardiac Output	cardiac output	0.1	ATP2A2,CDK4,DDAH1	3
Cardiac Hypertrophy	hypertrophy of cardiomyocytes	0.104	CAV1,GLRX3,GNAQ,HDAC2,MAP2K1,MAP2K3,PTEN	7
Nephrosis	nephrosis	0.105	ACTN4,CD2AP,CLTC,ITGA6	4
Liver Cholestasis	lipopolysaccharide hepatocellular cholestasis	0.113	CD68	1
Liver Necrosis/Cell Death	apoptosis of oval cells	0.139	MAP2K1	1
Renal Proliferation	arrest in growth of kidney cell lines	0.139	LMNA	1
Decreased Levels of Albumin	increased uptake of albumin	0.139	CAV1	1
Glomerular Injury, Renal Thrombosis	thrombosis of glomerular capillary	0.139	TUSC2	1
Liver Hypoplasia	hypoplasia of liver	0.146	CDK4,SPTBN1,TACC3	3
Liver Hyperplasia/Hyperproliferation	benign neoplasm of liver	0.156	MSH2,PTEN	2
Cardiac Arrythmia	chronic atrial fibrillation	0.164	ATP2A2	1
Liver Enlargement	enlargement of liver	0.164	LMNA	1
Liver Cholestasis	obstructive cholestasis	0.164	CD68	1
Renal Inflammation, Renal Nephritis	IgA nephropathy	0.167	ACTN4,PSMB1	2
Increased Levels of Red Blood Cells	increased quantity of red blood cells	0.172	CDK4,ID1,NFE2L2,STAT5B,TUSC2	5
Renal Necrosis/Cell Death	apoptosis of renal tubule	0.182	AATF,MAP2K1,PARP1	3
Renal Necrosis/Cell Death	apoptosis of podocytes	0.188	CD2AP,GNAQ	2
Renal Necrosis/Cell Death	anoikis of kidney cell lines	0.189	RAC1	1
Heart Failure	failure of heart	0.198	ATP2A2,BCL2L1,CAV1,CDK4,CYP51A1,FOSL1,GNAQ,MCL1,PPP2R1A,PPP2R1B,TFAM	11
Glomerular Injury	glomerulosclerosis	0.203	ACTN4,BUB1B,CD2AP,INF2,LIN7C,TK1	6
Liver Hepatomegaly	hepatomegaly	0.203	EI24,EWSR1,PTEN,STAT5B	4
Renal Inflammation, Renal Nephritis	acute phase crescentic glomerulonephritis	0.212	ACTN4	1
Liver Necrosis/Cell Death	cell death of hepatocytes	0.218	BCL2L1,DAXX,ERCC1,MAP2K1,MCL1,NFE2L2,SPTBN1	7
Congenital Heart Anomaly	ventricular septal defect	0.218	ATP2A2,CDK4,CYP51A1,DVL3,EFTUD2	5
Liver Necrosis/Cell Death	apoptosis of liver cells	0.226	BCL2L1,DAXX,ERCC1,MAP2K1,MCL1,SPTBN1,TBK1	7
Renal Necrosis/Cell Death	cell death of renal glomerulus	0.227	CD2AP,EHD4,GNAQ	3
Liver Necrosis/Cell Death	apoptosis of hepatocytes	0.231	BCL2L1,DAXX,ERCC1,MAP2K1,MCL1,SPTBN1	6
Cardiac Necrosis/Cell Death	cell viability of cardiomyocytes	0.231	PARP1,PTEN	2
Renal Damage	injury of kidney	0.234	DKK1,MAP2K3,PARP1,RAC1	4
Liver Inflammation/Hepatitis	fulminant hepatitis	0.236	BCL2L1	1
Renal Damage	injury of podocytes	0.236	DKK1	1
Congenital Heart Anomaly	tetralogy of Fallot	0.236	EFTUD2	1
Liver Steatosis	hepatic steatosis	0.239	CAV1,ELOVL2,ERCC1,HIF1AN,LMNA,PARP1,PSME3,PTEN,SSFA2,TERF2IP,UCP2	11
Liver Degeneration	degeneration of liver	0.242	ERCC1,TBK1	2
Renal Necrosis/Cell Death	apoptosis of proximal tubule cells	0.258	MAP2K1	1
Hepatocellular Peroxisome Proliferation	formation of peroxisomes	0.258	ABCD1	1
Liver Hyperplasia/Hyperproliferation	hepatic adenocarcinoma	0.258	PTEN	1
Renal Necrosis/Cell Death	survival of podocytes	0.258	CD2AP	1
Renal Necrosis/Cell Death	apoptosis of kidney cells	0.26	AATF,CD2AP,GNAQ,MAP2K1	4
Cardiac Hypertrophy	hypertrophy of heart	0.263	ANKRD1,ATP2A2,CAV1,GLRX3,GNAQ,HDAC2,MAP2K1,MAP2K3,MORF4L1,NAB1,NT5E,PARP1,PTEN,RAC1	14
Liver Cirrhosis	Cirrhosis	0.275	ABCB10,ABCC1,DLG1,ITGA6,NFE2L2,PCNA,TOP2A	7
Liver Necrosis/Cell Death	necrosis of liver	0.277	BCL2L1,BUB1,DAXX,ERCC1,MAP2K1,MCL1,NFE2L2,RHBDD3,SPTBN1,TBK1	10
Glomerular Injury	cortical renal glomerulopathies	0.28	ACTN4	1
Cardiac Hypertrophy	hypertrophy of myocardium	0.28	RAC1	1
Glomerular Injury, Renal Hypertrophy	hypertrophy of renal glomerulus	0.286	CD2AP,EHD4	2
Renal Necrosis/Cell Death	apoptosis of tubular cells	0.297	AATF,MAP2K1	2
Cardiac Hypoplasia	hypoplasia of myocardium	0.301	GNAQ	1
Liver Necrosis/Cell Death	cell death of liver cells	0.304	BCL2L1,DAXX,ERCC1,MAP2K1,MCL1,NFE2L2,SPTBN1,TBK1	8
Liver Cirrhosis	primary biliary cirrhosis	0.313	ABCB10,ABCC1,DLG1,ITGA6	4
Glutathione Depletion In Liver, Liver Fibrosis	production of reactive oxygen species in liver	0.322	PTEN	1
Liver Damage	injury of liver	0.324	BCL2L1,GCLC,MAP2K3,NFE2L2,NT5E	5
Kidney Failure, Liver Failure	hepatorenal syndrome	0.342	TOP2A	1
Nephrosis	minimal change nephrotic syndrome	0.342	ACTN4	1
Heart Failure	cardiac decompensation	0.361	FOSL1	1
Cardiac Damage, Cardiac Degeneration	degeneration of cardiomyocytes	0.361	CAV1	1
Increased Levels of Creatinine	increased clearance of creatinine	0.361	LIN7C	1
Renal Inflammation, Renal Nephritis	membranous glomerulonephritis	0.361	ACTN4	1
Renal Dysplasia, Renal Hypoplasia	agenesis of kidney	0.38	SPRY2	1
Cardiac Dysfunction	dysfunction of heart	0.388	GNAQ,MAP2K1,NT5E	3
Cardiac Stenosis	stenosis of aorta	0.414	ATP2A2,FURIN	2
Cardiac Inflammation	pericarditis	0.416	TUBA1C	1
Cardiac Hypertrophy	hypertrophy of left ventricle	0.419	ATP2A2,CAV1,NT5E	3
Glomerular Injury, Kidney Failure, Renal Fibrosis	interstitial fibrosis of kidney	0.425	BUB1B,LIN7C	2
Liver Cirrhosis	cirrhosis of liver	0.429	ABCB10,ABCC1,DLG1,ITGA6,NFE2L2	5
Liver Failure	failure of liver	0.435	TOP2A,USP8	2
Renal Hypoplasia	hypoplasia of kidney	0.435	DLG1,SPRY2	2
Hepatocellular Carcinoma, Liver Hyperplasia/Hyperproliferation	incidence of hepatocellular carcinoma	0.435	PRKAR1A,SPTBN1	2
Renal Necrosis/Cell Death	apoptosis of renal tubular epithelial cells	0.45	AATF	1
Glomerular Injury, Renal Hyperplasia/Hyperproliferation	hyperplasia of mesangial cells	0.45	CD2AP	1
Congenital Heart Anomaly	transposition of great vessels	0.45	DVL3	1
Renal Atrophy	atrophy of renal tubule	0.482	BUB1B	1
Cardiac Hypertrophy	hypertrophy of ventricular myocytes	0.482	GNAQ	1
Liver Hyperplasia/Hyperproliferation	cholangiocarcinoma	0.493	HSP90AB1,PTEN	2
Cardiac Hypertrophy	ventricular hypertrophy	0.51	ATP2A2,CAV1,GNAQ,NT5E	4
Renal Dysfunction	dysfunction of kidney	0.512	PARP1	1
Cardiac Hypertrophy	hypertrophy of right ventricle	0.526	CAV1	1
Liver Proliferation	proliferation of hepatocytes	0.531	CAV1,ERCC1,NFE2L2,PTEN,SPTBN1	5
Liver Damage	hepatotoxicity	0.54	NFE2L2	1
Cardiac Fibrosis	interstitial fibrosis of heart	0.54	BUB1B	1
Liver Hyperplasia/Hyperproliferation	proliferation of liver cancer cells	0.554	HDAC2	1
Renal Damage	reperfusion injury of kidney	0.579	PARP1	1
Liver Hemorrhaging	bleeding of liver	0.604	TBK1	1
Bradycardia, Cardiac Arrythmia	bradycardia	0.627	RAC1	1
Renal Inflammation, Renal Nephritis	Nephritis	1	ACTN4,DKK1,NFE2L2,PSMB1,TOP2A,TUSC2	6
Cardiac Arrythmia	arrhythmia	1	ASPH,ATP2A2,RAC1,TUBA1C	4
Cardiac Congestive Cardiac Failure, Heart Failure	congestive heart failure	1	ATP2A2,CAV1,CDK4	3
Renal Hydronephrosis	hydronephrosis	1	DLG1,ID2	2
Cardiac Inflammation	inflammation of heart	1	CAV1	1
Liver Inflammation/Hepatitis	inflammation of liver	1	BCL2L1,NFE2L2,PTEN,RHBDD3,TK1	5
Regulator Effects
Networks
ID	Molecules in Network	Score	Focus Molecules	Top Diseases and Functions
1	ABCE1,ARCN1,COPZ1,CTNNAL1,CWC22,DDX10,DHX16,EED,EFHD2,EMG1,ERGIC2,FYTTD1,GMFB,GOLPH3,KIAA0020,METAP2,NOC4L,NOP14,NUP205,OSTC,PCGF2,PHF19,PSMG2,PSPC1,PYCR2,RBM25,RBMX2,RRP9,SNX8,SRP68,TIMM23,TMCO1,TRIP12,TXNL1,UTP18	59	35	Connective Tissue Disorders, Developmental Disorder, Hereditary Disorder
2	APEX1,BRD8,CHRAC1,CHTF18,DCUN1D5,DRG1,GLRX3,GTF3C2,HMGB3,IPO13,ISY1,LARP4,MORF4L1,MPHOSPH10,NAB1,NGDN,NOP58,NUFIP2,PHAX,PHF10,POLE3,RBM12,SENP6,SUMO2,TERF2IP,TFAP4,TIP60,UBE2T,UBP1,UTP11L,VPS72,YEATS4,ZBTB5,ZC3H15,ZNHIT6	56	34	Post-Translational Modification, Molecular Transport, RNA Trafficking
3	BLMH,BUB1,BUB1B,CENPH,CENPT,CHEK1,COPS5,CUL4A,DCAF15,DEK,DHX15,DLAT,DNM1L,DTL,FXR1,Gcn5l,HNRNPAB,LNX2,LRRC47,MRPS23,MYNN,NKRF,NUF2,PDE12,PDHX,PPIL1,RBM42,RNF138,RRM1,RRM2,SFXN1,SNRNP40,SPC25,TIAL1,TRPC4AP	56	34	Cell Cycle, Cancer, Neurological Disease
4	ANP32B,EFTUD2,EIF4G2,GCLC,GMNN,H2AFX,HNRNPA0,HNRNPC,IER5,LMNA,LRRC59,LSM1,LSM5,MCFD2,NCKAP1,NFE2L2,p85 (pik3r),PAICS,PRPF4,PRPF38A,RAB5C,SF3A2,SFPQ,SMARCC1,SMARCD1,snRNP,SNRPB2,SNRPD1,SYNCRIP,TFAM,THOC1,THOC6,TMEM214,TOP2A,URB2	53	33	RNA Post-Transcriptional Modification, Cellular Assembly and Organization, Cell Cycle
5	ABCC1,ABCD1,ATAD1,ATAD2,ATPase,CAB39,CLN6,ESPL1,FAM104A,GBF1,GNPNAT1,IDE,Immunoproteasome Pa28/20s,KIAA1279,KIF15,MSH2,PGAM1,PRCC,Proteasome PA700/20s,PRPF19,PSMA,PSMA3,PSMA4,PSMA5,PSMB1,PSMB3,PSMC,PSMC2,PSMC4,PSMC5,PSMC6,PSMD11,SMARCA5,TPX2,VCP	44	30	DNA Replication, Recombination, and Repair, Energy Production, Nucleic Acid Metabolism
6	ANKRD1,ATP2A2,BCL2L1,Creb,CYP51A1,DCAF7,DIAPH1,DUB,FLII,FOSL1,FURIN,MAPKAPK5,MTMR12,MYPN,NFkB (complex),PIAS3,Pka,PRKAR1A,RALY,SAMD4B,SLC39A10,SSFA2,STAT5a/b,STAT5B,UBR4,UCP2,USP8,USP12,VASP,Vegf,VEGFC,WDR62,YWHAB,YWHAG,ZCCHC8	42	29	Free Radical Scavenging, Cell Morphology, Cellular Development
7	AASDHPPT,AATF,ADCY,ANTXR2,CAV1,CDCA3,CLASP2,DAZAP2,DNAJB6,DNAJC2,EXOSC4,FEZ2,HSP,HSPA1L,Integrin,ITGA6,Jnk,KIDINS220,Laminin,MED7,MED22,mediator,MPHOSPH6,NT5E,PARP1,PI3K (complex),SH3KBP1,SMC3,SPRY2,SPRY4,SWAP70,SYDE1,TCF7L2,TOLLIP,TRAF2	41	28	Cell Cycle, Connective Tissue Development and Function, Cell Death and Survival
8	19S proteasome,20s proteasome,26s Proteasome,ADRM1,APC (complex),BFAR,DDX21,DDX23,DDX24,Dlg,EBNA1BP2,H1FX,KPNA6,LYAR,MFN2,MTDH,NMD3,PSMD7,PTEN,PWP1,RC3H2,RNF182,SHARPIN,TOP1,TPI1,TRAF7,TRIM5,UBE2,UBE2C,UBE2J1,UBE2N,Ubiquitin,UCHL5,USP5,ZNF622	39	28	Post-Translational Modification, Cancer, Neurological Disease
9	Adaptor protein 2,Ap1,Ap2 alpha,AP2B1,Beta Tubulin,CENPF,CKAP5,Clathrin,CLINT1,CLTA,CLTC,EHD1,EHD4,EPHA2,Importin beta,KIF2A,NCAPD3,NCAPG,NCAPG2,NFX1,NRBF2,Nucleoporin,NUP54,NUP85,NUP98,NUP133,NUP153,NUP188,Pik3r,SEH1L,SLBP,TACC3,TSNAX,tubulin (complex),UVRAG	36	26	Molecular Transport, RNA Trafficking, Gene Expression
10	Actin,ACTN4,ACTR3,Alpha Actinin,Alpha catenin,Arp2/3,CAP1,CHORDC1,CNTROB,DCTN4,EPB41L2,F Actin,Focal adhesion kinase,GIPC1,HSP90AB1,LARP4B,LIN7C,MPP6,Pak,PAK1IP1,PXN,RNF19B,RPS6KC1,Spectrin,SPTAN1,SPTBN1,Talin,TJP1,TUBA1C,TXNRD1,UBASH3B,WASF2,WWTR1,ZBED4,ZBTB17	36	26	Cellular Assembly and Organization, Nervous System Development and Function, Cell Morphology
11	alcohol group acceptor phosphotransferase,ATF5,CCNB1,CDK4,COIL,CTR9,DAXX,FEN1,GATA2,GORASP1,H3F3A/H3F3B,Histone h3,Histone h4,Hsp27,Hsp70,ID2,LAPTM4A,MAP2K3,MAPRE2,MCL1,NES,P38 MAPK,PCNA,PLK4,POLbeta-POLepsilon-POLgamma-XRCC1-LIGI-PARP1-PCNA-FEN1,POLQ,PRPF4B,PSME3,SPAG1,SRC (family),TFRC,TM4SF18,tubulin (family),VRK1,WDR77	36	26	Cell Cycle, Cancer, Neurological Disease
12	ARHGEF11,ATP6V0D1,ATP6V1C1,ATP6V1D,ATP6V1H,BCLAF1,Caveolin,CBLL1,CDC42,CDC42BPB,DNAJC5,Dynamin,ERH,Filamin,G protein beta gamma,GNAQ,GNG11,H+-transporting two-sector ATPase,INF2,LEMD3,NET1,PP1 protein complex group,RBM15,Rho gdi,RHOG,RIC8A,Secretase gamma,STX3,STX6,STX1A,Syntaxin,TIPIN,Vacuolar H+ ATPase,VAMP2,VAMP3	34	25	Cellular Function and Maintenance, Molecular Transport, Cellular Assembly and Organization
13	CCNA2,CDC25A,CEP55,Cpsf,CPSF2,Cyclin A,Cyclin E,E2f,E2F5,ERCC1,G3BP1,GTF2H4,Hat,HAT1,Hdac,IGF2BP2,IGF2BP3,ILF2,LIN9,MCM10,MRPL45,NUDT21,PA2G4,PABPN1,POLR1D,POLR1E,RANBP1,Rb,RNA polymerase I,RPA,SPAG5,TBL2,TFDP1,TFIIH,thymidine kinase	32	24	Cell Cycle, Developmental Disorder, Hereditary Disorder
14	Akt,Alpha tubulin,CCDC43,CCT4,CCT5,CCT8,Cdc25,CDC25B,CDCA4,DUSP12,DUSP14,ID1,IGBP1,IKK (complex),INTS5,KIF21A,NEK2,phosphatase,Pkc(s),PP1-C,PP1/PP2A,PP2A,PPP1R7,PPP1R12A,Ppp2c,PPP2CB,PPP2R1A,PPP2R1B,PPP4R1,PTPase,PTPLA,SACM1L,SET,Shc,TBK1	29	23	Post-Translational Modification, Cell Death and Survival, Cell Cycle
15	ABCB10,Cbp/p300,CDK8,CRY1,DKK1,DPY30,ELL2,estrogen receptor,GTF2E1,HDAC2,HDAC7,HIF1AN,HISTONE,histone deacetylase,Holo RNA polymerase II,ITGB3BP,KAT2B,MHC II,MNAT1,MTA1,N-cor,OGT,POLR2B,POLR2D,Rar,RNA polymerase II,Rxr,SAFB,SAP30,SET complex,SNW1,TAF4,TBP,TFIIA,thyroid hormone receptor	27	22	Gene Expression, Cancer, Hematological Disease
16	14-3-3,atypical protein kinase C,CAPZA2,CD2AP,DVL3,ERK,ERK1/2,Hsp90,Hsp22/Hsp40/Hsp90,KIF3B,KTN1,MAP2K1,MAP3K,MAP3K11,MAP3K14,Mapk,Mek,PAK4,Par6,PKMYT1,PRKCI,PTGES3,Rac,RAC1,RACGAP1,Raf,Ras,Ras homolog,Rock,RPS17,RRAS2,TIMM9,TOMM6,TOMM70A,TXNDC11	24	20	Cell-To-Cell Signaling and Interaction, Cellular Development, Cellular Growth and Proliferation
17	AAMP,AGPAT4,AK7,AK9,ARF4,ARHGAP12,BSDC1,CBFB,CHML,CMPK1,COX11,COX7C,DALRD3,DUS2,GEMIN5,GPAA1,HMGB2,HSPBAP1,KCNK5,PHC2,PIGT,PRR13,RAB35,RAB6A,RPS7,RPS4Y2,S100A16,SEZ6L2,TK1,TMEM70,TTC38,TWF1,UBC,UCK1,UCKL1	19	18	Nucleic Acid Metabolism, Small Molecule Biochemistry, Developmental Disorder
18	AMOTL1,AMOTL2,APOOL,C18orf21,C7orf43,DDX6,EHBP1L1,FAM195B,FLVCR1,GCC1,INADL,KRT20,LIN7C,MAD1L1,MAGI1,MAGOHB,METTL5,MPDZ,MPP1,MPP5,NDC80,NFIL3,PSMD9,RHBDD3,RNF214,SFT2D2,SLCO4A1,TMEM199,TMEM167A,TMEM38B,TMEM50A,TRAPPC3,TRAPPC9,TTLL4,UBC	18	16	Cell-To-Cell Signaling and Interaction, Hematological Disease, Hematological System Development and Function
19	ANKRD40,ARHGAP19,ATXN3,C1QBP,DICER1,ENOPH1,FAM49B,GRSF1,ICT1,IKBKE,IMPA1,IMPA2,IMPAD1,LRSAM1,MAPK6,MGAT4B,MLEC,MND1,MRPL21,MRPL50,MRPS30,MTFR1,PDE6D,RAB10,RAD51,RAP2C,RBFOX1,RBM24,RNF41,RPS27,SLC26A2,STARD7,TCF7L1,TUBGCP3,UBC	18	16	Carbohydrate Metabolism, Small Molecule Biochemistry, Post-Translational Modification
20	ARFGAP1,ARHGAP10,ARHGAP26,ASAP2,CA12,CDK5RAP3,CHMP5,EI24,EID1,EIF4H,ELOVL1,ELOVL2,ELOVL6,FCGR2B,FOXN2,GRSF1,KDELR1,KDELR2,KDELR3,MRPL1,MRPL9,MRPL47,MTMR4,PCID2,PKN3,PLD1,PTTG1IP,RAB4A,RNF187,TBRG4,TMEM55A,TMEM55B,UBC,UTP15,ZNF91	18	18	Carbohydrate Metabolism, Lipid Metabolism, Small Molecule Biochemistry
21	ASPH,BTBD10,CETN3,CHP1,DLG5,ERCC6L,FAM57A,FASTKD5,LRBA,MORC3,MRPL38,MT-ND2,MYOF,NDUFB6,ODF2,PLCB3,PLCB4,PLCD1,PLCD3,PLCH1,PLCH2,PLCL1,PLD4,POC5,RBM22,RHOV,RMI2,ROR1,STK17B,TBC1D1,TUSC2,TXNDC9,UBC,WIBG,YME1L1	18	17	Cell Death and Survival, Embryonic Development, Cellular Development
22	ARMC1,BCL9L,CD68,CDH10,COMMD9,CREB1,CREBL2,CTNNB1,EPS8,HNF4A,HSD17B2,KIAA2026,let-7a-5p (and other miRNAs w/seed GAGGUAG),MRM1,MRPL46,MRPL48,OPA3,PCDH20,PDE1C,PRCP,RNF26,SEC23IP,SHB,SLC25A32,SLC38A1,SMS,SORCS3,SPCS3,SPRYD4,STARD7,TMEM2,UBE2D3,UBTD1,WARS2,ZNRD1	16	17	Organ Morphology, Tissue Development, Behavior
23	AGPAT9,ARPP19,C3orf52,C6orf62,CD164,DDAH1,ELAVL1,ERG,FOXL2,GIT1,GNAI3,HCCS,HDAC4,HIATL1,IER3IP1,IQCB1,MESDC1,miR-124-3p (and other miRNAs w/seed AAGGCAC),MPV17L,NFYB,PPP1CC,PRDM1,PRKCA,RGS2,RRN3,SAV1,SDAD1,SELT,STK4,TARDBP,TGIF1,TSPAN15,TSPYL1,TWISTNB,XIAP	16	16	Hematological Disease, Immunological Disease, Organismal Injury and Abnormalities
24	60S ribosomal subunit,C12orf43,C15orf52,DNAJB1,EIF2B1,GRPEL1,HNRNPL,LOC100360491,LOC100361259,MBNL1,NUDCD2,PCBP2,Rn5s,RNF2,Rnr,RNR3,RPL5,RPL6,RPL37,RPL39,RPL41,Rpl22l1,RPL22L1,RPL26L1,Rpl36a,RPL36AL,Rpl39l,RPL39L,RPL3L,RPL7L1,SBDS,SERP1,TERF1,TMX3,ZC3HAV1L	16	15	Gene Expression, Protein Synthesis, Developmental Disorder
25	AGTRAP,APP,BAG3,BARD1,C18orf32,C1orf198,CCDC117,DYNLL1,ELAVL1,FAM35A,FAM91A1,GLP1R,HSP90AA1,IFFO2,IKZF1,ITGB1,JMJD6,LHFPL2,MYOG,NDN,NLN,NUPR1,PDZD8,PITPNC1,PM20D2,PROSC,SEC14L1,SLFN12,SUV39H1,TMEM194A,TP53,TTC32,UBC	16	16	Developmental Disorder, Immunological Disease, Cellular Compromise
Tox Lists
Ingenuity Toxicity Lists	-log(p-value)	Ratio	Molecules
Cell Cycle: G2/M DNA Damage Checkpoint Regulation	4.73	0.173	KAT2B,TOP2A,YWHAG,PKMYT1,TRIP12,YWHAB,CCNB1,CDC25B,CHEK1
Cell Cycle: G1/S Checkpoint Regulation	3.89	0.136	E2F5,HDAC2,RPL5,CDK4,CDC25A,PA2G4,PAK1IP1,TFDP1,HDAC7
Hypoxia-Inducible Factor Signaling	3.69	0.129	UBE2J1,HIF1AN,COPS5,PXN,UBE2N,EIF2B1,ASPH,UBE2C,HSP90AB1
RAR Activation	2.66	0.0739	KAT2B,PTEN,MNAT1,MAP2K1,GTF2H4,PRKAR1A,TAF4,PARP1,SNW1,PSMC5,PRKCI,STAT5B,RAC1
Decreases Depolarization of Mitochondria and Mitochondrial Membrane	2.53	0.19	MCL1,ATP2A2,ABCC1,MAP2K1
Renal Necrosis/Cell Death	2.05	0.0498	CDC42,PTEN,THOC1,MCL1,CD2AP,AATF,ZNF622,ABCC1,MAP2K1,RHOG,GNAQ,PARP1,DAXX,CAV1,TMEM214,GMFB,BCL2L1,NOP58,EHD4,VCP,RAC1,TFRC,CCNB1,NFE2L2
NRF2-mediated Oxidative Stress Response	2.01	0.0598	GCLC,RRAS2,DNAJB1,DNAJC5,TXNRD1,ABCC1,MAP2K1,MAP2K3,PRKCI,DNAJB6,HSP90AB1,VCP,FOSL1,NFE2L2
Increases Liver Hyperplasia/Hyperproliferation	1.91	0.0762	SPTBN1,RRM2,HDAC2,TBP,NCAPG,BUB1,PSME3,TPX2
PPARÎ±/RXRÎ± Activation	1.35	0.0546	GNAQ,RRAS2,MAP3K14,MAP2K3,HSP90AB1,CKAP5,STAT5B,MAP2K1,PLCD3,PRKAR1A
Cardiac Necrosis/Cell Death	1.31	0.0492	HDAC2,PTEN,MCL1,MAP2K1,GNAQ,PARP1,DAXX,MFN2,MAP2K3,BCL2L1,TFDP1,RAC1,FOSL1
Mechanism of Gene Regulation by Peroxisome Proliferators via PPARÎ±	1.21	0.0632	TRAF2,MAP3K14,HSP90AB1,STAT5B,MAP2K1,PRKAR1A
Anti-Apoptosis	1.17	0.0938	BFAR,MCL1,BCL2L1
p53 Signaling	1.14	0.0606	KAT2B,CDK4,PTEN,BCL2L1,PCNA,CHEK1
Increases Liver Steatosis	1.12	0.0649	HIF1AN,SSFA2,CAV1,ELOVL2,PSME3
Renal Glomerulus Panel (Human)	1.06	0.118	TJP1,NES
Biogenesis of Mitochondria	0.936	0.1	TFAM,SHARPIN
Xenobiotic Metabolism Signaling	0.921	0.0418	GCLC,RRAS2,MAP3K11,MAP3K14,MAP2K1,PTGES3,PPP2CB,PPP2R1A,CYP51A1,MAP2K3,PRKCI,HSP90AB1,PPP2R1B,NFE2L2
Increases Cardiac Proliferation	0.816	0.0652	GNAQ,MAP2K1,PRKAR1A
Increases Transmembrane Potential of Mitochondria and Mitochondrial Membrane	0.741	0.06	DNAJB1,BCL2L1,RAC1
Decreases Permeability Transition of Mitochondria and Mitochondrial Membrane	0.724	0.143	BCL2L1
Increases Renal Proliferation	0.713	0.0455	TTLL4,THOC1,PPP2R1A,NOP58,TFDP1,ZBTB5
Aryl Hydrocarbon Receptor Signaling	0.706	0.0435	CDK4,PTGES3,CCNA2,HSP90AB1,TFDP1,NFE2L2,CHEK1
Increases Cardiac Dilation	0.702	0.0714	GNAQ,RAC1
Cardiac Hypertrophy	0.626	0.0366	HDAC2,PTEN,ATP2A2,MORF4L1,MAP2K1,GNAQ,PARP1,CAV1,ANKRD1,GLRX3,MAP2K3,NAB1,NT5E,RAC1
TGF-Î² Signaling	0.564	0.0444	CDC42,RRAS2,MAP2K3,MAP2K1
Primary Glomerulonephritis Biomarker Panel (Human)	0.553	0.0909	MCL1
Liver Necrosis/Cell Death	0.546	0.0366	SPTBN1,ERCC1,DAXX,RHBDD3,MCL1,BUB1,BCL2L1,MAP2K1,TBK1,NFE2L2
Glutathione Depletion - CYP Induction and Reactive Metabolites	0.521	0.0833	FEN1
Increases Cardiac Dysfunction	0.511	0.0526	GNAQ,MAP2K1
Cytochrome P450 Panel - Substrate is a Sterol (Human)	0.466	0.0714	CYP51A1
Cytochrome P450 Panel - Substrate is a Sterol (Mouse)	0.466	0.0714	CYP51A1
Cytochrome P450 Panel - Substrate is a Sterol (Rat)	0.466	0.0714	CYP51A1
Increases Bradycardia	0.442	0.0667	RAC1
Swelling of Mitochondria	0.442	0.0667	BCL2L1
Increases Renal Damage	0.394	0.0385	PARP1,MAP2K3,RAC1
Long-term Renal Injury Anti-oxidative Response Panel (Rat)	0.381	0.0556	GCLC
Decreases Transmembrane Potential of Mitochondria and Mitochondrial Membrane	0.345	0.0342	UCP2,PARP1,BCL2L1,AATF
Oxidative Stress	0.299	0.0351	GCLC,NFE2L2
Increases Heart Failure	0.291	0.0417	FOSL1
Hepatic Cholestasis	0.271	0.0303	TRAF2,MAP3K14,PRKCI,ABCC1,PRKAR1A
Acute Renal Failure Panel (Rat)	0.261	0.0323	CD68,FOSL1
CAR/RXR Activation	0.237	0.0345	MCL1
Molecules
Symbol	Entrez Gene Name	Gene symbol -- human (Hugo / HGNC, Entrez Gene)	Networks	Location	Type(s)	Biomarker Application(s)	Drug(s)	Entrez Gene ID for Human	Entrez Gene ID for Mouse	Entrez Gene ID for Rat
14-3-3	--	--	16	Cytoplasm	group	unspecified application
19S proteasome	--	--	8	Other	complex
20s proteasome	--	--	8	Other	complex		carfilzomib
26s Proteasome	--	--	8	Cytoplasm	complex		carfilzomib, bortezomib/sorafenib, bortezomib/melphalan, bortezomib/doxorubicin, bortezomib/vorinostat, bortezomib/rituximab, belinostat/bortezomib, bortezomib
60S ribosomal subunit	--	--	24	Cytoplasm	complex
AAMP	angio-associated, migratory cell protein	AAMP	17	Plasma Membrane	other			14	227290	301512
AASDHPPT	aminoadipate-semialdehyde dehydrogenase-phosphopantetheinyl transferase	AASDHPPT	7	Cytoplasm	enzyme			60496	67618	300328
AATF	apoptosis antagonizing transcription factor	AATF	7	Nucleus	transcription regulator			26574	56321	114512
ABCB10	ATP-binding cassette, sub-family B (MDR/TAP), member 10	ABCB10	15	Cytoplasm	transporter			23456	56199	361439
ABCC1	ATP-binding cassette, sub-family C (CFTR/MRP), member 1	ABCC1	5	Plasma Membrane	transporter	prognosis	sulfinpyrazone	4363	17250	24565
ABCD1	ATP-binding cassette, sub-family D (ALD), member 1	ABCD1	5	Plasma Membrane	transporter			215	11666	363516
ABCE1	ATP-binding cassette, sub-family E (OABP), member 1	ABCE1	1	Cytoplasm	transporter			6059	24015	361390
Actin	--	--	10	Cytoplasm	group	response to therapy
ACTN4	actinin, alpha 4	ACTN4	10	Cytoplasm	other			81	60595	63836
ACTR3	ARP3 actin-related protein 3 homolog (yeast)	ACTR3	10	Plasma Membrane	other	diagnosis		10096	74117	81732
Adaptor protein 2	--	--	9	Cytoplasm	complex
ADCY	--	--	7	Cytoplasm	group
ADRM1	adhesion regulating molecule 1	ADRM1	8	Plasma Membrane	other	unspecified application		11047	56436	65138
AGPAT4	1-acylglycerol-3-phosphate O-acyltransferase 4	--	17	Cytoplasm	enzyme			56895	68262	170919
AGPAT9	1-acylglycerol-3-phosphate O-acyltransferase 9	AGPAT9	23	Cytoplasm	enzyme			84803	231510	305166
AGTRAP	angiotensin II receptor-associated protein	--	25	Plasma Membrane	G-protein coupled receptor			57085	11610	298646
AK7	adenylate kinase 7	--	17	Cytoplasm	kinase			122481	78801	314416
AK9	adenylate kinase 9	--	17	Nucleus	kinase			221264	633979	294521
Akt	--	--	14	Cytoplasm	group	diagnosis,disease progression,efficacy,prognosis,response to therapy,safety	afuresertib
alcohol group acceptor phosphotransferase	--	--	11	Other	group
Alpha Actinin	--	--	10	Cytoplasm	group
Alpha catenin	--	--	10	Cytoplasm	group
Alpha tubulin	--	--	14	Cytoplasm	group
AMOTL1	angiomotin like 1	--	18	Plasma Membrane	other			154810	75723	315430
AMOTL2	angiomotin like 2	--	18	Plasma Membrane	other			51421	56332	65157
ANKRD1	ankyrin repeat domain 1 (cardiac muscle)	ANKRD1	6	Cytoplasm	transcription regulator			27063	107765	27064
ANKRD40	ankyrin repeat domain 40	ANKRD40	19	Other	other			91369	71452	690586
ANP32B	acidic (leucine-rich) nuclear phosphoprotein 32 family, member B	ANP32B	4	Nucleus	other			10541
ANTXR2	anthrax toxin receptor 2	ANTXR2	7	Plasma Membrane	transmembrane receptor	diagnosis		118429	71914	305633
Ap1	--	--	9	Nucleus	complex
Ap2 alpha	--	--	9	Plasma Membrane	group
AP2B1	adaptor-related protein complex 2, beta 1 subunit	AP2B1	9	Plasma Membrane	transporter			163		140670
APC (complex)	--	--	8	Cytoplasm	complex
APEX1	APEX nuclease (multifunctional DNA repair enzyme) 1	APEX1	2	Nucleus	enzyme			328	11792	79116
APOOL	apolipoprotein O-like	APOOL	18	Extracellular Space	other			139322	68117	317191
APP	amyloid beta (A4) precursor protein	--	25	Plasma Membrane	other	diagnosis,efficacy,unspecified application	bapineuzumab, florbetapir F18, florbetaben F	351	11820	54226
ARCN1	archain 1	ARCN1	1	Cytoplasm	other			372	213827	300674
ARF4	ADP-ribosylation factor 4	ARF4	17	Cytoplasm	other			378	11843	79120
ARFGAP1	ADP-ribosylation factor GTPase activating protein 1	--	20	Cytoplasm	transporter			55738	228998	246310
ARHGAP10	Rho GTPase activating protein 10	--	20	Cytoplasm	other			79658	78514	688429
ARHGAP12	Rho GTPase activating protein 12	ARHGAP12	17	Cytoplasm	other			94134	75415	307016
ARHGAP19	Rho GTPase activating protein 19	ARHGAP19	19	Cytoplasm	other	disease progression		84986	71085	679082
ARHGAP26	Rho GTPase activating protein 26	--	20	Cytoplasm	other			23092	71302	307459
ARHGEF11	Rho guanine nucleotide exchange factor (GEF) 11	ARHGEF11	12	Cytoplasm	other			9826	213498	78966
ARHGEF28	Rho guanine nucleotide exchange factor (GEF) 28	--		Cytoplasm	other			64283	110596	361882
ARMC1	armadillo repeat containing 1	ARMC1	22	Cytoplasm	other			55156	74252	294948
ARNT	aryl hydrocarbon receptor nuclear translocator	--		Nucleus	transcription regulator			405	11863	25242
Arp2/3	--	--	10	Cytoplasm	complex
ARPP19	cAMP-regulated phosphoprotein, 19kDa	ARPP19	23	Cytoplasm	transporter			10776	59046	60336
ARSK	arylsulfatase family, member K	ARSK		Extracellular Space	enzyme			153642	77041	365619
ASAP2	ArfGAP with SH3 domain, ankyrin repeat and PH domain 2	--	20	Nucleus	other			8853	211914	362719
ASF1A	anti-silencing function 1A histone chaperone	--		Nucleus	other			25842	66403	294408
ASPH	aspartate beta-hydroxylase	ASPH	21	Cytoplasm	enzyme			444	65973	312981
ATAD1	ATPase family, AAA domain containing 1	ATAD1	5	Other	enzyme			84896	67979	309532
ATAD2	ATPase family, AAA domain containing 2	ATAD2	5	Nucleus	enzyme			29028	70472	314993
ATF3	activating transcription factor 3	--		Nucleus	transcription regulator	unspecified application		467	11910	25389
ATF5	activating transcription factor 5	ATF5	11	Nucleus	transcription regulator			22809	107503	282840
ATP2A2	ATPase, Ca++ transporting, cardiac muscle, slow twitch 2	ATP2A2	6	Cytoplasm	transporter			488	11938	29693
ATP6V0D1	ATPase, H+ transporting, lysosomal 38kDa, V0 subunit d1	ATP6V0D1	12	Cytoplasm	transporter			9114	11972	291969
ATP6V1C1	ATPase, H+ transporting, lysosomal 42kDa, V1 subunit C1	ATP6V1C1	12	Cytoplasm	transporter			528	66335	299971
ATP6V1D	ATPase, H+ transporting, lysosomal 34kDa, V1 subunit D	ATP6V1D	12	Cytoplasm	transporter			51382	73834	299159
ATP6V1H	ATPase, H+ transporting, lysosomal 50/57kDa, V1 subunit H	ATP6V1H	12	Cytoplasm	transporter			51606	108664	297797
ATPase	--	--	5	Other	group
ATXN3	ataxin 3	--	19	Nucleus	peptidase			4287	110616	60331
atypical protein kinase C	--	--	16	Cytoplasm	group
B4GALT6	UDP-Gal:betaGlcNAc beta 1,4- galactosyltransferase, polypeptide 6	B4GALT6		Cytoplasm	enzyme			9331	56386	65196
BAG3	BCL2-associated athanogene 3	--	25	Cytoplasm	other			9531	29810	293524
BARD1	BRCA1 associated RING domain 1	--	25	Nucleus	transcription regulator			580	12021	64557
BCL2L1	BCL2-like 1	BCL2L1	6	Cytoplasm	other	efficacy,prognosis		598	12048	24888
BCL9L	B-cell CLL/lymphoma 9-like	BCL9L	22	Cytoplasm	other			283149	80288	300673
BCLAF1	BCL2-associated transcription factor 1	BCLAF1	12	Nucleus	transcription regulator			9774	72567	293017
Beta Tubulin	--	--	9	Other	group
BFAR	bifunctional apoptosis regulator	BFAR	8	Cytoplasm	other			51283	67118	304709
BHLHE40	basic helix-loop-helix family, member e40	--		Nucleus	transcription regulator			8553	20893	79431
BLMH	bleomycin hydrolase	BLMH	3	Cytoplasm	peptidase			642	104184	287552
BRCA1	breast cancer 1, early onset	--		Nucleus	transcription regulator	diagnosis,efficacy,response to therapy		672	12189	497672
BRD8	bromodomain containing 8	BRD8	2	Nucleus	transcription regulator			10902	78656	291691
BSDC1	BSD domain containing 1	--	17	Other	other			55108	100383	297890
BTBD10	BTB (POZ) domain containing 10	BTBD10	21	Other	ion channel			84280	68815	308890
BUB1	BUB1 mitotic checkpoint serine/threonine kinase	BUB1	3	Nucleus	kinase			699	12235	296137
BUB1B	BUB1 mitotic checkpoint serine/threonine kinase B	BUB1B	3	Nucleus	kinase			701	12236	171576
C12orf43	chromosome 12 open reading frame 43	C12orf43	24	Other	other			64897	72357	288704
C15orf52	chromosome 15 open reading frame 52	C15orf52	24	Other	other			388115	214239
C18orf21	chromosome 18 open reading frame 21	C18orf21	18	Other	other			83608	668459|68046	498830
C18orf32	chromosome 18 open reading frame 32	C18orf32	25	Other	other			497661	407819	498886
C1orf198	chromosome 1 open reading frame 198	C1orf198	25	Other	other			84886	69551	498967
C1QBP	complement component 1, q subcomponent binding protein	--	19	Cytoplasm	transcription regulator			708	12261	29681
C2orf47	chromosome 2 open reading frame 47	C2orf47		Other	other			79568	68115	301418
C3orf52	chromosome 3 open reading frame 52	C3orf52	23	Other	other			79669	212998	685680
C6orf62	chromosome 6 open reading frame 62	C6orf62	23	Other	other			81688	79555
C7orf43	chromosome 7 open reading frame 43	C7orf43	18	Other	other			55262	231807	288545
CA12	carbonic anhydrase XII	--	20	Plasma Membrane	enzyme		methazolamide, hydrochlorothiazide, acetazolamide, trichloromethiazide, chlorothiazide, chlorthalidone, benzthiazide, sulfacetamide, topiramate	771	76459	363085
CAB39	calcium binding protein 39	CAB39	5	Cytoplasm	enzyme			51719	12283
CAP1	CAP, adenylate cyclase-associated protein 1 (yeast)	CAP1	10	Plasma Membrane	other			10487	12331	64185
CAPZA2	capping protein (actin filament) muscle Z-line, alpha 2	CAPZA2	16	Cytoplasm	other			830	12343	493810
CAV1	caveolin 1, caveolae protein, 22kDa	CAV1	7	Plasma Membrane	transmembrane receptor	diagnosis		857	12389	25404
Caveolin	--	--	12	Plasma Membrane	group	efficacy
CBFB	core-binding factor, beta subunit	CBFB	17	Nucleus	transcription regulator			865	12400	361391
CBLL1	Cbl proto-oncogene-like 1, E3 ubiquitin protein ligase	CBLL1	12	Nucleus	enzyme			79872	104836	314028
Cbp/p300	--	--	15	Nucleus	group
CBX4	chromobox homolog 4	--		Nucleus	transcription regulator	prognosis		8535	12418	501403
CCAR1	cell division cycle and apoptosis regulator 1	CCAR1		Nucleus	transcription regulator			55749	67500	361849
CCDC43	coiled-coil domain containing 43	CCDC43	14	Other	other			124808	52715	360637
CCDC117	coiled-coil domain containing 117	CCDC117	25	Other	other			150275	104479	498404
CCNA2	cyclin A2	CCNA2	13	Nucleus	other	efficacy,prognosis		890	12428	114494
CCNB1	cyclin B1	CCNB1	11	Cytoplasm	kinase			891	268697|434175	25203
CCND1	cyclin D1	--		Nucleus	transcription regulator	diagnosis,efficacy,prognosis,response to therapy,unspecified application	arsenic trioxide/tretinoin, arsenic trioxide/daunorubicin/tretinoin, arsenic trioxide/gemtuzumab ozogamicin/tretinoin, arsenic trioxide/idarubicin/tretinoin, arsenic trioxide	595	12443	58919
CCNJL	cyclin J-like	CCNJL		Other	other			79616
CCT4	chaperonin containing TCP1, subunit 4 (delta)	CCT4	14	Cytoplasm	other			10575	12464	29374
CCT5	chaperonin containing TCP1, subunit 5 (epsilon)	CCT5	14	Cytoplasm	other			22948	12465	294864
CCT8	chaperonin containing TCP1, subunit 8 (theta)	CCT8	14	Cytoplasm	enzyme			10694	12469	288305
CD68	CD68 molecule	CD68	22	Plasma Membrane	other	diagnosis,efficacy		968	12514	287435
CD164	CD164 molecule, sialomucin	CD164	23	Plasma Membrane	other			8763	53599	83689
CD2AP	CD2-associated protein	CD2AP	16	Cytoplasm	other			23607	12488	316258
CDC20	cell division cycle 20	--		Nucleus	other			991	107995	64515
Cdc25	--	--	14	Cytoplasm	group
CDC27	cell division cycle 27	--		Nucleus	other			996	217232	360643
CDC42	cell division cycle 42	CDC42	12	Cytoplasm	enzyme			998
CDC25A	cell division cycle 25A	CDC25A	13	Nucleus	phosphatase			993	12530	171102
CDC25B	cell division cycle 25B	CDC25B	14	Nucleus	phosphatase			994	12531	171103
CDC42BPB	CDC42 binding protein kinase beta (DMPK-like)	CDC42BPB	12	Cytoplasm	kinase			9578	217866	113960
CDCA3	cell division cycle associated 3	CDCA3	7	Cytoplasm	other			83461	14793	297594
CDCA4	cell division cycle associated 4	CDCA4	14	Nucleus	other			55038	71963	500727
CDCA7L	cell division cycle associated 7-like	--		Nucleus	other			55536	217946	619566
CDH10	cadherin 10, type 2 (T2-cadherin)	--	22	Plasma Membrane	other			1008	320873	29181
CDK4	cyclin-dependent kinase 4	CDK4	11	Nucleus	kinase	diagnosis	palbociclib, LEE011, alvocidib	1019	12567	94201
CDK8	cyclin-dependent kinase 8	CDK8	15	Nucleus	kinase		alvocidib	1024	264064	498140
CDK5RAP3	CDK5 regulatory subunit associated protein 3	--	20	Nucleus	other			80279	80280	80278
CDKN2A	cyclin-dependent kinase inhibitor 2A	--		Nucleus	transcription regulator	diagnosis,disease progression,efficacy,prognosis,response to therapy,safety		1029	12578	25163
CENPF	centromere protein F, 350/400kDa	CENPF	9	Nucleus	other			1063	108000	257649
CENPH	centromere protein H	CENPH	3	Nucleus	other			64946	26886	681185
CENPT	centromere protein T	CENPT	3	Cytoplasm	other			80152	320394	307805
CEP55	centrosomal protein 55kDa	CEP55	13	Cytoplasm	other			55165	74107	294074
CETN3	centrin, EF-hand protein, 3	CETN3	21	Cytoplasm	other			1070	12626
CHEK1	checkpoint kinase 1	CHEK1	3	Nucleus	kinase	efficacy	UCN-01	1111	12649	140583
CHERP	calcium homeostasis endoplasmic reticulum protein	CHERP		Cytoplasm	other			10523	27967	290614
CHML	choroideremia-like (Rab escort protein 2)	--	17	Cytoplasm	enzyme			1122	12663	689102
CHMP5	charged multivesicular body protein 5	--	20	Cytoplasm	other			51510	76959	297995
CHORDC1	cysteine and histidine-rich domain (CHORD) containing 1	CHORDC1	10	Other	other			26973	66917	315447
CHP1	calcineurin-like EF-hand protein 1	--	21	Cytoplasm	transporter			11261	56398	64152
CHRAC1	chromatin accessibility complex 1	CHRAC1	2	Nucleus	enzyme			54108	93696	315058
CHTF18	CTF18, chromosome transmission fidelity factor 18 homolog (S. cerevisiae)	CHTF18	2	Other	other			63922	214901	287146
CKAP5	cytoskeleton associated protein 5	CKAP5	9	Nucleus	transcription regulator			9793	75786	311191
CLASP2	cytoplasmic linker associated protein 2	CLASP2	7	Cytoplasm	other			23122	76499	114514
Clathrin	--	--	9	Cytoplasm	complex
CLINT1	clathrin interactor 1	CLINT1	9	Cytoplasm	other			9685	216705	360515
CLN6	ceroid-lipofuscinosis, neuronal 6, late infantile, variant	CLN6	5	Cytoplasm	other			54982	76524	315746
CLOCK	clock circadian regulator	--		Nucleus	transcription regulator			9575	12753	60447
CLTA	clathrin, light chain A	CLTA	9	Plasma Membrane	other			1211	12757	83800
CLTC	clathrin, heavy chain (Hc)	CLTC	9	Plasma Membrane	other			1213	67300	54241
CMPK1	cytidine monophosphate (UMP-CMP) kinase 1, cytosolic	CMPK1	17	Nucleus	kinase			51727	66588	298410
CNTROB	centrobin, centrosomal BRCA2 interacting protein	CNTROB	10	Cytoplasm	other			116840	216846	303240
COIL	coilin	COIL	11	Nucleus	enzyme			8161	12812	50998
COMMD9	COMM domain containing 9	COMMD9	22	Other	other			29099	76501	295956
COPS5	COP9 signalosome subunit 5	COPS5	3	Nucleus	transcription regulator			10987	26754	312916
COPZ1	coatomer protein complex, subunit zeta 1	COPZ1	1	Cytoplasm	transporter			22818	56447	315345
COQ3	coenzyme Q3 methyltransferase	COQ3		Cytoplasm	enzyme			51805	230027	29309
COX11	cytochrome c oxidase assembly homolog 11 (yeast)	--	17	Cytoplasm	enzyme			1353	69802	690300
COX7C	cytochrome c oxidase subunit VIIc	COX7C	17	Cytoplasm	enzyme			1350
Cpsf	--	--	13	Nucleus	group
CPSF2	cleavage and polyadenylation specific factor 2, 100kDa	CPSF2	13	Nucleus	other			53981	51786	299256
Creb	--	--	6	Nucleus	group
CREB1	cAMP responsive element binding protein 1	--	22	Nucleus	transcription regulator			1385	12912	81646
CREBL2	cAMP responsive element binding protein-like 2	--	22	Nucleus	transcription regulator			1389	232430	362453
CRY1	cryptochrome circadian clock 1	CRY1	15	Nucleus	enzyme			1407	12952	299691
CTBP1	C-terminal binding protein 1	--		Nucleus	enzyme			1487	13016	29382
CTNNAL1	catenin (cadherin-associated protein), alpha-like 1	CTNNAL1	1	Plasma Membrane	other			8727	54366	298019
CTNNB1	catenin (cadherin-associated protein), beta 1, 88kDa	--	22	Nucleus	transcription regulator	diagnosis,disease progression,efficacy,prognosis		1499	12387	84353
CTR9	CTR9, Paf1/RNA polymerase II complex component	CTR9	11	Nucleus	other			9646	22083	293184
CUL4A	cullin 4A	CUL4A	3	Nucleus	other			8451	99375	361181
CUZD1	CUB and zona pellucida-like domains 1	--		Plasma Membrane	other			50624	16433	117179
CWC22	CWC22 spliceosome-associated protein	CWC22	1	Nucleus	other			57703	80744	362153|500684
CYB5D1	cytochrome b5 domain containing 1	CYB5D1		Other	other			124637	327951	363629
Cyclin A	--	--	13	Nucleus	group	unspecified application
Cyclin E	--	--	13	Nucleus	group	efficacy,prognosis,unspecified application
CYP51A1	cytochrome P450, family 51, subfamily A, polypeptide 1	CYP51A1	6	Cytoplasm	enzyme		itraconazole	1595	13121	25427
DALRD3	DALR anticodon binding domain containing 3	--	17	Other	other			55152	67789	363146
DAXX	death-domain associated protein	DAXX	11	Nucleus	transcription regulator			1616	13163	140926
DAZAP2	DAZ associated protein 2	DAZAP2	7	Nucleus	other			9802	23994
DCAF7	DDB1 and CUL4 associated factor 7	DCAF7	6	Cytoplasm	other			10238	71833	303602
DCAF15	DDB1 and CUL4 associated factor 15	DCAF15	3	Other	other			90379	212123	304653
DCTN4	dynactin 4 (p62)	DCTN4	10	Nucleus	other			51164	67665	84428
DCUN1D5	DCN1, defective in cullin neddylation 1, domain containing 5	DCUN1D5	2	Other	other			84259	76863	315405
DDAH1	dimethylarginine dimethylaminohydrolase 1	DDAH1	23	Cytoplasm	enzyme			23576	69219	64157
DDX6	DEAD (Asp-Glu-Ala-Asp) box helicase 6	--	18	Nucleus	enzyme			1656	13209	500988
DDX10	DEAD (Asp-Glu-Ala-Asp) box polypeptide 10	DDX10	1	Nucleus	enzyme			1662	77591	300710
DDX21	DEAD (Asp-Glu-Ala-Asp) box helicase 21	DDX21	8	Nucleus	enzyme			9188	56200	317399
DDX23	DEAD (Asp-Glu-Ala-Asp) box polypeptide 23	DDX23	8	Nucleus	enzyme			9416	74351	300208
DDX24	DEAD (Asp-Glu-Ala-Asp) box helicase 24	DDX24	8	Nucleus	enzyme			57062	27225	373065
DEK	DEK proto-oncogene	DEK	3	Nucleus	transcription regulator			7913	110052	306817
DENND4B	DENN/MADD domain containing 4B	DENND4B		Extracellular Space	other			9909	229541	361987
DHX15	DEAH (Asp-Glu-Ala-His) box helicase 15	DHX15	3	Nucleus	enzyme			1665	13204	289693
DHX16	DEAH (Asp-Glu-Ala-His) box polypeptide 16	DHX16	1	Nucleus	enzyme			8449	69192	294232
DIAPH1	diaphanous-related formin 1	DIAPH1	6	Plasma Membrane	other			1729	13367	307483
DICER1	dicer 1, ribonuclease type III	--	19	Cytoplasm	enzyme			23405	192119	299284
DKK1	dickkopf WNT signaling pathway inhibitor 1	DKK1	15	Extracellular Space	growth factor	efficacy,prognosis,unspecified application		22943	13380	293897|100912050
DLAT	dihydrolipoamide S-acetyltransferase	DLAT	3	Cytoplasm	enzyme			1737	235339	81654
Dlg	--	--	8	Other	group
DLG1	discs, large homolog 1 (Drosophila)	DLG1		Plasma Membrane	kinase			1739	13383	25252
DLG5	discs, large homolog 5 (Drosophila)	--	21	Plasma Membrane	other			9231	71228	305645
DMAP1	DNA methyltransferase 1 associated protein 1	--		Nucleus	transcription regulator			55929	66233	298447
DNAJB1	DnaJ (Hsp40) homolog, subfamily B, member 1	DNAJB1	24	Nucleus	other			3337	81489	361384
DNAJB6	DnaJ (Hsp40) homolog, subfamily B, member 6	DNAJB6	7	Nucleus	transcription regulator			10049	23950	362293
DNAJC2	DnaJ (Hsp40) homolog, subfamily C, member 2	DNAJC2	7	Nucleus	other			27000	22791	116456
DNAJC5	DnaJ (Hsp40) homolog, subfamily C, member 5	DNAJC5	12	Plasma Membrane	other			80331	13002	79130
DNM1L	dynamin 1-like	DNM1L	3	Cytoplasm	enzyme			10059	74006	114114
DPY30	dpy-30 homolog (C. elegans)	DPY30	15	Nucleus	other			84661	66310	286897
DRG1	developmentally regulated GTP binding protein 1	DRG1	2	Cytoplasm	other			4733	13494	305470
DTL	denticleless E3 ubiquitin protein ligase homolog (Drosophila)	DTL	3	Nucleus	other			51514	76843	305073
DTX1	deltex 1, E3 ubiquitin ligase	--		Nucleus	transcription regulator			1840	14357	687424
DUB	--	--	6	Cytoplasm	group
DUS2	dihydrouridine synthase 2	--	17	Cytoplasm	other			54920	66369	291978
DUSP12	dual specificity phosphatase 12	DUSP12	14	Nucleus	phosphatase			11266	80915	64014
DUSP14	dual specificity phosphatase 14	DUSP14	14	Other	phosphatase			11072	56405	365977|360580
DVL3	dishevelled segment polarity protein 3	DVL3	16	Cytoplasm	other			1857	13544	303811
Dynamin	--	--	12	Cytoplasm	group
DYNLL1	dynein, light chain, LC8-type 1	--	25	Cytoplasm	other			8655	56455	58945
E2f	--	--	13	Nucleus	group
E2F1	E2F transcription factor 1	--		Nucleus	transcription regulator	disease progression,prognosis		1869	13555	399489
E2F2	E2F transcription factor 2	--		Nucleus	transcription regulator			1870	242705	684111
E2F3	E2F transcription factor 3	--		Nucleus	transcription regulator	unspecified application		1871	13557	291105
E2F4	E2F transcription factor 4, p107/p130-binding	--		Nucleus	transcription regulator			1874	104394	100360427
E2F5	E2F transcription factor 5, p130-binding	E2F5	13	Nucleus	transcription regulator			1875	13559	116651
E2F6	E2F transcription factor 6	--		Nucleus	transcription regulator			1876	50496	313978
E2F7	E2F transcription factor 7	--		Nucleus	transcription regulator			144455	52679	314818
E2F8	E2F transcription factor 8	--		Nucleus	transcription regulator			79733	108961	308607
EBNA1BP2	EBNA1 binding protein 2	EBNA1BP2	8	Nucleus	other			10969	69072	100912375|114021
EED	embryonic ectoderm development	EED	1	Nucleus	transcription regulator			8726	13626	293104
EFHD2	EF-hand domain family, member D2	EFHD2	1	Other	other			79180	27984	298609
EFTUD2	elongation factor Tu GTP binding domain containing 2	EFTUD2	4	Nucleus	enzyme			9343	20624	287739
EHBP1L1	EH domain binding protein 1-like 1	EHBP1L1	18	Other	other			254102
EHD1	EH-domain containing 1	EHD1	9	Cytoplasm	other			10938	13660	293692
EHD4	EH-domain containing 4	EHD4	9	Plasma Membrane	enzyme			30844	98878	192204
EI24	etoposide induced 2.4	EI24	20	Other	other			9538	13663	300514
EID1	EP300 interacting inhibitor of differentiation 1	--	20	Nucleus	transcription regulator			23741	58521	499882
EIF2B1	eukaryotic translation initiation factor 2B, subunit 1 alpha, 26kDa	EIF2B1	24	Cytoplasm	translation regulator			1967	209354	64514
EIF4E	eukaryotic translation initiation factor 4E	--		Cytoplasm	translation regulator	prognosis		1977	13684	117045
EIF4G2	eukaryotic translation initiation factor 4 gamma, 2	EIF4G2	4	Cytoplasm	translation regulator			1982	13690	361628
EIF4H	eukaryotic translation initiation factor 4H	EIF4H	20	Cytoplasm	translation regulator			7458	22384	288599
ELAVL1	ELAV like RNA binding protein 1	--	23,25	Cytoplasm	other	efficacy		1994	15568	363854
ELK4	ELK4, ETS-domain protein (SRF accessory protein 1)	--		Nucleus	transcription regulator			2005	13714	304786
ELL2	elongation factor, RNA polymerase II, 2	ELL2	15	Nucleus	transcription regulator			22936	192657	309918
ELOVL1	ELOVL fatty acid elongase 1	--	20	Cytoplasm	enzyme			64834	54325	679532
ELOVL2	ELOVL fatty acid elongase 2	ELOVL2	20	Cytoplasm	enzyme			54898	54326	498728
ELOVL6	ELOVL fatty acid elongase 6	--	20	Cytoplasm	enzyme			79071	170439	102549542|171402
EMG1	EMG1 N1-specific pseudouridine methyltransferase	EMG1	1	Nucleus	other			10436	14791	312706
ENOPH1	enolase-phosphatase 1	ENOPH1	19	Cytoplasm	enzyme			58478	67870	305177
EP300	E1A binding protein p300	--		Nucleus	transcription regulator			2033	328572	170915
EPB41L2	erythrocyte membrane protein band 4.1-like 2	EPB41L2	10	Plasma Membrane	other			2037	13822	309557
EPHA2	EPH receptor A2	EPHA2	9	Plasma Membrane	kinase	disease progression	dasatinib, regorafenib, dasatinib/dexamethasone/vincristine	1969	13836	366492
EPS8	epidermal growth factor receptor pathway substrate 8	EPS8	22	Plasma Membrane	peptidase			2059	13860	312812
ERCC1	excision repair cross-complementation group 1	ERCC1	13	Nucleus	enzyme	diagnosis,disease progression,efficacy,prognosis,response to therapy		2067	13870	292673
ERCC6L	excision repair cross-complementation group 6-like	ERCC6L	21	Nucleus	other			54821	236930	317252
ERG	v-ets avian erythroblastosis virus E26 oncogene homolog	--	23	Nucleus	transcription regulator	prognosis		2078	13876	170909
ERGIC2	ERGIC and golgi 2	ERGIC2	1	Cytoplasm	other			51290	67456
ERH	enhancer of rudimentary homolog (Drosophila)	ERH	12	Nucleus	other			2079	13877	681415
ERK	--	--	16	Other	group	efficacy
ERK1/2	--	--	16	Cytoplasm	group
Erm	--	--		Cytoplasm	group
ESPL1	extra spindle pole bodies homolog 1 (S. cerevisiae)	ESPL1	5	Nucleus	peptidase			9700	105988	315330
ESRRA	estrogen-related receptor alpha	--		Nucleus	ligand-dependent nuclear receptor	diagnosis		2101
estrogen receptor	--	--	15	Nucleus	group	diagnosis,efficacy,unspecified application	estradiol valerate
EWSR1	EWS RNA-binding protein 1	EWSR1		Nucleus	other			2130
EXOSC4	exosome component 4	EXOSC4	7	Nucleus	enzyme			54512	109075	300045
F Actin	--	--	10	Cytoplasm	complex	unspecified application
FAM102A	family with sequence similarity 102, member A	FAM102A		Other	other			399665	98952	687750
FAM104A	family with sequence similarity 104, member A	FAM104A	5	Other	other			84923	28081	619573
FAM195B	family with sequence similarity 195, member B	FAM195B	18	Other	other			348262	192173	360677
FAM35A	family with sequence similarity 35, member A	FAM35A	25	Extracellular Space	other			54537	75698	364514
FAM49B	family with sequence similarity 49, member B	FAM49B	19	Extracellular Space	other			51571	223601	299909
FAM57A	family with sequence similarity 57, member A	FAM57A	21	Plasma Membrane	other			79850	116972	100360533
FAM91A1	family with sequence similarity 91, member A1	FAM91A1	25	Other	other			157769	210998	689997
FASTKD5	FAST kinase domains 5	--	21	Cytoplasm	other			60493	380601	366192
FCGR2B	Fc fragment of IgG, low affinity IIb, receptor (CD32)	--	20	Plasma Membrane	transmembrane receptor		IgG	2213	14130	289211
FEN1	flap structure-specific endonuclease 1	FEN1	11	Nucleus	enzyme			2237	14156	84490
FEZ2	fasciculation and elongation protein zeta 2 (zygin II)	FEZ2	7	Cytoplasm	other			9637	225020	94269
Filamin	--	--	12	Cytoplasm	group
FLII	flightless I homolog (Drosophila)	FLII	6	Nucleus	other			2314	14248	287375
FLVCR1	feline leukemia virus subgroup C cellular receptor 1	FLVCR1	18	Plasma Membrane	transporter			28982	226844
Focal adhesion kinase	--	--	10	Cytoplasm	group
FOS	FBJ murine osteosarcoma viral oncogene homolog	--		Nucleus	transcription regulator	diagnosis,efficacy		2353	14281	314322
FOSL1	FOS-like antigen 1	FOSL1	6	Nucleus	transcription regulator			8061	14283	25445
FOXD2	forkhead box D2	--		Nucleus	transcription regulator			2306	17301	313504
FOXL2	forkhead box L2	--	23	Nucleus	transcription regulator			668	26927	367152
FOXM1	forkhead box M1	--		Nucleus	transcription regulator	prognosis		2305	14235	58921
FOXN2	forkhead box N2	FOXN2	20	Nucleus	other			3344	14236	301676
FOXO1	forkhead box O1	--		Nucleus	transcription regulator			2308	56458	84482
FURIN	furin (paired basic amino acid cleaving enzyme)	FURIN	6	Cytoplasm	peptidase	unspecified application	hexa-D-arginine, nona-D-arginine amide	5045	18550	54281
FXR1	fragile X mental retardation, autosomal homolog 1	FXR1	3	Cytoplasm	other			8087	14359	361927
FYTTD1	forty-two-three domain containing 1	FYTTD1	1	Nucleus	other			84248	69823	360726
G protein beta gamma	--	--	12	Cytoplasm	complex
G3BP1	GTPase activating protein (SH3 domain) binding protein 1	G3BP1	13	Nucleus	enzyme			10146	27041	171092
GALNT11	polypeptide N-acetylgalactosaminyltransferase 11	GALNT11		Cytoplasm	enzyme			63917	231050	311952
GATA2	GATA binding protein 2	GATA2	11	Nucleus	transcription regulator			2624	14461	25159
GBF1	golgi brefeldin A resistant guanine nucleotide exchange factor 1	GBF1	5	Cytoplasm	other			8729	107338	309451
GCC1	GRIP and coiled-coil domain containing 1	--	18	Cytoplasm	other			79571	74375	100361513
GCLC	glutamate-cysteine ligase, catalytic subunit	GCLC	4	Cytoplasm	enzyme			2729	14629	25283
Gcn5l	--	--	3	Other	group
GEMIN5	gem (nuclear organelle) associated protein 5	GEMIN5	17	Nucleus	other			25929	216766	691231
GFI1	growth factor independent 1 transcription repressor	--		Nucleus	transcription regulator			2672	14581	24388
GFI1B	growth factor independent 1B transcription repressor	--		Nucleus	transcription regulator			8328	14582	311832
GIPC1	GIPC PDZ domain containing family, member 1	GIPC1	10	Cytoplasm	other			10755	67903	83823
GIT1	G protein-coupled receptor kinase interacting ArfGAP 1	--	23	Nucleus	kinase			28964	216963	83709
GLCCI1	glucocorticoid induced transcript 1	GLCCI1		Cytoplasm	other			113263	170772	296884
GLP1R	glucagon-like peptide 1 receptor	--	25	Plasma Membrane	G-protein coupled receptor		liraglutide, T-0632, GLP-1 (7-36) amide, exenatide	2740	14652	25051
GLRX3	glutaredoxin 3	GLRX3	2	Cytoplasm	enzyme			10539	30926	58815
GMFB	glia maturation factor, beta	GMFB	1	Cytoplasm	growth factor			2764	63985	81661
GMNN	geminin, DNA replication inhibitor	GMNN	4	Nucleus	transcription regulator	unspecified application		51053	57441	291137
GNAI3	guanine nucleotide binding protein (G protein), alpha inhibiting activity polypeptide 3	--	23	Cytoplasm	enzyme			2773	14679	25643
GNAQ	guanine nucleotide binding protein (G protein), q polypeptide	GNAQ	12	Plasma Membrane	enzyme			2776	14682	81666
GNG11	guanine nucleotide binding protein (G protein), gamma 11	GNG11	12	Plasma Membrane	enzyme			2791	66066	100912034|64199
GNPNAT1	glucosamine-phosphate N-acetyltransferase 1	GNPNAT1	5	Cytoplasm	enzyme			64841	54342	498486
GOLPH3	golgi phosphoprotein 3 (coat-protein)	GOLPH3	1	Cytoplasm	other			64083	66629	78961
GORASP1	golgi reassembly stacking protein 1, 65kDa	GORASP1	11	Cytoplasm	other			64689	74498	56082
GPAA1	glycosylphosphatidylinositol anchor attachment 1	GPAA1	17	Cytoplasm	enzyme	diagnosis,prognosis		8733	14731	300046
GRPEL1	GrpE-like 1, mitochondrial (E. coli)	GRPEL1	24	Cytoplasm	other			80273	17713	79563
GRSF1	G-rich RNA sequence binding factor 1	--	19,20	Cytoplasm	other			2926	231413	305256
GTF2E1	general transcription factor IIE, polypeptide 1, alpha 56kDa	GTF2E1	15	Nucleus	transcription regulator			2960	74197	303918
GTF2F1	general transcription factor IIF, polypeptide 1, 74kDa	--		Nucleus	transcription regulator			2962	98053	316123
GTF2H4	general transcription factor IIH, polypeptide 4, 52kDa	GTF2H4	13	Nucleus	transcription regulator			2968	14885	294236
GTF3C2	general transcription factor IIIC, polypeptide 2, beta 110kDa	GTF3C2	2	Nucleus	transcription regulator			2976	71752	313914
H+-transporting two-sector ATPase	--	--	12	Other	group
H1FX	H1 histone family, member X	H1FX	8	Nucleus	other			8971	243529	500252
H2AFX	H2A histone family, member X	H2AFX	4	Nucleus	transcription regulator	efficacy		3014	15270	500987
H3F3A/H3F3B	H3 histone, family 3A	H3F3B	11	Nucleus	other	diagnosis		3020|3021	15078|15081	117056|100361558
Hat	--	--	13	Nucleus	complex
HAT1	histone acetyltransferase 1	HAT1	13	Nucleus	enzyme			8520	107435	296501
HCCS	holocytochrome c synthase	HCCS	23	Cytoplasm	enzyme			3052	15159	317444
Hdac	--	--	13	Nucleus	group		belinostat, belinostat/bortezomib, vorinostat
HDAC2	histone deacetylase 2	HDAC2	15	Nucleus	transcription regulator		tributyrin, belinostat, pyroxamide, bortezomib/vorinostat, aminophylline, vorinostat, romidepsin, theophylline	3066	15182	84577
HDAC4	histone deacetylase 4	--	23	Nucleus	transcription regulator		tributyrin, belinostat, pyroxamide, romidepsin	9759	208727	363287
HDAC7	histone deacetylase 7	HDAC7	15	Nucleus	transcription regulator		tributyrin, belinostat, pyroxamide, romidepsin	51564	56233	84582
HIATL1	hippocampus abundant transcript-like 1	HIATL1	23	Other	other			84641	66631	306687
HIF1A	hypoxia inducible factor 1, alpha subunit (basic helix-loop-helix transcription factor)	--		Nucleus	transcription regulator	diagnosis,efficacy,prognosis,response to therapy		3091	15251	29560
HIF1AN	hypoxia inducible factor 1, alpha subunit inhibitor	HIF1AN	15	Nucleus	enzyme			55662	319594	309434
HISTONE	--	--	15	Nucleus	group
histone deacetylase	--	--	15	Other	complex
Histone h3	--	--	11	Nucleus	group	efficacy
Histone h4	--	--	11	Nucleus	group	efficacy
HJURP	Holliday junction recognition protein	HJURP		Nucleus	other			55355	381280	316602
HMGB2	high mobility group box 2	HMGB2	17	Nucleus	transcription regulator	unspecified application		3148	97165
HMGB3	high mobility group box 3	HMGB3	2	Nucleus	other			3149		688583
HMGN5	high mobility group nucleosome binding domain 5	--		Nucleus	transcription regulator			79366
HNF4A	hepatocyte nuclear factor 4, alpha	--	22	Nucleus	transcription regulator	unspecified application		3172	15378	25735
HNRNPA0	heterogeneous nuclear ribonucleoprotein A0	HNRNPA0	4	Nucleus	other			10949	77134	681410
HNRNPAB	heterogeneous nuclear ribonucleoprotein A/B	HNRNPAB	3	Nucleus	enzyme			3182	15384	100910156
HNRNPC	heterogeneous nuclear ribonucleoprotein C (C1/C2)	HNRNPC	4	Nucleus	other			3183	15381	290046
HNRNPL	heterogeneous nuclear ribonucleoprotein L	HNRNPL	24	Nucleus	other			3191	15388	80846
Holo RNA polymerase II	--	--	15	Other	complex
HOXA9	homeobox A9	--		Nucleus	transcription regulator	diagnosis		3205	15405	297099|100909740|100911710
HSD17B2	hydroxysteroid (17-beta) dehydrogenase 2	--	22	Cytoplasm	enzyme			3294	15486	79243
HSF1	heat shock transcription factor 1	--		Nucleus	transcription regulator			3297	15499	79245
HSF2	heat shock transcription factor 2	--		Nucleus	transcription regulator			3298	15500	64441
HSP	--	--	7	Cytoplasm	group
Hsp27	--	--	11	Cytoplasm	group	prognosis,unspecified application
Hsp70	--	--	11	Cytoplasm	group	unspecified application
Hsp90	--	--	16	Cytoplasm	group
Hsp22/Hsp40/Hsp90	--	--	16	Nucleus	group
HSP90AA1	heat shock protein 90kDa alpha (cytosolic), class A member 1	--	25	Cytoplasm	enzyme	safety,unspecified application	alvespimycin, retaspimycin, luminespib, cisplatin	3320	15519	299331
HSP90AB1	heat shock protein 90kDa alpha (cytosolic), class B member 1	HSP90AB1	10	Cytoplasm	enzyme		alvespimycin, retaspimycin, cisplatin	3326	15516	301252
HSPA1L	heat shock 70kDa protein 1-like	HSPA1L	7	Cytoplasm	other	safety		3305	15482	24963
HSPBAP1	HSPB (heat shock 27kDa) associated protein 1	--	17	Other	other			79663	66667	171460
ICT1	immature colon carcinoma transcript 1	--	19	Cytoplasm	enzyme			3396	68572	303673
ID1	inhibitor of DNA binding 1, dominant negative helix-loop-helix protein	ID1	14	Nucleus	transcription regulator	disease progression		3397	15901	25261
ID2	inhibitor of DNA binding 2, dominant negative helix-loop-helix protein	ID2	11	Nucleus	transcription regulator			3398	15902	25587
IDE	insulin-degrading enzyme	IDE	5	Extracellular Space	peptidase		bacitracin	3416	15925	25700
IER5	immediate early response 5	IER5	4	Other	other			51278	15939	498256
IER3IP1	immediate early response 3 interacting protein 1	--	23	Cytoplasm	other			51124	66191
IFFO2	intermediate filament family orphan 2	IFFO2	25	Other	other			126917	212632	641315
IGBP1	immunoglobulin (CD79A) binding protein 1	IGBP1	14	Cytoplasm	phosphatase			3476	18518	58845
IGF2BP2	insulin-like growth factor 2 mRNA binding protein 2	IGF2BP2	13	Cytoplasm	translation regulator			10644	319765	303824
IGF2BP3	insulin-like growth factor 2 mRNA binding protein 3	IGF2BP3	13	Cytoplasm	translation regulator	diagnosis		10643	140488	312320
IKBKE	inhibitor of kappa light polypeptide gene enhancer in B-cells, kinase epsilon	--	19	Cytoplasm	kinase			9641	56489	363984
IKK (complex)	--	--	14	Cytoplasm	complex
IKZF1	IKAROS family zinc finger 1 (Ikaros)	--	25	Nucleus	transcription regulator	efficacy		10320	22778
ILF2	interleukin enhancer binding factor 2	ILF2	13	Nucleus	transcription regulator			3608	67781
Immunoproteasome Pa28/20s	--	--	5	Cytoplasm	complex
IMPA1	inositol(myo)-1(or 4)-monophosphatase 1	--	19	Cytoplasm	phosphatase			3612	55980	83523
IMPA2	inositol(myo)-1(or 4)-monophosphatase 2	--	19	Cytoplasm	phosphatase			3613	114663	282636
IMPAD1	inositol monophosphatase domain containing 1	IMPAD1	19	Cytoplasm	enzyme			54928	242291	100910881|312952
Importin beta	--	--	9	Nucleus	group
INADL	InaD-like (Drosophila)	--	18	Plasma Membrane	other			10207	12695	140581
INF2	inverted formin, FH2 and WH2 domain containing	INF2	12	Cytoplasm	other			64423	70435	362790
ING1	inhibitor of growth family, member 1	--		Nucleus	transcription regulator			3621	26356	306626
Integrin	--	--	7	Plasma Membrane	complex
INTS5	integrator complex subunit 5	INTS5	14	Nucleus	other			80789	109077	309200
IPO13	importin 13	IPO13	2	Nucleus	transporter			9670	230673	116458
IQCB1	IQ motif containing B1	--	23	Extracellular Space	other			9657	320299	303915
IRF4	interferon regulatory factor 4	--		Nucleus	transcription regulator	efficacy		3662	16364	291100
ISY1	ISY1 splicing factor homolog (S. cerevisiae)	ISY1	2	Nucleus	other			57461
ITGA6	integrin, alpha 6	ITGA6	7	Plasma Membrane	transmembrane receptor			3655	16403	114517
ITGB1	integrin, beta 1 (fibronectin receptor, beta polypeptide, antigen CD29 includes MDF2, MSK12)	--	25	Plasma Membrane	transmembrane receptor	disease progression,prognosis		3688	16412	24511
ITGB3BP	integrin beta 3 binding protein (beta3-endonexin)	ITGB3BP	15	Nucleus	other			23421	67733	362548
JMJD6	jumonji domain containing 6	--	25	Plasma Membrane	transmembrane receptor			23210	107817	360665
Jnk	--	--	7	Cytoplasm	group
JUN	jun proto-oncogene	--		Nucleus	transcription regulator	prognosis		3725	16476	24516
JUNB	jun B proto-oncogene	--		Nucleus	transcription regulator	response to therapy		3726	16477	24517
KAT2B	K(lysine) acetyltransferase 2B	KAT2B	15	Nucleus	transcription regulator			8850	18519	301164
KCNK5	potassium channel, subfamily K, member 5	--	17	Plasma Membrane	ion channel			8645	16529	364241
KCTD9	potassium channel tetramerization domain containing 9	KCTD9		Other	other			54793	105440	364410
KDELR1	KDEL (Lys-Asp-Glu-Leu) endoplasmic reticulum protein retention receptor 1	--	20	Cytoplasm	transporter	unspecified application		10945	68137	361577
KDELR2	KDEL (Lys-Asp-Glu-Leu) endoplasmic reticulum protein retention receptor 2	KDELR2	20	Cytoplasm	other			11014	66913	304290
KDELR3	KDEL (Lys-Asp-Glu-Leu) endoplasmic reticulum protein retention receptor 3	--	20	Cytoplasm	transporter			11015	105785	315131
KDM4C	lysine (K)-specific demethylase 4C	--		Nucleus	other			23081	76804	298144
KDM5B	lysine (K)-specific demethylase 5B	--		Nucleus	transcription regulator			10765	75605	304809
KIAA0020	KIAA0020	KIAA0020	1	Nucleus	other			9933	52874
KIAA1279	KIAA1279	KIAA1279	5	Cytoplasm	enzyme			26128	72320	606294
KIAA2026	KIAA2026	--	22	Other	other			158358	240613	309307
KIDINS220	kinase D-interacting substrate, 220kDa	KIDINS220	7	Nucleus	transcription regulator			57498	77480	116478
KIF15	kinesin family member 15	KIF15	5	Nucleus	other			56992	209737	353302
KIF21A	kinesin family member 21A	KIF21A	14	Cytoplasm	other			55605	16564	300158
KIF2A	kinesin heavy chain member 2A	KIF2A	9	Cytoplasm	other			3796	16563	84391
KIF3B	kinesin family member 3B	KIF3B	16	Cytoplasm	transporter			9371	16569	296284
KLHL4	kelch-like family member 4	KLHL4		Cytoplasm	other			56062	237010	317196
KPNA6	karyopherin alpha 6 (importin alpha 7)	KPNA6	8	Nucleus	transporter			23633	16650	362607
KRT20	keratin 20	--	18	Cytoplasm	other	diagnosis,disease progression,prognosis,unspecified application		54474	66809	286912
KTN1	kinectin 1 (kinesin receptor)	KTN1	16	Plasma Membrane	transmembrane receptor			3895
Laminin	--	--	7	Extracellular Space	complex
LAPTM4A	lysosomal protein transmembrane 4 alpha	LAPTM4A	11	Cytoplasm	other			9741	17775	298875
LARP4	La ribonucleoprotein domain family, member 4	LARP4	2	Other	other			113251	207214	100910299
LARP4B	La ribonucleoprotein domain family, member 4B	LARP4B	10	Cytoplasm	other			23185	217980	307070
LEMD3	LEM domain containing 3	LEMD3	12	Nucleus	other			23592	380664	680066
let-7a-5p (and other miRNAs w/seed GAGGUAG)	--	--	22	Cytoplasm	mature microRNA	unspecified application
LHFPL2	lipoma HMGIC fusion partner-like 2	LHFPL2	25	Other	enzyme			10184	218454	294643
LIN9	lin-9 DREAM MuvB core complex component	LIN9	13	Nucleus	other			286826	72568	689523
LIN7C	lin-7 homolog C (C. elegans)	LIN7C	10,18	Cytoplasm	other			55327	22343	60442
LMNA	lamin A/C	LMNA	4	Nucleus	other			4000	16905	60374
LNX2	ligand of numb-protein X 2	LNX2	3	Other	other			222484	140887	360761
LOC100360491	60S ribosomal protein L13-like	--	24	Other	other					100360491
LOC100361259	60S ribosomal protein L13-like	--	24	Other	other					100361259
LRBA	LPS-responsive vesicle trafficking, beach and anchor containing	--	21	Cytoplasm	other			987	80877	361975
LRRC47	leucine rich repeat containing 47	LRRC47	3	Other	other			57470	72946	362672
LRRC59	leucine rich repeat containing 59	LRRC59	4	Cytoplasm	other			55379	98238	287633
LRSAM1	leucine rich repeat and sterile alpha motif containing 1	--	19	Cytoplasm	enzyme			90678	227738	311866
LSM1	LSM1, U6 small nuclear RNA associated	LSM1	4	Nucleus	other			27257	67207	364624
LSM5	LSM5 homolog, U6 small nuclear RNA associated (S. cerevisiae)	LSM5	4	Cytoplasm	other			23658	66373	306222
LYAR	Ly1 antibody reactive	LYAR	8	Plasma Membrane	other			55646	17089	289707
MAD1L1	MAD1 mitotic arrest deficient-like 1 (yeast)	--	18	Nucleus	other			8379	17120	680006
MAFF	v-maf avian musculoaponeurotic fibrosarcoma oncogene homolog F	--		Nucleus	transcription regulator			23764	17133	366960
MAGI1	membrane associated guanylate kinase, WW and PDZ domain containing 1	--	18	Plasma Membrane	kinase			9223	14924	500261
MAGOHB	mago-nashi homolog B (Drosophila)	--	18	Nucleus	other			55110	66441	690303
MAP2K1	mitogen-activated protein kinase kinase 1	MAP2K1	16	Cytoplasm	kinase		selumetinib, trametinib, dabrafenib/trametinib	5604	26395	170851
MAP2K3	mitogen-activated protein kinase kinase 3	MAP2K3	11	Cytoplasm	kinase			5606	26397	303200|100911550
MAP3K	--	--	16	Cytoplasm	group
MAP3K11	mitogen-activated protein kinase kinase kinase 11	MAP3K11	16	Cytoplasm	kinase			4296	26403	309168
MAP3K14	mitogen-activated protein kinase kinase kinase 14	MAP3K14	16	Cytoplasm	kinase			9020	53859	360640
Mapk	--	--	16	Cytoplasm	group	diagnosis,disease progression,efficacy,prognosis,response to therapy
MAPK6	mitogen-activated protein kinase 6	--	19	Cytoplasm	kinase			5597	50772	58840
MAPKAPK5	mitogen-activated protein kinase-activated protein kinase 5	MAPKAPK5	6	Cytoplasm	kinase			8550	17165	498183
MAPRE2	microtubule-associated protein, RP/EB family, member 2	MAPRE2	11	Cytoplasm	other			10982
MAX	MYC associated factor X	--		Nucleus	transcription regulator			4149	17187	60661
MAZ	MYC-associated zinc finger protein (purine-binding transcription factor)	MAZ		Nucleus	transcription regulator			4150	17188	691842
MBNL1	muscleblind-like splicing regulator 1	MBNL1	24	Nucleus	other			4154	56758	282635
MCFD2	multiple coagulation factor deficiency 2	MCFD2	4	Cytoplasm	other			90411	193813	246117
MCL1	myeloid cell leukemia 1	MCL1	11	Cytoplasm	transporter	efficacy,prognosis		4170	17210	60430
MCM10	minichromosome maintenance complex component 10	MCM10	13	Nucleus	other			55388	70024	307126
MDM2	MDM2 proto-oncogene, E3 ubiquitin protein ligase	--		Nucleus	transcription regulator	disease progression,efficacy		4193	17246	314856
MECOM	MDS1 and EVI1 complex locus	--		Nucleus	transcription regulator	prognosis		2122	14013
MED7	mediator complex subunit 7	MED7	7	Nucleus	transcription regulator			9443	66213	100911235
MED22	mediator complex subunit 22	MED22	7	Cytoplasm	other			6837	20933	100911917|499762
mediator	--	--	7	Other	complex
Mek	--	--	16	Cytoplasm	group	efficacy,safety	PD 0325901, selumetinib
MESDC1	mesoderm development candidate 1	MESDC1	23	Other	other			59274	80889	308795
METAP2	methionyl aminopeptidase 2	METAP2	1	Cytoplasm	peptidase	unspecified application	nitroxoline, beloranib, PPI-2458	10988	56307	64370
METTL5	methyltransferase like 5	METTL5	18	Other	enzyme			29081	75422	502632
MFN2	mitofusin 2	MFN2	8	Cytoplasm	enzyme	unspecified application		9927	170731	100911485|64476
MFSD1	major facilitator superfamily domain containing 1	MFSD1		Other	transporter			64747	66868	361957
MGAT4B	mannosyl (alpha-1,3-)-glycoprotein beta-1,4-N-acetylglucosaminyltransferase, isozyme B	MGAT4B	19	Cytoplasm	enzyme	diagnosis		11282	103534	303100
MHC II	--	--	15	Plasma Membrane	group
miR-124-3p (and other miRNAs w/seed AAGGCAC)	--	--	23	Cytoplasm	mature microRNA	unspecified application
MLEC	malectin	MLEC	19	Plasma Membrane	other			9761	109154	304543
MNAT1	MNAT CDK-activating kinase assembly factor 1	MNAT1	15	Nucleus	other			4331	17420	266713
MND1	meiotic nuclear divisions 1 homolog (S. cerevisiae)	MND1	19	Nucleus	other			84057	76915	295160
MORC3	MORC family CW-type zinc finger 3	--	21	Nucleus	other			23515	338467	304074
MORF4L1	mortality factor 4 like 1	MORF4L1	2	Nucleus	other			10933	21761	300891
MPDZ	multiple PDZ domain protein	--	18	Plasma Membrane	other	unspecified application		8777	17475	29365
MPHOSPH6	M-phase phosphoprotein 6	MPHOSPH6	7	Nucleus	other			10200	68533	686999
MPHOSPH10	M-phase phosphoprotein 10 (U3 small nucleolar ribonucleoprotein)	MPHOSPH10	2	Nucleus	other			10199	67973	293828
MPP1	membrane protein, palmitoylated 1, 55kDa	--	18	Plasma Membrane	kinase			4354	17524
MPP5	membrane protein, palmitoylated 5 (MAGUK p55 subfamily member 5)	--	18	Plasma Membrane	kinase			64398	56217	314259
MPP6	membrane protein, palmitoylated 6 (MAGUK p55 subfamily member 6)	MPP6	10	Plasma Membrane	kinase			51678	56524	362359
MPV17L	MPV17 mitochondrial membrane protein-like	MPV17L	23	Cytoplasm	other			255027	93734	100362572
MRM1	mitochondrial rRNA methyltransferase 1 homolog (S. cerevisiae)	--	22	Cytoplasm	other			79922	217038	363661
MRPL1	mitochondrial ribosomal protein L1	MRPL1	20	Cytoplasm	other			65008	94061	289491|100359687
MRPL2	mitochondrial ribosomal protein L2	MRPL2		Extracellular Space	other			51069	27398	301240
MRPL9	mitochondrial ribosomal protein L9	MRPL9	20	Cytoplasm	translation regulator	unspecified application		65005	78523	310653
MRPL21	mitochondrial ribosomal protein L21	MRPL21	19	Cytoplasm	other			219927	353242	309140
MRPL38	mitochondrial ribosomal protein L38	MRPL38	21	Cytoplasm	other			64978	60441	303685
MRPL45	mitochondrial ribosomal protein L45	MRPL45	13	Cytoplasm	other			84311	67036	287656
MRPL46	mitochondrial ribosomal protein L46	MRPL46	22	Cytoplasm	other			26589	67308	293054
MRPL47	mitochondrial ribosomal protein L47	MRPL47	20	Cytoplasm	other			57129	74600	294963
MRPL48	mitochondrial ribosomal protein L48	MRPL48	22	Cytoplasm	other			51642	52443	293149
MRPL50	mitochondrial ribosomal protein L50	MRPL50	19	Cytoplasm	other			54534	28028	362517
MRPS23	mitochondrial ribosomal protein S23	MRPS23	3	Cytoplasm	other			51649	64656	360594
MRPS30	mitochondrial ribosomal protein S30	MRPS30	19	Cytoplasm	enzyme			10884	59054	294767
MSH2	mutS homolog 2	MSH2	5	Nucleus	enzyme	diagnosis,prognosis		4436	17685	81709
MT-ND2	MTND2	--	21	Cytoplasm	enzyme	unspecified application		4536	17717	26194
MTA1	metastasis associated 1	MTA1	15	Nucleus	transcription regulator	diagnosis,response to therapy		9112	116870	64520
MTDH	metadherin	MTDH	8	Cytoplasm	transcription regulator	prognosis		92140	67154	170910
MTFR1	mitochondrial fission regulator 1	MTFR1	19	Cytoplasm	other			9650	67472	311403
MTMR4	myotubularin related protein 4	--	20	Cytoplasm	phosphatase			9110	170749	287607
MTMR12	myotubularin related protein 12	MTMR12	6	Plasma Membrane	other			54545	268783	310155
MXI1	MAX interactor 1, dimerization protein	--		Nucleus	transcription regulator			4601	17859	25701
MYBL1	v-myb avian myeloblastosis viral oncogene homolog-like 1	--		Nucleus	transcription regulator			4603	17864	297783
MYBL2	v-myb avian myeloblastosis viral oncogene homolog-like 2	--		Nucleus	transcription regulator			4605	17865	296344
MYC	v-myc avian myelocytomatosis viral oncogene homolog	--		Nucleus	transcription regulator	diagnosis,efficacy,prognosis,response to therapy,unspecified application		4609	17869	24577
MYCN	v-myc avian myelocytomatosis viral oncogene neuroblastoma derived homolog	--		Nucleus	transcription regulator	diagnosis,prognosis		4613	18109	298894
MYNN	myoneurin	MYNN	3	Nucleus	other			55892	80732	361924
MYOF	myoferlin	MYOF	21	Nucleus	other			26509	226101	309499
MYOG	myogenin (myogenic factor 4)	--	25	Nucleus	transcription regulator			4656	17928	29148
MYPN	myopalladin	MYPN	6	Cytoplasm	other			84665	68802	309760
N-cor	--	--	15	Nucleus	group
NAB1	NGFI-A binding protein 1 (EGR1 binding protein 1)	NAB1	2	Nucleus	transcription regulator			4664	17936	64824
NCAPD3	non-SMC condensin II complex, subunit D3	NCAPD3	9	Nucleus	other			23310	78658	315508
NCAPG	non-SMC condensin I complex, subunit G	NCAPG	9	Nucleus	other			64151	54392	305392
NCAPG2	non-SMC condensin II complex, subunit G2	NCAPG2	9	Nucleus	other			54892	76044	362798
NCKAP1	NCK-associated protein 1	NCKAP1	4	Plasma Membrane	other			10787	50884	58823
NDC80	NDC80 kinetochore complex component	--	18	Nucleus	other			10403	67052	301701
NDN	necdin, melanoma antigen (MAGE) family member	--	25	Nucleus	other			4692	17984	308690
NDUFB6	NADH dehydrogenase (ubiquinone) 1 beta subcomplex, 6, 17kDa	--	21	Cytoplasm	enzyme			4712	230075	297990
NEK2	NIMA-related kinase 2	NEK2	14	Cytoplasm	kinase			4751	18005
NES	nestin	NES	11	Other	other			10763
NET1	neuroepithelial cell transforming 1	NET1	12	Nucleus	other			10276	56349	307098
NFE2L2	nuclear factor, erythroid 2-like 2	NFE2L2	4	Nucleus	transcription regulator	efficacy		4780	18024	83619
NFIL3	nuclear factor, interleukin 3 regulated	--	18	Nucleus	transcription regulator			4783	18030	114519
NFkB (complex)	--	--	6	Nucleus	complex	diagnosis,disease progression,efficacy,prognosis
NFKBIA	nuclear factor of kappa light polypeptide gene enhancer in B-cells inhibitor, alpha	--		Cytoplasm	transcription regulator			4792	18035	25493
NFX1	nuclear transcription factor, X-box binding 1	NFX1	9	Nucleus	transcription regulator			4799	74164	313166
NFYB	nuclear transcription factor Y, beta	--	23	Nucleus	transcription regulator			4801	18045	25336
NGDN	neuroguidin, EIF4E binding protein	NGDN	2	Nucleus	other			25983	68966	305887
NKRF	NFKB repressing factor	NKRF	3	Nucleus	transcription regulator			55922	77286
NLN	neurolysin (metallopeptidase M3 family)	NLN	25	Cytoplasm	peptidase			57486	75805	117041
NMD3	NMD3 ribosome export adaptor	NMD3	8	Nucleus	other			51068	97112	310512
NOC4L	nucleolar complex associated 4 homolog (S. cerevisiae)	NOC4L	1	Nucleus	other			79050	100608	360828
NOL7	nucleolar protein 7, 27kDa	NOL7		Nucleus	other			51406	70078	498727
NOP14	NOP14 nucleolar protein	NOP14	1	Nucleus	other			8602	75416	289724
NOP58	NOP58 ribonucleoprotein	NOP58	2	Nucleus	enzyme			51602	55989	60373
NOTCH1	notch 1	--		Plasma Membrane	transcription regulator	diagnosis,efficacy		4851	18128	25496
NRBF2	nuclear receptor binding factor 2	NRBF2	9	Nucleus	transcription regulator			29982	641340	499670|58839|100363472
NT5E	5'-nucleotidase, ecto (CD73)	NT5E	7	Plasma Membrane	phosphatase			4907	23959	58813
Nucleoporin	--	--	9	Other	group
NUDCD2	NudC domain containing 2	NUDCD2	24	Cytoplasm	other			134492	52653	287199
NUDT21	nudix (nucleoside diphosphate linked moiety X)-type motif 21	NUDT21	13	Nucleus	other			11051	68219	291877
NUF2	NUF2, NDC80 kinetochore complex component	NUF2	3	Nucleus	other			83540	66977	304951
NUFIP2	nuclear fragile X mental retardation protein interacting protein 2	NUFIP2	2	Cytoplasm	other			57532	68564	681371
NUP54	nucleoporin 54kDa	NUP54	9	Nucleus	transporter			53371	269113	53372
NUP85	nucleoporin 85kDa	NUP85	9	Cytoplasm	other			79902	445007	287830
NUP98	nucleoporin 98kDa	NUP98	9	Nucleus	transporter			4928	269966	81738
NUP133	nucleoporin 133kDa	NUP133	9	Nucleus	transporter			55746	234865	292085
NUP153	nucleoporin 153kDa	NUP153	9	Nucleus	transporter			9972	218210	25281
NUP188	nucleoporin 188kDa	NUP188	9	Nucleus	other			23511	227699	366016
NUP205	nucleoporin 205kDa	NUP205	1	Nucleus	other			23165	70699	362335
NUPR1	nuclear protein, transcriptional regulator, 1	--	25	Nucleus	transcription regulator			26471	56312	100912108|113900
ODF2	outer dense fiber of sperm tails 2	ODF2	21	Cytoplasm	other			4957	18286
OGT	O-linked N-acetylglucosamine (GlcNAc) transferase	OGT	15	Cytoplasm	enzyme			8473	108155	26295
ONECUT1	one cut homeobox 1	--		Nucleus	transcription regulator			3175	15379	25231
OPA3	optic atrophy 3 (autosomal recessive, with chorea and spastic paraplegia)	--	22	Cytoplasm	other			80207	403187
OSTC	oligosaccharyltransferase complex subunit (non-catalytic)	OSTC	1	Cytoplasm	enzyme			58505	66357	362040
P38 MAPK	--	--	11	Cytoplasm	group
p85 (pik3r)	--	--	4	Cytoplasm	group
PA2G4	proliferation-associated 2G4, 38kDa	PA2G4	13	Nucleus	transcription regulator			5036	18813	288778
PABPN1	poly(A) binding protein, nuclear 1	PABPN1	13	Nucleus	enzyme			8106	54196	116697
PAICS	phosphoribosylaminoimidazole carboxylase, phosphoribosylaminoimidazole succinocarboxamide synthetase	PAICS	4	Cytoplasm	enzyme			10606	67054	140946
Pak	--	--	10	Cytoplasm	group
PAK4	p21 protein (Cdc42/Rac)-activated kinase 4	PAK4	16	Cytoplasm	kinase			10298	70584	292756
PAK1IP1	PAK1 interacting protein 1	PAK1IP1	10	Nucleus	other			55003	68083	361232
Par6	--	--	16	Other	group
PARP1	poly (ADP-ribose) polymerase 1	PARP1	7	Nucleus	enzyme	diagnosis,efficacy,prognosis	veliparib, olaparib, INO-1001	142	11545	25591
PAX4	paired box 4	--		Nucleus	transcription regulator			5078	18506	83630
PBRM1	polybromo 1	--		Nucleus	other			55193	66923	306254
PCBP2	poly(rC) binding protein 2	PCBP2	24	Nucleus	other			5094	18521	363005
PCDH20	protocadherin 20	--	22	Other	other			64881	219257	306081
PCGF2	polycomb group ring finger 2	PCGF2	1	Nucleus	transcription regulator	prognosis		7703	22658	287662
PCID2	PCI domain containing 2	PCID2	20	Nucleus	transcription regulator			55795	234069	361182
PCNA	proliferating cell nuclear antigen	PCNA	11	Nucleus	enzyme	efficacy,prognosis,response to therapy		5111	18538	25737
PDE12	phosphodiesterase 12	PDE12	3	Cytoplasm	other			201626	211948	306231
PDE1C	phosphodiesterase 1C, calmodulin-dependent 70kDa	--	22	Cytoplasm	enzyme			5137	18575	81742
PDE6D	phosphodiesterase 6D, cGMP-specific, rod, delta	--	19	Cytoplasm	enzyme			5147	18582	363272
PDHX	pyruvate dehydrogenase complex, component X	PDHX	3	Cytoplasm	enzyme			8050	27402
PDZD8	PDZ domain containing 8	PDZD8	25	Extracellular Space	other			118987	107368	308000
PGAM1	phosphoglycerate mutase 1 (brain)	PGAM1	5	Cytoplasm	phosphatase			5223	18648	24642
PGR	progesterone receptor	--		Nucleus	ligand-dependent nuclear receptor	diagnosis,efficacy,response to therapy,unspecified application	misoprostol, dienogest, ulipristal acetate, asoprisnil, ethynodiol diacetate, norethindrone acetate, ethinyl estradiol/ethynodiol diacetate, estradiol cypionate/medroxyprogesterone acetate, tosagestin, estradiol/norethindrone acetate, ZK 230211, etonogestrel, nestorone, ethinyl estradiol/etonogestrel, leuprolide acetate/norethindrone acetate, megestrol acetate/tamoxifen, desogestrel/ethinyl estra…	5241	18667	25154
PHAX	phosphorylated adaptor for RNA export	PHAX	2	Cytoplasm	other			51808	56698	286917
PHC2	polyhomeotic homolog 2 (Drosophila)	PHC2	17	Nucleus	other			1912	54383	313038
PHF10	PHD finger protein 10	PHF10	2	Nucleus	other			55274	72057	292404
PHF19	PHD finger protein 19	PHF19	1	Other	other			26147	74016	296653
phosphatase	--	--	14	Other	group
PI3K (complex)	--	--	7	Cytoplasm	complex
PIAS3	protein inhibitor of activated STAT, 3	PIAS3	6	Nucleus	transcription regulator			10401	229615	83614
PIGT	phosphatidylinositol glycan anchor biosynthesis, class T	--	17	Cytoplasm	enzyme			51604	78928	296360
Pik3r	--	--	9	Other	group
PITPNC1	phosphatidylinositol transfer protein, cytoplasmic 1	PITPNC1	25	Cytoplasm	transporter			26207		498015
Pka	--	--	6	Cytoplasm	complex
Pkc(s)	--	--	14	Cytoplasm	group	efficacy
PKMYT1	protein kinase, membrane associated tyrosine/threonine 1	PKMYT1	16	Cytoplasm	kinase			9088	268930	287101
PKN3	protein kinase N3	PKN3	20	Nucleus	kinase			29941	263803
PLCB3	phospholipase C, beta 3 (phosphatidylinositol-specific)	--	21	Cytoplasm	enzyme			5331	18797	29322
PLCB4	phospholipase C, beta 4	--	21	Cytoplasm	enzyme			5332	18798	25031
PLCD1	phospholipase C, delta 1	--	21	Cytoplasm	enzyme			5333	18799	24655
PLCD3	phospholipase C, delta 3	PLCD3	21	Cytoplasm	enzyme			113026	72469	287745
PLCH1	phospholipase C, eta 1	--	21	Cytoplasm	enzyme			23007	269437	310463
PLCH2	phospholipase C, eta 2	--	21	Cytoplasm	enzyme			9651	269615	313756
PLCL1	phospholipase C-like 1	--	21	Cytoplasm	enzyme		quinacrine	5334	227120	84587
PLD1	phospholipase D1, phosphatidylcholine-specific	--	20	Cytoplasm	enzyme			5337	18805	25096
PLD4	phospholipase D family, member 4	--	21	Extracellular Space	enzyme			122618	104759	362792
PLK4	polo-like kinase 4	PLK4	11	Cytoplasm	kinase			10733	20873	310344
PLRG1	pleiotropic regulator 1	--		Nucleus	transcription regulator			5356	53317	60376
PM20D2	peptidase M20 domain containing 2	PM20D2	25	Nucleus	other			135293	242377	313130
PML	promyelocytic leukemia	--		Nucleus	transcription regulator		arsenic trioxide	5371	18854	315713
POC5	POC5 centriolar protein	--	21	Cytoplasm	other			134359	67463	294667
POLbeta-POLepsilon-POLgamma-XRCC1-LIGI-PARP1-PCNA-FEN1	--	--	11	Other	complex
POLE3	polymerase (DNA directed), epsilon 3, accessory subunit	POLE3	2	Nucleus	enzyme		bortezomib/cladribine/rituximab, gemcitabine/paclitaxel, cladribine/cytarabine/daunorubicin, gemcitabine/oxaliplatin, gemcitabine/vinorelbine, docetaxel/gemcitabine, docetaxel/gemcitabine/vincristine, cladribine/cytarabine/filgrastim, capecitabine/gemcitabine, gemcitabine/oxaliplatin/paclitaxel, cladribine/cytarabine/filgrastim/mitoxantrone, cladribine/rituximab, capecitabine/docetaxel/gemcitabin…	54107	59001	298098|100362333
POLQ	polymerase (DNA directed), theta	POLQ	11	Nucleus	enzyme			10721	77782	288079
POLR1D	polymerase (RNA) I polypeptide D, 16kDa	POLR1D	13	Nucleus	enzyme			51082	20018
POLR1E	polymerase (RNA) I polypeptide E, 53kDa	POLR1E	13	Nucleus	enzyme			64425	64424	313245
POLR2B	polymerase (RNA) II (DNA directed) polypeptide B, 140kDa	POLR2B	15	Nucleus	enzyme			5431	231329	289561
POLR2D	polymerase (RNA) II (DNA directed) polypeptide D	POLR2D	15	Nucleus	enzyme			5433	69241	364834
PP1 protein complex group	--	--	12	Cytoplasm	complex
PP1-C	--	--	14	Other	group
PP1/PP2A	--	--	14	Cytoplasm	group
PP2A	--	--	14	Cytoplasm	complex
PPIL1	peptidylprolyl isomerase (cyclophilin)-like 1	PPIL1	3	Plasma Membrane	enzyme			51645	68816	309651
PPP1CC	protein phosphatase 1, catalytic subunit, gamma isozyme	--	23	Nucleus	phosphatase			5501	434233
PPP1R7	protein phosphatase 1, regulatory subunit 7	PPP1R7	14	Nucleus	phosphatase			5510	66385	301618
PPP1R12A	protein phosphatase 1, regulatory subunit 12A	PPP1R12A	14	Cytoplasm	phosphatase			4659	17931
Ppp2c	--	--	14	Other	group
PPP2CB	protein phosphatase 2, catalytic subunit, beta isozyme	PPP2CB	14	Cytoplasm	phosphatase			5516	19053	24673
PPP2R1A	protein phosphatase 2, regulatory subunit A, alpha	PPP2R1A	14	Cytoplasm	phosphatase			5518	51792	117281
PPP2R1B	protein phosphatase 2, regulatory subunit A, beta	PPP2R1B	14	Plasma Membrane	phosphatase			5519	73699	315648
PPP4R1	protein phosphatase 4, regulatory subunit 1	PPP4R1	14	Other	phosphatase			9989	70351	140943
PRCC	papillary renal cell carcinoma (translocation-associated)	PRCC	5	Nucleus	other			5546	94315	310687
PRCP	prolylcarboxypeptidase (angiotensinase C)	--	22	Cytoplasm	peptidase			5547	72461	293118
PRDM1	PR domain containing 1, with ZNF domain	--	23	Nucleus	transcription regulator			639	12142	309871
PRKAR1A	protein kinase, cAMP-dependent, regulatory, type I, alpha	PRKAR1A	6	Cytoplasm	kinase			5573	19084	25725
PRKCA	protein kinase C, alpha	--	23	Cytoplasm	kinase		L-threo-safingol, ingenol mebutate	5578	18750	24680
PRKCI	protein kinase C, iota	PRKCI	16	Cytoplasm	kinase	unspecified application	ingenol mebutate	5584	18759	84006
PROSC	proline synthetase co-transcribed homolog (bacterial)	PROSC	25	Cytoplasm	enzyme			11212	114863	306544
Proteasome PA700/20s	--	--	5	Cytoplasm	complex
PRPF4	pre-mRNA processing factor 4	PRPF4	4	Nucleus	other			9128	70052	298095
PRPF19	pre-mRNA processing factor 19	PRPF19	5	Nucleus	enzyme			27339	28000	246216
PRPF38A	pre-mRNA processing factor 38A	PRPF38A	4	Nucleus	other			84950	230596	298374
PRPF4B	pre-mRNA processing factor 4B	PRPF4B	11	Nucleus	kinase			8899	19134	291078
PRR13	proline rich 13	PRR13	17	Nucleus	other			54458
PSMA	--	--	5	Other	group
PSMA3	proteasome (prosome, macropain) subunit, alpha type, 3	PSMA3	5	Cytoplasm	peptidase			5684	19167	29670
PSMA4	proteasome (prosome, macropain) subunit, alpha type, 4	PSMA4	5	Cytoplasm	peptidase			5685	26441	29671
PSMA5	proteasome (prosome, macropain) subunit, alpha type, 5	PSMA5	5	Cytoplasm	peptidase			5686	26442	29672
PSMB1	proteasome (prosome, macropain) subunit, beta type, 1	PSMB1	5	Cytoplasm	peptidase		carfilzomib, bortezomib/cladribine/rituximab, bortezomib/sorafenib, bortezomib/paclitaxel, bortezomib/dexamethasone, bortezomib/dexamethasone/doxorubicin, bortezomib/dexamethasone/lenalidomide, bortezomib/dexamethasone/thalidomide, carfilzomib/dexamethasone/lenalidomide, bortezomib/prednisone, bortezomib/doxorubicin, bortezomib/vorinostat, bortezomib/thalidomide, bortezomib/rituximab, bortezomib/…	5689	19170	94198
PSMB3	proteasome (prosome, macropain) subunit, beta type, 3	PSMB3	5	Cytoplasm	peptidase			5691	26446	29676
PSMC	--	--	5	Cytoplasm	group
PSMC2	proteasome (prosome, macropain) 26S subunit, ATPase, 2	PSMC2	5	Nucleus	peptidase			5701	19181	25581
PSMC4	proteasome (prosome, macropain) 26S subunit, ATPase, 4	PSMC4	5	Nucleus	peptidase			5704	23996	117262
PSMC5	proteasome (prosome, macropain) 26S subunit, ATPase, 5	PSMC5	5	Nucleus	transcription regulator			5705	19184	81827
PSMC6	proteasome (prosome, macropain) 26S subunit, ATPase, 6	PSMC6	5	Nucleus	peptidase			5706	67089	289990
PSMD7	proteasome (prosome, macropain) 26S subunit, non-ATPase, 7	PSMD7	8	Cytoplasm	other			5713	17463	307821
PSMD9	proteasome (prosome, macropain) 26S subunit, non-ATPase, 9	--	18	Cytoplasm	transcription regulator			5715	67151	161475
PSMD11	proteasome (prosome, macropain) 26S subunit, non-ATPase, 11	PSMD11	5	Cytoplasm	other			5717	69077	303353
PSME3	proteasome (prosome, macropain) activator subunit 3 (PA28 gamma; Ki)	PSME3	11	Cytoplasm	peptidase			10197	19192	287716
PSMG2	proteasome (prosome, macropain) assembly chaperone 2	PSMG2	1	Nucleus	other			56984	107047	291539
PSPC1	paraspeckle component 1	PSPC1	1	Nucleus	other			55269	66645	305910
PTEN	phosphatase and tensin homolog	PTEN	8	Cytoplasm	phosphatase	diagnosis,disease progression,efficacy,prognosis,response to therapy		5728	19211	50557
PTGES3	prostaglandin E synthase 3 (cytosolic)	PTGES3	16	Cytoplasm	enzyme			10728	56351|100043508	362809
PTPase	--	--	14	Cytoplasm	group
PTPLA	protein tyrosine phosphatase-like (proline instead of catalytic arginine), member A	PTPLA	14	Other	phosphatase			9200	30963	680115
PTTG1IP	pituitary tumor-transforming 1 interacting protein	PTTG1IP	20	Nucleus	other			754	108705	365548
PWP1	PWP1 homolog (S. cerevisiae)	PWP1	8	Nucleus	other			11137	103136	362856
PXN	paxillin	PXN	10	Cytoplasm	other	efficacy,prognosis,unspecified application		5829	19303	360820
PYCR2	pyrroline-5-carboxylate reductase family, member 2	PYCR2	1	Cytoplasm	enzyme			29920	69051	364064
RAB10	RAB10, member RAS oncogene family	--	19	Cytoplasm	enzyme			10890	19325	50993
RAB35	RAB35, member RAS oncogene family	RAB35	17	Cytoplasm	enzyme			11021	77407	288700
RAB4A	RAB4A, member RAS oncogene family	--	20	Cytoplasm	enzyme			5867	19341	25532
RAB5C	RAB5C, member RAS oncogene family	RAB5C	4	Cytoplasm	enzyme			5878	19345	287709
RAB6A	RAB6A, member RAS oncogene family	RAB6A	17	Cytoplasm	enzyme			5870	19346	84379
Rac	--	--	16	Cytoplasm	group
RAC1	ras-related C3 botulinum toxin substrate 1 (rho family, small GTP binding protein Rac1)	RAC1	16	Plasma Membrane	enzyme			5879	19353	363875
RACGAP1	Rac GTPase activating protein 1	RACGAP1	16	Cytoplasm	transporter	unspecified application		29127	26934	315298|100909901
RAD51	RAD51 recombinase	--	19	Nucleus	enzyme	efficacy,response to therapy		5888	19361	499870
Raf	--	--	16	Cytoplasm	group	efficacy
RALY	RALY heterogeneous nuclear ribonucleoprotein	RALY	6	Nucleus	other			22913	19383	296301
RANBP1	RAN binding protein 1	RANBP1	13	Nucleus	other	unspecified application		5902	19385	360739
RAP2C	RAP2C, member of RAS oncogene family	RAP2C	19	Cytoplasm	enzyme			57826	72065	302495
Rar	--	--	15	Nucleus	group
RARB	retinoic acid receptor, beta	--		Nucleus	ligand-dependent nuclear receptor	diagnosis,efficacy,prognosis	etretinate, daunorubicin/tretinoin, idarubicin/tretinoin, doxorubicin/tretinoin, adapalene, isotretinoin, tazarotene, acitretin, tretinoin, tamibarotene, alitretinoin, fenretinide	5915	218772	24706
Ras	--	--	16	Cytoplasm	group	diagnosis,efficacy,prognosis,response to therapy
Ras homolog	--	--	16	Cytoplasm	group
Rb	--	--	13	Nucleus	group
RB1	retinoblastoma 1	--		Nucleus	transcription regulator	diagnosis,efficacy,prognosis,unspecified application		5925	19645	24708
RBFOX1	RNA binding protein, fox-1 homolog (C. elegans) 1	--	19	Cytoplasm	other			54715	268859	302920
RBL1	retinoblastoma-like 1	--		Nucleus	transcription regulator			5933	19650	680111
RBL2	retinoblastoma-like 2	--		Nucleus	other			5934	19651	81758
RBM12	RNA binding motif protein 12	RBM12	2	Nucleus	other			10137	75710	100910990|652928
RBM15	RNA binding motif protein 15	RBM15	12	Nucleus	other			64783	229700	684233
RBM22	RNA binding motif protein 22	RBM22	21	Nucleus	transporter			55696	66810	307410
RBM24	RNA binding motif protein 24	RBM24	19	Other	other			221662	666794	690139
RBM25	RNA binding motif protein 25	RBM25	1	Nucleus	other			58517
RBM42	RNA binding motif protein 42	RBM42	3	Other	other			79171	68035	361545
RBMX2	RNA binding motif protein, X-linked 2	RBMX2	1	Other	other			51634	209003	367930
RC3H2	ring finger and CCCH-type domains 2	RC3H2	8	Plasma Membrane	enzyme			54542	319817	311909
RGS2	regulator of G-protein signaling 2	--	23	Nucleus	other			5997	19735	84583
RHBDD3	rhomboid domain containing 3	RHBDD3	18	Other	other			25807	279766	289753
Rho gdi	--	--	12	Other	group
RHOG	ras homolog family member G	RHOG	12	Cytoplasm	enzyme			391	56212	308875
RHOV	ras homolog family member V	--	21	Plasma Membrane	enzyme			171177	228543	171581
RIC8A	RIC8 guanine nucleotide exchange factor A	RIC8A	12	Cytoplasm	other			60626	101489	293614
RMI2	RecQ mediated genome instability 2	--	21	Nucleus	other			116028	223970	497856
Rn5s	5S RNA	--	24	Other	other				19804	24720
RNA polymerase I	--	--	13	Nucleus	complex
RNA polymerase II	--	--	15	Nucleus	complex
RNF2	ring finger protein 2	--	24	Nucleus	transcription regulator			6045	19821	304850
RNF26	ring finger protein 26	RNF26	22	Other	other			79102	213211	300659
RNF41	ring finger protein 41, E3 ubiquitin protein ligase	--	19	Cytoplasm	enzyme			10193	67588	362814
RNF138	ring finger protein 138, E3 ubiquitin protein ligase	RNF138	3	Nucleus	other			51444	56515	94196
RNF182	ring finger protein 182	RNF182	8	Cytoplasm	enzyme			221687	328234	498726
RNF187	ring finger protein 187	RNF187	20	Other	enzyme			149603	108660	360533
RNF214	ring finger protein 214	RNF214	18	Other	other			257160	235315	363056
RNF19B	ring finger protein 19B	RNF19B	10	Cytoplasm	other			127544	75234
Rnr	--	--	24	Other	group
RNR3	--	--	24	Other	other
Rock	--	--	16	Cytoplasm	group	efficacy
ROR1	receptor tyrosine kinase-like orphan receptor 1	ROR1	21	Plasma Membrane	kinase			4919	26563	362550
RPA	--	--	13	Nucleus	complex
RPL5	ribosomal protein L5	RPL5	24	Cytoplasm	other			6125	100503670	81763
RPL6	ribosomal protein L6	RPL6	24	Cytoplasm	other	unspecified application		6128	432502|19988	117042
RPL37	ribosomal protein L37	--	24	Cytoplasm	other			6167	67281	81770|100360841|100360781
RPL39	ribosomal protein L39	--	24	Cytoplasm	other			6170	67248	25347
RPL41	ribosomal protein L41	--	24	Cytoplasm	other			6171	67945	124440
Rpl22l1	ribosomal protein L22 like 1	--	24	Other	other				68028	361923
RPL22L1	ribosomal protein L22-like 1	--	24	Other	other			200916		680575
RPL26L1	ribosomal protein L26-like 1	--	24	Cytoplasm	other			51121		100910721
Rpl36a	ribosomal protein L36A	--	24	Other	other				19982	292964
RPL36AL	ribosomal protein L36a-like	RPL36AL	24	Cytoplasm	other			6166	66483	81769
RPL39L	ribosomal protein L39-like	--	24	Other	other			116832
Rpl39l	ribosomal protein L39-like	--	24	Other	other				68172	497860
RPL3L	ribosomal protein L3-like	--	24	Cytoplasm	other			6123	66211	287122
RPL7L1	ribosomal protein L7-like 1	--	24	Cytoplasm	transcription regulator			285855	66229	317275
RPRD1B	regulation of nuclear pre-mRNA domain containing 1B	RPRD1B		Nucleus	other			58490	70470	311591
RPS7	ribosomal protein S7	RPS7	17	Cytoplasm	other			6201	20115	100362830|29258
RPS17	ribosomal protein S17	RPS17	16	Cytoplasm	other			6218	20068
RPS27	ribosomal protein S27	--	19	Cytoplasm	other			6232		94266
RPS4Y2	ribosomal protein S4, Y-linked 2	--	17	Other	other			140032		690845
RPS6KC1	ribosomal protein S6 kinase, 52kDa, polypeptide 1	RPS6KC1	10	Cytoplasm	kinase			26750	320119	289342
RRAS2	related RAS viral (r-ras) oncogene homolog 2	RRAS2	16	Plasma Membrane	enzyme			22800	66922	365355
RRM1	ribonucleotide reductase M1	RRM1	3	Nucleus	enzyme	efficacy,response to therapy	cytarabine/fludarabine phosphate, gemcitabine/vismodegib, bortezomib/cladribine/rituximab, gemcitabine/paclitaxel, erlotinib/gemcitabine, cyclophosphamide/fludarabine phosphate/rituximab, cladribine/cytarabine/daunorubicin, gemcitabine/oxaliplatin, gemcitabine/vinorelbine, docetaxel/gemcitabine, docetaxel/gemcitabine/vincristine, cladribine/cytarabine/filgrastim, clofarabine/cyclophosphamide/etop…	6240	20133	685579
RRM2	ribonucleotide reductase M2	RRM2	3	Nucleus	enzyme		cytarabine/fludarabine phosphate, bortezomib/cladribine/rituximab, gemcitabine/paclitaxel, cyclophosphamide/fludarabine phosphate/rituximab, cladribine/cytarabine/daunorubicin, gemcitabine/oxaliplatin, gemcitabine/vinorelbine, docetaxel/gemcitabine, docetaxel/gemcitabine/vincristine, cladribine/cytarabine/filgrastim, capecitabine/gemcitabine, gemcitabine/oxaliplatin/paclitaxel, cytarabine/filgras…	6241	20135	362720|100359539
RRN3	RRN3 RNA polymerase I transcription factor homolog (S. cerevisiae)	--	23	Nucleus	transcription regulator			54700	106298	304714
RRP9	ribosomal RNA processing 9, small subunit (SSU) processome component, homolog (yeast)	RRP9	1	Nucleus	other			9136	27966	363134
RTN4IP1	reticulon 4 interacting protein 1	RTN4IP1		Cytoplasm	enzyme			84816	170728	309912
Rxr	--	--	15	Nucleus	group
S100A11	S100 calcium binding protein A11	S100A11		Cytoplasm	other			6282	277089	445415
S100A16	S100 calcium binding protein A16	S100A16	17	Nucleus	other			140576	67860	361991
SACM1L	SAC1 suppressor of actin mutations 1-like (yeast)	SACM1L	14	Cytoplasm	phosphatase			22908	83493	116482
SAFB	scaffold attachment factor B	SAFB	15	Nucleus	other			6294	224903	64196
SAMD4B	sterile alpha motif domain containing 4B	SAMD4B	6	Cytoplasm	other			55095	233033	308473
SAP30	Sin3A-associated protein, 30kDa	SAP30	15	Nucleus	transcription regulator	unspecified application		8819	60406	680122
SAV1	salvador family WW domain containing protein 1	--	23	Cytoplasm	other			60485	64010	299116
SBDS	Shwachman-Bodian-Diamond syndrome	SBDS	24	Nucleus	other			51119	66711	288615
SDAD1	SDA1 domain containing 1	SDAD1	23	Nucleus	other			55153	231452	289504
SEC14L1	SEC14-like 1 (S. cerevisiae)	SEC14L1	25	Cytoplasm	transporter			6397	74136	360668
SEC23IP	SEC23 interacting protein	SEC23IP	22	Cytoplasm	other			11196	207352	309010
Secretase gamma	--	--	12	Plasma Membrane	complex
SEH1L	SEH1-like (S. cerevisiae)	SEH1L	9	Cytoplasm	transporter			81929	72124	100911798
SELT	selenoprotein T	SELT	23	Cytoplasm	other			51714	69227	365802
SENP6	SUMO1/sentrin specific peptidase 6	SENP6	2	Cytoplasm	peptidase			26054	215351	300860
SERP1	stress-associated endoplasmic reticulum protein 1	SERP1	24	Cytoplasm	other			27230	28146	80881
SERTAD1	SERTA domain containing 1	--		Nucleus	transcription regulator	unspecified application		29950	55942	361526
SET	SET nuclear proto-oncogene	SET	14	Nucleus	phosphatase	prognosis		6418	56086	307947
SET complex	--	--	15	Nucleus	complex
SEZ6L2	seizure related 6 homolog (mouse)-like 2	--	17	Cytoplasm	other			26470	233878	308988
SF3A2	splicing factor 3a, subunit 2, 66kDa	SF3A2	4	Nucleus	other			8175
SFPQ	splicing factor proline/glutamine-rich	SFPQ	4	Nucleus	other			6421	71514	252855
SFT2D2	SFT2 domain containing 2	SFT2D2	18	Cytoplasm	other			375035	108735	360868
SFXN1	sideroflexin 1	SFXN1	3	Cytoplasm	transporter			94081	14057	364678
SH3KBP1	SH3-domain kinase binding protein 1	SH3KBP1	7	Cytoplasm	other			30011	58194	84357
SHARPIN	SHANK-associated RH domain interactor	SHARPIN	8	Plasma Membrane	other			81858	106025	81859
SHB	Src homology 2 domain containing adaptor protein B	SHB	22	Cytoplasm	other			6461	230126	362513
Shc	--	--	14	Cytoplasm	group
SLBP	stem-loop binding protein	SLBP	9	Nucleus	other			7884	20492	681062
SLC25A32	solute carrier family 25 (mitochondrial folate carrier), member 32	--	22	Cytoplasm	transporter			81034	69906	315023
SLC26A2	solute carrier family 26 (anion exchanger), member 2	SLC26A2	19	Plasma Membrane	transporter			1836	13521	117267
SLC38A1	solute carrier family 38, member 1	--	22	Plasma Membrane	transporter			81539	105727	170567
SLC39A6	solute carrier family 39 (zinc transporter), member 6	SLC39A6		Plasma Membrane	transporter	disease progression		25800	106957	291733
SLC39A9	solute carrier family 39, member 9	SLC39A9		Other	transporter			55334	328133	314275
SLC39A10	solute carrier family 39 (zinc transporter), member 10	SLC39A10	6	Extracellular Space	transporter			57181	227059	363229
SLCO4A1	solute carrier organic anion transporter family, member 4A1	SLCO4A1	18	Plasma Membrane	transporter			28231	108115	171144
SLFN12	schlafen family member 12	SLFN12	25	Nucleus	enzyme			55106		114247|501712
SMARCA5	SWI/SNF related, matrix associated, actin dependent regulator of chromatin, subfamily a, member 5	SMARCA5	5	Nucleus	transcription regulator			8467	93762	307766
SMARCC1	SWI/SNF related, matrix associated, actin dependent regulator of chromatin, subfamily c, member 1	SMARCC1	4	Nucleus	transcription regulator			6599	20588	301020
SMARCD1	SWI/SNF related, matrix associated, actin dependent regulator of chromatin, subfamily d, member 1	SMARCD1	4	Nucleus	transcription regulator			6602	83797	363002
SMC3	structural maintenance of chromosomes 3	SMC3	7	Nucleus	other			9126	13006	29486
SMS	spermine synthase	SMS	22	Cytoplasm	enzyme			6611	671878|20603	363469
SNAI1	snail family zinc finger 1	--		Nucleus	transcription regulator	diagnosis,efficacy		6615	20613	116490
snRNP	--	--	4	Plasma Membrane	complex
SNRNP40	small nuclear ribonucleoprotein 40kDa (U5)	SNRNP40	3	Nucleus	other			9410	66585	313056
SNRPB2	small nuclear ribonucleoprotein polypeptide B	SNRPB2	4	Nucleus	other			6629	20639	362223
SNRPD1	small nuclear ribonucleoprotein D1 polypeptide 16kDa	SNRPD1	4	Nucleus	other			6632	20641	291794
SNW1	SNW domain containing 1	SNW1	15	Nucleus	transcription regulator			22938	66354	500695
SNX8	sorting nexin 8	SNX8	1	Cytoplasm	transporter			29886	231834	288504
SORCS3	sortilin-related VPS10 domain containing receptor 3	--	22	Nucleus	transporter			22986	66673	294043
SOX1	SRY (sex determining region Y)-box 1	--		Nucleus	transcription regulator			6656	20664	100912302
SPAG1	sperm associated antigen 1	SPAG1	11	Cytoplasm	other			6674	26942	315033
SPAG5	sperm associated antigen 5	SPAG5	13	Nucleus	peptidase			10615	54141	252918
SPATA5L1	spermatogenesis associated 5-like 1	SPATA5L1		Other	other			79029	214616	691729
SPC25	SPC25, NDC80 kinetochore complex component	SPC25	3	Cytoplasm	other			57405	66442	295661
SPCS3	signal peptidase complex subunit 3 homolog (S. cerevisiae)	SPCS3	22	Cytoplasm	peptidase			60559	76687	680782
Spectrin	--	--	10	Other	group
SPI1	Spi-1 proto-oncogene	--		Nucleus	transcription regulator			6688	20375	366126
SPRY2	sprouty homolog 2 (Drosophila)	SPRY2	7	Plasma Membrane	other			10253	24064	306141
SPRY4	sprouty homolog 4 (Drosophila)	SPRY4	7	Plasma Membrane	other			81848	24066	291610
SPRYD4	SPRY domain containing 4	SPRYD4	22	Cytoplasm	other			283377	66701	288772
SPTAN1	spectrin, alpha, non-erythrocytic 1	SPTAN1	10	Plasma Membrane	other			6709	20740	64159
SPTBN1	spectrin, beta, non-erythrocytic 1	SPTBN1	10	Plasma Membrane	other			6711	20742	305614
SPZ1	spermatogenic leucine zipper 1	--		Nucleus	transcription regulator			84654	79401	499510
SRC (family)	--	--	11	Cytoplasm	group		ponatinib
SRP68	signal recognition particle 68kDa	SRP68	1	Nucleus	other			6730	217337	363707
SSFA2	sperm specific antigen 2	SSFA2	6	Plasma Membrane	other			6744	70599	311146
STARD7	StAR-related lipid transfer (START) domain containing 7	STARD7	19,22	Other	other			56910	99138	296128
STAT5a/b	--	--	6	Cytoplasm	group	diagnosis,efficacy,prognosis
STAT5B	signal transducer and activator of transcription 5B	STAT5B	6	Nucleus	transcription regulator	response to therapy		6777	20851	25126
STK4	serine/threonine kinase 4	--	23	Cytoplasm	kinase			6789	58231	311622
STK17B	serine/threonine kinase 17b	STK17B	21	Nucleus	kinase			9262	98267	170904
STX3	syntaxin 3	STX3	12	Plasma Membrane	transporter			6809	20908	81802
STX6	syntaxin 6	STX6	12	Cytoplasm	transporter			10228	58244	60562
STX1A	syntaxin 1A (brain)	STX1A	12	Cytoplasm	transporter			6804	20907	116470
SUMO2	small ubiquitin-like modifier 2	SUMO2	2	Nucleus	enzyme			6613	170930	690244
SUV39H1	suppressor of variegation 3-9 homolog 1 (Drosophila)	--	25	Nucleus	enzyme			6839	20937	302553
SWAP70	SWAP switching B-cell complex 70kDa subunit	SWAP70	7	Cytoplasm	other			23075	20947	293410
SYDE1	synapse defective 1, Rho GTPase, homolog 1 (C. elegans)	SYDE1	7	Cytoplasm	other			85360	71709	362842
SYNCRIP	synaptotagmin binding, cytoplasmic RNA interacting protein	SYNCRIP	4	Nucleus	other			10492	56403
Syntaxin	--	--	12	Other	group
TACC3	transforming, acidic coiled-coil containing protein 3	TACC3	9	Nucleus	other			10460	21335	360962
TAF4	TAF4 RNA polymerase II, TATA box binding protein (TBP)-associated factor, 135kDa	TAF4	15	Nucleus	transcription regulator			6874	228980
Talin	--	--	10	Cytoplasm	group
TARDBP	TAR DNA binding protein	--	23	Nucleus	transcription regulator	unspecified application		23435	230908
TBC1D1	TBC1 (tre-2/USP6, BUB2, cdc16) domain family, member 1	--	21	Nucleus	other			23216	57915	360937
TBK1	TANK-binding kinase 1	TBK1	14	Cytoplasm	kinase			29110	56480	299827
TBL2	transducin (beta)-like 2	TBL2	13	Plasma Membrane	other			26608	27368	686610
TBP	TATA box binding protein	TBP	15	Nucleus	transcription regulator			6908	21374	117526
TBRG4	transforming growth factor beta regulator 4	TBRG4	20	Cytoplasm	other			9238	21379	360977
TBX2	T-box 2	--		Nucleus	transcription regulator			6909	21385
TCF3	transcription factor 3	--		Nucleus	transcription regulator	unspecified application		6929	21423	171046
TCF7L1	transcription factor 7-like 1 (T-cell specific, HMG-box)	--	19	Nucleus	transcription regulator			83439	21415	312451
TCF7L2	transcription factor 7-like 2 (T-cell specific, HMG-box)	TCF7L2	7	Nucleus	transcription regulator	efficacy		6934	21416	679869
TERF1	telomeric repeat binding factor (NIMA-interacting) 1	--	24	Nucleus	other	diagnosis,disease progression		7013	21749	297758
TERF2IP	telomeric repeat binding factor 2, interacting protein	TERF2IP	2	Nucleus	other			54386	57321	307861
TFAM	transcription factor A, mitochondrial	TFAM	4	Cytoplasm	transcription regulator			7019	21780	83474
TFAP4	transcription factor AP-4 (activating enhancer binding protein 4)	TFAP4	2	Nucleus	transcription regulator			7023	83383	360482
TFDP1	transcription factor Dp-1	TFDP1	13	Nucleus	transcription regulator			7027	21781	361178
TFIIA	--	--	15	Nucleus	complex
TFIIH	--	--	13	Nucleus	complex
TFRC	transferrin receptor	TFRC	11	Plasma Membrane	transporter	diagnosis,efficacy		7037	22042	64678
TGIF1	TGFB-induced factor homeobox 1	--	23	Nucleus	transcription regulator			7050	21815	316742
THOC1	THO complex 1	THOC1	4	Nucleus	transcription regulator	prognosis		9984	225160
THOC6	THO complex 6 homolog (Drosophila)	THOC6	4	Nucleus	other			79228	386612	79227
thymidine kinase	--	--	13	Other	group
thyroid hormone receptor	--	--	15	Nucleus	group
TIAL1	TIA1 cytotoxic granule-associated RNA binding protein-like 1	TIAL1	3	Nucleus	transcription regulator			7073	21843	361655
TIMM9	translocase of inner mitochondrial membrane 9 homolog (yeast)	TIMM9	16	Cytoplasm	transporter			26520	30056	171139
TIMM23	translocase of inner mitochondrial membrane 23 homolog (yeast)	TIMM23	1	Cytoplasm	transporter			100287932	53600	54312|100362432|500650
TIP60	--	--	2	Other	complex
TIPIN	TIMELESS interacting protein	TIPIN	12	Nucleus	other			54962	66131
TJP1	tight junction protein 1	TJP1	10	Plasma Membrane	other			7082	21872	292994
TK1	thymidine kinase 1, soluble	TK1	17	Cytoplasm	kinase	diagnosis,prognosis		7083	21877	24834
TLX1	T-cell leukemia homeobox 1	--		Nucleus	transcription regulator			3195	21908	499361
TM4SF18	transmembrane 4 L six family member 18	TM4SF18	11	Other	other			116441
TMCO1	transmembrane and coiled-coil domains 1	TMCO1	1	Other	other			54499	68944	289196
TMEM2	transmembrane protein 2	--	22	Cytoplasm	other			23670	83921	309400
TMEM70	transmembrane protein 70	--	17	Cytoplasm	other			54968	70397	500384
TMEM199	transmembrane protein 199	TMEM199	18	Other	other			147007	195040	303332
TMEM214	transmembrane protein 214	TMEM214	4	Extracellular Space	other			54867	68796	362711
TMEM167A	transmembrane protein 167A	TMEM167A	18	Other	other			153339	66074	100359823
TMEM194A	transmembrane protein 194A	TMEM194A	25	Other	other			23306	210035	679504
TMEM38B	transmembrane protein 38B	TMEM38B	18	Nucleus	ion channel			55151	52076	362521
TMEM50A	transmembrane protein 50A	--	18	Plasma Membrane	other			23585	71817	298552
TMEM55A	transmembrane protein 55A	TMEM55A	20	Other	phosphatase			55529	72519	362490
TMEM55B	transmembrane protein 55B	--	20	Cytoplasm	phosphatase			90809	219024	364298
TMX3	thioredoxin-related transmembrane protein 3	TMX3	24	Cytoplasm	enzyme			54495	67988	682967
TNFRSF21	tumor necrosis factor receptor superfamily, member 21	TNFRSF21		Plasma Membrane	transmembrane receptor			27242	94185	316256
TOB1	transducer of ERBB2, 1	--		Nucleus	transcription regulator			10140	22057	170842
TOLLIP	toll interacting protein	TOLLIP	7	Cytoplasm	other			54472	54473	361677
TOMM6	translocase of outer mitochondrial membrane 6 homolog (yeast)	TOMM6	16	Cytoplasm	other			100188893	66119	681123
TOMM70A	translocase of outer mitochondrial membrane 70 homolog A (S. cerevisiae)	TOMM70A	16	Cytoplasm	transporter			9868	28185	304017
TOP1	topoisomerase (DNA) I	TOP1	8	Nucleus	enzyme	efficacy	elsamitrucin, T 0128, polyglutamate camptothecin, elomotecan, tafluposide, cetuximab/irinotecan, capecitabine/irinotecan, 5-fluorouracil/irinotecan, cisplatin/topotecan, cyclophosphamide/topotecan, cyclophosphamide/topotecan/vincristine, irinotecan/temozolomide, irinotecan/vincristine, cyclophosphamide/irinotecan/temozolomide, irinotecan/temozolomide/vincristine, bevacizumab/irinotecan, bevacizum…	7150	21969	64550
TOP2A	topoisomerase (DNA) II alpha 170kDa	TOP2A	4	Nucleus	enzyme	diagnosis,efficacy,prognosis,response to therapy	novobiocin, etoposide, teniposide, CPI-0004Na, becatecarin, elsamitrucin, AQ4N, elomotecan, tafluposide, fleroxacin, cyclophosphamide/epirubicin/5-fluorouracil, cytarabine/daunorubicin, hydrocortisone/mitoxantrone, mitoxantrone/prednisone, cladribine/cytarabine/daunorubicin, cytarabine/daunorubicin/tretinoin, cytarabine/idarubicin, idarubicin/mitoxantrone/tretinoin, arsenic trioxide/daunorubicin/…	7153	21973	360243
TP53	tumor protein p53	--	25	Nucleus	transcription regulator	diagnosis,disease progression,efficacy,prognosis,response to therapy,unspecified application		7157	22059	24842
TP63	tumor protein p63	--		Nucleus	transcription regulator	diagnosis,efficacy,prognosis,unspecified application		8626	22061	246334
TPI1	triosephosphate isomerase 1	TPI1	8	Cytoplasm	enzyme	diagnosis,unspecified application		7167	21991	100911515
TPX2	TPX2, microtubule-associated	TPX2	5	Nucleus	other			22974	72119	311546
TRAF2	TNF receptor-associated factor 2	TRAF2	7	Cytoplasm	enzyme	diagnosis		7186	22030	311786
TRAF7	TNF receptor-associated factor 7, E3 ubiquitin protein ligase	TRAF7	8	Cytoplasm	enzyme			84231	224619	360491
TRAPPC3	trafficking protein particle complex 3	--	18	Cytoplasm	other			27095	27096	362599
TRAPPC9	trafficking protein particle complex 9	--	18	Plasma Membrane	other			83696	76510	315059
TRIM5	tripartite motif containing 5	TRIM5	8	Cytoplasm	enzyme			85363	667823|319236	308906
TRIP12	thyroid hormone receptor interactor 12	TRIP12	1	Cytoplasm	enzyme			9320	14897	316575
TRPC4AP	transient receptor potential cation channel, subfamily C, member 4 associated protein	TRPC4AP	3	Cytoplasm	transporter			26133	56407	362247
TSNAX	translin-associated factor X	TSNAX	9	Nucleus	transporter	diagnosis		7257	53424	64028
TSPAN15	tetraspanin 15	TSPAN15	23	Plasma Membrane	other			23555	70423	679462
TSPYL1	TSPY-like 1	TSPYL1	23	Nucleus	other			7259	22110	29544
TTC32	tetratricopeptide repeat domain 32	TTC32	25	Other	other			130502	75516	684830
TTC38	tetratricopeptide repeat domain 38	--	17	Other	other			55020	239570	300125
TTLL4	tubulin tyrosine ligase-like family, member 4	TTLL4	18	Other	enzyme			9654	67534	690512
TUBA1C	tubulin, alpha 1c	TUBA1C	10	Cytoplasm	other		epothilone B, colchicine/probenecid, larotaxel, eribulin, davunetide, vintafolide, milataxel, cevipabulin, gemcitabine/paclitaxel, docetaxel/prednisone, capecitabine/docetaxel, paclitaxel/trastuzumab, cyclophosphamide/prednisone/vincristine, docetaxel/hydrocortisone, cyclophosphamide/docetaxel, gemcitabine/vinorelbine, cyclophosphamide/daunorubicin/imatinib/prednisone/vincristine, cyclophosphamid…	84790	22146	300218|100909441
TUBGCP3	tubulin, gamma complex associated protein 3	--	19	Cytoplasm	other			10426	259279
tubulin (complex)	--	--	9	Cytoplasm	complex	efficacy,response to therapy	trastuzumab emtansine
tubulin (family)	--	--	11	Other	group		ixabepilone, TPI 287, tesetaxel, cabazitaxel, cyclophosphamide/docetaxel/doxorubicin, cyclophosphamide/docetaxel, docetaxel/irinotecan, docetaxel/doxorubicin, docetaxel, fosbretabulin
TUSC2	tumor suppressor candidate 2	TUSC2	21	Nucleus	other			11334	80385	501052
TWF1	twinfilin actin-binding protein 1	TWF1	17	Cytoplasm	kinase			5756	19230	315265
TWISTNB	TWIST neighbor	TWISTNB	23	Nucleus	other			221830	28071	362728
TXNDC9	thioredoxin domain containing 9	TXNDC9	21	Cytoplasm	other			10190	98258	280671
TXNDC11	thioredoxin domain containing 11	TXNDC11	16	Cytoplasm	enzyme			51061	106200	302899
TXNL1	thioredoxin-like 1	TXNL1	1	Cytoplasm	enzyme			9352	53382	140922
TXNRD1	thioredoxin reductase 1	TXNRD1	10	Cytoplasm	enzyme		arsenic trioxide/tretinoin, arsenic trioxide/daunorubicin/tretinoin, arsenic trioxide/gemtuzumab ozogamicin/tretinoin, arsenic trioxide/idarubicin/tretinoin, arsenic trioxide	7296	50493	58819
UBASH3B	ubiquitin associated and SH3 domain containing B	UBASH3B	10	Other	enzyme			84959	72828	315579
UBC	ubiquitin C	--	17,18,19,20,21,25	Cytoplasm	enzyme			7316	22190	50522
UBE2	--	--	8	Cytoplasm	group
UBE2C	ubiquitin-conjugating enzyme E2C	UBE2C	8	Cytoplasm	enzyme			11065	68612	296368
UBE2D3	ubiquitin-conjugating enzyme E2D 3	--	22	Cytoplasm	enzyme			7323	66105	81920
UBE2J1	ubiquitin-conjugating enzyme E2, J1	UBE2J1	8	Cytoplasm	enzyme			51465	56228	297961
UBE2N	ubiquitin-conjugating enzyme E2N	UBE2N	8	Cytoplasm	enzyme			7334	93765	116725
UBE2T	ubiquitin-conjugating enzyme E2T (putative)	UBE2T	2	Nucleus	enzyme			29089	67196	360847
Ubiquitin	--	--	8	Cytoplasm	group
UBN1	ubinuclein 1	--		Nucleus	transcription regulator			29855	170644	302935
[truncated: 51 more rows]

## Sheet: cluster2_IPA_core.txt
Additional File 9 Gene Ontology analysis of siTCF7L2
Cluster 2
Ingenuity Canonical Pathways	Molecules	pvalue
Angiopoietin Signaling	NFKB2,CHUK,NFKBIB,NCK1,BAD	0.000416869
Protein Ubiquitination Pathway	UBE2E2,TCEB2,UBE2D4,HSPA9,DNAJC10,PSMB4,SUGT1,CBL,ANAPC10	0.000794328
PI3K/AKT Signaling	NFKB2,CHUK,NFKBIB,RHEB,ILK,BAD	0.0011749
CD27 Signaling in Lymphocytes	NFKB2,CHUK,NFKBIB,MAP3K10	0.00151356
RANK Signaling in Osteoclasts	NFKB2,CHUK,NFKBIB,MAP3K10,CBL	0.00154882
Apoptosis Signaling	NFKB2,CHUK,NFKBIB,CAPNS1,BAD	0.00162181
TNFR2 Signaling	NFKB2,CHUK,NFKBIB	0.0025704
4-1BB Signaling in T Lymphocytes	NFKB2,CHUK,NFKBIB	0.00316228
IL-17A Signaling in Airway Cells	NFKB2,STAT3,CHUK,NFKBIB	0.00323594
CD40 Signaling	NFKB2,STAT3,CHUK,NFKBIB	0.00346737
Hypoxia Signaling in the Cardiovascular System	UBE2E2,UBE2D4,NFKBIB,EDN1	0.00346737
Erythropoietin Signaling	NFKB2,NFKBIB,CBL,EPOR	0.00380189
IL-9 Signaling	NFKB2,STAT3,SOCS2	0.0040738
TWEAK Signaling	NFKB2,CHUK,NFKBIB	0.0040738
IL-10 Signaling	NFKB2,STAT3,CHUK,NFKBIB	0.0042658
IL-17A Signaling in Fibroblasts	NFKB2,CHUK,NFKBIB	0.00446684
Role of JAK2 in Hormone-like Cytokine Signaling	STAT3,SOCS2,EPOR	0.00446684
GÎ±12/13 Signaling	NFKB2,GNA13,CHUK,NFKBIB,MYL9	0.00524807
PTEN Signaling	NFKB2,CHUK,CBL,ILK,BAD	0.00549541
April Mediated Signaling	NFKB2,CHUK,NFKBIB	0.00562341
Acute Phase Response Signaling	NFKB2,STAT3,CHUK,NFKBIB,SOCS2,FTL	0.0057544
Role of PKR in Interferon Induction and Antiviral Response	NFKB2,CHUK,NFKBIB	0.00645654
B Cell Activating Factor Signaling	NFKB2,CHUK,NFKBIB	0.00645654
Prostate Cancer Signaling	NFKB2,CHUK,NFKBIB,BAD	0.00794328
iNOS Signaling	NFKB2,CHUK,NFKBIB	0.00851138
Role of RIG1-like Receptors in Antiviral Innate Immunity	NFKB2,CHUK,NFKBIB	0.00912011
IL-1 Signaling	NFKB2,GNA13,CHUK,NFKBIB	0.0112202
TNFR1 Signaling	NFKB2,CHUK,NFKBIB	0.0114815
Protein Kinase A Signaling	NFKB2,GNA13,CHUK,DUSP3,NFKBIB,MYL9,H1F0,BAD,ANAPC10	0.011749
Assembly of RNA Polymerase II Complex	DR1,CDK7,GTF2A2	0.0120226
Chronic Myeloid Leukemia Signaling	NFKB2,E2F4,CHUK,BAD	0.0120226
Glucocorticoid Receptor Signaling	HSPA9,STAT3,CHUK,CDK7,PLAU,NFKBIB,GTF2A2	0.0128825
IGF-1 Signaling	STAT3,CTGF,SOCS2,BAD	0.0138038
Lymphotoxin Î² Receptor Signaling	NFKB2,CHUK,RELB	0.0147911
Pancreatic Adenocarcinoma Signaling	NFKB2,E2F4,STAT3,BAD	0.0186209
Glycine Biosynthesis I	SHMT2	0.0190546
Induction of Apoptosis by HIV1	NFKB2,CHUK,NFKBIB	0.0194984
iCOS-iCOSL Signaling in T Helper Cells	NFKB2,CHUK,NFKBIB,BAD	0.0199526
Type I Diabetes Mellitus Signaling	NFKB2,CHUK,NFKBIB,SOCS2	0.0213796
Role of JAK1, JAK2 and TYK2 in Interferon Signaling	NFKB2,STAT3	0.0218776
Role of BRCA1 in DNA Damage Response	RBBP8,E2F4,RFC4	0.0234423
Activation of IRF by Cytosolic Pattern Recognition Receptors	NFKB2,CHUK,NFKBIB	0.0234423
Role of NFAT in Regulation of the Immune Response	NFKB2,GNA13,CHUK,RCAN1,NFKBIB	0.0239883
IL-6 Signaling	NFKB2,STAT3,CHUK,NFKBIB	0.0251189
Role of PI3K/AKT Signaling in the Pathogenesis of Influenza	NFKB2,NFKBIB,PLAC8	0.0251189
Type II Diabetes Mellitus Signaling	NFKB2,CHUK,NFKBIB,SOCS2	0.025704
PKCÎ¸ Signaling in T Lymphocytes	NFKB2,CHUK,NFKBIB,MAP3K10	0.0263027
B Cell Receptor Signaling	NFKB2,CHUK,NFKBIB,MAP3K10,BAD	0.0269153
Glutathione Biosynthesis	GCLM	0.0281838
Dendritic Cell Maturation	NFKB2,CHUK,RELB,CD58,NFKBIB	0.0288403
Small Cell Lung Cancer Signaling	NFKB2,CHUK,NFKBIB	0.0301995
PEDF Signaling	NFKB2,CHUK,NFKBIB	0.0301995
IL-8 Signaling	GNA13,CHUK,NFKBIB,MYL9,LASP1	0.030903
JAK/Stat Signaling	NFKB2,STAT3,SOCS2	0.0316228
LPS-stimulated MAPK Signaling	NFKB2,CHUK,NFKBIB	0.0323594
NF-ÎºB Activation by Viruses	NFKB2,CHUK,NFKBIB	0.0323594
STAT3 Pathway	STAT3,MAP3K10,SOCS2	0.0323594
ILK Signaling	NFKB2,MYL9,PARVA,ILK,TESK1	0.0331131
FLT3 Signaling in Hematopoietic Progenitor Cells	STAT3,CBL,BAD	0.0338844
PI3K Signaling in B Lymphocytes	NFKB2,CHUK,NFKBIB,CBL	0.0346737
Acute Myeloid Leukemia Signaling	NFKB2,STAT3,BAD	0.0371535
Proline Biosynthesis I	PYCR1	0.0380189
MIF-mediated Glucocorticoid Regulation	NFKB2,NFKBIB	0.0398107
Regulation of IL-2 Expression in Activated and Anergic T Lymphocytes	NFKB2,CHUK,NFKBIB	0.0398107
Oncostatin M Signaling	STAT3,PLAU	0.0416869
Integrin Signaling	MYL9,PARVA,ILK,NCK1,CAPNS1	0.0446684
Pentose Phosphate Pathway (Oxidative Branch)	G6PD	0.0467735
dTMP De Novo Biosynthesis	SHMT2	0.0467735
Folate Polyglutamylation	SHMT2	0.0467735
Altered T Cell and B Cell Signaling in Rheumatoid Arthritis	NFKB2,CHUK,RELB	0.0524807
tRNA Charging	GARS,DARS	0.0537032
Proline Biosynthesis II (from Arginine)	PYCR1	0.0562341
Arginine Degradation VI (Arginase 2 Pathway)	PYCR1	0.0562341
Selenocysteine Biosynthesis II (Archaea and Eukaryotes)	SEPHS1	0.0562341
UDP-N-acetyl-D-glucosamine Biosynthesis II	GFPT1	0.0562341
Death Receptor Signaling	NFKB2,CHUK,NFKBIB	0.057544
MIF Regulation of Innate Immunity	NFKB2,NFKBIB	0.057544
PPAR Signaling	NFKB2,CHUK,NFKBIB	0.0616595
Molecular Mechanisms of Cancer	NFKB2,E2F4,GNA13,CDK7,NFKBIB,CBL,BAD	0.0616595
Superpathway of Serine and Glycine Biosynthesis I	SHMT2	0.0645654
Antioxidant Action of Vitamin C	NFKB2,CHUK,NFKBIB	0.0660693
T Cell Receptor Signaling	NFKB2,CHUK,CBL	0.0660693
Role of Oct4 in Mammalian Embryonic Stem Cell Pluripotency	SH3GLB1,BMI1	0.0707946
Cell Cycle: G2/M DNA Damage Checkpoint Regulation	CDK7,CKS2	0.0794328
Folate Transformations I	SHMT2	0.0831764
NGF Signaling	NFKB2,CHUK,MAP3K10	0.0831764
NF-ÎºB Signaling	NFKB2,CHUK,RELB,NFKBIB	0.0831764
Endometrial Cancer Signaling	ILK,BAD	0.0870964
RAR Activation	NFKB2,CDK7,RELB,CARM1	0.0891251
Androgen Signaling	NFKB2,GNA13,CDK7	0.0891251
Glycine Betaine Degradation	SHMT2	0.0912011
Role of IL-17A in Arthritis	NFKB2,NFKBIB	0.0933254
Unfolded protein response	HSPA9,PPP1R15A	0.0933254
NRF2-mediated Oxidative Stress Response	DNAJC10,FTL,GCLM,MGST3	0.0933254
Production of Nitric Oxide and Reactive Oxygen Species in Macrophages	NFKB2,CHUK,NFKBIB,MAP3K10	0.0933254
Role of CHK Proteins in Cell Cycle Checkpoint Control	E2F4,RFC4	0.0977237
Pentose Phosphate Pathway	G6PD	0.1
EIF2 Signaling	EIF3M,PPP1R15A,EIF4A2,EIF3F	0.101158
ErbB2-ErbB3 Signaling	STAT3,BAD	0.102802
CD28 Signaling in T Helper Cells	NFKB2,CHUK,NFKBIB	0.103276
mTOR Signaling	EIF3M,RHEB,EIF4A2,EIF3F	0.105682
Purine Nucleotides De Novo Biosynthesis II	ADSS	0.108643
Oleate Biosynthesis II (Animals)	CYB5A	0.11722
Hepatic Fibrosis / Hepatic Stellate Cell Activation	NFKB2,EDN1,CTGF,MYL9	0.119674
ERK5 Signaling	GNA13,BAD	0.121339
Cell Cycle: G1/S Checkpoint Regulation	E2F4,BMI1	0.124451
Î³-glutamyl Cycle	GCLM	0.125603
IL-15 Signaling	NFKB2,STAT3	0.130918
Methylglyoxal Degradation III	AKR1B1	0.133968
Insulin Receptor Signaling	CBL,NCK1,BAD	0.136458
IL-12 Signaling and Production in Macrophages	NFKB2,CHUK,NFKBIB	0.138676
Relaxin Signaling	NFKB2,GNA13,NFKBIB	0.138676
Growth Hormone Signaling	STAT3,SOCS2	0.140605
Mismatch Repair in Eukaryotes	RFC4	0.142233
Dermatan Sulfate Degradation (Metazoa)	IDS	0.142233
IL-3 Signaling	STAT3,BAD	0.147231
RAN Signaling	RANGAP1	0.150314
Î³-linolenate Biosynthesis II (Animals)	CYB5A	0.150314
Prolactin Signaling	STAT3,SOCS2	0.153815
Ephrin B Signaling	GNA13,CBL	0.153815
Toll-like Receptor Signaling	NFKB2,CHUK	0.157036
Role of Osteoblasts, Osteoclasts and Chondrocytes in Rheumatoid Arthritis	CHUK,NFKBIB,CBL,BAD	0.157398
Glutathione Redox Reactions I	MGST3	0.158489
TREM1 Signaling	NFKB2,STAT3	0.160325
Regulation of eIF4 and p70S6K Signaling	EIF3M,EIF4A2,EIF3F	0.163305
Cardiac Hypertrophy Signaling	GNA13,MAP3K10,MYL9,ADSS	0.164816
GÎ±q Signaling	NFKB2,CHUK,NFKBIB	0.165577
Cyclins and Cell Cycle Regulation	E2F4,CDK7	0.170608
Granzyme A Signaling	H1F0	0.174582
Ceramide Signaling	NFKB2,BAD	0.177419
Signaling by Rho Family GTPases	NFKB2,GNA13,MAP3K10,MYL9	0.185353
Colorectal Cancer Metastasis Signaling	NFKB2,E2F4,STAT3,BAD	0.189234
Polyamine Regulation in Colon Cancer	AZIN1	0.190108
Pyrimidine Deoxyribonucleotides De Novo Biosynthesis I	NME2	0.190108
Tec Kinase Signaling	NFKB2,STAT3,GNA13	0.191867
Hepatic Cholestasis	NFKB2,CHUK,NFKBIB	0.201372
IL-22 Signaling	STAT3	0.205589
Estrogen-mediated S-phase Entry	E2F4	0.205589
PAK Signaling	MYL9,NCK1	0.208449
OX40 Signaling Pathway	NFKB2,NFKBIB	0.208449
Role of JAK family kinases in IL-6-type Cytokine Signaling	STAT3	0.213304
Tight Junction Signaling	NFKB2,MYL9,CLDN1	0.213796
Antiproliferative Role of TOB in T Cell Signaling	PABPC4	0.2208
FcÎ³ Receptor-mediated Phagocytosis in Macrophages and Monocytes	CBL,NCK1	0.222331
SAPK/JNK Signaling	GNA13,MAP3K10	0.225944
IL-15 Production	NFKB2	0.228034
Cell Cycle Control of Chromosomal Replication	CDK7	0.228034
Pyrimidine Ribonucleotides Interconversion	NME2	0.228034
G-Protein Coupled Receptor Signaling	NFKB2,STAT3,CHUK,NFKBIB	0.22856
Salvage Pathways of Pyrimidine Ribonucleotides	CDK7,NME2	0.229615
Ephrin Receptor Signaling	STAT3,GNA13,NCK1	0.231206
Glutathione-mediated Detoxification	MGST3	0.235505
Sertoli Cell-Sertoli Cell Junction Signaling	MAP3K10,CLDN1,ILK	0.241546
Pyrimidine Ribonucleotides De Novo Biosynthesis	NME2	0.242661
PPARÎ±/RXRÎ± Activation	NFKB2,CHUK,NFKBIB	0.243781
HIF1Î± Signaling	TCEB2,EDN1	0.254097
Paxillin Signaling	PARVA,NCK1	0.254097
Xenobiotic Metabolism Signaling	NFKB2,MAP3K10,FTL,MGST3	0.257632
HGF Signaling	STAT3,MAP3K10	0.26485
Thrombin Signaling	NFKB2,GNA13,MYL9	0.274789
fMLP Signaling in Neutrophils	NFKB2,NFKBIB	0.275423
Renin-Angiotensin Signaling	NFKB2,STAT3	0.278612
Role of Tissue Factor in Cancer	GNA13,CTGF	0.282488
Coagulation System	PLAU	0.285102
Cell Cycle Regulation by BTG Family Proteins	E2F4	0.285102
tRNA Splicing	TSEN15	0.285102
Nucleotide Excision Repair Pathway	CDK7	0.285102
Notch Signaling	DLL1	0.305492
14-3-3-mediated Signaling	CBL,BAD	0.306902
Docosahexaenoic Acid (DHA) Signaling	BAD	0.311889
Netrin Signaling	NCK1	0.311889
Transcriptional Regulatory Network in Embryonic Stem Cells	STAT3	0.31842
RhoA Signaling	GNA13,MYL9	0.32434
Mechanisms of Viral Exit from Host Cells	SH3GLB1	0.325087
Adipogenesis pathway	TBL1XR1,CDK7	0.331894
Melanoma Signaling	BAD	0.331894
Estrogen Receptor Signaling	CDK7,CARM1	0.341979
Role of IL-17F in Allergic Inflammatory Airway Diseases	NFKB2	0.34435
Cellular Effects of Sildenafil (Viagra)	MYL9,PABPC4	0.34914
GNRH Signaling	NFKB2,MAP3K10	0.34914
nNOS Signaling in Neurons	CAPNS1	0.363078
Huntington's Disease Signaling	HSPA9,MAP3K10,CAPNS1	0.375837
Aryl Hydrocarbon Receptor Signaling	NFKB2,MGST3	0.386367
Amyloid Processing	CAPNS1	0.387258
CNTF Signaling	STAT3	0.392645
UVB-Induced MAPK Signaling	BAD	0.399025
Phospholipase C Signaling	NFKB2,GNA13,MYL9	0.399025
Epithelial Adherens Junction Signaling	DLL1,MYL9	0.406443
Thrombopoietin Signaling	STAT3	0.410204
Actin Nucleation by ARP-WASP Complex	NCK1	0.415911
Wnt/Ca+ pathway	NFKB2	0.415911
EGF Signaling	STAT3	0.415911
Glioma Invasiveness Signaling	PLAU	0.421697
Regulation of Cellular Mechanics by Calpain Protease	CAPNS1	0.421697
Glutamate Receptor Signaling	HOMER2	0.421697
CXCR4 Signaling	GNA13,MYL9	0.42658
Aldosterone Signaling in Epithelial Cells	HSPA9,DNAJC10	0.42658
Myc Mediated Apoptosis Signaling	BAD	0.42658
Estrogen-Dependent Breast Cancer Signaling	NFKB2	0.448745
GM-CSF Signaling	STAT3	0.448745
Germ Cell-Sertoli Cell Junction Signaling	MAP3K10,ILK	0.451856
Role of JAK1 and JAK3 in Î³c Cytokine Signaling	STAT3	0.453942
Pyridoxal 5'-phosphate Salvage Pathway	CDK7	0.459198
Non-Small Cell Lung Cancer Signaling	BAD	0.464515
Mitotic Roles of Polo-Like Kinase	ANAPC10	0.468813
GDNF Family Ligand-Receptor Interactions	NCK1	0.479733
Wnt/Î²-catenin Signaling	APPL2,ILK	0.480839
Endothelin-1 Signaling	GNA13,EDN1	0.486407
RhoGDI Signaling	GNA13,MYL9	0.493174
T Helper Cell Differentiation	STAT3	0.494311
Renal Cell Carcinoma Signaling	TCEB2	0.494311
Caveolar-mediated Endocytosis Signaling	FLOT1	0.498884
Calcium Signaling	RCAN1,MYL9	0.508159
Leptin Signaling in Obesity	STAT3	0.508159
HER-2 Signaling in Breast Cancer	BAD	0.517607
BMP signaling pathway	NFKB2	0.517607
PDGF Signaling	STAT3	0.522396
Regulation of the Epithelial-Mesenchymal Transition Pathway	NFKB2,STAT3	0.526017
VDR/RXR Activation	YY1	0.52723
Clathrin-mediated Endocytosis Signaling	SH3GLB1,CBL	0.528445
Reelin Signaling in Neurons	MAP3K10	0.532108
ERK/MAPK Signaling	STAT3,BAD	0.534564
Agranulocyte Adhesion and Diapedesis	MYL9,CLDN1	0.539511
Role of Macrophages, Fibroblasts and Endothelial Cells in Rheumatoid Arthritis	STAT3,CHUK,NFKBIB	0.54325
Breast Cancer Regulation by Stathmin1	E2F4,GNA13	0.545758
TR/RXR Activation	TBL1XR1	0.55847
FGF Signaling	STAT3	0.55847
ErbB Signaling	NCK1	0.562341
FAK Signaling	CAPNS1	0.566239
Neuregulin Signaling	BAD	0.570164
G Beta Gamma Signaling	GNA13	0.570164
Crosstalk between Dendritic Cells and Natural Killer Cells	NFKB2	0.574116
Regulation of Actin-based Motility by Rho	MYL9	0.582103
VEGF Signaling	BAD	0.582103
Glioma Signaling	E2F4	0.598412
Mouse Embryonic Stem Cell Pluripotency	STAT3	0.598412
Amyotrophic Lateral Sclerosis Signaling	CAPNS1	0.609537
Cholecystokinin/Gastrin-mediated Signaling	GNA13	0.620869
Rac Signaling	NFKB2	0.632412
Upstream Regulators
Upstream Regulator	Mechanistic Network
Ap1
KDM3A
SQSTM1
ATF6B
CYLD
Gata
SPDEF
Ap2 alpha
MAX
E2F1
GATA2
HDAC5
AP2M1
REL
AP2S1
STAT4
TBX6
ITGAV
HAND1
HIF1A
TFAP4
SP100
GATA4
NUPR1
E4F1
MBD2
ATN1
ETV5
CDKN2A
NKX2-3
CKAP4
SKIL
HDAC6
MYBL2
IFI16
NFE2L2
HNF4A
TP63
DRAP1
E2F4
ATF4
BTK
MEF2A
ERG
DDIT3
RGD1560225
YAP1
CUX2
KAT2B
HTT
Bio Functions
Categories	# Molecules
Gene Expression	25
Cellular Movement, Connective Tissue Development and Function	6
Gene Expression	21
Cell Death and Survival	34
Cell Death and Survival	40
Cell Death and Survival	58
Cellular Development, Cellular Growth and Proliferation, Connective Tissue Development and Function	17
Gene Expression	47
Cell Death and Survival	68
Cell Death and Survival	56
Gene Expression	42
Cellular Movement	11
Gene Expression	10
Cell-To-Cell Signaling and Interaction, Tissue Development	12
Cell Death and Survival	10
Cellular Growth and Proliferation	70
Cell Death and Survival	19
Gene Expression	35
Cell Death and Survival	9
Cellular Movement, Connective Tissue Development and Function	9
Cell Death and Survival	5
Infectious Disease	38
Cell Death and Survival	15
Cardiovascular Disease, Developmental Disorder, Organismal Injury and Abnormalities	7
Cellular Development	6
Cell Death and Survival	33
Skeletal and Muscular System Development and Function	6
Cell Death and Survival	7
Cellular Function and Maintenance, Connective Tissue Development and Function	2
Cardiovascular System Development and Function	2
Cell Death and Survival	13
Cardiovascular System Development and Function, Cell Morphology, Hematological System Development and Function, Hematopoiesis, Tissue Morphology	4
Cellular Assembly and Organization, Cellular Function and Maintenance	30
Cell Death and Survival	12
Cellular Movement	19
Digestive System Development and Function, Embryonic Development, Lymphoid Tissue Structure and Development, Organ Development, Organismal Development, Tissue Development	3
Cell Signaling, Post-Translational Modification	4
Cardiovascular Disease, Developmental Disorder, Organismal Injury and Abnormalities	12
Gene Expression	32
Cellular Growth and Proliferation	16
Gene Expression	16
Cellular Assembly and Organization, Cellular Function and Maintenance	31
Connective Tissue Development and Function, Embryonic Development, Organ Development, Organ Morphology, Organismal Development, Skeletal and Muscular System Development and Function, Tissue Development	2
Cell Death and Survival	19
Cellular Movement	4
Cellular Growth and Proliferation	15
Cell Death and Survival	12
Cellular Assembly and Organization, Cellular Function and Maintenance	26
Tissue Development	18
Cellular Assembly and Organization	12
Developmental Disorder, Immunological Disease	6
Organismal Development, Tissue Morphology	3
Cell Death and Survival, Connective Tissue Development and Function	6
Cellular Assembly and Organization, Cellular Function and Maintenance, Tissue Development	9
Cardiovascular System Development and Function, Cell Morphology, Cellular Development, Organismal Development, Tissue Development	6
Cellular Development, Cellular Growth and Proliferation, Renal and Urological System Development and Function	4
Inflammatory Response	4
Cell Morphology, Embryonic Development, Organ Development, Organismal Development	2
Amino Acid Metabolism, Molecular Transport, Small Molecule Biochemistry	2
Cancer	33
Developmental Disorder	8
Cardiovascular Disease, Developmental Disorder, Organismal Injury and Abnormalities	7
Cell Death and Survival	3
Cell Death and Survival	4
Cardiovascular System Development and Function, Organismal Development	22
Infectious Disease	21
Cellular Assembly and Organization, Cellular Function and Maintenance, Tissue Development	10
Cancer	14
Cell Cycle	2
Drug Metabolism, Molecular Transport	2
Free Radical Scavenging	2
Cancer, Organismal Injury and Abnormalities, Reproductive System Disease	34
Cellular Assembly and Organization	13
Cellular Movement, Connective Tissue Development and Function	7
Gene Expression	10
Cardiovascular System Development and Function, Cell Morphology, Hematological System Development and Function, Hematopoiesis, Tissue Morphology	5
Cellular Growth and Proliferation, Tissue Development	16
Cellular Movement	20
Cellular Movement	41
Cellular Development	2
Organismal Injury and Abnormalities	4
Cellular Assembly and Organization	3
Cardiovascular System Development and Function, Organismal Development	20
Cellular Development, Cellular Growth and Proliferation, Hematological System Development and Function	16
Cellular Development, Cellular Growth and Proliferation, Embryonic Development, Organ Development, Organismal Development, Skeletal and Muscular System Development and Function, Tissue Development	7
Cellular Development, Tissue Development	17
Cell Death and Survival	4
Cell Death and Survival	28
Cellular Development	41
Cell Death and Survival	7
Cell Death and Survival, Embryonic Development	2
DNA Replication, Recombination, and Repair, Gene Expression	2
Cellular Development, Embryonic Development, Hematological System Development and Function, Hematopoiesis, Lymphoid Tissue Structure and Development, Organ Development, Organismal Development, Tissue Development	5
Cardiovascular Disease, Organismal Injury and Abnormalities	5
Cellular Movement	7
Gene Expression	5
Cell Morphology, Cellular Function and Maintenance, Connective Tissue Development and Function	3
Cell Morphology, Embryonic Development, Organ Development, Organismal Development	3
Hematological System Development and Function, Tissue Morphology	24
Carbohydrate Metabolism, Molecular Transport, Small Molecule Biochemistry	3
Infectious Disease	21
Cardiovascular System Development and Function	24
Protein Synthesis	21
Cellular Development	7
Cell Morphology	2
Behavior, Nervous System Development and Function	2
Cell Death and Survival, Hematological System Development and Function, Hematopoiesis	2
Cardiovascular System Development and Function, Cell Morphology, Skeletal and Muscular System Development and Function	2
Amino Acid Metabolism, Molecular Transport, Small Molecule Biochemistry	2
Organismal Development	25
Cellular Development, Cellular Growth and Proliferation	20
Cancer, Organismal Injury and Abnormalities, Reproductive System Disease	31
Organismal Development	24
Cell Death and Survival	6
Cellular Development, Cellular Growth and Proliferation, Connective Tissue Development and Function, Skeletal and Muscular System Development and Function, Tissue Development	4
Cell Morphology, Cellular Assembly and Organization, Cellular Function and Maintenance	19
Cell Cycle	23
Gene Expression	23
Infectious Disease	18
Cardiovascular Disease	2
Cell Cycle	2
Cellular Movement, Hematological System Development and Function, Humoral Immune Response, Immune Cell Trafficking	2
Cellular Movement	2
Cell-To-Cell Signaling and Interaction, Cellular Growth and Proliferation, Connective Tissue Development and Function, Skeletal and Muscular System Development and Function	2
Infectious Disease	14
Cell Death and Survival	8
Cell Death and Survival	4
Cell Death and Survival	12
Cellular Response to Therapeutics	3
Organismal Development	5
Cellular Movement, Skeletal and Muscular System Development and Function	6
Cell Morphology	6
Cell Death and Survival	17
Cellular Movement	3
Carbohydrate Metabolism, Molecular Transport, Small Molecule Biochemistry	3
Cell Cycle, DNA Replication, Recombination, and Repair	2
Embryonic Development, Organismal Development, Tissue Development	2
Cellular Development, Cellular Growth and Proliferation, Embryonic Development, Nervous System Development and Function, Organismal Development, Tissue Development	2
Cellular Assembly and Organization	4
Protein Synthesis	8
Cellular Movement	15
Cellular Movement	36
Cell Death and Survival	9
Cellular Assembly and Organization, Tissue Development	11
Cellular Development, Cellular Growth and Proliferation, Connective Tissue Development and Function, Tissue Development	10
Cell Signaling	4
Organismal Survival	45
Cancer	34
Cell Morphology, Hematological System Development and Function	2
Cardiovascular Disease	2
Cell Morphology, Cellular Assembly and Organization, Cellular Function and Maintenance, Inflammatory Response	2
Hematological System Development and Function, Humoral Immune Response, Lymphoid Tissue Structure and Development, Tissue Morphology	4
Cell Death and Survival	8
Cell Death and Survival	5
Cardiovascular System Development and Function, Cell Morphology, Hematological System Development and Function, Hematopoiesis, Tissue Morphology	4
Embryonic Development, Organ Development, Organismal Development	10
Cell Death and Survival	16
Cellular Development, Cellular Growth and Proliferation, Hematological System Development and Function	17
Organismal Development	15
Cellular Compromise	3
Digestive System Development and Function, Hepatic System Development and Function, Organ Morphology	3
Cellular Development, Cellular Growth and Proliferation	5
Cell Death and Survival	9
Cancer, Organismal Injury and Abnormalities, Reproductive System Disease, Tumor Morphology	2
Hematological Disease, Immunological Disease	2
Cell Death and Survival	11
Cell Death and Survival	5
Protein Synthesis	9
Cellular Development, Cellular Growth and Proliferation	7
Infectious Disease, Reproductive System Disease	12
Cardiovascular Disease, Developmental Disorder, Organismal Injury and Abnormalities	4
Infectious Disease	17
Cell Death and Survival	5
Cancer, Tumor Morphology	6
Cellular Growth and Proliferation	8
Cancer, Tumor Morphology	4
Cardiovascular System Development and Function, Organismal Development, Tissue Morphology	2
Cell Morphology	2
Cardiovascular System Development and Function, Tissue Morphology	2
Cancer, Organismal Injury and Abnormalities, Reproductive System Disease	2
Cell Signaling	6
Cardiovascular System Development and Function, Organ Morphology	3
Cancer	8
Cellular Development, Tissue Development	14
Cell-To-Cell Signaling and Interaction, Tissue Development	3
Cellular Movement, Hematological System Development and Function, Humoral Immune Response, Immune Cell Trafficking	3
Tissue Development	10
Cell-To-Cell Signaling and Interaction, Skeletal and Muscular System Development and Function, Tissue Development	2
Cell Death and Survival	2
Cell Death and Survival, Connective Tissue Development and Function, Skeletal and Muscular System Development and Function	2
Cell Morphology, Cellular Assembly and Organization	2
Infectious Disease	2
Cardiovascular System Development and Function, Organismal Development, Tissue Morphology	2
Cellular Development, Hematological System Development and Function, Hematopoiesis, Humoral Immune Response, Lymphoid Tissue Structure and Development	5
Organismal Development	9
Cardiovascular Disease	4
Hereditary Disorder, Neurological Disease, Organismal Injury and Abnormalities, Skeletal and Muscular Disorders	1
Gastrointestinal Disease, Inflammatory Disease	1
Gastrointestinal Disease, Inflammatory Disease	1
Cell Cycle	1
Cell Cycle	1
Connective Tissue Disorders, Hereditary Disorder, Ophthalmic Disease	1
Inflammatory Response	1
Connective Tissue Disorders, Developmental Disorder, Hereditary Disorder, Neurological Disease, Organismal Injury and Abnormalities, Skeletal and Muscular Disorders	1
Hereditary Disorder, Neurological Disease, Psychological Disorders	1
Dermatological Diseases and Conditions, Developmental Disorder, Hereditary Disorder, Organismal Injury and Abnormalities	1
Cancer, Dermatological Diseases and Conditions, Developmental Disorder, Hereditary Disorder, Neurological Disease, Organismal Injury and Abnormalities	1
Connective Tissue Disorders, Developmental Disorder, Hereditary Disorder, Skeletal and Muscular Disorders	1
Connective Tissue Disorders, Hereditary Disorder, Ophthalmic Disease	1
Cell Cycle, DNA Replication, Recombination, and Repair	1
Connective Tissue Disorders, Developmental Disorder, Hereditary Disorder, Neurological Disease, Organismal Injury and Abnormalities, Skeletal and Muscular Disorders	1
Connective Tissue Disorders, Hereditary Disorder, Ophthalmic Disease	1
Organ Morphology, Reproductive System Development and Function	1
Connective Tissue Disorders, Developmental Disorder, Skeletal and Muscular Disorders	1
Nucleic Acid Metabolism, Small Molecule Biochemistry	1
Cell Death and Survival, Connective Tissue Disorders, Hematological Disease	1
Cell-To-Cell Signaling and Interaction, Tissue Development	1
Hereditary Disorder, Neurological Disease, Psychological Disorders	1
Developmental Disorder, Respiratory Disease	1
Neurological Disease, Organismal Injury and Abnormalities, Skeletal and Muscular Disorders	1
Cell Cycle	1
Cardiovascular System Development and Function, Connective Tissue Development and Function, Embryonic Development, Organ Development, Organismal Development, Skeletal and Muscular System Development and Function, Tissue Development	1
Cell-To-Cell Signaling and Interaction, Hematological System Development and Function, Inflammatory Response	1
Cell-To-Cell Signaling and Interaction, Hematological System Development and Function, Humoral Immune Response, Inflammatory Response	1
Cancer, Cell Death and Survival, Tumor Morphology	1
Cell Morphology, Organ Morphology, Organismal Development, Renal and Urological System Development and Function	1
Cell Cycle	1
Cell Cycle	1
Cancer, Cell Cycle	1
Cell Cycle, DNA Replication, Recombination, and Repair	1
Cellular Development, Digestive System Development and Function, Embryonic Development, Hematological System Development and Function, Hematopoiesis, Hepatic System Development and Function, Organ Development, Organismal Development, Tissue Development	1
Infectious Disease	1
Connective Tissue Disorders, Hematological Disease, Hereditary Disorder, Organismal Injury and Abnormalities	1
Developmental Disorder, Hematological Disease, Hereditary Disorder, Immunological Disease	1
Connective Tissue Disorders, Dermatological Diseases and Conditions, Developmental Disorder, Hereditary Disorder, Metabolic Disease, Organismal Injury and Abnormalities, Skeletal and Muscular Disorders	1
Connective Tissue Disorders, Dermatological Diseases and Conditions, Developmental Disorder, Hereditary Disorder, Metabolic Disease, Neurological Disease, Ophthalmic Disease, Organismal Injury and Abnormalities	1
Organismal Injury and Abnormalities	1
Gene Expression	1
Carbohydrate Metabolism, Small Molecule Biochemistry	1
Carbohydrate Metabolism, Small Molecule Biochemistry	1
Cell Death and Survival	1
Cell Death and Survival	1
Developmental Disorder, Hereditary Disorder	1
Cellular Growth and Proliferation	1
Hereditary Disorder, Metabolic Disease	1
Hereditary Disorder, Immunological Disease	1
Developmental Disorder, Hereditary Disorder, Metabolic Disease	1
Developmental Disorder, Hereditary Disorder, Neurological Disease, Skeletal and Muscular Disorders	1
Cardiovascular Disease, Developmental Disorder	1
Cell Morphology	1
Cardiovascular System Development and Function, Organ Morphology, Tissue Morphology	1
Cardiovascular System Development and Function, Tissue Morphology	1
Cardiovascular System Development and Function, Tissue Morphology	1
Cardiovascular System Development and Function, Tissue Morphology	1
Cancer, Cell-To-Cell Signaling and Interaction, Inflammatory Response, Tumor Morphology	1
Tissue Morphology	1
Cardiovascular Disease	1
Cell Death and Survival	1
Cell Cycle, Cellular Development, Connective Tissue Development and Function	1
Digestive System Development and Function, Organ Morphology	1
Molecular Transport	1
Embryonic Development, Hair and Skin Development and Function, Organ Development, Organismal Development, Tissue Development	1
Embryonic Development, Lymphoid Tissue Structure and Development, Organ Development, Organismal Development, Tissue Development	1
Embryonic Development, Organismal Development	1
Embryonic Development, Lymphoid Tissue Structure and Development, Organ Development, Organismal Development, Tissue Development	1
Immunological Disease	1
Tissue Morphology	1
Neurological Disease	1
Cellular Movement	1
Cellular Assembly and Organization	1
Cellular Assembly and Organization	1
Connective Tissue Disorders, Developmental Disorder, Hereditary Disorder, Skeletal and Muscular Disorders	1
Connective Tissue Disorders, Developmental Disorder, Hematological Disease	1
Connective Tissue Disorders, Organismal Injury and Abnormalities, Skeletal and Muscular Disorders	1
Connective Tissue Development and Function, Embryonic Development, Organ Development, Organismal Development, Skeletal and Muscular System Development and Function, Tissue Development	1
Organ Morphology, Tissue Morphology	1
Cell Cycle, Embryonic Development, Organismal Development	1
Cell Cycle	1
Cell-To-Cell Signaling and Interaction, Cellular Growth and Proliferation, Nervous System Development and Function	1
Organismal Injury and Abnormalities, Skeletal and Muscular Disorders	1
Developmental Disorder, Hematological Disease, Hereditary Disorder, Metabolic Disease	1
Cellular Assembly and Organization, Cellular Compromise	1
Cell-To-Cell Signaling and Interaction, Cellular Assembly and Organization, Tissue Development	1
Digestive System Development and Function	1
Cardiovascular Disease	1
Lymphoid Tissue Structure and Development	1
Cell-To-Cell Signaling and Interaction	1
Cancer, Gastrointestinal Disease	1
Organ Development, Visual System Development and Function	1
Cancer, Cellular Development, Cellular Growth and Proliferation, Tumor Morphology	1
Developmental Disorder, Hematological Disease, Hereditary Disorder, Ophthalmic Disease	1
Endocrine System Disorders, Organismal Injury and Abnormalities, Reproductive System Disease	1
Carbohydrate Metabolism, Lipid Metabolism, Small Molecule Biochemistry	1
Hematological Disease	1
Dermatological Diseases and Conditions, Organismal Injury and Abnormalities	1
Cancer, Organismal Injury and Abnormalities, Reproductive System Disease	1
Cancer, Hematological Disease, Immunological Disease, Organismal Injury and Abnormalities	1
Hematological Disease, Immunological Disease	1
Hematological Disease, Immunological Disease	1
Cardiovascular Disease, Organismal Injury and Abnormalities, Skeletal and Muscular Disorders	1
Hereditary Disorder, Neurological Disease, Skeletal and Muscular Disorders	1
Cell-To-Cell Signaling and Interaction, Tissue Morphology	1
Gastrointestinal Disease, Organismal Injury and Abnormalities, Tissue Morphology	1
Cell-To-Cell Signaling and Interaction, Cellular Growth and Proliferation, Skeletal and Muscular System Development and Function	1
Lipid Metabolism, Small Molecule Biochemistry	1
Cell-To-Cell Signaling and Interaction, Inflammatory Response	1
Cell-To-Cell Signaling and Interaction, Inflammatory Response	1
Cell-To-Cell Signaling and Interaction, Inflammatory Response	1
Cell Cycle	1
Endocrine System Disorders, Metabolic Disease, Neurological Disease	1
Cancer, Cardiovascular Disease, Skeletal and Muscular Disorders	1
Cellular Movement	1
Connective Tissue Development and Function, Embryonic Development, Organ Development, Organ Morphology, Organismal Development, Skeletal and Muscular System Development and Function, Tissue Development	1
Developmental Disorder, Hereditary Disorder, Metabolic Disease, Neurological Disease, Ophthalmic Disease	1
Endocrine System Disorders	1
Visual System Development and Function	1
Cell-To-Cell Signaling and Interaction, Nervous System Development and Function	1
Carbohydrate Metabolism, Lipid Metabolism, Small Molecule Biochemistry	1
Nervous System Development and Function	1
Cardiovascular System Development and Function, Hematological System Development and Function	1
Cell Morphology, Cellular Development, Hematological System Development and Function, Hematopoiesis, Humoral Immune Response, Lymphoid Tissue Structure and Development	1
Cardiovascular System Development and Function, Organismal Development, Tissue Morphology	1
Developmental Disorder, Hereditary Disorder, Metabolic Disease	1
Developmental Disorder, Hereditary Disorder, Metabolic Disease	1
Neurological Disease	1
Cancer, Hematological Disease, Immunological Disease, Organismal Injury and Abnormalities	1
Cell Death and Survival, Connective Tissue Disorders, Developmental Disorder, Hematological Disease, Hereditary Disorder	1
Cell Death and Survival	1
Organ Morphology	1
Cardiovascular System Development and Function	1
Cardiovascular System Development and Function, Organismal Development, Tissue Morphology	1
Cell Morphology, Cellular Function and Maintenance	1
Cell-To-Cell Signaling and Interaction, Cellular Function and Maintenance, Inflammatory Response	1
Hair and Skin Development and Function, Tissue Morphology	1
Cell Morphology	1
Embryonic Development	1
Cellular Assembly and Organization	1
Cellular Growth and Proliferation, Nervous System Development and Function	1
Cell Cycle, Reproductive System Development and Function	1
Cell Death and Survival, Embryonic Development	1
Hematological System Development and Function, Inflammatory Response, Tissue Morphology	1
Hematological Disease, Hereditary Disorder	1
Cellular Assembly and Organization	1
Cell Cycle, DNA Replication, Recombination, and Repair	1
Organismal Injury and Abnormalities, Reproductive System Disease	1
Cellular Function and Maintenance, Connective Tissue Development and Function, Reproductive System Development and Function	1
Tissue Morphology	1
Tissue Morphology	1
Cell Cycle	1
Cell Death and Survival	1
Developmental Disorder, Hematological Disease, Hereditary Disorder, Immunological Disease	1
Hereditary Disorder, Ophthalmic Disease, Organismal Injury and Abnormalities	1
Cellular Movement	1
Hair and Skin Development and Function	1
Cardiovascular Disease, Organismal Injury and Abnormalities	1
Lipid Metabolism, Small Molecule Biochemistry	1
Cardiovascular System Development and Function, Cell-To-Cell Signaling and Interaction, Cellular Growth and Proliferation, Skeletal and Muscular System Development and Function	1
Cell-To-Cell Signaling and Interaction, Nervous System Development and Function	1
Cell Morphology, Tissue Morphology	1
Digestive System Development and Function, Organ Morphology	1
Cell Death and Survival, Cellular Compromise	1
Inflammatory Disease, Inflammatory Response, Neurological Disease	1
Reproductive System Development and Function	1
Organismal Injury and Abnormalities	1
Nucleic Acid Metabolism, Small Molecule Biochemistry	1
Cardiovascular System Development and Function	1
Cardiovascular System Development and Function	1
Cardiovascular System Development and Function	1
Organ Morphology	1
Infectious Disease	15
Cardiovascular Disease, Developmental Disorder, Organismal Injury and Abnormalities, Skeletal and Muscular Disorders	5
Connective Tissue Development and Function, Embryonic Development, Organ Development, Organismal Development, Skeletal and Muscular System Development and Function, Tissue Development	3
Cellular Movement, Immune Cell Trafficking	4
Nucleic Acid Metabolism, Small Molecule Biochemistry	6
Organismal Development	5
Cellular Movement, Connective Tissue Development and Function	5
Cardiovascular System Development and Function, Cell Morphology, Hematological System Development and Function, Hematopoiesis, Tissue Morphology	2
Cardiovascular System Development and Function, Cellular Development, Hematological System Development and Function, Hematopoiesis, Organismal Development, Tissue Development	2
Organismal Injury and Abnormalities	2
Cardiovascular System Development and Function, Cellular Development, Cellular Growth and Proliferation, Embryonic Development, Lymphoid Tissue Structure and Development, Organ Development, Organismal Development, Tissue Development	2
Cardiovascular System Development and Function, Organismal Development	4
Cell Death and Survival	9
Free Radical Scavenging, Molecular Transport	6
Organ Morphology, Reproductive System Development and Function, Tissue Development	3
Cancer	17
Cellular Function and Maintenance	28
Cancer, Cellular Development, Cellular Growth and Proliferation, Tumor Morphology	12
Cell Death and Survival	8
Carbohydrate Metabolism	11
Cellular Movement	18
Cell Death and Survival	7
Gene Expression	2
Cellular Movement, Connective Tissue Development and Function, Skeletal and Muscular System Development and Function	2
Cell Morphology	2
Cellular Growth and Proliferation	2
Hair and Skin Development and Function, Organ Morphology	2
Lymphoid Tissue Structure and Development	11
Cellular Movement	7
Cell Morphology	11
Cell Death and Survival	6
Immunological Disease, Organismal Injury and Abnormalities	3
Gene Expression	3
Cell-To-Cell Signaling and Interaction, Tissue Development	5
Tissue Development	12
Cellular Development, Hematological System Development and Function, Hematopoiesis	15
Cell Cycle	5
Cell Death and Survival	6
Cell-To-Cell Signaling and Interaction, Cellular Assembly and Organization, Cellular Function and Maintenance, Tissue Development	5
Hematological System Development and Function, Tissue Morphology	16
Cellular Function and Maintenance, Inflammatory Response	8
Cell Cycle	2
DNA Replication, Recombination, and Repair, Gene Expression	2
Reproductive System Development and Function	2
Cellular Development, Embryonic Development, Hematological System Development and Function, Hematopoiesis, Lymphoid Tissue Structure and Development, Organ Development, Organismal Development, Skeletal and Muscular System Development and Function, Tissue Development	2
Tissue Morphology	2
Cell Death and Survival	6
Cell Death and Survival	3
Cardiovascular System Development and Function, Cellular Development, Hematological System Development and Function, Hematopoiesis, Organismal Development, Tissue Development	3
Cell Death and Survival	12
Cell Death and Survival	8
Nucleic Acid Metabolism, Small Molecule Biochemistry	7
Cell Death and Survival	10
Cellular Function and Maintenance	13
Tissue Development	7
Cell Morphology, Embryonic Development, Hematopoiesis, Organ Development, Organismal Development	2
Cellular Assembly and Organization	2
Cell Morphology, Cellular Assembly and Organization	2
Cell Morphology	2
Embryonic Development, Hair and Skin Development and Function, Organ Development, Organ Morphology, Organismal Development, Tissue Development	2
Cell Morphology	4
Cellular Function and Maintenance	3
Cellular Development, Cellular Growth and Proliferation, Embryonic Development, Organ Development, Organismal Development, Skeletal and Muscular System Development and Function, Tissue Development	3
Cancer	13
Cell-To-Cell Signaling and Interaction	5
Nucleic Acid Metabolism, Small Molecule Biochemistry	4
Cardiovascular Disease, Hematological Disease	3
Embryonic Development, Lymphoid Tissue Structure and Development, Organ Development, Organismal Development	8
Cardiovascular Disease, Hematological Disease	2
Cell Death and Survival	2
Connective Tissue Disorders, Inflammatory Disease, Skeletal and Muscular Disorders	2
Post-Translational Modification	2
Tissue Development	4
Behavior, Nervous System Development and Function	4
Cellular Function and Maintenance, Hematological System Development and Function	7
Auditory and Vestibular System Development and Function, Embryonic Development, Organ Development, Organismal Development, Tissue Development	5
Organismal Injury and Abnormalities	9
Cell Morphology	6
Cell Signaling, Post-Translational Modification	7
Cell Morphology, Tissue Morphology	3
Cell-To-Cell Signaling and Interaction, Hematological System Development and Function	6
Cellular Movement	12
Cell Cycle, Connective Tissue Development and Function	2
Cellular Compromise, Organismal Injury and Abnormalities	2
Cellular Compromise, Gastrointestinal Disease, Hepatic System Disease, Organismal Injury and Abnormalities	2
Cell-mediated Immune Response, Cellular Development, Cellular Function and Maintenance, Hematological System Development and Function, Hematopoiesis, Lymphoid Tissue Structure and Development	2
Cardiovascular Disease, Developmental Disorder, Organismal Injury and Abnormalities, Skeletal and Muscular Disorders	2
Amino Acid Metabolism, Small Molecule Biochemistry	2
Cellular Movement, Connective Tissue Development and Function, Hepatic System Development and Function	2
Nucleic Acid Metabolism, Small Molecule Biochemistry	2
Lipid Metabolism, Molecular Transport, Small Molecule Biochemistry	2
Cancer	2
Amino Acid Metabolism, Molecular Transport, Small Molecule Biochemistry	2
Cellular Development, Cellular Growth and Proliferation, Skeletal and Muscular System Development and Function	3
Hematological System Development and Function, Hematopoiesis	7
Cardiovascular System Development and Function, Cellular Development, Cellular Growth and Proliferation, Organismal Development, Tissue Development	8
Lymphoid Tissue Structure and Development, Organ Morphology	10
Hereditary Disorder, Immunological Disease	1
Cell Cycle, DNA Replication, Recombination, and Repair, Embryonic Development	1
Cell Cycle, DNA Replication, Recombination, and Repair	1
Cell Cycle, DNA Replication, Recombination, and Repair	1
Connective Tissue Disorders, Developmental Disorder, Hereditary Disorder, Skeletal and Muscular Disorders	1
Cancer, Hematological Disease, Immunological Disease, Organismal Injury and Abnormalities	1
Cardiovascular System Development and Function, Organ Morphology, Organismal Development	1
Cardiovascular System Development and Function, Organismal Development, Tissue Morphology	1
Molecular Transport, Nucleic Acid Metabolism, Small Molecule Biochemistry	1
Cell-To-Cell Signaling and Interaction, Hematological System Development and Function, Immune Cell Trafficking, Inflammatory Response	1
Cell-To-Cell Signaling and Interaction, Connective Tissue Development and Function, Hepatic System Development and Function, Tissue Development	1
Cardiovascular Disease	1
Antigen Presentation, Cell-To-Cell Signaling and Interaction, Inflammatory Response	1
Cell-To-Cell Signaling and Interaction, Inflammatory Response	1
Cell Death and Survival	1
Cell Death and Survival, Embryonic Development	1
Connective Tissue Development and Function, Skeletal and Muscular System Development and Function	1
Tissue Morphology	1
Cell Cycle	1
Cellular Development, Cellular Growth and Proliferation	1
DNA Replication, Recombination, and Repair	1
Gene Expression	1
Gene Expression	1
Cell-To-Cell Signaling and Interaction	1
Carbohydrate Metabolism	1
Carbohydrate Metabolism	1
Connective Tissue Disorders, Organismal Injury and Abnormalities	1
Cancer, Hematological Disease	1
Cell Cycle	1
Cell Cycle, Digestive System Development and Function	1
Cell Death and Survival	1
Cell Cycle, Reproductive System Development and Function	1
Cellular Movement, Nervous System Development and Function	1
Cell Morphology, Visual System Development and Function	1
Tox Functions
Categories	# Molecules
Renal Necrosis/Cell Death	5
Cardiac Hypertrophy	7
Cardiac Hypertrophy	12
Renal Necrosis/Cell Death	12
Renal Proliferation	4
Cardiac Hypertrophy	7
Renal Necrosis/Cell Death	4
Renal Necrosis/Cell Death	8
Renal Necrosis/Cell Death	9
Cardiac Hypertrophy	4
Cardiac Dilation	3
Liver Hematopoiesis	1
Cardiac Hypertrophy	5
Liver Damage	2
Cardiac Hypertrophy	2
Liver Fibrosis	2
Liver Adhesion	1
Cardiac Hypertrophy	1
Cardiac Dysfunction	1
Liver Hyperplasia/Hyperproliferation	1
Renal Necrosis/Cell Death	2
Cardiac Fibrosis	2
Renal Necrosis/Cell Death	2
Liver Steatosis	1
Renal Proliferation	1
Glomerular Injury	1
Liver Necrosis/Cell Death	2
Liver Degeneration	2
Liver Damage, Liver Inflammation/Hepatitis	1
Liver Hyperplasia/Hyperproliferation	1
Liver Necrosis/Cell Death	4
Renal Inflammation, Renal Nephritis	1
Increased Levels of Creatinine	2
Cardiac Inflammation	2
Cardiac Enlargement	1
Liver Necrosis/Cell Death	5
Renal Proliferation	1
Liver Hypoplasia	2
Increased Levels of Red Blood Cells	3
Liver Fibrosis, Liver Proliferation	2
Liver Hematopoiesis	1
Increased Levels of Albumin	1
Liver Regeneration	1
Liver Fibrosis	2
Cardiac Necrosis/Cell Death	5
Liver Failure	2
Cardiac Dysfunction, Heart Failure	1
Liver Damage	1
Cardiac Damage	1
Cardiac Proliferation	1
Renal Necrosis/Cell Death	1
Liver Hyperplasia/Hyperproliferation	2
Cardiac Hypertrophy	1
Cardiac Proliferation	1
Cardiac Fibrosis	4
Renal Damage, Renal Tubule Injury	1
Glomerular Injury, Renal Hypertrophy	1
Liver Fibrosis	3
Liver Damage	3
Liver Damage	1
Kidney Failure, Liver Failure	1
Pulmonary Hypertension	1
Liver Damage	5
Cardiac Necrosis/Cell Death	4
Increased Levels of LDH	1
Increased Levels of Alkaline Phosphatase	2
Increased Levels of Potassium	1
Cardiac Damage	2
Cardiac Dysfunction	2
Liver Inflammation/Hepatitis	5
Liver Regeneration	2
Cardiac Fibrosis	1
Glomerular Injury	1
Hepatocellular Carcinoma, Liver Hyperplasia/Hyperproliferation	9
Cardiac Dysfunction	1
Hepatocellular Carcinoma, Liver Hyperplasia/Hyperproliferation	1
Cardiac Pulmonary Embolism	1
Renal Damage, Renal Tubule Injury	2
Liver Hyperplasia/Hyperproliferation	1
Cardiac Proliferation	2
Cardiac Necrosis/Cell Death	1
Heart Failure	4
Liver Steatosis	4
Cardiac Inflammation	1
Cardiac Damage	1
Kidney Failure	3
Congenital Heart Anomaly	1
Cardiac Stenosis	1
Cardiac Hypoplasia	1
Liver Cirrhosis	2
Liver Hyperplasia/Hyperproliferation	1
Liver Cholestasis	1
Cardiac Infarction	1
Cardiac Infarction	2
Cardiac Arteriopathy	3
Liver Cirrhosis	1
Increased Levels of Hematocrit	1
Renal Inflammation, Renal Nephritis	2
Cardiac Congestive Cardiac Failure, Heart Failure	1
Liver Hyperplasia/Hyperproliferation	51
Liver Hyperplasia/Hyperproliferation	52
Regulator Effects
Networks
ID	Top Diseases and Functions
1	Cell Death and Survival, Digestive System Development and Function, Embryonic Development
2	DNA Replication, Recombination, and Repair, Gene Expression, Free Radical Scavenging
3	Cardiovascular System Development and Function, Amino Acid Metabolism, Molecular Transport
4	Carbohydrate Metabolism, Lipid Metabolism, Molecular Transport
5	Developmental Disorder, Endocrine System Disorders, Gastrointestinal Disease
6	Developmental Disorder, Neurological Disease, Organismal Injury and Abnormalities
7	Molecular Transport, Energy Production, Nucleic Acid Metabolism
8	Post-Translational Modification, Hereditary Disorder, Neurological Disease
9	Cellular Compromise, Organismal Injury and Abnormalities, Skeletal and Muscular Disorders
10	Nucleic Acid Metabolism, Small Molecule Biochemistry, Cell-mediated Immune Response
11	Neurological Disease, Organismal Injury and Abnormalities, Amino Acid Metabolism
12	Gene Expression, Protein Synthesis, Cell Morphology
Tox Lists
Ingenuity Toxicity Lists
Renal Necrosis/Cell Death
Cardiac Hypertrophy
Hepatic Stellate Cell Activation
Oxidative Stress
Increases Cardiac Dilation
Increases Cardiac Dysfunction
Mechanism of Gene Regulation by Peroxisome Proliferators via PPARÎ±
Increases Cardiac Proliferation
Hepatic Cholestasis
Increases Liver Damage
Cell Cycle: G2/M DNA Damage Checkpoint Regulation
RAR Activation
Cardiac Fibrosis
PPARÎ±/RXRÎ± Activation
Cardiac Necrosis/Cell Death
Liver Necrosis/Cell Death
Cell Cycle: G1/S Checkpoint Regulation
Increases Renal Proliferation
Hypoxia-Inducible Factor Signaling
NF-ÎºB Signaling
Long-term Renal Injury Anti-oxidative Response Panel (Rat)
Increases Liver Steatosis
Glutathione Depletion - Phase II Reactions
Decreases Depolarization of Mitochondria and Mitochondrial Membrane
NRF2-mediated Oxidative Stress Response
Aryl Hydrocarbon Receptor Signaling
Increases Heart Failure
Xenobiotic Metabolism Signaling
Persistent Renal Ischemia-Reperfusion Injury (Mouse)
Anti-Apoptosis
Increases Liver Hyperplasia/Hyperproliferation
LXR/RXR Activation
Pro-Apoptosis
Increases Transmembrane Potential of Mitochondria and Mitochondrial Membrane
Increases Liver Hepatitis
Increases Glomerular Injury
VDR/RXR Activation
TR/RXR Activation
Hepatic Fibrosis
Molecules
Symbol	Location	Type(s)	Biomarker Application(s)	Drug(s)	Entrez Gene ID for Human	Entrez Gene ID for Mouse	Entrez Gene ID for Rat
AACS	Cytoplasm	enzyme			65985	78894	65984
ABCC5	Plasma Membrane	transporter	response to therapy		10057	27416	116721
ABCF2	Cytoplasm	transporter			10061	27407
ACAP2	Nucleus	other			23527	78618	619382
Actin	Cytoplasm	group	response to therapy
ADD2	Cytoplasm	other			119	11519	24171
ADO	Cytoplasm	other			84890	211488	309732
ADSS	Cytoplasm	enzyme			159	11566	289276
AGFG1	Nucleus	other			3267	15463	363266
AGO2	Cytoplasm	translation regulator			27161	239528	59117
AHSP	Cytoplasm	other			51327		293522
AK2	Cytoplasm	kinase			204	11637	24184
AK7	Cytoplasm	kinase			122481	78801	314416
AKIRIN2	Nucleus	other			55122	433693	297968
AKR1B1	Cytoplasm	enzyme		sorbinil	231	11677	24192
Akt	Cytoplasm	group	diagnosis,disease progression,efficacy,prognosis,response to therapy,safety	afuresertib
AMACR	Cytoplasm	enzyme	diagnosis,disease progression		23600	17117	25284
ANAPC10	Nucleus	enzyme			10393	68999	361389
ANKRD27	Cytoplasm	other			84079	245886	361555
ANKRD40	Other	other			91369	71452	690586
ANO9	Plasma Membrane	ion channel			338440	71345	499287
Ap1	Nucleus	complex
Ap2 alpha	Plasma Membrane	group
AP2B1	Plasma Membrane	transporter			163		140670
AP2M1	Cytoplasm	transporter			1173	11773	116563
AP2S1	Cytoplasm	transporter			1175	232910	65046
APEX2	Nucleus	enzyme			27301	77622	317628
APP	Plasma Membrane	other	diagnosis,efficacy,unspecified application	bapineuzumab, florbetapir F18, florbetaben F	351	11820	54226
APPL2	Cytoplasm	other			55198	216190	362860
AR	Nucleus	ligand-dependent nuclear receptor	diagnosis,disease progression,efficacy	estradiol valerate/testosterone enanthate, estradiol cypionate/testosterone cypionate, BMS-641988, cyproterone acetate/ethinyl estradiol, enzalutamide, 1-testosterone, flutamide/goserelin, drospirenone/ethinyl estradiol, nilutamide, bicalutamide, flutamide, nandrolone decanoate, testosterone cypionate, cyproterone acetate, drospirenone, medroxyprogesterone acetate, oxandrolone, danazol, dihydrote…	367	11835	24208
ARHGAP21	Cytoplasm	other			57584	71435	307178
ARL6IP5	Cytoplasm	other			10550	65106	66028
ARL8B	Plasma Membrane	enzyme			55207	67166	500282
ARMCX2	Other	other			9823	67416	367903
ATF4	Nucleus	transcription regulator			468	11911	79255
ATF6B	Nucleus	transcription regulator			1388	12915	406169
ATG3	Cytoplasm	enzyme			64422	67841	171415
ATG10	Plasma Membrane	enzyme			83734	66795	688555
ATG16L2	Extracellular Space	other			89849	73683	308865
ATN1	Nucleus	transcription regulator			1822	13498	100911672|29515
ATP6AP1	Cytoplasm	transporter			537	54411	83615
ATP6V0A2	Cytoplasm	transporter			23545	21871	116455
ATP6V0A4	Cytoplasm	transporter			50617	140494	296981
ATP6V0E1	Cytoplasm	transporter			8992	11974	94170
ATP6V0E2	Cytoplasm	enzyme			155066	76252	436582
ATP6V1E2	Cytoplasm	transporter			90423	74915	366545
ATP6V1F	Cytoplasm	enzyme			9296	66144	116664
ATP6V1G1	Cytoplasm	transporter			9550	66290	298103
ATP6V1G2	Cytoplasm	transporter			534	66237	368044
AVEN	Nucleus	other			57099	74268	311299
AZIN1	Cytoplasm	enzyme			51582	54375	58961
B4GALNT1	Cytoplasm	enzyme	diagnosis,prognosis		2583	14421	64828
BAD	Cytoplasm	other	efficacy		572	12015	64639
BCL7A	Other	other	unspecified application		605	77045	690085
BCL7B	Other	other			9275	12054
BMI1	Nucleus	transcription regulator	diagnosis,efficacy,prognosis		648
BRPF3	Cytoplasm	other			27154	268936	309647
BTK	Cytoplasm	kinase		ibrutinib, bendamustine/ibrutinib/rituximab	695	12229	367901
BUD31	Nucleus	transcription regulator			8896		89819
c-Src	Cytoplasm	group
C10orf35	Other	other			219738	69894	685881|294499
C15orf48	Nucleus	other			84419	433470	302884
C1orf43	Other	other			25912	99650	361985
C6orf48	Other	other			50854
C9orf114	Nucleus	other			51490	227695
Calcineurin protein(s)	Cytoplasm	complex
CAMLG	Cytoplasm	other		alemtuzumab/cyclosporin A, cyclosporine A/tacrolimus, cyclosporine A/sirolimus/tacrolimus, cyclosporin A	819	12328	81715
CAPNS1	Cytoplasm	peptidase			826	12336	29156|100912380|100911363
CAPZA3	Cytoplasm	other			93661	12344	29324
CARM1	Nucleus	transcription regulator			10498	59035	363026
CASZ1	Nucleus	enzyme			54897	69743	313713
CBL	Nucleus	transcription regulator			867	12402	500985
Cbp/p300-Hd-Taf4-Taf9b-Tbp	Nucleus	complex
CBX4	Nucleus	transcription regulator	prognosis		8535	12418	501403
CCDC12	Other	other			151903	72654	363151
CCDC115	Cytoplasm	other			84317	69668	363213
CD58	Plasma Membrane	transmembrane receptor			965
CD99	Plasma Membrane	other			4267
CDCP1	Plasma Membrane	other			64866	109332	301082
CDH15	Plasma Membrane	other			1013	12555	361432
CDK7	Nucleus	kinase		BMS-387032, alvocidib	1022	12572	171150
CDKN2A	Nucleus	transcription regulator	diagnosis,disease progression,efficacy,prognosis,response to therapy,safety		1029	12578	25163
CFAP20	Cytoplasm	other			29105	14894
CGNL1	Plasma Membrane	other			84952	68178	315795
CHPT1	Cytoplasm	enzyme			56994	212862	362866
CHUK	Cytoplasm	kinase	prognosis	bardoxolone methyl	1147	12675	309361
CIB2	Other	kinase			10518	56506	300719
CIZ1	Nucleus	transporter	unspecified application		25792	68379	296639
CKAP4	Cytoplasm	other			10970	216197	362859
CKS2	Other	kinase			1164	66197	498709
CLDN1	Plasma Membrane	other	prognosis		9076	12737	65129
CLIP2	Cytoplasm	transcription regulator			7461	269713	29264
CLNS1A	Plasma Membrane	ion channel			1207	12729	65160
CNN3	Cytoplasm	other			1266	71994	54321
CPNE1	Nucleus	transporter			8904	266692	362249
Creb	Nucleus	group
CRIPT	Cytoplasm	other			9419	56724	56725
CRTAP	Extracellular Space	other			10491	56693	102555086
CSNK2B	Cytoplasm	kinase			1460	13001	81650
CTGF	Extracellular Space	growth factor			1490	14219	64032
CTNNB1	Nucleus	transcription regulator	diagnosis,disease progression,efficacy,prognosis		1499	12387	84353
CTPS2	Cytoplasm	enzyme			56474	55936	619580
CUTC	Cytoplasm	other			51076	66388	361760
CUX2	Nucleus	transcription regulator			23316	13048	288665
CXCL16	Extracellular Space	cytokine	diagnosis,disease progression,unspecified application		58191	66102	497942
CYB5A	Cytoplasm	enzyme			1528	109672	64001
Cyclin A	Nucleus	group	unspecified application
CYLD	Nucleus	transcription regulator			1540	74256	312937
CYTH3	Cytoplasm	other			9265	19159	116693
CYTIP	Cytoplasm	other			9595	227929	311047
DALRD3	Other	other			55152	67789	363146
DAPK2	Cytoplasm	kinase			23604	13143
DARS	Cytoplasm	enzyme			1615	226414	116483
DARS2	Cytoplasm	enzyme			55157	226539	304919
DBNL	Cytoplasm	other	diagnosis		28988	13169	83527
DDIT3	Nucleus	transcription regulator			1649	13198	29467
DENND5A	Cytoplasm	other			23258	19347	308942
DHRS7	Other	enzyme			51635	66375	299135
DIS3L2	Cytoplasm	enzyme			129563	208718	367307
DLG1	Plasma Membrane	kinase			1739	13383	25252
DLG4	Plasma Membrane	kinase	unspecified application		1742	13385	29495
DLL1	Plasma Membrane	enzyme			28514	13388	84010
DNAJC10	Cytoplasm	enzyme			54431	66861	295690
DR1	Nucleus	transcription regulator			1810	13486	100910207|289881
DRAP1	Nucleus	transcription regulator			10589	66556	293674
DUSP3	Cytoplasm	phosphatase			1845	72349	498003
DYM	Cytoplasm	other			54808	69190	291433
Dynamin	Cytoplasm	group
E2F1	Nucleus	transcription regulator	disease progression,prognosis		1869	13555	399489
E2F4	Nucleus	transcription regulator			1874	104394	100360427
E3 RING	Other	group
E4F1	Nucleus	transcription regulator			1877	13560	681359
EDARADD	Cytoplasm	other			128178	171211	498769
EDN1	Extracellular Space	cytokine	diagnosis,efficacy,prognosis,unspecified application		1906	13614	24323
EIF3D	Cytoplasm	other			8664	55944	362952
EIF3F	Cytoplasm	translation regulator			8665	66085	293427
EIF3J	Cytoplasm	translation regulator			8669	78655|100042807	691947
EIF3K	Cytoplasm	translation regulator			27335	73830	292762
EIF3M	Other	other			10480	98221	295975
EIF4A2	Cytoplasm	translation regulator			1974	13682	303831
Eif4g	Cytoplasm	group
EIF4G3	Cytoplasm	translation regulator			8672	230861	298573
ELAVL1	Cytoplasm	other	efficacy		1994	15568	363854
ELF4	Nucleus	transcription regulator			2000	56501	302811
EME1	Nucleus	other			146956	268465	287634
Endophilin	Cytoplasm	group
EP300	Nucleus	transcription regulator			2033	328572	170915
EPOR	Plasma Membrane	transmembrane receptor		darbepoetin alfa, continuous erythropoietin receptor activator, peginesatide, EPO, EPO/sargramostim, darbepoetin alfa/filgrastim, EPO/filgrastim	2057	13857	24336
ERG	Nucleus	transcription regulator	prognosis		2078	13876	170909
ERK1/2	Cytoplasm	group
estrogen receptor	Nucleus	group	diagnosis,efficacy,unspecified application	estradiol valerate
ETF1	Cytoplasm	translation regulator			2107	225363	307503
ETV5	Nucleus	transcription regulator			2119	104156	303828
EZH2	Nucleus	transcription regulator	diagnosis,disease progression,efficacy		2146	14056	312299
F Actin	Cytoplasm	complex	unspecified application
FAF1	Nucleus	other			11124	14084	140657
FAM134A	Other	other			79137	227298	363252
FAM174B	Other	other			400451	100038347	681398
FAM50A	Nucleus	other			9130	108160
FBRS	Extracellular Space	cytokine			64319	14123	691899
FEM1A	Nucleus	transcription regulator			55527	14154	316131
FLOT1	Plasma Membrane	other			10211	14251	64665
FNBP1L	Cytoplasm	other			54874
FOS	Nucleus	transcription regulator	diagnosis,efficacy		2353	14281	314322
FOXP4	Nucleus	transcription regulator			116113	74123	363185
FRMD8	Other	other			83786	67457	309172
FSTL3	Extracellular Space	other			10272	83554	114031
FTL	Cytoplasm	enzyme	diagnosis,unspecified application		2512	434624|14325	29292|100362384|100360087|501644|100359668|499244|100363177|500804
FXYD5	Plasma Membrane	ion channel			53827	18301	60338
G6PD	Cytoplasm	enzyme			2539	14381	24377
GAL	Extracellular Space	other			51083	14419	29141
GALNT7	Cytoplasm	enzyme			51809	108150	29750
GALNT10	Cytoplasm	enzyme			55568	171212	170501
GARS	Cytoplasm	enzyme			2617	353172	297113
Gata	Nucleus	group
GATA2	Nucleus	transcription regulator			2624	14461	25159
GATA4	Nucleus	transcription regulator			2626	14463	54254
GCLM	Cytoplasm	enzyme			2730	14630	29739
GFPT1	Cytoplasm	enzyme			2673	14583	297417
GLCE	Cytoplasm	enzyme			26035	93683	363073
GNA13	Plasma Membrane	enzyme			10672	14674	303634
GRPEL2	Cytoplasm	other			134266	17714	688777
GSPT2	Cytoplasm	translation regulator			23708	14853	501582
GST	Nucleus	complex
GTF2A2	Nucleus	transcription regulator			2958	235459	83828
GUK1	Cytoplasm	kinase			2987	14923	303179
H1F0	Nucleus	other			3005	14958
HAND1	Nucleus	transcription regulator			9421	15110	59112
HDAC5	Nucleus	transcription regulator		tributyrin, belinostat, pyroxamide, romidepsin	10014	15184	84580
HDAC6	Nucleus	transcription regulator	efficacy	tributyrin, belinostat, pyroxamide, bortezomib/vorinostat, vorinostat, romidepsin	10013	15185	100911205|84581
HIF1A	Nucleus	transcription regulator	diagnosis,efficacy,prognosis,response to therapy		3091	15251	29560
HIST1H1T	Nucleus	other			3010	107970	24438
Histone h3	Nucleus	group	efficacy
Histone h4	Nucleus	group	efficacy
HN1L	Cytoplasm	other			90861	52009	360492
HNF4A	Nucleus	transcription regulator	unspecified application		3172	15378	25735
Holo RNA polymerase II	Other	complex
HOMER2	Plasma Membrane	other			9455	26557	29547
HPSE	Plasma Membrane	enzyme	efficacy	heparanase inhibitor PI-88	10855	15442	64537
HSP	Cytoplasm	group
Hsp27	Cytoplasm	group	prognosis,unspecified application
Hsp70	Cytoplasm	group	unspecified application
Hsp90	Cytoplasm	group
HSPA9	Cytoplasm	other			3313	15526	291671
HTT	Cytoplasm	transcription regulator	unspecified application		3064	15194	29424
IARS2	Cytoplasm	enzyme			55699	381314	364070
IDS	Cytoplasm	enzyme			3423	15931	363513
IFI16	Nucleus	transcription regulator	unspecified application		3428	100504287|545384|226691|236312|15951|102639543|100033459|15950|100040462|226695|381308|623121	304988
IGKV1-5	Extracellular Space	other			28299
IKBKG	Nucleus	kinase			8517	16151	309295
ILF3	Nucleus	transcription regulator			3609	16201	84472
ILK	Plasma Membrane	kinase			3611	16202	170922
Integrin	Plasma Membrane	complex
INTS8	Nucleus	other			55656	72656
IQUB	Cytoplasm	other			154865	214704	296936
ISOC1	Cytoplasm	enzyme	unspecified application		51015	66307	364879
ITGAV	Plasma Membrane	ion channel	diagnosis	abciximab, CNTO 95, cilengitide	3685	16410	296456
ITPKA	Cytoplasm	kinase			3706	228550	81677
KAT2B	Nucleus	transcription regulator			8850	18519	301164
KCMF1	Other	enzyme			56888	74287	684322
KCTD20	Other	ion channel			222658	66989	294307
KDM3A	Nucleus	transcription regulator			55818	104263	312440
KIAA0930	Other	other			23313	223739	362974
KIAA1147	Other	other	unspecified application		57189	243780	312270
KIAA1429	Nucleus	other			25962	66185	313061
KLF2	Nucleus	transcription regulator			10365	16598	306330
KLHL12	Cytoplasm	other	unspecified application		59349	240756	266772
KNTC1	Nucleus	other			9735	208628	304477
LAMTOR2	Cytoplasm	other			28956	83409	295234
LASP1	Cytoplasm	transporter			3927	16796	29278
LDHAL6A	Other	enzyme			160287
LDOC1L	Other	other			84247	223732	300114
LETMD1	Plasma Membrane	other	unspecified application		25875	68614	681352
LOH12CR1	Other	other			118426	67774	362452
LRFN1	Nucleus	other			57622	80749	365222
LRRC58	Other	other			116064	320184	303919
LRRC8D	Plasma Membrane	G-protein coupled receptor			55144	231549	305131
LRWD1	Nucleus	other			222229	71735
LZIC	Other	other			84328	69151	366507
MAP1LC3B	Cytoplasm	other			81631	67443	64862
MAP1LC3B2	Other	other			643246		100359928
MAP3K9	Cytoplasm	kinase			4293	338372	500690
MAP3K10	Cytoplasm	kinase			4294	269881	308463
MAP4K3	Other	kinase			8491	225028	170920
MAPK3	Cytoplasm	kinase	efficacy		5595	26417	50689
2014-03-03	Cytoplasm	other			115123	320253	364878
MAX	Nucleus	transcription regulator			4149	17187	60661
MBD2	Nucleus	transcription regulator			8932	17191	680172
MCOLN3	Plasma Membrane	ion channel			55283	171166	308022
MED8	Nucleus	other			112950	80509
MED13	Nucleus	transcription regulator			9969	327987	303403
MEF2A	Nucleus	transcription regulator			4205	17258	309957
MERTK	Plasma Membrane	kinase			10461	17289	65037
MEX3C	Cytoplasm	other			51320	240396	307271
MEX3D	Nucleus	other			399664	237400	299613
MGST3	Cytoplasm	enzyme			4259	66447	289197
MHC Class II (complex)	Plasma Membrane	complex
MIOS	Cytoplasm	other			54468	252875	362324
MITD1	Cytoplasm	other			129531	69028	363219
MLLT11	Cytoplasm	other			10962	56772	295264
MOCS3	Cytoplasm	enzyme			27304	69372	311655
MOXD1	Cytoplasm	enzyme			26002	59012	294119
MPP2	Plasma Membrane	kinase			4355	50997	85275
MRPL3	Cytoplasm	other			11222	94062	300974
MRPL13	Cytoplasm	other			28998	68537	299938
MRPL18	Cytoplasm	translation regulator			29074	67681	292244
MRPL34	Cytoplasm	other			64981	94065	290632
MRPS22	Cytoplasm	other			56945	64655	683519
MSI1	Cytoplasm	other	disease progression		4440	17690	259272
MTERF4	Cytoplasm	other			130916	69821	363289
MTMR9	Cytoplasm	phosphatase			66036	210376	282584
MUL1	Cytoplasm	enzyme			79594	68350	298576
MUS81	Nucleus	enzyme			80198	71711	293678
MYBL2	Nucleus	transcription regulator			4605	17865	296344
MYC	Nucleus	transcription regulator	diagnosis,efficacy,prognosis,response to therapy,unspecified application		4609	17869	24577
MYL9	Cytoplasm	other			10398	98932	296313
MYT1	Nucleus	transcription regulator			4661	17932	362291
NAT6	Cytoplasm	other	unspecified application		24142	56441	100910872
NBAS	Other	other			51594	71169
NBPF3	Other	other			84224
NCK1	Cytoplasm	kinase			4690	17973	300955
NECAB3	Cytoplasm	other			63941	56846	311562
NEO1	Plasma Membrane	transcription regulator			4756	18007	81735
NFATC2	Nucleus	transcription regulator			4773	18019	311658
NFE2L2	Nucleus	transcription regulator	efficacy		4780	18024	83619
NFKB1	Nucleus	transcription regulator		dexamethasone/thalidomide, bortezomib/dexamethasone/thalidomide, rituximab/thalidomide, bortezomib/thalidomide, prednisone/thalidomide, triflusal, thalidomide	4790	18033	81736
NFKB2	Nucleus	transcription regulator			4791	18034	309452
NFkB (complex)	Nucleus	complex	diagnosis,disease progression,efficacy,prognosis
NFKBIA	Cytoplasm	transcription regulator			4792	18035	25493
NFKBIB	Nucleus	transcription regulator			4793	18036	81525
NGLY1	Cytoplasm	enzyme			55768	59007	361014
NIP7	Nucleus	other			51388	66164	192180
NIPA2	Cytoplasm	other			81614	93790	308667
NKX2-3	Nucleus	transcription regulator			159296	18089	309389
NME2	Nucleus	kinase			4831	18103	83782
NME5	Other	kinase			8382	75533	688903
NPTN	Plasma Membrane	other			27020		56064
NR3C1	Nucleus	ligand-dependent nuclear receptor	efficacy	rimexolone, medrysone, clocortolone pivalate, diflorasone diacetate, fluorometholone, dexamethasone phosphate, cortisone acetate, halcinonide, flurandrenolide, desoximetasone, desonide, prednisolone, clobetasol propionate, fluocinolone acetonide, prednisone, hydrocortisone, triamcinolone, dexamethasone 21-acetate, 11beta hydrocortisone acetate, betamethasone, dexamethasone, budesonide, fluticason…	2908	14815	24413
NUP210	Nucleus	transporter			23225	54563	58958
NUPR1	Nucleus	transcription regulator			26471	56312	100912108|113900
OCIAD2	Cytoplasm	other			132299	433904	100361733
OXA1L	Cytoplasm	enzyme			5018	69089	691393
P2RX7	Plasma Membrane	ion channel	diagnosis		5027	18439
p85 (pik3r)	Cytoplasm	group
PABPC4	Cytoplasm	translation regulator			8761	230721	298510
PARVA	Cytoplasm	other			55742	57342	57341
PAWR	Nucleus	transcription regulator	prognosis		5074	114774	64513
PCDH18	Extracellular Space	other			54510	73173	295027
PCDHGC3	Plasma Membrane	other			5098	93706	116782
PCF11	Nucleus	other			51585	74737	361605
PCGF2	Nucleus	transcription regulator	prognosis		7703	22658	287662
PCGF5	Cytoplasm	other			84333	76073	681178
PDCD5	Nucleus	other			9141	100042424|56330	100912106|292814
PDCD7	Nucleus	other			10081	50996	363082
PDGFC	Extracellular Space	growth factor			56034	54635	79429
PDS5A	Nucleus	other			23244	71521	305343
PEA15	Cytoplasm	transporter	prognosis		8682	18611	364052
PHACTR1	Cytoplasm	other			221692	218194	306844
PI3K (complex)	Cytoplasm	complex
PITPNM1	Cytoplasm	transporter			9600	18739	361694
PIWIL4	Cytoplasm	other			143689	330890	689972
PKP4	Plasma Membrane	other			8502	227937	295625
PLAC8	Nucleus	other			51316	231507	360914
PLAGL2	Nucleus	transcription regulator	disease progression		5326	54711
PLAU	Extracellular Space	peptidase	disease progression,efficacy,prognosis		5328	18792	25619
PLEKHM2	Extracellular Space	other			23207	69582	313667
POGK	Nucleus	other			57645	71592	304941
POP4	Nucleus	enzyme			10775	66161	292831
POP7	Nucleus	enzyme			10248	74097	288564
POTEH (includes others)	Other	other			23784|641455|404785
PP1 protein complex group	Cytoplasm	complex
PPP1R15A	Cytoplasm	other			23645	17872
PRPS1	Cytoplasm	kinase			5631	19139	29562
PSMB4	Cytoplasm	peptidase			5692	19172	58854
PUM2	Cytoplasm	other			23369	80913	298874
PWWP2B	Other	other			170394	101631	361671
PYCR1	Cytoplasm	enzyme			5831	209027	287877
RAB21	Cytoplasm	enzyme			23011	216344	299799
RAB23	Cytoplasm	enzyme			51715	19335	367242
RAB31	Cytoplasm	enzyme			11031	106572	246324
RAB32	Cytoplasm	other			10981	67844	365042
RAB22A	Cytoplasm	enzyme			57403	19334	366265
RAB2A	Cytoplasm	enzyme			5862	59021	65158
RANGAP1	Nucleus	other			5905	19387	362965
RAP1GDS1	Cytoplasm	other			5910	229877	310909
RAPH1	Plasma Membrane	other			65059	77300	363239
RASGRP3	Cytoplasm	other			25780	240168	313874
RBBP8	Nucleus	enzyme			5932	225182	291787
RBM33	Other	other			155435
RBMS1	Nucleus	other			5937	56878	362138
RCAN1	Nucleus	transcription regulator			1827	54720
REL	Nucleus	transcription regulator			5966	19696	305584
RELB	Nucleus	transcription regulator	diagnosis,disease progression,unspecified application		5971	19698	100360982
RFC4	Nucleus	other			5984	106344	288003
RGD1560225	Cytoplasm	other					307231
RHEB	Cytoplasm	enzyme			6009	19744	26954
RHOF	Cytoplasm	enzyme			54509	23912	690130
RINT1	Nucleus	other			60561	72772	296750
RNA polymerase II	Nucleus	complex
RNH1	Cytoplasm	other			6050	107702	100360501
RPP21	Nucleus	enzyme			79897	67676	406230
RPP30	Nucleus	enzyme			10556	54364	685332
RPP38	Nucleus	enzyme			10557	227522	291317
RPP40	Nucleus	enzyme			10799	208366	291071
RQCD1	Cytoplasm	other			9125	58184	301513
RRAGD	Cytoplasm	enzyme			58528	52187	297960
SBDS	Nucleus	other			51119	66711	288615
SCD5	Cytoplasm	enzyme			79966
SCFD2	Other	transporter			152579	212986	498353
SDCCAG3	Other	other			10807	68112	306322
SELT	Cytoplasm	other			51714	69227	365802
SEPHS1	Other	enzyme			22929	109079	291314
SH3GLB1	Cytoplasm	enzyme			51100	54673	292156
SHMT2	Cytoplasm	enzyme			6472	108037	299857
SIMC1	Other	other			375484	319719	100361684
SKIL	Nucleus	transcription regulator			6498	20482	114208
SLC1A5	Plasma Membrane	transporter			6510	20514	292657
SLC38A5	Plasma Membrane	transporter			92745	209837	192208
SLC39A1	Plasma Membrane	transporter			27173	30791	361986
SLC39A11	Other	transporter			201266	69806	287796
SLC3A2	Plasma Membrane	transporter			6520	17254	50567
SLC41A2	Plasma Membrane	transporter			84102	338365	362861
SLC43A1	Plasma Membrane	transporter			8501	72401	311168
SLTM	Nucleus	other			79811	66660
SNW1	Nucleus	transcription regulator			22938	66354	500695
SNX10	Cytoplasm	transporter			29887	71982	297096
SNX22	Other	transporter			79856	382083	300796
SNX24	Other	transporter			28966	69226	361328
SOCS2	Cytoplasm	other			8835	216233	84607
SP100	Nucleus	transcription regulator			6672
SPAG9	Cytoplasm	other			9043	70834	360600
SPATS2L	Nucleus	other			26010	67198	316426
SPDEF	Nucleus	transcription regulator	efficacy,prognosis		25803	30051	689210
SPDL1	Nucleus	other			54908	70385	303037
SPEG	Nucleus	kinase			10290	11790	363256
SPG21	Plasma Membrane	enzyme			51324	27965	300791
SPIRE1	Cytoplasm	other			56907	68166	307348
SPRED1	Plasma Membrane	other			161742	114715	296072
SQSTM1	Cytoplasm	transcription regulator			8878	18412	113894
SRC (family)	Cytoplasm	group		ponatinib
SRFBP1	Nucleus	other			153443	67222	291469
SRXN1	Cytoplasm	enzyme			140809	76650	296271
STARD10	Cytoplasm	other			10809	56018	293150
STAT3	Nucleus	transcription regulator	diagnosis,efficacy,prognosis,response to therapy		6774	20848	25125
STAT4	Nucleus	transcription regulator			6775	20849	367264
STAT5a/b	Cytoplasm	group	diagnosis,efficacy,prognosis
SUB1	Nucleus	transcription regulator			10923	20024	192269
SUGT1	Nucleus	other			10910	67955	290408
SUMO2	Nucleus	enzyme			6613	170930	690244
TAZ	Nucleus	enzyme			6901	66826	363521
TBL3	Cytoplasm	peptidase			10607	213773	287120
TBL1XR1	Nucleus	transcription regulator			79718	81004	365755
TBX6	Nucleus	transcription regulator			6911	21389	365371
TCEA1	Nucleus	transcription regulator			6917	21399	362479|498453
TCEB2	Nucleus	transcription regulator			6923		100909963
TCIRG1	Plasma Membrane	enzyme			10312	27060	293650
TECPR1	Cytoplasm	other			25851	70381	304285
TERF2	Nucleus	other	diagnosis,disease progression		7014	21750	361403
TESK1	Nucleus	kinase			7016	21754	29460
TFAP4	Nucleus	transcription regulator			7023	83383	360482
TGFBI	Extracellular Space	other			7045	21810	116487
TIPRL	Cytoplasm	other			261726	226591	360869
TMEM54	Other	other			113452	66260	362605
TMEM64	Cytoplasm	other			169200	100201	689176
TMEM158	Plasma Membrane	other			25907	72309	117582
TNFAIP1	Plasma Membrane	ion channel			7126	21927	287543
TNFAIP2	Extracellular Space	other			7127	21928	299339
TOX2	Nucleus	transcription regulator			84969	269389	311615
TP53	Nucleus	transcription regulator	diagnosis,disease progression,efficacy,prognosis,response to therapy,unspecified application		7157	22059	24842
TP63	Nucleus	transcription regulator	diagnosis,efficacy,prognosis,unspecified application		8626	22061	246334
TP53I11	Other	other			9537	277414	311209
TRIM71	Cytoplasm	enzyme			131405	636931	301042
TRMT1	Extracellular Space	enzyme			55621	212528	288914
TSEN15	Nucleus	enzyme			116461	66637
TSEN34	Nucleus	enzyme			79042	66078	100909510|292534
TSEN54	Nucleus	enzyme			283989	76265	690308
TTC1	Cytoplasm	other			7265	66827	287208
TTPAL	Other	other			79183	76080	296349
TTYH2	Other	ion channel			94015	117160	287803
tubulin (complex)	Cytoplasm	complex	efficacy,response to therapy	trastuzumab emtansine
TXLNG	Nucleus	other			55787	353170	302680
UBC	Cytoplasm	enzyme			7316	22190	50522
UBE2D4	Other	enzyme	unspecified application		51619	73318	79435
UBE2E2	Cytoplasm	enzyme			7325	218793	361013
UBE2Z	Other	other			65264	268470	303478
UBR3	Other	enzyme			130507	68795	311115
ULK4	Other	kinase			54986	209012	363167
URM1	Cytoplasm	other			81605	68205	311840
VAMP7	Cytoplasm	transporter			6845	20955	85491
Vegf	Extracellular Space	group	diagnosis,disease progression,efficacy,prognosis,response to therapy,unspecified application
VEZF1	Nucleus	transcription regulator			7716	22344	287615
VHL	Nucleus	transcription regulator	diagnosis,efficacy		7428	22346	24874
WBP4	Cytoplasm	other			11193	22380	114765
WBP5	Other	other			51186	22381	680354
WDFY3	Cytoplasm	enzyme			23001	72145	305164
WTAP	Nucleus	other			9589	60532	499020
WTIP	Nucleus	transcription regulator			126374	101543	361552
WWC3	Cytoplasm	other			55841		317439
XPOT	Nucleus	other			11260	73192
YAP1	Nucleus	transcription regulator			10413	22601
YWHAQ	Cytoplasm	other			10971	102634437|22630	25577
YWHAZ	Cytoplasm	enzyme	diagnosis		7534	22631	25578
YY1	Nucleus	transcription regulator			7528	22632	24919
ZBTB40	Nucleus	other			9923	230848	362635
ZBTB44	Other	other			29068	235132	363035
ZCCHC7	Nucleus	other			84186	319885	298086
ZDHHC6	Nucleus	enzyme			64429	66980	361771
ZFC3H1	Extracellular Space	other			196441	216345	314836
ZNF44	Nucleus	other			51710
ZNF207	Nucleus	transcription regulator			7756	22680	303763
ZNF217	Nucleus	transcription regulator	prognosis		7764	228913	311764
ZNFX1	Nucleus	transcription regulator			57169	98999	296384
ZWILCH	Nucleus	other			55055	68014	691493

## Sheet: cluster3_IPA_core.txt
Additional File 9 Gene Ontology analysis of siTCF7L2
Cluster 3
Ingenuity Canonical Pathways	Molecules	pvalue
Remodeling of Epithelial Adherens Junctions	IQGAP1,TUBA1A,TUBB6,ARPC4,MAPRE1,MET	0.00068
Gap Junction Signaling	TUBA1A,LPAR1,EGFR,TUBB6,SP3,PLCE1,PRKAR1B,GNAI3,MAPK3	0.00078
RAN Signaling	KPNA1,KPNA3,KPNB1	0.0022
14-3-3-mediated Signaling	JUN,TUBA1A,AKT1S1,TUBB6,PLCE1,YWHAH,MAPK3	0.0025
Regulation of the Epithelial-Mesenchymal Transition Pathway	EGFR,TCF3,JAG1,WNT7B,HIF1A,MET,FOXC2,MAPK3,FGFRL1	0.0025
p70S6K Signaling	EGFR,F2RL1,PLCE1,YWHAH,GNAI3,MAPK3,LYN	0.0027
ERK/MAPK Signaling	TLN1,PPP1R14B,ATF1,RAC3,PRKAR1B,YWHAH,ETS2,MAPK3,RPS6KA4	0.0028
1D-myo-inositol Hexakisphosphate Biosynthesis II (Mammalian)	ITPK1,OCRL,INPP5A	0.0031
Glycoaminoglycan-protein Linkage Region Biosynthesis	B3GAT3,B3GALT6	0.0049
TCA Cycle II (Eukaryotic)	IDH3A,OGDH,CS	0.0054
IL-17A Signaling in Gastric Cells	JUN,EGFR,MAPK3	0.0068
Epithelial Adherens Junction Signaling	IQGAP1,TUBA1A,EGFR,TCF3,TUBB6,ARPC4,MET	0.0083
PTEN Signaling	EGFR,OCRL,RAC3,YWHAH,MAPK3,FGFRL1	0.011
Superpathway of Inositol Phosphate Compounds	ITPK1,OCRL,PPP1R14B,PLCE1,PTPLB,NUDT11,INPP5A,PGAM5	0.011
UVA-Induced MAPK Signaling	JUN,EGFR,PLCE1,MAPK3,RPS6KA4	0.012
Ubiquinol-10 Biosynthesis (Eukaryotic)	ECHDC1,MICAL2	0.014
FcÎ³ Receptor-mediated Phagocytosis in Macrophages and Monocytes	TLN1,RAC3,ARPC4,MAPK3,LYN	0.015
Glutamate Removal from Folates	GGH	0.015
Assembly of RNA Polymerase III Complex	GTF3C1,GTF3A	0.017
IGF-1 Signaling	JUN,IGFBP4,PRKAR1B,YWHAH,MAPK3	0.018
Protein Kinase A Signaling	AKAP12,TCF3,DUSP5,PDE4A,PPP1R14B,ATF1,PLCE1,PRKAR1B,CDKN3,YWHAH,GNAI3,MAPK3	0.019
Hypoxia Signaling in the Cardiovascular System	JUN,HIF1A,UBE2E3,HSP90AA1	0.019
Telomerase Signaling	EGFR,TERF2,HSP90AA1,ETS2,MAPK3	0.02
Mitotic Roles of Polo-Like Kinase	CDC7,STAG2,HSP90AA1,KIF11	0.02
Actin Cytoskeleton Signaling	IQGAP1,TLN1,RAC3,ARPC4,TRIO,RDX,MPRIP,MAPK3	0.021
Agrin Interactions at Neuromuscular Junction	JUN,EGFR,RAC3,MAPK3	0.023
Melatonin Signaling	PLCE1,PRKAR1B,GNAI3,MAPK3	0.024
Renal Cell Carcinoma Signaling	JUN,HIF1A,MET,MAPK3	0.025
Chemokine Signaling	JUN,GNAI3,MPRIP,MAPK3	0.025
D-myo-inositol-5-phosphate Metabolism	ITPK1,PPP1R14B,PLCE1,PTPLB,NUDT11,PGAM5	0.025
Methionine Degradation I (to Homocysteine)	PRMT5,PRMT1	0.025
IL-8 Signaling	JUN,IQGAP1,EGFR,RHOB,RAC3,GNAI3,MAPK3	0.026
3-phosphoinositide Degradation	ITPK1,OCRL,PPP1R14B,PTPLB,NUDT11,PGAM5	0.026
Glioblastoma Multiforme Signaling	EGFR,TCF3,RHOB,WNT7B,PLCE1,MAPK3	0.028
UVC-Induced MAPK Signaling	JUN,EGFR,MAPK3	0.028
mTOR Signaling	AKT1S1,RHOB,HIF1A,MLST8,EIF4A3,MAPK3,RPS6KA4	0.029
Role of Tissue Factor in Cancer	EGFR,F2RL1,MAPK3,LYN,RPS6KA4	0.03
Corticotropin Releasing Hormone Signaling	JUN,JUND,PRKAR1B,GNAI3,MAPK3	0.03
Androgen Signaling	JUN,PRKAR1B,HSP90AA1,GNAI3,MAPK3	0.03
Spliceosomal Cycle	U2AF2	0.031
All-trans-decaprenyl Diphosphate Biosynthesis	PDSS1	0.031
S-methyl-5-thio-Î±-D-ribose 1-phosphate Degradation	APIP	0.031
L-cysteine Degradation III	MPST	0.031
GDP-L-fucose Biosynthesis I (from GDP-D-mannose)	TSTA3	0.031
D-myo-inositol (1,4,5)-trisphosphate Degradation	OCRL,INPP5A	0.032
Cysteine Biosynthesis III (mammalia)	PRMT5,PRMT1	0.032
Colorectal Cancer Metastasis Signaling	JUN,EGFR,TCF3,RHOB,WNT7B,PRKAR1B,PTGER4,MAPK3	0.033
D-myo-inositol (1,3,4)-trisphosphate Biosynthesis	OCRL,INPP5A	0.035
P2Y Purigenic Receptor Signaling Pathway	JUN,PLCE1,PRKAR1B,GNAI3,MAPK3	0.04
Germ Cell-Sertoli Cell Junction Signaling	IQGAP1,TUBA1A,RHOB,TUBB6,RAC3,MAPK3	0.041
Ascorbate Recycling (Cytosolic)	GLRX	0.047
Tetrahydrobiopterin Biosynthesis I	PTS	0.047
Glutathione Redox Reactions II	GLRX	0.047
1D-myo-inositol Hexakisphosphate Biosynthesis V (from Ins(1,3,4)P3)	ITPK1	0.047
Oxidized GTP and dGTP Detoxification	RUVBL2	0.047
Tetrahydrobiopterin Biosynthesis II	PTS	0.047
Neuregulin Signaling	EGFR,DLG4,HSP90AA1,MAPK3	0.049
G Beta Gamma Signaling	EGFR,PRKAR1B,GNAI3,MAPK3	0.049
D-myo-inositol (1,4,5,6)-Tetrakisphosphate Biosynthesis	ITPK1,PPP1R14B,PTPLB,NUDT11,PGAM5	0.05
D-myo-inositol (3,4,5,6)-tetrakisphosphate Biosynthesis	ITPK1,PPP1R14B,PTPLB,NUDT11,PGAM5	0.05
Semaphorin Signaling in Neurons	RHOB,MET,MAPK3	0.05
Chondroitin Sulfate Biosynthesis	B3GAT3,B3GALT6,CHPF	0.05
UVB-Induced MAPK Signaling	JUN,EGFR,MAPK3	0.05
PI3K Signaling in B Lymphocytes	JUN,ATF1,PLCE1,MAPK3,LYN	0.051
GNRH Signaling	JUN,EGFR,PRKAR1B,GNAI3,MAPK3	0.052
Superpathway of D-myo-inositol (1,4,5)-trisphosphate Metabolism	OCRL,INPP5A	0.054
Regulation of Actin-based Motility by Rho	RHOB,RAC3,ARPC4,MPRIP	0.055
Dermatan Sulfate Biosynthesis	B3GAT3,B3GALT6,CHPF	0.055
Ovarian Cancer Signaling	EGFR,TCF3,WNT7B,PRKAR1B,MAPK3	0.055
EGF Signaling	JUN,EGFR,MAPK3	0.058
cAMP-mediated signaling	AKAP12,LPAR1,PDE4A,PRKAR1B,PTGER4,GNAI3,MAPK3	0.058
Regulation of Cellular Mechanics by Calpain Protease	EGFR,TLN1,MAPK3	0.06
PPAR Signaling	JUN,HSP90AA1,CITED2,MAPK3	0.06
2-ketoglutarate Dehydrogenase Complex	OGDH	0.062
Relaxin Signaling	JUN,PDE4A,PRKAR1B,GNAI3,MAPK3	0.062
Molecular Mechanisms of Cancer	JUN,BIRC2,TCF3,RHOB,WNT7B,HIF1A,RAC3,PRKAR1B,GNAI3,MAPK3	0.063
PPARÎ±/RXRÎ± Activation	JUN,ADIPOR1,PLCE1,PRKAR1B,HSP90AA1,MAPK3	0.063
NRF2-mediated Oxidative Stress Response	JUN,JUND,CAT,UBE2E3,ENC1,MAPK3	0.065
ATM Signaling	JUN,TP53BP1,TDP1	0.065
CDK5 Signaling	PPP1R14B,PRKAR1B,CABLES1,MAPK3	0.071
Glutathione-mediated Detoxification	GGH,ANPEP	0.071
ILK Signaling	JUN,PPP1R14B,RHOB,HIF1A,MAPK3,RPS6KA4	0.072
Estrogen-Dependent Breast Cancer Signaling	JUN,EGFR,MAPK3	0.072
Cholecystokinin/Gastrin-mediated Signaling	JUN,EGFR,RHOB,MAPK3	0.074
TNFR2 Signaling	JUN,BIRC2	0.076
Heme Degradation	HMOX2	0.076
Signaling by Rho Family GTPases	JUN,IQGAP1,RHOB,ARPC4,GNAI3,RDX,MAPK3	0.076
ERK5 Signaling	EGFR,YWHAH,RPS6KA4	0.076
PCP pathway	JUN,JUND,WNT7B	0.076
HIF1Î± Signaling	JUN,HIF1A,HSP90AA1,MAPK3	0.076
Axonal Guidance Signaling	TUBA1A,TUBB6,WNT7B,PLXNB2,RAC3,ARPC4,MET,PLCE1,PRKAR1B,GNAI3,MAPK3	0.079
Thrombin Signaling	EGFR,RHOB,PLCE1,GNAI3,MPRIP,MAPK3	0.081
Breast Cancer Regulation by Stathmin1	TUBA1A,PPP1R14B,TUBB6,PRKAR1B,GNAI3,MAPK3	0.081
Rac Signaling	JUN,IQGAP1,ARPC4,MAPK3	0.081
CD40 Signaling	JUN,ATF1,MAPK3	0.081
HGF Signaling	JUN,MET,ETS2,MAPK3	0.083
4-1BB Signaling in T Lymphocytes	JUN,MAPK3	0.085
Superpathway of Methionine Degradation	PRMT5,PRMT1	0.085
Role of PI3K/AKT Signaling in the Pathogenesis of Influenza	KPNA3,GNAI3,MAPK3	0.085
Chondroitin and Dermatan Biosynthesis	CHPF	0.091
Superoxide Radicals Degradation	CAT	0.091
Pregnenolone Biosynthesis	MICAL2	0.091
CXCR4 Signaling	JUN,RHOB,GNAI3,MAPK3,LYN	0.091
Fc Epsilon RI Signaling	OCRL,RAC3,MAPK3,LYN	0.091
Sphingosine-1-phosphate Signaling	RHOB,PLCE1,GNAI3,MAPK3	0.091
3-phosphoinositide Biosynthesis	ITPK1,PPP1R14B,PTPLB,NUDT11,PGAM5	0.098
Integrin Signaling	TLN1,RHOB,RAC3,ARPC4,MPRIP,MAPK3	0.098
IL-17A Signaling in Fibroblasts	JUN,MAPK3	0.1
Adenine and Adenosine Salvage III	ADAT3	0.1
LPS-stimulated MAPK Signaling	JUN,ATF1,MAPK3	0.11
Ephrin B Signaling	RAC3,GNAI3,MAPK3	0.11
STAT3 Pathway	EGFR,MAPK3,FGFRL1	0.11
Dopamine-DARPP32 Feedback in cAMP Signaling	PPP1R14B,ATF1,PLCE1,PRKAR1B,GNAI3	0.11
Leptin Signaling in Obesity	PLCE1,PRKAR1B,MAPK3	0.11
GÎ±12/13 Signaling	JUN,LPAR1,F2RL1,MAPK3	0.11
BMP signaling pathway	JUN,PRKAR1B,MAPK3	0.12
Synaptic Long Term Potentiation	PPP1R14B,PLCE1,PRKAR1B,MAPK3	0.12
Purine Ribonucleosides Degradation to Ribose-1-phosphate	ADAT3	0.12
HMGB1 Signaling	JUN,HMGB1,RHOB,MAPK3	0.12
GÎ±i Signaling	LPAR1,PRKAR1B,GNAI3,MAPK3	0.12
PDGF Signaling	JUN,OCRL,MAPK3	0.12
Dopamine Receptor Signaling	PPP1R14B,PTS,PRKAR1B	0.12
Netrin Signaling	RAC3,PRKAR1B	0.12
RhoA Signaling	LPAR1,ARPC4,RDX,MPRIP	0.13
Wnt/Î²-catenin Signaling	JUN,RUVBL2,TCF3,WNT7B,SFRP1	0.13
PI3K/AKT Signaling	OCRL,HSP90AA1,YWHAH,MAPK3	0.13
Thyroid Cancer Signaling	TCF3,MAPK3	0.13
Adipogenesis pathway	HIF1A,NR2F2,FOXC2,FGFRL1	0.13
Role of Osteoblasts, Osteoclasts and Chondrocytes in Rheumatoid Arthritis	JUN,BIRC2,TCF3,WNT7B,SFRP1,MAPK3	0.13
Assembly of RNA Polymerase I Complex	UBTF	0.13
Calcium Transport I	ATP2C1	0.13
Histidine Degradation VI	MICAL2	0.13
Systemic Lupus Erythematosus Signaling	JUN,LSM7,SNRPC,SNRNP27,MAPK3,LYN	0.13
MIF Regulation of Innate Immunity	JUN,MAPK3	0.13
RhoGDI Signaling	RHOB,ARPC4,GDI2,GNAI3,RDX	0.14
Cardiac Hypertrophy Signaling	JUN,RHOB,PLCE1,PRKAR1B,GNAI3,MAPK3	0.14
RAR Activation	JUN,PRKAR1B,NR2F2,CITED2,PRMT1	0.14
B Cell Receptor Signaling	JUN,TCF3,OCRL,MAPK3,LYN	0.14
Cellular Effects of Sildenafil (Viagra)	PDE4A,PLCE1,PRKAR1B,MPRIP	0.14
Melanocyte Development and Pigmentation Signaling	PRKAR1B,MAPK3,RPS6KA4	0.14
Sertoli Cell-Sertoli Cell Junction Signaling	JUN,TUBA1A,TUBB6,PRKAR1B,MAPK3	0.15
FGF Signaling	MET,MAPK3,FGFRL1	0.15
Role of IL-17F in Allergic Inflammatory Airway Diseases	MAPK3,RPS6KA4	0.15
ErbB Signaling	JUN,EGFR,MAPK3	0.15
HIPPO signaling	DLG4,PPP1R14B,YWHAH	0.15
Production of Nitric Oxide and Reactive Oxygen Species in Macrophages	JUN,PPP1R14B,RHOB,CAT,MAPK3	0.15
Î±-Adrenergic Signaling	PRKAR1B,GNAI3,MAPK3	0.16
FAK Signaling	EGFR,TLN1,MAPK3	0.16
Cardiac Î²-adrenergic Signaling	AKAP12,PDE4A,PPP1R14B,PRKAR1B	0.16
Insulin Receptor Signaling	OCRL,PPP1R14B,PRKAR1B,MAPK3	0.16
RANK Signaling in Osteoclasts	JUN,BIRC2,MAPK3	0.16
Role of Oct4 in Mammalian Embryonic Stem Cell Pluripotency	NR2F2,ETS2	0.16
IL-1 Signaling	JUN,PRKAR1B,GNAI3	0.17
BER pathway	POLG	0.17
TNFR1 Signaling	JUN,BIRC2	0.18
Synaptic Long Term Depression	PLCE1,GNAI3,MAPK3,LYN	0.18
SAPK/JNK Signaling	JUN,MAP4K5,RAC3	0.18
NAD Phosphorylation and Dephosphorylation	NNT	0.19
Mevalonate Pathway I	MVK	0.19
Salvage Pathways of Pyrimidine Ribonucleotides	UCKL1,NME4,MAPK3	0.19
Role of Macrophages, Fibroblasts and Endothelial Cells in Rheumatoid Arthritis	JUN,F2RL1,TCF3,WNT7B,SFRP1,PLCE1,MAPK3	0.19
Amyloid Processing	PRKAR1B,MAPK3	0.19
Antioxidant Action of Vitamin C	GLRX,PLCE1,MAPK3	0.19
CNTF Signaling	MAPK3,RPS6KA4	0.2
Colanic Acid Building Blocks Biosynthesis	TSTA3	0.2
Î³-glutamyl Cycle	ANPEP	0.2
Vitamin-C Transport	GLRX	0.2
p53 Signaling	JUN,GNL3,HIF1A	0.2
IL-2 Signaling	JUN,MAPK3	0.2
Nitric Oxide Signaling in the Cardiovascular System	PRKAR1B,HSP90AA1,MAPK3	0.2
Neuropathic Pain Signaling In Dorsal Horn Neurons	PLCE1,PRKAR1B,MAPK3	0.21
Lymphotoxin Î² Receptor Signaling	BIRC2,MAPK3	0.21
Telomere Extension by Telomerase	TERF2	0.21
Thrombopoietin Signaling	JUN,MAPK3	0.21
G-Protein Coupled Receptor Signaling	LPAR1,PDE4A,PRKAR1B,PTGER4,GNAI3,MAPK3	0.21
Aldosterone Signaling in Epithelial Cells	PLCE1,ICMT,HSP90AA1,MAPK3	0.22
Actin Nucleation by ARP-WASP Complex	RHOB,ARPC4	0.22
Heparan Sulfate Biosynthesis	B3GAT3,B3GALT6	0.22
Granzyme B Signaling	LMNB2	0.22
Mismatch Repair in Eukaryotes	SLC19A1	0.22
Dermatan Sulfate Degradation (Metazoa)	FGFRL1	0.22
Glioma Invasiveness Signaling	RHOB,MAPK3	0.22
ErbB2-ErbB3 Signaling	JUN,MAPK3	0.22
NGF Signaling	TRIO,MAPK3,RPS6KA4	0.24
Adenosine Nucleotides Degradation II	ADAT3	0.24
Superpathway of Geranylgeranyldiphosphate Biosynthesis I (via Mevalonate)	MVK	0.24
fMLP Signaling in Neutrophils	ARPC4,GNAI3,MAPK3	0.24
Induction of Apoptosis by HIV1	BIRC2,SLC25A4	0.24
Renin-Angiotensin Signaling	JUN,PRKAR1B,MAPK3	0.24
GÎ±s Signaling	PRKAR1B,PTGER4,MAPK3	0.24
Ethanol Degradation IV	CAT	0.25
Natural Killer Cell Signaling	OCRL,RAC3,MAPK3	0.25
GM-CSF Signaling	MAPK3,LYN	0.25
Role of BRCA1 in DNA Damage Response	SLC19A1,ATF1	0.26
Cdc42 Signaling	JUN,IQGAP1,ARPC4,MPRIP	0.27
DNA Methylation and Transcriptional Repression Signaling	MTA2	0.27
Purine Nucleotides Degradation II (Aerobic)	ADAT3	0.27
Non-Small Cell Lung Cancer Signaling	EGFR,MAPK3	0.27
Acute Phase Response Signaling	JUN,TCF3,HMOX2,MAPK3	0.27
IL-15 Signaling	RAC3,MAPK3	0.28
CCR3 Signaling in Eosinophils	GNAI3,MPRIP,MAPK3	0.28
Role of NFAT in Regulation of the Immune Response	JUN,GNAI3,MAPK3,LYN	0.28
Endothelin-1 Signaling	JUN,PLCE1,GNAI3,MAPK3	0.28
CREB Signaling in Neurons	PLCE1,PRKAR1B,GNAI3,MAPK3	0.28
PKCÎ¸ Signaling in T Lymphocytes	JUN,RAC3,MAPK3	0.28
Erythropoietin Signaling	JUN,MAPK3	0.28
Neurotrophin/TRK Signaling	JUN,MAPK3	0.28
GDNF Family Ligand-Receptor Interactions	JUN,MAPK3	0.29
Sperm Motility	PDE4A,PLCE1,PRKAR1B	0.29
Ephrin Receptor Signaling	RAC3,ARPC4,GNAI3,MAPK3	0.29
Polyamine Regulation in Colon Cancer	MXD1	0.29
Pyrimidine Deoxyribonucleotides De Novo Biosynthesis I	NME4	0.29
CCR5 Signaling in Macrophages	JUN,GNAI3	0.29
Growth Hormone Signaling	MAPK3,RPS6KA4	0.29
IL-3 Signaling	JUN,MAPK3	0.31
Role of NFAT in Cardiac Hypertrophy	PLCE1,PRKAR1B,GNAI3,MAPK3	0.31
Caveolar-mediated Endocytosis Signaling	EGFR,COPB1	0.31
IL-17 Signaling	JUN,MAPK3	0.31
Basal Cell Carcinoma Signaling	TCF3,WNT7B	0.31
JAK/Stat Signaling	JUN,MAPK3	0.31
IL-22 Signaling	MAPK3	0.32
Prolactin Signaling	JUN,MAPK3	0.32
Estrogen Receptor Signaling	DDX5,HNRNPD,MAPK3	0.32
Phospholipase C Signaling	RHOB,PLCE1,MPRIP,MAPK3,LYN	0.32
FLT3 Signaling in Hematopoietic Progenitor Cells	MAPK3,RPS6KA4	0.32
Role of JAK family kinases in IL-6-type Cytokine Signaling	MAPK3	0.33
Glycolysis I	ENO2	0.33
Gluconeogenesis I	ENO2	0.33
Acute Myeloid Leukemia Signaling	TCF3,MAPK3	0.34
VDR/RXR Activation	MXD1,KLF4	0.35
Cell Cycle Control of Chromosomal Replication	CDC7	0.35
D-myo-inositol (1,4,5)-Trisphosphate Biosynthesis	PLCE1	0.35
Pyrimidine Ribonucleotides Interconversion	NME4	0.35
Human Embryonic Stem Cell Pluripotency	TCF3,WNT7B,FGFRL1	0.35
Regulation of IL-2 Expression in Activated and Anergic T Lymphocytes	JUN,MAPK3	0.35
Role of Wnt/GSK-3Î² Signaling in the Pathogenesis of Influenza	TCF3,WNT7B	0.35
Ceramide Signaling	JUN,MAPK3	0.36
Superpathway of Cholesterol Biosynthesis	MVK	0.36
Pyrimidine Ribonucleotides De Novo Biosynthesis	NME4	0.37
Prostate Cancer Signaling	HSP90AA1,MAPK3	0.37
Aryl Hydrocarbon Receptor Signaling	JUN,HSP90AA1,MAPK3	0.38
Role of p14/p19ARF in Tumor Suppression	UBTF	0.38
Sonic Hedgehog Signaling	PRKAR1B	0.38
eNOS Signaling	LPAR1,PRKAR1B,HSP90AA1	0.38
Thyroid Hormone Metabolism II (via Conjugation and/or Degradation)	B3GAT3	0.39
Glucocorticoid Receptor Signaling	JUN,HMGB1,HSP90AA1,YWHAH,MAPK3	0.39
Bladder Cancer Signaling	EGFR,MAPK3	0.4
TGF-Î² Signaling	JUN,MAPK3	0.4
MIF-mediated Glucocorticoid Regulation	MAPK3	0.41
Apoptosis Signaling	BIRC2,MAPK3	0.41
Oncostatin M Signaling	MAPK3	0.42
TWEAK Signaling	BIRC2	0.42
Inhibition of Angiogenesis by TSP1	JUN	0.42
VEGF Signaling	HIF1A,MAPK3	0.42
Cell Cycle Regulation by BTG Family Proteins	PRMT1	0.42
tRNA Splicing	PDE4A	0.42
Triacylglycerol Biosynthesis	LPPR2	0.42
Glioma Signaling	EGFR,MAPK3	0.44
Mouse Embryonic Stem Cell Pluripotency	TCF3,MAPK3	0.44
T Cell Receptor Signaling	JUN,MAPK3	0.45
Tec Kinase Signaling	RHOB,GNAI3,LYN	0.45
April Mediated Signaling	JUN	0.45
Notch Signaling	JAG1	0.45
Amyotrophic Lateral Sclerosis Signaling	BIRC2,CAT	0.45
tRNA Charging	HARS2	0.46
Hepatic Cholestasis	JUN,SLC4A2,PRKAR1B	0.47
B Cell Activating Factor Signaling	JUN	0.47
Neuroprotective Role of THOP1 in Alzheimer's Disease	PRKAR1B	0.47
FcÎ³RIIB Signaling in B Lymphocytes	LYN	0.48
Mechanisms of Viral Exit from Host Cells	LMNB2	0.48
Melanoma Signaling	MAPK3	0.49
Huntington's Disease Signaling	JUN,EGFR,DLG4,MAPK3	0.49
Pancreatic Adenocarcinoma Signaling	EGFR,MAPK3	0.5
iNOS Signaling	JUN	0.5
Serotonin Receptor Signaling	PTS	0.5
Mitochondrial Dysfunction	CAT,OGDH,NDUFA3	0.51
Chondroitin Sulfate Biosynthesis (Late Stages)	CHPF	0.51
Role of NANOG in Mammalian Embryonic Stem Cell Pluripotency	WNT7B,MAPK3	0.52
nNOS Signaling in Neurons	DLG4	0.52
Calcium Signaling	ATP2C1,PRKAR1B,MAPK3	0.53
Cell Cycle: G2/M DNA Damage Checkpoint Regulation	YWHAH	0.54
IL-6 Signaling	JUN,MAPK3	0.54
Nicotine Degradation III	B3GAT3	0.55
Type II Diabetes Mellitus Signaling	ADIPOR1,MAPK3	0.55
p38 MAPK Signaling	ATF1,RPS6KA4	0.55
CD28 Signaling in T Helper Cells	JUN,ARPC4	0.55
CD27 Signaling in Lymphocytes	JUN	0.56
Endometrial Cancer Signaling	MAPK3	0.56
Melatonin Degradation I	B3GAT3	0.57
Phototransduction Pathway	PRKAR1B	0.57
Role of IL-17A in Arthritis	MAPK3	0.57
Role of CHK Proteins in Cell Cycle Checkpoint Control	SLC19A1	0.58
Wnt/Ca+ pathway	PLCE1	0.59
Phospholipases	PLCE1	0.59
Glutamate Receptor Signaling	DLG4	0.59
Myc Mediated Apoptosis Signaling	YWHAH	0.6
Superpathway of Melatonin Degradation	B3GAT3	0.6
Nicotine Degradation II	B3GAT3	0.61
ErbB4 Signaling	MAPK3	0.61
Serotonin Degradation	B3GAT3	0.61
Antiproliferative Role of Somatostatin Receptor 2	MAPK3	0.63
Role of JAK1 and JAK3 in Î³c Cytokine Signaling	MAPK3	0.63
Eicosanoid Signaling	PTGER4	0.63
Upstream Regulators
Upstream Regulator	Mechanistic Network
RNF187
HTF
FANK1
RECQL4
TBX4
HSF1
CCND1
TFAP2A
SOX2
LHX1
CDK2AP1
EPAS1
USF1
CITED4
MRE11A
NOTCH1
HOXA10
TAF4
HIF1A
PSMC5
MCM2
GLI1
SP1	23 (3)
SIM1
CUL4A
GFI1
EAF2
NUPR1
EED
XBP1
ATN1
MEF2BNB-MEF2B
MCM4
MCM7
HNF4A
SP3
NFYA
SMAD4	13 (2)
TCF3
MCM3
ZNF197
PGR
HOXA9
CDX2
ORC4
E2F4
SND1
RB1
ORC6
ORC1
Bio Functions
Categories	# Molecules
Cell Death and Survival	115
Cell Death and Survival	96
Cellular Growth and Proliferation	119
Gene Expression	68
Cellular Development, Cellular Growth and Proliferation	59
Cell Death and Survival	88
Gene Expression	70
Gene Expression	63
Cellular Development, Cellular Growth and Proliferation	16
Cellular Development, Cellular Growth and Proliferation, Connective Tissue Development and Function	22
Gene Expression	51
Cellular Assembly and Organization, Cellular Function and Maintenance	16
Organismal Survival	79
Gene Expression	52
Cellular Growth and Proliferation, Connective Tissue Development and Function	5
Cellular Assembly and Organization, Cellular Function and Maintenance	46
Cellular Assembly and Organization, Cellular Function and Maintenance	48
Connective Tissue Disorders, Developmental Disorder, Skeletal and Muscular Disorders	18
Cellular Development, Connective Tissue Development and Function	11
Embryonic Development, Organ Development, Organismal Development, Renal and Urological System Development and Function, Reproductive System Development and Function, Tissue Development	9
Cellular Growth and Proliferation	13
Embryonic Development, Organismal Development, Tissue Development	10
Cancer, Gastrointestinal Disease	131
Cancer, Tumor Morphology	11
Organismal Development	32
Cancer, Gastrointestinal Disease	132
Cardiovascular System Development and Function, Embryonic Development, Organismal Development, Tissue Development	5
Cell Death and Survival	52
Connective Tissue Disorders, Developmental Disorder, Skeletal and Muscular Disorders	19
Cancer, Gastrointestinal Disease	125
Cancer	141
DNA Replication, Recombination, and Repair, Gene Expression	4
Cell Death and Survival	12
Gene Expression	38
Cancer, Gastrointestinal Disease	124
Cardiovascular System Development and Function	8
Cellular Function and Maintenance, Embryonic Development	2
Cell Death and Survival	4
Cancer, Gastrointestinal Disease	111
Cell Death and Survival	5
Cell Morphology, Cellular Assembly and Organization, Cellular Function and Maintenance	11
Embryonic Development, Organ Development, Organismal Development, Renal and Urological System Development and Function, Reproductive System Development and Function, Tissue Development	4
Cancer, Gastrointestinal Disease, Hepatic System Disease, Tumor Morphology	3
Cancer, Gastrointestinal Disease	116
Reproductive System Development and Function	6
Cellular Growth and Proliferation	21
Cell Death and Survival	9
Embryonic Development, Organ Development, Organismal Development, Skeletal and Muscular System Development and Function, Tissue Development	10
RNA Damage and Repair	4
Gene Expression	23
Cell Death and Survival	24
Cellular Development, Cellular Growth and Proliferation, Connective Tissue Development and Function, Tissue Development	16
Cancer, Gastrointestinal Disease	190
Hair and Skin Development and Function, Organ Morphology	4
Cancer, Gastrointestinal Disease	191
Cellular Movement	24
Neurological Disease, Ophthalmic Disease	2
Auditory and Vestibular System Development and Function, Organ Morphology	2
Cellular Assembly and Organization, Cellular Function and Maintenance	2
Lipid Metabolism, Nucleic Acid Metabolism, Small Molecule Biochemistry	2
Embryonic Development, Organ Development, Organismal Development, Skeletal and Muscular System Development and Function, Tissue Development	7
Cancer	218
Cellular Movement	58
Cancer	223
Developmental Disorder	20
Cell Cycle	12
Tissue Morphology	23
Cell Morphology, Cellular Assembly and Organization, Cellular Function and Maintenance	8
Cancer	219
Cell Death and Survival	10
Cellular Assembly and Organization, Cellular Function and Maintenance	37
Cardiovascular System Development and Function, Embryonic Development, Organismal Development, Tissue Development	6
Cellular Movement	9
Cell Death and Survival	3
Organ Morphology, Renal and Urological System Development and Function	3
Cellular Movement	30
Cellular Development, Cellular Growth and Proliferation, Embryonic Development, Organismal Development	12
Skeletal and Muscular System Development and Function	11
Cancer	219
Infectious Disease	14
Organismal Survival	24
Cancer	28
Cellular Movement	25
Cancer, Tumor Morphology	3
Cellular Growth and Proliferation, Tissue Development	23
Cancer	8
Cellular Movement	5
Developmental Disorder	24
Cardiovascular Disease, Developmental Disorder, Organismal Injury and Abnormalities	15
Cellular Movement	6
Cellular Movement	10
Cancer, Cellular Response to Therapeutics, Respiratory Disease	2
Connective Tissue Disorders, Developmental Disorder, Skeletal and Muscular Disorders	2
Cancer, Dermatological Diseases and Conditions, Tumor Morphology	2
Cancer	26
Cancer, Tumor Morphology	6
Cancer, Neurological Disease	15
Cancer, Cell Death and Survival, Tumor Morphology	16
Cancer, Gastrointestinal Disease	102
Gastrointestinal Disease, Organismal Injury and Abnormalities	3
Cardiovascular System Development and Function, Organismal Development, Tissue Morphology	3
Tissue Development	24
Tissue Development	6
Cellular Growth and Proliferation, Tissue Development	6
Developmental Disorder	17
Cell Death and Survival	39
Cell Cycle	3
Embryonic Development, Organ Development, Organ Morphology, Organismal Development, Tissue Development, Visual System Development and Function	3
Embryonic Development, Hair and Skin Development and Function, Organ Development, Organismal Development, Tissue Development	3
Cancer, Cellular Development, Cellular Growth and Proliferation, Tumor Morphology	5
Embryonic Development, Organ Development, Organismal Development, Skeletal and Muscular System Development and Function, Tissue Development	4
Cell Cycle	8
Cell-To-Cell Signaling and Interaction, Cellular Compromise, Tissue Development, Tumor Morphology	2
Amino Acid Metabolism, Small Molecule Biochemistry	2
Small Molecule Biochemistry	2
DNA Replication, Recombination, and Repair	2
Cell-To-Cell Signaling and Interaction, Cellular Growth and Proliferation, Connective Tissue Development and Function	2
Gastrointestinal Disease, Organismal Injury and Abnormalities, Tissue Morphology	2
Cancer, Gastrointestinal Disease	106
Embryonic Development, Organismal Development	11
Developmental Disorder	21
Connective Tissue Development and Function, Embryonic Development, Nervous System Development and Function, Organ Development, Organ Morphology, Organismal Development, Skeletal and Muscular System Development and Function, Tissue Development	8
Cancer, Neurological Disease	11
Skeletal and Muscular System Development and Function	10
Cancer	13
Organ Morphology, Respiratory System Development and Function, Skeletal and Muscular System Development and Function	4
Embryonic Development, Organismal Development	18
Cellular Movement	6
Embryonic Development, Organ Development, Organismal Development, Renal and Urological System Development and Function, Reproductive System Development and Function, Tissue Development	3
Gene Expression	3
Cellular Movement	28
Cell Cycle	34
Cancer, Endocrine System Disorders, Respiratory Disease	6
Embryonic Development, Organismal Development, Tissue Development	13
Cell Death and Survival	6
Connective Tissue Development and Function	4
Cell Morphology, Cellular Function and Maintenance	11
Cancer, Tumor Morphology	5
Cellular Development, Cellular Growth and Proliferation, Connective Tissue Development and Function, Skeletal and Muscular System Development and Function, Tissue Development	5
Hereditary Disorder, Neurological Disease, Ophthalmic Disease	2
Cancer, Cardiovascular Disease	2
Developmental Disorder, Ophthalmic Disease	2
Auditory and Vestibular System Development and Function, Organ Morphology	2
Tissue Morphology	2
Amino Acid Metabolism, Post-Translational Modification, Small Molecule Biochemistry	2
Cancer, Organismal Injury and Abnormalities, Reproductive System Disease	12
Auditory and Vestibular System Development and Function, Connective Tissue Development and Function, Embryonic Development, Organ Development, Organ Morphology, Organismal Development, Skeletal and Muscular System Development and Function, Tissue Development	3
Cellular Movement	60
Connective Tissue Development and Function, Embryonic Development, Organ Development, Organ Morphology, Organismal Development, Skeletal and Muscular System Development and Function, Tissue Development	5
Digestive System Development and Function, Organ Morphology, Organismal Development	4
Cellular Growth and Proliferation, Connective Tissue Development and Function, Tissue Development	6
Cell Death and Survival	7
Cancer	259
Post-Translational Modification	3
RNA Damage and Repair	3
Cancer	26
Cancer	18
Embryonic Development, Organ Development, Organismal Development, Renal and Urological System Development and Function, Reproductive System Development and Function, Tissue Development	12
Cardiovascular Disease	10
Cancer	28
Cell Morphology, Cellular Assembly and Organization, Cellular Function and Maintenance	27
Cell Death and Survival	6
Cardiovascular Disease, Developmental Disorder, Organismal Injury and Abnormalities	9
Cancer	3
Cancer, Connective Tissue Disorders, Respiratory Disease, Skeletal and Muscular Disorders	3
Cancer, Respiratory Disease	3
Cancer, Gastrointestinal Disease, Respiratory Disease	3
Cancer, Gastrointestinal Disease	3
Cancer, Respiratory Disease	3
Cancer, Gastrointestinal Disease, Respiratory Disease	3
Cancer, Respiratory Disease	3
Cancer	3
Cancer, Connective Tissue Disorders, Respiratory Disease, Skeletal and Muscular Disorders	3
Cancer, Respiratory Disease	3
Cancer, Gastrointestinal Disease, Respiratory Disease	3
Cancer, Gastrointestinal Disease	3
Cancer, Respiratory Disease	3
Cancer, Gastrointestinal Disease, Respiratory Disease	3
Cancer, Respiratory Disease	3
Cancer	3
Cancer, Connective Tissue Disorders, Respiratory Disease, Skeletal and Muscular Disorders	3
Cancer, Respiratory Disease	3
Cancer, Gastrointestinal Disease, Respiratory Disease	3
Cancer, Gastrointestinal Disease	3
Cancer, Respiratory Disease	3
Cancer, Gastrointestinal Disease, Respiratory Disease	3
Cancer, Respiratory Disease	3
Cell Signaling, Post-Translational Modification	11
Cell-To-Cell Signaling and Interaction, Tissue Development	8
Cellular Development	5
Digestive System Development and Function, Organismal Development, Tissue Morphology	2
Cell Death and Survival, Embryonic Development	2
Cellular Development, Cellular Growth and Proliferation	2
Cellular Function and Maintenance, Connective Tissue Development and Function	2
Connective Tissue Development and Function, Tissue Morphology	2
Cellular Development, Nervous System Development and Function	2
Cellular Assembly and Organization	2
Cellular Assembly and Organization	2
Developmental Disorder, Skeletal and Muscular Disorders	2
Organismal Injury and Abnormalities	2
Cancer, Gastrointestinal Disease, Hepatic System Disease	2
Developmental Disorder, Neurological Disease, Organismal Injury and Abnormalities	12
Infectious Disease, Organismal Injury and Abnormalities	12
Infectious Disease	12
Cellular Development, Cellular Growth and Proliferation	6
Cellular Development, Cellular Growth and Proliferation, Nervous System Development and Function, Tissue Development	21
Cancer, Gastrointestinal Disease	104
Embryonic Development, Organismal Development, Tissue Development	4
Cancer	4
Cellular Development, Embryonic Development, Organismal Development	9
Tissue Morphology	3
Cellular Development, Cellular Growth and Proliferation	3
Tissue Morphology	3
Tissue Morphology	5
Organismal Development	7
Digestive System Development and Function	14
Cancer, Respiratory Disease	4
Cell Cycle, Cellular Development, Connective Tissue Development and Function	4
Cellular Development, Cellular Growth and Proliferation, Embryonic Development, Organismal Development, Tissue Morphology	5
Embryonic Development, Organismal Development	20
Cellular Development, Cellular Growth and Proliferation, Hair and Skin Development and Function	10
Cellular Growth and Proliferation	10
Cell Cycle	11
Cellular Development, Cellular Growth and Proliferation, Connective Tissue Development and Function, Tissue Development	3
Cancer, Cell Death and Survival, Tumor Morphology	12
Organ Morphology, Skeletal and Muscular System Development and Function	5
Cellular Growth and Proliferation, Lymphoid Tissue Structure and Development	4
Cellular Development, Cellular Growth and Proliferation, Hair and Skin Development and Function	4
Cardiovascular Disease	8
Nucleic Acid Metabolism, Small Molecule Biochemistry	9
Developmental Disorder, Skeletal and Muscular Disorders	23
Connective Tissue Development and Function, Embryonic Development, Organ Development, Organ Morphology, Organismal Development, Skeletal and Muscular System Development and Function, Tissue Development	2
Cell Death and Survival	2
Cell Cycle	2
Cell Death and Survival	2
Cancer, Tumor Morphology	2
Cellular Development	2
Cancer, Cellular Movement, Tumor Morphology	2
Cell Morphology	2
Cancer, Cell Death and Survival, Cellular Development, Cellular Function and Maintenance	2
Developmental Disorder	17
Cardiovascular System Development and Function	10
Infectious Disease, Renal and Urological Disease	12
Skeletal and Muscular System Development and Function	12
Cancer, Respiratory Disease	3
Embryonic Development, Organ Development, Organismal Development, Skeletal and Muscular System Development and Function, Tissue Development	15
Cardiovascular System Development and Function, Organismal Development	6
Embryonic Development, Nervous System Development and Function, Organismal Development, Tissue Development	6
Cell Death and Survival, Gastrointestinal Disease, Hepatic System Disease	9
Cellular Development, Embryonic Development, Organismal Development	4
Cancer, Tumor Morphology	6
Infectious Disease	22
Cell-To-Cell Signaling and Interaction	3
Cancer, Gastrointestinal Disease, Hepatic System Disease	3
Organismal Injury and Abnormalities, Respiratory Disease	4
Cellular Development	59
Cellular Development	10
Cell Death and Survival	6
Cell Death and Survival	18
Cancer	14
Cellular Development, Cellular Growth and Proliferation, Renal and Urological System Development and Function	8
Developmental Disorder, Hereditary Disorder, Metabolic Disease, Skeletal and Muscular Disorders	2
Cell Cycle	2
Organismal Injury and Abnormalities, Renal and Urological Disease	2
Connective Tissue Disorders, Developmental Disorder	2
Cellular Movement	2
Tissue Development, Tissue Morphology	2
Cancer, Gastrointestinal Disease, Hepatic System Disease, Tumor Morphology	2
Cancer, Connective Tissue Disorders	2
Cancer, Organismal Injury and Abnormalities, Reproductive System Disease	11
Cell Morphology, Cellular Function and Maintenance	3
Cancer, Tumor Morphology	5
Cellular Development, Cellular Growth and Proliferation, Connective Tissue Development and Function, Embryonic Development, Organ Development, Organismal Development, Skeletal and Muscular System Development and Function, Tissue Development	4
Cancer, Cell Death and Survival, Tumor Morphology	12
Digestive System Development and Function, Embryonic Development, Hepatic System Development and Function, Organ Development, Organismal Development, Tissue Development	6
Cellular Movement, Nervous System Development and Function	10
Carbohydrate Metabolism, Small Molecule Biochemistry	5
Cardiovascular System Development and Function, Organismal Development, Tissue Morphology	3
Cellular Growth and Proliferation	3
Cardiovascular Disease, Organismal Injury and Abnormalities	3
Cell Death and Survival, Embryonic Development	6
Cancer, Gastrointestinal Disease	8
Cardiovascular System Development and Function, Organismal Development	4
Digestive System Development and Function, Organ Morphology	2
Organ Morphology, Organismal Development, Reproductive System Development and Function	2
Cell Death and Survival	2
Cell Morphology, Cellular Function and Maintenance	2
Cancer, Neurological Disease	2
Cellular Movement	2
Cellular Compromise, Hypersensitivity Response, Inflammatory Response	2
Embryonic Development, Organismal Development, Tissue Development	2
Connective Tissue Development and Function, Embryonic Development, Organ Development, Organismal Development, Skeletal and Muscular System Development and Function, Tissue Development	2
Cellular Movement	2
Organ Morphology, Reproductive System Development and Function	2
Cell Morphology, Hematological System Development and Function, Inflammatory Response	2
Cardiovascular System Development and Function, Cellular Development, Cellular Growth and Proliferation, Skeletal and Muscular System Development and Function, Tissue Development	2
Reproductive System Development and Function, Tissue Morphology	2
Connective Tissue Development and Function, Embryonic Development, Organ Development, Organ Morphology, Organismal Development, Skeletal and Muscular System Development and Function, Tissue Development	7
Cell Death and Survival	3
Cellular Movement, Hepatic System Development and Function	3
Cancer	3
Cell Death and Survival, Cellular Function and Maintenance	6
Cell Death and Survival	41
Respiratory Disease	5
Cellular Development, Embryonic Development	5
Developmental Disorder	18
Organismal Development	33
Cancer, Cell Death and Survival, Tumor Morphology	6
Cardiovascular Disease, Organismal Injury and Abnormalities	6
Digestive System Development and Function	19
Cancer, Cell Death and Survival, Tumor Morphology	3
Organ Morphology, Skeletal and Muscular System Development and Function	3
Cell Cycle	5
Neurological Disease	5
Cell Death and Survival	13
Cellular Movement	6
Cell Morphology	11
Cellular Growth and Proliferation	16
Dermatological Diseases and Conditions	7
Cell Death and Survival	4
Cardiovascular System Development and Function, Embryonic Development, Organ Development, Organismal Development, Skeletal and Muscular System Development and Function, Tissue Development	2
Cellular Assembly and Organization, Nervous System Development and Function	2
Cellular Development, Cellular Growth and Proliferation, Hematological System Development and Function, Hematopoiesis, Tissue Development	2
Cellular Movement	2
Nucleic Acid Metabolism, Small Molecule Biochemistry	2
Cancer, Tumor Morphology	3
Cell Death and Survival	4
Cancer, Gastrointestinal Disease	4
Cardiovascular Disease	4
Cell Signaling	14
Organismal Development	34
Skeletal and Muscular System Development and Function	11
Cellular Growth and Proliferation, Lymphoid Tissue Structure and Development	3
Cancer, Organismal Injury and Abnormalities, Renal and Urological Disease	3
Cardiovascular System Development and Function, Organismal Development, Tissue Morphology	7
Cell Death and Survival	4
Cell Morphology, Cellular Assembly and Organization, Cellular Development, Cellular Growth and Proliferation, Nervous System Development and Function, Tissue Development	15
Developmental Disorder	11
Cell Cycle	13
Cardiovascular System Development and Function, Organ Morphology, Organismal Development	5
Cell-To-Cell Signaling and Interaction, Connective Tissue Development and Function, Tissue Development	4
Gene Expression	4
Cardiovascular System Development and Function, Organismal Development, Tissue Morphology	4
Cardiovascular Disease, Developmental Disorder, Organismal Injury and Abnormalities	7
Renal and Urological System Development and Function, Reproductive System Development and Function	27
Auditory and Vestibular System Development and Function, Connective Tissue Development and Function, Embryonic Development, Organ Development, Organ Morphology, Organismal Development, Skeletal and Muscular System Development and Function, Tissue Development	2
Tissue Morphology	2
Lipid Metabolism, Molecular Transport, Small Molecule Biochemistry	2
Connective Tissue Development and Function, Tissue Development	2
Cancer, Cardiovascular System Development and Function	2
Cellular Development, Cellular Growth and Proliferation	2
Cancer, Endocrine System Disorders	2
Cardiovascular System Development and Function	2
Cellular Development, Reproductive System Development and Function	2
Cancer, Endocrine System Disorders	2
Cancer, Tumor Morphology	2
Cancer, Endocrine System Disorders	2
Cancer, Endocrine System Disorders	2
Cancer, Endocrine System Disorders	2
Cancer, Respiratory Disease	2
Cell Morphology, Cellular Assembly and Organization, Cellular Development, Cellular Function and Maintenance, Nervous System Development and Function, Tissue Development	17
Cellular Assembly and Organization, Tissue Development	3
Cancer, Respiratory Disease	3
Cell Cycle	4
Cardiovascular Disease	7
Cellular Movement	9
Cancer, Cell Death and Survival, Tumor Morphology	5
Developmental Disorder, Hereditary Disorder, Metabolic Disease, Nutritional Disease	1
Dermatological Diseases and Conditions, Hereditary Disorder	1
Connective Tissue Disorders, Dermatological Diseases and Conditions, Hereditary Disorder, Organismal Injury and Abnormalities, Skeletal and Muscular Disorders	1
Cancer, Gastrointestinal Disease	1
Developmental Disorder, Endocrine System Disorders, Hematological Disease, Hereditary Disorder, Metabolic Disease	1
Connective Tissue Disorders, Dermatological Diseases and Conditions, Developmental Disorder, Hereditary Disorder, Skeletal and Muscular Disorders	1
Auditory Disease, Developmental Disorder, Endocrine System Disorders, Hereditary Disorder, Neurological Disease, Organismal Injury and Abnormalities, Reproductive System Disease	1
Connective Tissue Disorders, Developmental Disorder, Hereditary Disorder, Skeletal and Muscular Disorders	1
Cancer, Endocrine System Disorders, Organismal Injury and Abnormalities, Reproductive System Disease	1
Digestive System Development and Function, Organ Morphology, Organismal Development, Tissue Morphology	1
Cardiovascular System Development and Function, Organismal Development, Tissue Morphology	1
Cell Morphology	1
Lymphoid Tissue Structure and Development, Organismal Development	1
Developmental Disorder, Hereditary Disorder, Metabolic Disease	1
Hematological System Development and Function, Hematopoiesis, Tissue Development	1
Hematological System Development and Function, Hematopoiesis, Tissue Development	1
Molecular Transport	1
Hematological System Development and Function, Hematopoiesis, Tissue Development	1
Molecular Transport, Nucleic Acid Metabolism, Small Molecule Biochemistry, Vitamin and Mineral Metabolism	1
Connective Tissue Disorders, Metabolic Disease, Skeletal and Muscular Disorders	1
Cell-To-Cell Signaling and Interaction	1
Cardiovascular System Development and Function, Cell-To-Cell Signaling and Interaction, Hepatic System Development and Function	1
Nervous System Development and Function	1
Cell-To-Cell Signaling and Interaction, Cellular Compromise, Tissue Development, Tumor Morphology	1
Cell-To-Cell Signaling and Interaction, Tissue Development	1
Cell-To-Cell Signaling and Interaction, Cellular Compromise, Tissue Development, Tumor Morphology	1
Cancer, Gastrointestinal Disease	1
Developmental Disorder, Hereditary Disorder, Metabolic Disease, Organismal Injury and Abnormalities, Renal and Urological Disease	1
Cellular Assembly and Organization	1
Cell Death and Survival	1
Cancer, Cell Death and Survival, Tumor Morphology	1
Cell Death and Survival, Embryonic Development	1
Cell Death and Survival, Gastrointestinal Disease, Hepatic System Disease	1
Cell Death and Survival	1
Cell Death and Survival, Respiratory Disease	1
Embryonic Development, Tissue Morphology	1
Cell Morphology, Skeletal and Muscular System Development and Function	1
Cell Cycle	1
Cell Cycle, Hepatic System Development and Function	1
Cellular Development, Cellular Growth and Proliferation	1
Cellular Development, Cellular Growth and Proliferation, Embryonic Development, Organismal Development	1
Cell Morphology, Cellular Development	1
Endocrine System Disorders, Organismal Injury and Abnormalities, Reproductive System Disease	1
Cardiovascular Disease, Developmental Disorder, Organismal Injury and Abnormalities	1
Cell-To-Cell Signaling and Interaction, Embryonic Development, Tissue Development	1
Cell-To-Cell Signaling and Interaction, Reproductive System Development and Function, Tissue Development	1
Cell-To-Cell Signaling and Interaction, Cellular Movement	1
Connective Tissue Disorders, Developmental Disorder, Hereditary Disorder, Skeletal and Muscular Disorders	1
Cancer, Developmental Disorder, Gastrointestinal Disease, Hepatic System Disease, Hereditary Disorder	1
Hereditary Disorder, Neurological Disease, Ophthalmic Disease	1
Hereditary Disorder, Neurological Disease, Ophthalmic Disease	1
Dermatological Diseases and Conditions, Developmental Disorder, Endocrine System Disorders, Hereditary Disorder, Ophthalmic Disease, Organismal Injury and Abnormalities, Reproductive System Disease	1
Developmental Disorder, Hereditary Disorder, Neurological Disease, Organismal Injury and Abnormalities	1
Developmental Disorder, Hereditary Disorder, Neurological Disease	1
Developmental Disorder, Hereditary Disorder, Neurological Disease	1
Hereditary Disorder, Neurological Disease, Ophthalmic Disease	1
Hereditary Disorder, Neurological Disease	1
Cellular Assembly and Organization	1
Cell-To-Cell Signaling and Interaction, Embryonic Development	1
Amino Acid Metabolism, Drug Metabolism, Small Molecule Biochemistry	1
Organismal Injury and Abnormalities, Skeletal and Muscular Disorders	1
Dermatological Diseases and Conditions, Developmental Disorder, Hereditary Disorder, Neurological Disease, Ophthalmic Disease, Organismal Injury and Abnormalities	1
Cancer, Gastrointestinal Disease, Hepatic System Disease	1
Gastrointestinal Disease, Hepatic System Disease, Organismal Injury and Abnormalities	1
Cardiovascular System Development and Function	1
Cardiovascular System Development and Function	1
Cancer, Cell Cycle	1
Cancer, Cell Cycle	1
Cell Morphology, Hematological System Development and Function, Inflammatory Response	1
Cell Morphology, Hematological System Development and Function, Inflammatory Response	1
Cell Morphology, Hematological System Development and Function, Hypersensitivity Response, Inflammatory Response	1
Cell Morphology	1
Cell Death and Survival, Hepatic System Development and Function	1
Cardiovascular System Development and Function, Cell-To-Cell Signaling and Interaction, Tissue Development	1
Cell-To-Cell Signaling and Interaction, Hematological System Development and Function, Immune Cell Trafficking, Inflammatory Response, Tissue Development	1
Cellular Movement, Digestive System Development and Function	1
Cancer, Gastrointestinal Disease, Hepatic System Disease	1
DNA Replication, Recombination, and Repair, Nucleic Acid Metabolism, Small Molecule Biochemistry	1
Embryonic Development, Organismal Development, Skeletal and Muscular System Development and Function, Tissue Development	1
Gastrointestinal Disease, Organismal Injury and Abnormalities	1
Cellular Assembly and Organization, Cellular Function and Maintenance	1
Cardiovascular Disease	1
Hereditary Disorder, Metabolic Disease, Neurological Disease, Organismal Injury and Abnormalities, Renal and Urological Disease	1
Cellular Development, Hematopoiesis	1
Auditory Disease, Developmental Disorder, Hereditary Disorder, Organismal Injury and Abnormalities	1
Developmental Disorder, Hematological Disease, Immunological Disease, Organismal Injury and Abnormalities	1
Cell Cycle, Cell-To-Cell Signaling and Interaction, Cellular Growth and Proliferation, Cellular Movement, Hematological System Development and Function	1
Cell Cycle, Cell-To-Cell Signaling and Interaction, Cellular Development, Cellular Growth and Proliferation, Hematological System Development and Function, Inflammatory Response, Respiratory System Development and Function	1
Cell Cycle, Cell-To-Cell Signaling and Interaction, Cellular Growth and Proliferation, Hematological System Development and Function, Inflammatory Response	1
Cell-To-Cell Signaling and Interaction, Cellular Assembly and Organization, Nervous System Development and Function	1
Connective Tissue Disorders, Developmental Disorder, Skeletal and Muscular Disorders	1
Hair and Skin Development and Function, Organ Morphology	1
Organismal Injury and Abnormalities, Skeletal and Muscular Disorders	1
Small Molecule Biochemistry	1
Auditory Disease, Cardiovascular Disease, Developmental Disorder, Hereditary Disorder, Neurological Disease, Ophthalmic Disease, Organismal Injury and Abnormalities	1
Cellular Compromise, Gastrointestinal Disease, Tissue Morphology	1
Cell Death and Survival, Cellular Compromise, Neurological Disease, Tissue Morphology	1
Connective Tissue Disorders, Dental Disease, Gastrointestinal Disease, Skeletal and Muscular Disorders	1
Cell-To-Cell Signaling and Interaction, Cellular Compromise	1
Digestive System Development and Function, Hepatic System Development and Function, Organismal Functions	1
Cell Morphology, Cellular Function and Maintenance	1
Cellular Development, Nervous System Development and Function, Tissue Development	1
Cellular Development	1
Cell Signaling, Molecular Transport, Vitamin and Mineral Metabolism	1
Embryonic Development, Organismal Development, Skeletal and Muscular System Development and Function, Tissue Development	1
Cell-To-Cell Signaling and Interaction, Cellular Movement, Connective Tissue Development and Function, Skeletal and Muscular System Development and Function	1
Cell-To-Cell Signaling and Interaction, Cellular Movement, Connective Tissue Development and Function, Skeletal and Muscular System Development and Function	1
Carbohydrate Metabolism, Lipid Metabolism, Small Molecule Biochemistry	1
Neurological Disease	1
Tissue Morphology	1
Tissue Morphology	1
Hereditary Disorder, Metabolic Disease, Organismal Injury and Abnormalities, Renal and Urological Disease	1
Nucleic Acid Metabolism, Small Molecule Biochemistry	1
Connective Tissue Development and Function, Tissue Development	1
Cell-To-Cell Signaling and Interaction, Tissue Development	1
Dermatological Diseases and Conditions	1
Cellular Development, Tissue Development	1
Cellular Development, Cellular Growth and Proliferation, Embryonic Development, Endocrine System Development and Function, Nervous System Development and Function, Organ Development, Organismal Development, Reproductive System Development and Function, Tissue Development	1
Embryonic Development, Organ Development, Organismal Development, Renal and Urological System Development and Function, Reproductive System Development and Function, Tissue Development	1
Cellular Assembly and Organization, Cellular Development, Cellular Growth and Proliferation, Embryonic Development, Organ Development, Organismal Development, Renal and Urological System Development and Function, Reproductive System Development and Function, Tissue Development	1
Embryonic Development, Organismal Development, Tissue Development	1
Embryonic Development, Hair and Skin Development and Function, Organ Development, Organismal Development, Tissue Development	1
Cellular Assembly and Organization, Cellular Development	1
Cellular Development, Embryonic Development, Nervous System Development and Function, Organismal Development, Tissue Development	1
Cardiovascular System Development and Function, Cellular Development, Organ Development	1
Cellular Development, Organismal Development, Skeletal and Muscular System Development and Function, Tissue Development	1
Cellular Assembly and Organization, Cellular Compromise	1
Dermatological Diseases and Conditions, Developmental Disorder, Ophthalmic Disease, Organismal Injury and Abnormalities	1
Cell Morphology, Cellular Function and Maintenance, DNA Replication, Recombination, and Repair	1
Immunological Disease	1
Nucleic Acid Metabolism, Small Molecule Biochemistry	1
Developmental Disorder, Skeletal and Muscular Disorders	1
Cell Cycle, Hepatic System Development and Function	1
Tox Functions
Categories	# Molecules
Liver Hyperplasia/Hyperproliferation	3
Renal Necrosis/Cell Death	3
Renal Dilation	3
Cardiac Hypertrophy	15
Increased Levels of Alkaline Phosphatase	5
Congenital Heart Anomaly	9
Liver Hyperplasia/Hyperproliferation	2
Liver Necrosis/Cell Death	9
Hepatocellular Carcinoma, Liver Hyperplasia/Hyperproliferation	3
Renal Proliferation	8
Hepatocellular Carcinoma, Liver Hyperplasia/Hyperproliferation	2
Renal Necrosis/Cell Death	2
Cardiac Proliferation	2
Renal Necrosis/Cell Death	4
Cardiac Hypertrophy	7
Liver Necrosis/Cell Death	1
Congenital Heart Anomaly	1
Liver Hyperplasia/Hyperproliferation	1
Hepatocellular Carcinoma, Liver Hyperplasia/Hyperproliferation	1
Hepatocellular Carcinoma, Liver Hyperplasia/Hyperproliferation	1
Congenital Heart Anomaly	1
Renal Damage, Renal Tubule Injury	1
Congenital Heart Anomaly	1
Nephrosis	1
Congenital Heart Anomaly	1
Liver Necrosis/Cell Death	7
Liver Necrosis/Cell Death	7
Congenital Heart Anomaly	3
Renal Damage, Renal Tubule Injury	2
Liver Necrosis/Cell Death	6
Congenital Heart Anomaly	5
Liver Congestion	1
Increased Levels of Bilirubin	1
Cardiac Proliferation	1
Liver Damage	1
Cardiac Regeneration	1
Cardiac Regeneration	1
Congenital Heart Anomaly	4
Hepatocellular Carcinoma, Liver Hyperplasia/Hyperproliferation	17
Renal Necrosis/Cell Death	3
Liver Proliferation	7
Liver Proliferation	6
Cardiac Hypertrophy	2
Liver Fibrosis	2
Liver Cholestasis	1
Hepatocellular Carcinoma, Liver Hyperplasia/Hyperproliferation	2
Glomerular Injury	1
Cardiac Output	1
Liver Regeneration	1
Liver Hyperplasia/Hyperproliferation	1
Congenital Heart Anomaly	1
Renal Proliferation	1
Liver Necrosis/Cell Death	1
Hepatocellular Carcinoma, Liver Hyperplasia/Hyperproliferation	1
Cardiac Stenosis	1
Cardiac Necrosis/Cell Death	2
Congenital Heart Anomaly	1
Renal Dilation	1
Cardiac Stenosis	1
Renal Necrosis/Cell Death	1
Renal Proliferation	3
Liver Necrosis/Cell Death	2
Liver Hyperplasia/Hyperproliferation	3
Renal Dilation	1
Liver Damage	1
Congenital Heart Anomaly	1
Cardiac Hypertrophy	4
Liver Damage	4
Kidney Failure	1
Congenital Heart Anomaly	2
Cardiac Dilation	2
Cardiac Stenosis	2
Renal Necrosis/Cell Death	8
Glutathione Depletion In Liver, Liver Fibrosis	1
Cardiac Stenosis	3
Glutathione Depletion In Liver	1
Cardiac Proliferation	3
Renal Necrosis/Cell Death	9
Increased Levels of LDH	1
Cardiac Necrosis/Cell Death	5
Liver Hyperplasia/Hyperproliferation	2
Liver Hyperplasia/Hyperproliferation	1
Renal Necrosis/Cell Death	6
Cardiac Congestive Cardiac Failure, Heart Failure	3
Cardiac Inflammation	1
Liver Damage	6
Glomerular Injury, Renal Hyperplasia/Hyperproliferation	1
Congenital Heart Anomaly	1
Liver Hyperplasia/Hyperproliferation	103
Congenital Heart Anomaly	1
Renal Atrophy	1
Congenital Heart Anomaly	1
Renal Inflammation, Renal Nephritis	1
Liver Inflammation/Hepatitis, Liver Steatosis	1
Liver Hyperplasia/Hyperproliferation	101
Cardiac Necrosis/Cell Death	1
Liver Inflammation/Hepatitis	6
Liver Hyperplasia/Hyperproliferation	1
Glomerular Injury	3
Liver Regeneration	2
Cardiac Hypertrophy	3
Liver Necrosis/Cell Death	1
Liver Inflammation/Hepatitis	1
Renal Damage, Renal Tubule Injury	2
Glomerular Injury, Renal Hypertrophy	1
Heart Failure	5
Liver Cirrhosis	2
Renal Inflammation, Renal Nephritis	4
Cardiac Inflammation	1
Renal Proliferation	1
Renal Inflammation, Renal Nephritis	5
Liver Hypoplasia	1
Liver Fibrosis, Liver Proliferation	1
Liver Damage, Liver Inflammation/Hepatitis	1
Liver Steatosis	1
Congenital Heart Anomaly	1
Renal Hypoplasia	1
Hepatocellular Carcinoma, Liver Hyperplasia/Hyperproliferation	1
Cardiac Arrythmia	2
Liver Steatosis	3
Renal Hydronephrosis	1
Regulator Effects
Networks
ID	Top Diseases and Functions
1	Neurological Disease, Ophthalmic Disease, Hereditary Disorder
2	Cell Cycle, DNA Replication, Recombination, and Repair, Cancer
3	Gene Expression, Cardiovascular System Development and Function, Organismal Development
4	Cell Cycle, Cellular Development, Connective Tissue Development and Function
5	Cancer, Cellular Response to Therapeutics, Respiratory Disease
6	Cellular Assembly and Organization, Cellular Function and Maintenance, Cell Morphology
7	Infectious Disease, Organismal Injury and Abnormalities, Renal and Urological Disease
8	Carbohydrate Metabolism, Drug Metabolism, Small Molecule Biochemistry
9	Lipid Metabolism, Small Molecule Biochemistry, Molecular Transport
10	Post-Translational Modification, Carbohydrate Metabolism, Nucleic Acid Metabolism
11	Nucleic Acid Metabolism, Small Molecule Biochemistry, Cellular Assembly and Organization
12	Hereditary Disorder, Ophthalmic Disease, Organismal Injury and Abnormalities
13	Cell-To-Cell Signaling and Interaction, Cellular Growth and Proliferation, Nervous System Development and Function
14	Cancer, Cell Cycle, Cellular Development
15	Cellular Assembly and Organization, Developmental Disorder, Skeletal and Muscular Disorders
16	Developmental Disorder, Organismal Injury and Abnormalities, Reproductive System Disease
17	Cell Morphology, Embryonic Development, Cellular Compromise
18	Organismal Functions, Hematological System Development and Function, Connective Tissue Development and Function
19	Cancer, Skeletal and Muscular Disorders
Tox Lists
Ingenuity Toxicity Lists
Cardiac Hypertrophy
Increases Liver Hyperplasia/Hyperproliferation
Mechanism of Gene Regulation by Peroxisome Proliferators via PPARÎ±
Increases Renal Proliferation
Hypoxia-Inducible Factor Signaling
Liver Necrosis/Cell Death
Increases Cardiac Proliferation
Liver Proliferation
PPARÎ±/RXRÎ± Activation
NRF2-mediated Oxidative Stress Response
Decreases Permeability Transition of Mitochondria and Mitochondrial Membrane
Increases Permeability Transition of Mitochondria and Mitochondrial Membrane
Cardiac Necrosis/Cell Death
RAR Activation
Renal Ischemic Resistance Panel (Rat)
Genes Upregulated in Response to Proteinuria-induced Oxidative Stress in Renal Proximal Tubule Cells (Human)
p53 Signaling
Cholesterol Biosynthesis
Oxidative Stress
Renal Necrosis/Cell Death
Renal Glomerulus Panel (Human)
Long-term Renal Injury Anti-oxidative Response Panel (Rat)
Acute Renal Failure Panel (Rat)
Decreases Transmembrane Potential of Mitochondria and Mitochondrial Membrane
Decreases Depolarization of Mitochondria and Mitochondrial Membrane
VDR/RXR Activation
Renal Proximal Tubule Toxicity Biomarker Panel (Rat)
Increases Cardiac Dilation
Positive Acute Phase Response Proteins
Anti-Apoptosis
TGF-Î² Signaling
Aryl Hydrocarbon Receptor Signaling
Hepatic Cholestasis
Increases Liver Damage
Mitochondrial Dysfunction
Increases Transmembrane Potential of Mitochondria and Mitochondrial Membrane
Increases Glomerular Injury
Cell Cycle: G2/M DNA Damage Checkpoint Regulation
Molecules
Symbol	Location	Type(s)	Biomarker Application(s)	Drug(s)	Entrez Gene ID for Human	Entrez Gene ID for Mouse	Entrez Gene ID for Rat
26s Proteasome	Cytoplasm	complex		carfilzomib, bortezomib/sorafenib, bortezomib/melphalan, bortezomib/doxorubicin, bortezomib/vorinostat, bortezomib/rituximab, belinostat/bortezomib, bortezomib
Actin	Cytoplasm	group	response to therapy
ADAT3	Other	enzyme			113179	100113398	100125374
ADIPOR1	Plasma Membrane	transmembrane receptor			51094	72674	289036
AES	Nucleus	transcription regulator			166	14797	29466
AKAP12	Cytoplasm	transporter	unspecified application		9590	83397	83425
Akt	Cytoplasm	group	diagnosis,disease progression,efficacy,prognosis,response to therapy,safety	afuresertib
AKT1S1	Cytoplasm	other	efficacy		84335	67605	292887
ALCAM	Plasma Membrane	other	prognosis		214	11658	79559
Alp	Other	group	diagnosis,efficacy,prognosis,safety,unspecified application
AMHR2	Plasma Membrane	kinase			269	110542	29530
ANKEF1	Nucleus	transcription regulator			63926	319196	296184
ANKRD37	Other	other			353322	654824	361149
ANKRD39	Other	other			51239	109346	367251
ANKRD13A	Plasma Membrane	other			88455	68420	360823
ANPEP	Plasma Membrane	peptidase	safety,unspecified application		290	16790	81641
ANTXR1	Plasma Membrane	transmembrane receptor	diagnosis		84168	69538	362393
Ap1	Nucleus	complex
APIP	Cytoplasm	enzyme			51074	56369
APP	Plasma Membrane	other	diagnosis,efficacy,unspecified application	bapineuzumab, florbetapir F18, florbetaben F	351	11820	54226
AR	Nucleus	ligand-dependent nuclear receptor	diagnosis,disease progression,efficacy	estradiol valerate/testosterone enanthate, estradiol cypionate/testosterone cypionate, BMS-641988, cyproterone acetate/ethinyl estradiol, enzalutamide, 1-testosterone, flutamide/goserelin, drospirenone/ethinyl estradiol, nilutamide, bicalutamide, flutamide, nandrolone decanoate, testosterone cypionate, cyproterone acetate, drospirenone, medroxyprogesterone acetate, oxandrolone, danazol, dihydrote…	367	11835	24208
ARL1	Cytoplasm	enzyme			400	104303	64187
ARL6	Cytoplasm	transporter			84100	56297	363760
ARL5A	Other	enzyme			26225	75423	117050
ARNT2	Nucleus	transcription regulator			9915	11864	25243
ARPC4	Cytoplasm	other			10093	68089	297518
ASAP2	Nucleus	other			8853	211914	362719
ATF1	Nucleus	transcription regulator			466	11908|100040260	315305
ATF7IP	Nucleus	transcription regulator			55729	54343	312800
ATL2	Cytoplasm	other			64225	56298	298757
ATN1	Nucleus	transcription regulator			1822	13498	100911672|29515
ATP10D	Cytoplasm	transporter			57205		360932
ATP11B	Plasma Membrane	transporter			23200	76295	361929
ATP11C	Plasma Membrane	transporter			286410	320940	317599
ATP1B1	Plasma Membrane	transporter			481	11931	25650
ATP2C1	Cytoplasm	transporter		sevoflurane, isoflurane, desflurane, enflurane, Ca2+	27032	235574	170699
ATP7B	Cytoplasm	transporter			540	11979	24218
ATP8A1	Cytoplasm	transporter			10396	11980	289615
ATP8B2	Plasma Membrane	transporter			57198	54667	685152
ATP8B3	Cytoplasm	transporter			148229	67331	299616
ATP9A	Cytoplasm	transporter			10079	11981	84011
ATP9B	Cytoplasm	transporter			374868	50771	291411
ATPase	Other	group
B3GALT6	Cytoplasm	enzyme			126792	117592	298690
B3GAT3	Cytoplasm	enzyme			26229	72727	293722
B3GNT5	Cytoplasm	enzyme			84002	108105	116740
BAG1	Cytoplasm	other			573	12017	297994
BARD1	Nucleus	transcription regulator			580	12021	64557
BASP1	Nucleus	transcription regulator			10409	70350	100910172
BCAT1	Cytoplasm	enzyme			586	12035	29592
BEGAIN	Nucleus	other			57596	380785	79146
BIRC2	Cytoplasm	enzyme			329	11797	60371
BMF	Cytoplasm	other			90427	171543	246142
BMI1	Nucleus	transcription regulator	diagnosis,efficacy,prognosis		648
BMP4	Extracellular Space	growth factor			652	12159	25296
BRSK1	Cytoplasm	kinase			84446	381979	499073
BTBD6	Other	other			90135	399566	690367
BZW2	Cytoplasm	translation regulator			28969	66912	171439
C11orf57	Other	other			55216	270156	100151767
C11orf68	Other	other			83638	107242	266609
C16orf59	Other	other			80178	72016	100158225
C17orf62	Other	other			79415	217370	619574
C18orf8	Cytoplasm	other			29919	76482	291784
C19orf70	Cytoplasm	other			125988	224904
C1GALT1C1	Cytoplasm	enzyme			29071	59048	302499
C1orf159	Other	other			54991	230996	313775
C2orf49	Other	other			79074	98404	301374
C6orf1	Other	other			221491
CA2	Cytoplasm	enzyme	diagnosis,unspecified application	ethoxyzolamide, dichlorphenamide, phentermine/topiramate, brimonidine/brinzolamide, methazolamide, diazoxide, hydrochlorothiazide, acetazolamide, trichloromethiazide, dorzolamide, chlorothiazide, dorzolamide/timolol, brinzolamide, chlorothiazide/reserpine, quinethazone, chlorthalidone, benzthiazide, sulfacetamide, topiramate	760	12349	54231
CABLES1	Nucleus	other			91768	63955	307585
CACUL1	Other	other			143384	78832	365493
Calmodulin	Cytoplasm	group
CALU	Cytoplasm	other			813	12321	64366
CAMK2N1	Plasma Membrane	kinase			55450	66259	287005
CAPRIN2	Cytoplasm	other			65981	232560	686779
CASC3	Nucleus	other			22794	192160	259170
CAT	Cytoplasm	enzyme	diagnosis	fomepizole	847	12359	24248
Cbp/p300	Nucleus	group
CCDC84	Other	other			338657	382073	689046
CCDC74B	Other	other			91409
CCDC88C	Other	other			440193	68339	362770
CCNB1IP1	Nucleus	enzyme			57820	239083	498492
CCND1	Nucleus	transcription regulator	diagnosis,efficacy,prognosis,response to therapy,unspecified application	arsenic trioxide/tretinoin, arsenic trioxide/daunorubicin/tretinoin, arsenic trioxide/gemtuzumab ozogamicin/tretinoin, arsenic trioxide/idarubicin/tretinoin, arsenic trioxide	595	12443	58919
CD180	Plasma Membrane	other			4064	17079	294706
CD320	Plasma Membrane	other			51293	54219	362851
CDA	Nucleus	enzyme			978	72269	362638|100909857
CDC6	Nucleus	other			990	23834	360621
CDC7	Nucleus	kinase			8317	12545	360908
CDCA3	Cytoplasm	other			83461	14793	297594
CDCA7L	Nucleus	other			55536	217946	619566
CDK2AP1	Nucleus	other			8099	13445	360804
CDKN3	Cytoplasm	phosphatase			1033	72391
CDKN1A	Nucleus	kinase	diagnosis,efficacy,prognosis,response to therapy		1026	12575	114851
CDKN2AIP	Nucleus	transcription regulator			55602	70925	306455
CDX2	Nucleus	transcription regulator	prognosis,unspecified application		1045	12591	66019
CEND1	Other	other			51286	57754
CENPQ	Other	other			55166	83815	363198
CEP162	Nucleus	other			22832	382090	300880
CHD5	Nucleus	enzyme			26038	269610	691589
CHPF	Cytoplasm	enzyme			79586	74241	316533
CHPF2	Cytoplasm	enzyme			54480	100910	296733
CIRBP	Nucleus	translation regulator			1153	12696	81825
CITED2	Nucleus	transcription regulator			10370	17684	114490
CITED4	Nucleus	transcription regulator			163732	56222	114491
Ck2	Cytoplasm	complex
CKS1B	Other	kinase			1163	54124	499655
CMPK1	Nucleus	kinase			51727	66588	298410
CNOT3	Cytoplasm	other			4849	232791	308311
CNOT11	Cytoplasm	other			55571	52846	363221
CNPY3	Cytoplasm	other			10695	72029	685174
COBLL1	Extracellular Space	other			22837	319876	311088
COL16A1	Extracellular Space	other		collagenase clostridium histolyticum	1307	107581	366474
COLGALT1	Cytoplasm	other			79709	234407	290637
COMT	Cytoplasm	enzyme	diagnosis,efficacy,prognosis,unspecified application	carbidopa/entacapone/levodopa, BIA-3-202, tolcapone, entacapone	1312	12846	24267
COMTD1	Plasma Membrane	enzyme			118881	69156	305685
COPB1	Cytoplasm	transporter			1315	70349	114023
COPE	Cytoplasm	transporter			11316	59042	290659
COPG2	Cytoplasm	transporter			26958	54160	301742
COPS6	Nucleus	other			10980	26893	304343
COPZ1	Cytoplasm	transporter			22818	56447	315345
CORO6	Extracellular Space	other			84940	216961	245982
CORO1C	Cytoplasm	other			23603	23790	501841
Coup-Tf	Nucleus	group
Creb	Nucleus	group
CREB1	Nucleus	transcription regulator			1385	12912	81646
CS	Cytoplasm	enzyme			1431	12974	170587
CTSC	Cytoplasm	peptidase	unspecified application		1075	13032	25423
CUL3	Nucleus	enzyme			8452	26554	301555
CUL4A	Nucleus	other			8451	99375	361181
CUTC	Cytoplasm	other			51076	66388	361760
CXorf57	Other	other			55086	102871	680663
CYB5R4	Cytoplasm	enzyme			51167	266690	171015
Cyclin A	Nucleus	group	unspecified application
Cyclin E	Nucleus	group	efficacy,prognosis,unspecified application
CYP2E1	Cytoplasm	enzyme	diagnosis		1571	13106	25086
CYP7B1	Cytoplasm	enzyme			9420	13123	25429
Cytoplasmic Dynein	Other	complex
DAP3	Cytoplasm	other			7818	65111	295238
DDX5	Nucleus	enzyme	unspecified application		1655	13207	287765
DERL1	Cytoplasm	other			79139	67819	362912
DHCR24	Cytoplasm	enzyme			1718	74754	298298
DKK2	Extracellular Space	other			27123	56811	295445
DLG4	Plasma Membrane	kinase	unspecified application		1742	13385	29495
DLST	Cytoplasm	enzyme			1743	78920	299201
DPH6	Other	enzyme			89978	66632	362191
DUSP5	Nucleus	phosphatase			1847	240672	171109
Dynein	Cytoplasm	complex
E2f	Nucleus	group
E2F4	Nucleus	transcription regulator			1874	104394	100360427
EAF2	Nucleus	transcription regulator			55840	106389	266787
EBF4	Nucleus	other			57593	228598	680751
ECHDC1	Cytoplasm	enzyme			55862	52665	361465
EED	Nucleus	transcription regulator			8726	13626	293104
EEF1A2	Cytoplasm	translation regulator	prognosis,unspecified application		1917	13628	24799
EEF1D	Cytoplasm	translation regulator			1936	66656	300033
EEF1G	Cytoplasm	translation regulator			1937	67160	293725
EFHC1	Cytoplasm	other			114327	71877	301295
EGFR	Plasma Membrane	kinase	diagnosis,disease progression,efficacy,prognosis,response to therapy,safety,unspecified application	cetuximab, AEE 788, panitumumab, BMS-599626, varlitinib, XL647, bevacizumab/erlotinib, afatinib, sapitinib, cetuximab/irinotecan, lapatinib/pazopanib, irinotecan/panitumumab, erlotinib/vismodegib, erlotinib/gemcitabine, lapatinib/letrozole, capecitabine/lapatinib, bevacizumab/panitumumab, bevacizumab/cetuximab, capecitabine/erlotinib, lapatinib/paclitaxel, cabozantinib/erlotinib, lapatinib/trastu…	1956	13649	24329
EHD2	Nucleus	other			30846	259300	361512
EHF	Nucleus	transcription regulator	unspecified application		26298	13661	295965
EID3	Cytoplasm	other			493861	66341	691688
EIF4A3	Nucleus	enzyme			9775	192170	688288
EIF4E2	Cytoplasm	translation regulator			9470	26987
EIF5B	Cytoplasm	translation regulator			9669	226982	308306
ELMOD1	Other	other			55531	270162	315670
EMP1	Plasma Membrane	other			2012	13730	25314
ENC1	Nucleus	peptidase			8507	13803	294674
ENG	Plasma Membrane	transmembrane receptor	disease progression,efficacy		2022	13805	497010
ENO2	Cytoplasm	enzyme	diagnosis,efficacy,prognosis		2026	13807	100911625|24334
EPAS1	Nucleus	transcription regulator	prognosis		2034	13819	29452
EPGN	Extracellular Space	growth factor			255324	71920	289515
ERGIC2	Cytoplasm	other			51290	67456
ERK1/2	Cytoplasm	group
estrogen receptor	Nucleus	group	diagnosis,efficacy,unspecified application	estradiol valerate
ETS2	Nucleus	transcription regulator	efficacy		2114	23872	304063
F Actin	Cytoplasm	complex	unspecified application
F2RL1	Plasma Membrane	G-protein coupled receptor			2150	14063	116677
FAM111A	Nucleus	other			63901	107373	499322
FAM120A	Cytoplasm	other			23196	218236	291019
FAM162A	Cytoplasm	other			26355	70186	360721
FAM195A	Other	other			84331	68241	685545
FAM213A	Extracellular Space	other			84293	70564	361118
FAM83D	Other	other			81610	71878	311598
FANK1	Nucleus	transcription regulator			92565	66930	309071
FAR1	Cytoplasm	enzyme			84188	67420	293173
FAR2	Cytoplasm	enzyme			55711	330450	500368
FBXO6	Cytoplasm	enzyme			26270	50762	192351
FCGR2A	Plasma Membrane	transmembrane receptor		IgG	2212	14131	116591|100912098|498276|100911825|100912061
FGFRL1	Plasma Membrane	transmembrane receptor			53834	116701	360903
FIGNL1	Nucleus	enzyme			63979	60530	289777
FJX1	Extracellular Space	other			24147	14221	366140
FKBP3	Nucleus	enzyme			2287	30795	299104
FKBP15	Plasma Membrane	enzyme			23307	338355	362528
FKBPL	Nucleus	other			63943	56299	406168
FLII	Nucleus	other			2314	14248	287375
Focal adhesion kinase	Cytoplasm	group
FOS	Nucleus	transcription regulator	diagnosis,efficacy		2353	14281	314322
FOXC2	Nucleus	transcription regulator			2303	14234	171356
FOXL2	Nucleus	transcription regulator			668	26927	367152
FUCA1	Cytoplasm	enzyme			2517	71665	24375
FUCA2	Extracellular Space	enzyme			2519	66848	292485
FYCO1	Cytoplasm	other			79443	17281	301085
FZD6	Plasma Membrane	G-protein coupled receptor			8323	14368	282581
G3BP2	Cytoplasm	enzyme	prognosis		9908	23881
GALNT2	Cytoplasm	enzyme			2590	108148	292090
GALNT5	Cytoplasm	enzyme			11227	241391	83627
GALNT7	Cytoplasm	enzyme			51809	108150	29750
Gap	Other	group
GAP43	Plasma Membrane	other			2596	14432	29423
GDI2	Cytoplasm	other			2665	14569	29662
GFI1	Nucleus	transcription regulator			2672	14581	24388
GGH	Cytoplasm	peptidase			8836	14590	25455
GHDC	Cytoplasm	other			84514	80860	303542
GKN1	Extracellular Space	growth factor			56287	66283	297418
GLI1	Nucleus	transcription regulator	efficacy		2735	14632	140589
GLRX	Cytoplasm	enzyme			2745	93692	64045
GNAI3	Cytoplasm	enzyme			2773	14679	25643
GNG5	Plasma Membrane	other			2787	100043507|14707	79218
GNL3	Nucleus	other			26354	30877	290556
GOLGA4	Cytoplasm	other			2803	54214	501069
GOPC	Cytoplasm	transporter			57120	94221
GP1BA	Plasma Membrane	other			2811	14723	691992
Gpcr	Plasma Membrane	group
GPT2	Cytoplasm	enzyme			84706	108682	307759
Gsk3	Cytoplasm	group
GSTCD	Cytoplasm	enzyme			79807	67553	310855
GSTO2	Cytoplasm	enzyme			119391	68214	309465
GTF2A1L	Nucleus	transcription regulator			11036	71828	316711
GTF3A	Nucleus	transcription regulator			2971	66596	246299
GTF3C1	Nucleus	transcription regulator			2975	233863	171063
HACL1	Cytoplasm	enzyme			26061	56794	85255
HARS	Cytoplasm	enzyme			3035	15115	307492
HARS2	Cytoplasm	enzyme			23438	70791	307491
HAS2	Plasma Membrane	enzyme			3037	15117	25694
HAS3	Plasma Membrane	enzyme			3038	15118	266805
Hdac	Nucleus	group		belinostat, belinostat/bortezomib, vorinostat
HDAC1	Nucleus	transcription regulator	efficacy	tributyrin, belinostat, pyroxamide, mocetinostat, bortezomib/vorinostat, vorinostat, romidepsin	3065	433759	297893
HELLS	Nucleus	enzyme			3070	15201
HERC4	Cytoplasm	enzyme			26091	67345	309758
HIF1A	Nucleus	transcription regulator	diagnosis,efficacy,prognosis,response to therapy		3091	15251	29560
HIST1H3G	Nucleus	other			8355	97114	310678
HIST1H3H	Nucleus	other			8357	319150	684841
HIST1H3I	Nucleus	other			8354	319151	684819
HIST1H3J	Nucleus	other			8356	97908	680498
Histone h3	Nucleus	group	efficacy
Histone h4	Nucleus	group	efficacy
HLA-G	Plasma Membrane	other			3135	14991	24747
HM13	Cytoplasm	peptidase			81502	14950	311545
HMGB1	Nucleus	transcription regulator	diagnosis		3146		685520
Hmgb1	Nucleus	transcription regulator					25459
HMOX2	Cytoplasm	enzyme		tin mesoporphyrin	3163	15369	79239
HMX2	Nucleus	transcription regulator			3167	15372	293538
HNF4A	Nucleus	transcription regulator	unspecified application		3172	15378	25735
HNRNPD	Nucleus	transcription regulator			3184	11991	79256
Ho	Nucleus	group
HOXA9	Nucleus	transcription regulator	diagnosis		3205	15405	297099|100909740|100911710
HOXA10	Nucleus	transcription regulator			3206	15395	100912608|100911668|100909714
HOXB8	Nucleus	transcription regulator			3218	15416	24457
HOXC11	Nucleus	other			3227	109663	100911859
HS1BP3	Other	other			64342	58240	313950
HSD17B7	Cytoplasm	enzyme			51478	15490	29540
HSF1	Nucleus	transcription regulator			3297	15499	79245
Hsp70	Cytoplasm	group	unspecified application
Hsp90	Cytoplasm	group
HSP90AA1	Cytoplasm	enzyme	safety,unspecified application	alvespimycin, retaspimycin, luminespib, cisplatin	3320	15519	299331
HTF	Nucleus	other
HTT	Cytoplasm	transcription regulator	unspecified application		3064	15194	29424
HYAL1	Cytoplasm	enzyme		hyaluronic acid, hylan	3373	15586	367166
hyaluronic acid	Other	chemical - endogenous mammalian	diagnosis,efficacy
HYOU1	Cytoplasm	other			10525	12282	192235
ICMT	Cytoplasm	enzyme			23463	57295	170818
IDH3A	Cytoplasm	enzyme			3419	67834	114096
IFN Beta	Extracellular Space	group
IGFBP4	Extracellular Space	other			3487	16010	360622
IKZF1	Nucleus	transcription regulator	efficacy		10320	22778
IL1	Extracellular Space	group	efficacy,prognosis,response to therapy	rilonacept
ILF3	Nucleus	transcription regulator			3609	16201	84472
Importin alpha	Nucleus	group
Importin beta	Nucleus	group
INO80E	Nucleus	other			283899	233875	293494
INPP5A	Plasma Membrane	phosphatase			3632	212111	365382
IPP	Cytoplasm	other			3652	16351	298439
IQGAP1	Cytoplasm	other			8826	29875	361598
IRAK3	Cytoplasm	kinase			11213	73914	314870
ITPK1	Cytoplasm	kinase			3705	217837	500709
IVNS1ABP	Nucleus	other			10625	117198	289089
JADE2	Nucleus	other			23338	76901	303113
JAG1	Extracellular Space	growth factor	efficacy		182	16449	29146
JUN	Nucleus	transcription regulator	prognosis		3725	16476	24516
JUND	Nucleus	transcription regulator			3727	16478	24518
KAT5	Nucleus	transcription regulator			10524	81601	192218
KCTD18	Other	other			130535	51960	301436
KDM1A	Nucleus	enzyme	unspecified application		23028	99982	500569
KDM5B	Nucleus	transcription regulator			10765	75605	304809
KIAA0100	Extracellular Space	other			9703	72503	303280
KIAA0753	Cytoplasm	other			9851	74477	360560
KIAA1033	Cytoplasm	other			23325	319277	314690
KIAA1586	Other	other			57691
KIF11	Nucleus	other			3832	16551	171304
KIF4A	Nucleus	other			24137	16571	84393
KLF4	Nucleus	transcription regulator			9314	16600	114505
KLF7	Nucleus	transcription regulator			8609	93691
KLHDC4	Other	other			54758	234825
KMT2A	Nucleus	transcription regulator			4297	214162	315606
KPNA1	Nucleus	transporter			3836	16646	288064
KPNA3	Nucleus	transporter			3839	16648	361055
KPNB1	Nucleus	transporter			3837	16211	24917
KRR1	Nucleus	other			11103	52705	314830
KRT80	Cytoplasm	other			144501	74127	315318
L3MBTL3	Nucleus	other	unspecified application		84456	237339	309550
LARP1B	Extracellular Space	other			55132
LAYN	Plasma Membrane	other			143903	244864	500996
LENG8	Other	other			114823	232798	361506
LEPREL1	Cytoplasm	enzyme			55214	210530	288016
LGMN	Cytoplasm	peptidase			5641	19141	63865
LHX1	Nucleus	transcription regulator			3975	16869	257634
LMAN2L	Cytoplasm	other			81562	214895
LMNA	Nucleus	other			4000	16905	60374
LMNB2	Nucleus	other			84823	16907	299625
LOC148413	Other	other			148413
LPAR1	Plasma Membrane	G-protein coupled receptor			1902	14745	116744
LPPR2	Other	phosphatase			64748	235044	300443
LRFN4	Other	other			78999	225875	688721
LRRC42	Other	other			115353	77809	298309
LRRFIP1	Cytoplasm	other			9208	16978
LSM7	Nucleus	other			51690	66094	362829
LYN	Cytoplasm	kinase		bosutinib	4067	17096	81515
LZTFL1	Cytoplasm	other			54585	93730	316102
MAOA	Cytoplasm	enzyme		ladostigil, 1-ethylphenoxathiin 10,10-dioxide, moclobemide, phentermine/topiramate, fenfluramine/phentermine, methamphetamine, dextroamphetamine, procainamide, tranylcypromine, phenelzine, iproniazid, isocarboxazid, phentermine, benzphetamine, N-(2-indanyl)glycinamide	4128	17161	29253
MAP4K5	Cytoplasm	kinase		vemurafenib	11183	399510	503027
MAP7D2	Other	other			256714	78283	317508
Mapk	Cytoplasm	group	diagnosis,disease progression,efficacy,prognosis,response to therapy
MAPK3	Cytoplasm	kinase	efficacy		5595	26417	50689
MAPRE1	Cytoplasm	other			22919	13589	114764
MBOAT7	Plasma Membrane	other			79143	77582	100909580|308309
MCM2	Nucleus	enzyme	diagnosis,disease progression,efficacy,unspecified application		4171	17216	312538
MCM3	Nucleus	enzyme			4172	17215	316273
MCM4	Nucleus	enzyme	disease progression		4173	17217	29728
MCM7	Nucleus	enzyme	diagnosis,disease progression		4176	17220	288532
MCTS1	Cytoplasm	other			28985	68995	302500
mediator	Other	complex
MEF2BNB-MEF2B	Nucleus	transcription regulator			4207
MEG3	Other	other			55384
MET	Plasma Membrane	kinase	diagnosis,disease progression,efficacy,prognosis,response to therapy,unspecified application	crizotinib, tivantinib, cabozantinib, INC280, cabozantinib/erlotinib	4233	17295	24553
MICAL1	Cytoplasm	enzyme			64780	171580	294520
MICAL2	Cytoplasm	enzyme			9645	320878	365352
MICAL3	Cytoplasm	enzyme			57553	194401	362427
mir-1	Cytoplasm	microRNA	unspecified application		406905|406904|406989	387202|100316783|387136|723959	100526624|100314052|100314077
MKL1	Nucleus	transcription regulator			57591	223701	315151
MLST8	Cytoplasm	other			64223	56716	64226
MMGT1	Cytoplasm	transporter			93380	236792	302864
MNS1	Cytoplasm	other			55329	17427	363093
MORC2	Other	other			22880	74522	289736
MORN2	Other	other			729967	378462	500606
MPP1	Plasma Membrane	kinase			4354	17524
MPRIP	Cytoplasm	other			23164	26936	116504
MPST	Cytoplasm	enzyme			4357	246221	192172
MRE11A	Nucleus	enzyme			4361	17535	64046
MRPL1	Cytoplasm	other			65008	94061	289491|100359687
MRPL11	Cytoplasm	other			65003	66419	293666
MRPL32	Cytoplasm	translation regulator			64983	75398	291206
MRPS21	Cytoplasm	other			54460	66292	689432
MRPS35	Cytoplasm	other			60488	232536	297727
MRRF	Cytoplasm	other			92399	67871	311903
MST1R	Plasma Membrane	kinase		crizotinib	4486	19882	300999
MSX2	Nucleus	transcription regulator			4488	17702	25483
MT1X	Other	other	diagnosis		4501
MTA2	Nucleus	transcription regulator			9219	23942	361724
MTMR4	Cytoplasm	phosphatase			9110	170749	287607
MTO1	Cytoplasm	enzyme			25821	68291	300852
MTORC1	Cytoplasm	complex
MVK	Cytoplasm	kinase			4598	17855	81727
MXD1	Nucleus	transcription regulator			4084	17119	362391
MYB	Nucleus	transcription regulator			4602	17863
MYC	Nucleus	transcription regulator	diagnosis,efficacy,prognosis,response to therapy,unspecified application		4609	17869	24577
MYO1B	Cytoplasm	other			4430	17912	117057
NAALADL2	Other	other			254827	635702	499583
NACC1	Nucleus	transcription regulator			112939	66830	171454
NACC2	Nucleus	transcription regulator			138151	67991	296583
NAT14	Extracellular Space	other			57106	269854	361500
NBPF10 (includes others)	Other	other			101060226|55672|101060684|284565|200030|100132406|100288142|400818|102724250|728841|25832|149013
NCOA5	Nucleus	other			57727	228869	296372
NDUFA3	Cytoplasm	enzyme			4696	66091	691001|684509
NDUFA11	Cytoplasm	enzyme			126328	239760|69875	301123
NDUFAB1	Cytoplasm	enzyme			4706	102634451|70316	293453
NDUFAF2	Cytoplasm	enzyme			91942	75597	361894
NDUFB4	Cytoplasm	transporter			4710	100041273|100042503|68194	501886|499131|688963|691675|100361934|288088
NDUFB11	Cytoplasm	enzyme			54539	104130	299310
NDUFV3	Cytoplasm	enzyme			4731	78330	64539
NEXN	Plasma Membrane	other			91624	68810	246172
NFKBIL1	Nucleus	transcription regulator			4795	18038	361794
NFYA	Nucleus	transcription regulator			4800	18044	29508
NFYC	Nucleus	transcription regulator			4802	18046	25337
NKX2-3	Nucleus	transcription regulator			159296	18089	309389
NKX6-2	Nucleus	transcription regulator			84504	14912	309095
NMB	Extracellular Space	other			4828	68039	499194
NME4	Cytoplasm	kinase			4833	56520	685679
NMRK2	Plasma Membrane	kinase			27231	69564	100912521
NNT	Cytoplasm	enzyme			23530		310378
NOL3	Nucleus	other			8996	78688	85383
NOL7	Nucleus	other			51406	70078	498727
NOP56	Nucleus	other			10528	67134	362214
NOTCH1	Plasma Membrane	transcription regulator	diagnosis,efficacy		4851	18128	25496
NPC1	Cytoplasm	transporter			4864	18145	266732
Nppb	Other	other				18158	25105
NR1D1	Nucleus	ligand-dependent nuclear receptor			9572	217166	252917
NR2F2	Nucleus	ligand-dependent nuclear receptor			7026	11819	113984
NR3C1	Nucleus	ligand-dependent nuclear receptor	efficacy	rimexolone, medrysone, clocortolone pivalate, diflorasone diacetate, fluorometholone, dexamethasone phosphate, cortisone acetate, halcinonide, flurandrenolide, desoximetasone, desonide, prednisolone, clobetasol propionate, fluocinolone acetonide, prednisone, hydrocortisone, triamcinolone, dexamethasone 21-acetate, 11beta hydrocortisone acetate, betamethasone, dexamethasone, budesonide, fluticason…	2908	14815	24413
NRSN1	Plasma Membrane	other			140767	22360	291129
NRXN1	Plasma Membrane	transporter			9378	18189	60391
NSA2	Nucleus	other			10412	59050	171456
NT5DC2	Other	other			64943	70021	290558
NTN4	Extracellular Space	other			59277	57764	299737
NUCB1	Cytoplasm	other	diagnosis		4924	18220	84595
NUCB2	Nucleus	other			4925	53322	59295
NUDT11	Cytoplasm	phosphatase			55190	58242|102954	367747|680248
NUP93	Nucleus	other			9688	71805	291874
NUPR1	Nucleus	transcription regulator			26471	56312	100912108|113900
OCRL	Cytoplasm	phosphatase			4952	320634	317576
OGDH	Cytoplasm	enzyme			4967	18293	360975
OGFR	Plasma Membrane	other		enkephalin, methionine	11054	72075	83525
ORC1	Nucleus	other			4998	18392	313479
ORC3	Nucleus	other			23595	50793	313138
ORC4	Nucleus	other			5000	26428	295596
ORC6	Nucleus	other			23594	56452	291927
OSER1	Other	kinase			51526	66680	296346
p85 (pik3r)	Cytoplasm	group
PAXIP1	Nucleus	other			22976
PBLD	Cytoplasm	enzyme			64081	68371	171564|100360692
PCBP1	Nucleus	translation regulator			5093	23983	500242
PCBP2	Nucleus	other			5094	18521	363005
PCYT1B	Cytoplasm	enzyme			9468	236899	286936
PDDC1	Cytoplasm	other			347862	213350	309110|100911365
PDE4A	Cytoplasm	enzyme		enprofylline, dyphylline, caffeine/ergotamine, arofylline, tetomilast, L 869298, ibudilast, aspirin/dipyridamole/telmisartan, drotaverin, anagrelide, cilomilast, milrinone, dipyridamole, L-826,141, aspirin/dipyridamole, amrinone, ketotifen, roflumilast, theophylline, pentoxifylline, caffeine	5141	18577	25638
PDSS1	Cytoplasm	enzyme			23590	56075	100364990
PELO	Nucleus	other			53918	105083	294754
PGAM5	Cytoplasm	enzyme			192111	72542	288731
PGR	Nucleus	ligand-dependent nuclear receptor	diagnosis,efficacy,response to therapy,unspecified application	misoprostol, dienogest, ulipristal acetate, asoprisnil, ethynodiol diacetate, norethindrone acetate, ethinyl estradiol/ethynodiol diacetate, estradiol cypionate/medroxyprogesterone acetate, tosagestin, estradiol/norethindrone acetate, ZK 230211, etonogestrel, nestorone, ethinyl estradiol/etonogestrel, leuprolide acetate/norethindrone acetate, megestrol acetate/tamoxifen, desogestrel/ethinyl estra…	5241	18667	25154
PGRMC2	Nucleus	other			10424	70804	361940
PHC2	Nucleus	other			1912	54383	313038
PHF1	Nucleus	transcription regulator			5252	21652	294287
PHF12	Nucleus	transcription regulator			57649	268448	303274
PHF23	Other	other			79142	78246	360550
PHLDA1	Cytoplasm	other			22822	21664	29380
phosphatase	Other	group
phosphatidate phosphatase	Other	group
PHTF2	Cytoplasm	other			57157	68770	296762
PI3K (complex)	Cytoplasm	complex
PIGW	Cytoplasm	enzyme			284098	70325	378774
PIN1	Nucleus	enzyme			5300	23988	298696
Pkc(s)	Cytoplasm	group	efficacy
PLCE1	Cytoplasm	enzyme			51196	74055	114633
PLEKHA4	Cytoplasm	other			57664	69217	308584
PLEKHF2	Cytoplasm	other			79666	71801	362484
PLXNB2	Plasma Membrane	transmembrane receptor			23654	140570	315217
POLE2	Nucleus	enzyme		bortezomib/cladribine/rituximab, gemcitabine/paclitaxel, cladribine/cytarabine/daunorubicin, gemcitabine/oxaliplatin, gemcitabine/vinorelbine, docetaxel/gemcitabine, docetaxel/gemcitabine/vincristine, cladribine/cytarabine/filgrastim, capecitabine/gemcitabine, gemcitabine/oxaliplatin/paclitaxel, cladribine/cytarabine/filgrastim/mitoxantrone, cladribine/rituximab, capecitabine/docetaxel/gemcitabin…	5427	18974	299112
POLG	Cytoplasm	enzyme	diagnosis	lamivudine/nelfinavir/stavudine, lamivudine/stavudine, lamivudine/nevirapine/stavudine, stavudine, vidarabine, zalcitabine	5428	18975	85472
POLR1D	Nucleus	enzyme			51082	20018
POLR2I	Nucleus	transcription regulator	unspecified application		5438	69920
POMT2	Cytoplasm	enzyme			29954	217734	688673
POP1	Nucleus	enzyme			10940	67724	315045
PP2A	Cytoplasm	complex
PPARA	Nucleus	ligand-dependent nuclear receptor	diagnosis	choline fenofibrate, aleglitazar, choline fenofibrate/simvastatin, ezetimibe/fenofibrate, NS-220, tesaglitazar, bezafibrate, clofibrate, fenofibrate, docosahexaenoic acid, gemfibrozil	5465	19013	25747
PPP1R14B	Cytoplasm	phosphatase			26472	18938	259225
Ppp2c	Other	group
PRIM1	Nucleus	enzyme		cytarabine/fludarabine phosphate, cyclophosphamide/fludarabine phosphate/rituximab, cytarabine/filgrastim/fludarabine phosphate, fludarabine phosphate/rituximab, dexamethasone/fludarabine phosphate/mitoxantrone, alemtuzumab/cyclophosphamide/fludarabine phosphate/rituximab, alemtuzumab/fludarabine phosphate, cytarabine/fludarabine phosphate/oxaliplatin/rituximab, cyclophosphamide/fludarabine phosp…	5557	19075
PRKAR1B	Cytoplasm	kinase			5575	19085	25521
PRMT1	Nucleus	enzyme			3276	15469	60421
PRMT5	Cytoplasm	enzyme			10419	27374	364382
PROCR	Plasma Membrane	other			10544	19124	362248
PRSS23	Extracellular Space	peptidase			11098	76453	308807
PSMC5	Nucleus	transcription regulator			5705	19184	81827
PSMC3IP	Nucleus	transcription regulator			29893	19183	140938
PTGER4	Plasma Membrane	G-protein coupled receptor		misoprostol, prostaglandin E2, prostaglandin E1, diclofenac/misoprostol, rivenprost	5734	19219	84023
PTPLB	Cytoplasm	phosphatase			201562	70757	288058
PTPN6	Cytoplasm	phosphatase			5777	15170	116689
PTS	Cytoplasm	enzyme			5805	19286	29498
R3HDM1	Other	other			23518	226412	304763
Rab5	Cytoplasm	group
RABEP1	Cytoplasm	transporter			9135	54189	54190
Rac	Cytoplasm	group
RAC3	Cytoplasm	enzyme			5881	170758	688319
RANBP10	Cytoplasm	other			57610	74334	361396
RAP1GAP	Cytoplasm	other			5909	110351	313644
Ras	Cytoplasm	group	diagnosis,efficacy,prognosis,response to therapy
Ras homolog	Cytoplasm	group
RASD1	Cytoplasm	enzyme			51655	19416	64455
Rb	Nucleus	group
RB1	Nucleus	transcription regulator	diagnosis,efficacy,prognosis,unspecified application		5925	19645	24708
RCE1	Cytoplasm	peptidase			9986	19671	309153
RDX	Cytoplasm	other	unspecified application		5962	19684	315655
RECQL	Nucleus	enzyme			5965	19691	312824
RECQL4	Nucleus	enzyme			9401	79456	300057
RFESD	Other	other			317671	218341	361871
RFX4	Nucleus	transcription regulator			5992	71137
Rho gdi	Other	group
RHOB	Cytoplasm	enzyme			388	11852	64373
RHOBTB3	Cytoplasm	enzyme			22836	73296	309922
RING1	Nucleus	transcription regulator			6015	19763	309626
RIOK2	Other	kinase			55781	67045	308201
RNA polymerase II	Nucleus	complex
RNF187	Other	enzyme			149603	108660	360533
RNF216	Cytoplasm	other			54476	108086	304294
RNF19B	Cytoplasm	other			127544	75234
RNPS1	Nucleus	other			10921	19826	287113
RP2	Cytoplasm	enzyme			6102	19889	367714
RPP21	Nucleus	enzyme			79897	67676	406230
RPP25	Nucleus	other			54913	102614	315705
RPPH1	Other	other			85495
RPS6KA4	Cytoplasm	kinase			8986	56613	361715
RQCD1	Cytoplasm	other			9125	58184	301513
RRP1B	Nucleus	other			23076	72462	309673
RSPO3	Extracellular Space	kinase			84870	72780	498997
RUNX2	Nucleus	transcription regulator	disease progression,prognosis,unspecified application		860	12393	367218
RUVBL2	Nucleus	transcription regulator			10856	20174	292907
SARM1	Plasma Membrane	transmembrane receptor			23098	237868	287545
SBNO1	Other	enzyme			55206	243272	304470
SCG2	Extracellular Space	cytokine			7857	20254	24765
SCHIP1	Cytoplasm	other			29970	30953
SEC63	Cytoplasm	transporter			11231	140740	309858
SELP	Plasma Membrane	transmembrane receptor	efficacy,safety,unspecified application		6403	20344	25651
SERINC2	Plasma Membrane	transporter			347735	230779	313057
SERINC3	Cytoplasm	transporter			10955	26943	296350
SERPINB9	Cytoplasm	other			5272	20723	361241
SFRP1	Plasma Membrane	transmembrane receptor	diagnosis,prognosis		6422	20377	84402
SGTA	Cytoplasm	other			6449	52551	64667
SHOC2	Cytoplasm	other			8036	56392	309548
SHOX2	Nucleus	transcription regulator			6474	20429	25546
SIGIRR	Plasma Membrane	transmembrane receptor			59307	24058	309106
SIM1	Nucleus	transcription regulator			6492	20464	309888
SIPA1L3	Extracellular Space	other			23094	74206
Skor1	Nucleus	transcription regulator				207667	315748
SLC19A1	Plasma Membrane	transporter	efficacy		6573	20509	29723
SLC20A1	Plasma Membrane	transporter			6574	20515	81826
SLC25A1	Other	transporter			6576
SLC25A4	Cytoplasm	transporter		clodronic acid	291	11739	85333
SLC30A7	Cytoplasm	transporter			148867	66500	310801
SLC35B2	Cytoplasm	transporter			347734	73836	501103
SLC35B4	Cytoplasm	transporter			84912	58246	296969
SLC35F2	Other	other			54733	72022
SLC39A8	Extracellular Space	transporter			64116	67547	295455
SLC41A1	Plasma Membrane	transporter			254428	98396	363985
SLC4A2	Plasma Membrane	transporter			6522	20535	24780
SLC4A7	Plasma Membrane	transporter			9497	218756	117955
SLC6A6	Plasma Membrane	transporter			6533	21366	29464
Smad	Nucleus	complex
SMAD2	Nucleus	transcription regulator			4087	17126	29357
SMAD3	Nucleus	transcription regulator			4088	17127	25631
SMAD4	Nucleus	transcription regulator	prognosis		4089	17128	50554
SMAP1	Cytoplasm	other			60682	98366	684800
SMARCB1	Nucleus	transcription regulator	diagnosis		6598	20587	361825
SMG7	Nucleus	other			9887	226517	360855
SND1	Nucleus	enzyme	unspecified application		27044	56463	64635
SNHG9	Other	other			735301
SNN	Plasma Membrane	other			8303	20621	29140
snRNP	Plasma Membrane	complex
SNRNP27	Nucleus	other			11017	66618	362392
SNRPC	Nucleus	other			6631		685273
SOX2	Nucleus	transcription regulator	diagnosis,prognosis		6657	20674	499593
SOX21	Nucleus	transcription regulator			11166	223227	306168
SP1	Nucleus	transcription regulator			6667	20683	24790
SP3	Nucleus	transcription regulator			6670	20687	367846
SPICE1	Cytoplasm	other			152185	212514	288111
SPTSSA	Cytoplasm	other			171546	104725	500651
SRC (family)	Cytoplasm	group		ponatinib
SRPR	Cytoplasm	other			6734	67398	315548
SS18	Nucleus	transcription regulator			6760	268996	361295
SSBP4	Nucleus	transcription regulator			170463	76900	364534
SSR2	Cytoplasm	other			6746	66256	295235
ST5	Other	enzyme			6764	76954	308944
ST6GALNAC5	Cytoplasm	enzyme			81849	26938	365984
ST8SIA5	Cytoplasm	enzyme			29906	225742	364901
STAG2	Nucleus	other			10735	20843	313304
STBD1	Cytoplasm	other			8987	52331	305234
STK11IP	Cytoplasm	other			114790	71728	301535
STRN	Cytoplasm	other			6801	268980	29149
SUGP1	Nucleus	other			57794	70616	290666
SUN1	Nucleus	other			23353	77053	360773
SUPT16H	Nucleus	transcription regulator			11198	114741	305851
SURF4	Cytoplasm	other			6836	20932	619346
SWI-SNF	Nucleus	complex
SYTL2	Cytoplasm	other			54843	83671	361604
TAF4	Nucleus	transcription regulator			6874	228980
TAGLN2	Cytoplasm	other			8407	21346	304983
TAOK2	Cytoplasm	kinase			9344	381921
TBC1D7	Cytoplasm	other			51256	67046	361227
TBRG4	Cytoplasm	other			9238	21379	360977
TBX2	Nucleus	transcription regulator			6909	21385
TBX4	Nucleus	transcription regulator			9496	21387	303399
TCEAL1	Nucleus	transcription regulator			9338	237052	302593
TCEAL6	Other	other			158931	66104|594844
TCF3	Nucleus	transcription regulator	unspecified application		6929	21423	171046
TCN2	Extracellular Space	transporter			6948	21452	64365
TCTN3	Cytoplasm	other			26123	67590
TDP1	Nucleus	enzyme			55775	104884	314380
TECR	Plasma Membrane	enzyme			9524	106529	191576
TERF2	Nucleus	other	diagnosis,disease progression		7014	21750	361403
TFAP2A	Nucleus	transcription regulator	diagnosis,prognosis		7020	21418	306862
TFAP2C	Nucleus	transcription regulator			7022	21420	362280
TGFBI	Extracellular Space	other			7045	21810	116487
THRB	Nucleus	ligand-dependent nuclear receptor		3,5-diiodothyropropionic acid, denosumab/levothyroxine, amiodarone, levothyroxine, dextrothyroxine, L-triiodothyronine	7068	21834	24831
THUMPD1	Other	other			55623	233802	309041
THY1	Plasma Membrane	other	diagnosis,disease progression		7070	21838	24832
THYN1	Nucleus	other			29087	77862	300470
TLN1	Plasma Membrane	other	unspecified application		7094	21894	313494
TLR1	Plasma Membrane	transmembrane receptor			7096	21897	305354
TLR4	Plasma Membrane	transmembrane receptor	efficacy	resatorvid	7099	21898	29260
TLR8	Plasma Membrane	transmembrane receptor		resiquimod	51311	170744	684440
TM9SF2	Plasma Membrane	transporter			9375	68059	306197
TMEFF2	Cytoplasm	other			23671	56363
TMEM158	Plasma Membrane	other			25907	72309	117582
TMEM173	Cytoplasm	other			340061	72512	498840
TMEM201	Nucleus	other			199953	230917	691426
TMEM222	Other	other			84065	52174	313021
TMEM106C	Other	other			79022	380967	315286
TMEM132A	Cytoplasm	other			54972	98170	338474
TMEM184B	Other	other			25829	223693	362959
TMEM185B	Other	other			79134	226351	304731
TMEM30A	Cytoplasm	other			55754	69981	300857
TMEM63B	Other	other			55362	224807	363197
TNFSF9	Plasma Membrane	cytokine			8744
TNRC6A	Nucleus	other			27327	233833	308971
TP53	Nucleus	transcription regulator	diagnosis,disease progression,efficacy,prognosis,response to therapy,unspecified application		7157	22059	24842
TP53BP1	Nucleus	transcription regulator			7158	27223	296099
TP53INP2	Nucleus	other			58476	68728	362246
TRAM1	Cytoplasm	other			23471	72265	312903
TREM1	Plasma Membrane	transmembrane receptor	efficacy		54210	58217	301229
TRIAP1	Cytoplasm	other			51499	69076	691278|100910137
TRIB2	Plasma Membrane	kinase			28951	217410
TRIM68	Cytoplasm	enzyme			55128	101700	684189
TRIO	Cytoplasm	kinase			7204	223435	310192
TRIP13	Cytoplasm	transcription regulator			9319	69716	292206
TRMT6	Other	other			51605	66926	311441|365444
TSHZ1	Nucleus	transcription regulator			10194	110796	307217
TSHZ3	Nucleus	transcription regulator			57616	243931	308523
TSTA3	Plasma Membrane	enzyme			7264	22122	300036
TTC8	Cytoplasm	other			123016	76260	299246
TTC27	Other	other			55622	74196	298782
TTC33	Other	other			23548	67515	294774
TTC37	Other	other			9652	218343	294595
TUBA1A	Cytoplasm	other	unspecified application	epothilone B, colchicine/probenecid, larotaxel, eribulin, davunetide, vintafolide, milataxel, cevipabulin, gemcitabine/paclitaxel, docetaxel/prednisone, capecitabine/docetaxel, paclitaxel/trastuzumab, cyclophosphamide/prednisone/vincristine, docetaxel/hydrocortisone, cyclophosphamide/docetaxel, gemcitabine/vinorelbine, cyclophosphamide/daunorubicin/imatinib/prednisone/vincristine, cyclophosphamid…	7846	22142	64158
TUBB1	Cytoplasm	other		epothilone B, colchicine/probenecid, larotaxel, ABT-751, eribulin, simotaxel, davunetide, vintafolide, milataxel, cevipabulin, brentuximab vedotin, cabazitaxel, gemcitabine/paclitaxel, vindesine, bortezomib/paclitaxel, docetaxel/prednisone, capecitabine/docetaxel, paclitaxel/trastuzumab, cabazitaxel/prednisone, cyclophosphamide/prednisone/vincristine, docetaxel/hydrocortisone, cyclophosphamide/do…	81027	545486	679312
TUBB6	Cytoplasm	other		brentuximab vedotin, cabazitaxel	84617	67951	307351
TUBGCP2	Cytoplasm	peptidase			10844	74237	309098
tubulin (complex)	Cytoplasm	complex	efficacy,response to therapy	trastuzumab emtansine
TXNDC5	Cytoplasm	enzyme			81567	105245	100362805
TXNDC12	Cytoplasm	enzyme			51060	66073	298370
U2AF2	Nucleus	other			11338	22185	308335
UBA7	Cytoplasm	enzyme			7318	74153	301000
UBAP2	Cytoplasm	other			55833	68926	313169
UBC	Cytoplasm	enzyme			7316	22190	50522
UBE2E3	Nucleus	enzyme			10477	22193	295686
Ubiquitin	Cytoplasm	group
UBTF	Nucleus	transcription regulator			7343	21429	25574
UCK1	Cytoplasm	kinase			83549	22245	311864
[truncated: 39 more rows]

## Sheet: cluster4_IPA_core.txt
Additional File 9 Gene Ontology analysis of siTCF7L2
[truncated: 1,647 more rows]

[truncated: 2 more sheets: cluster5_IPA_core.txt, cluster6_IPA_core.txt]
